# Supplementary material for: Telomeric retrotransposons show propensity to form G-quadruplexes in various eukaryotic species
Source: Mob DNA. 2023 Apr 10;14:3. doi: 10.1186/s13100-023-00291-9 (PMC10088271; doi:10.1186/s13100-023-00291-9)
Supplement: Supplementary file 3 — Additional file 3. [file 13100_2023_291_MOESM3_ESM.fasta]

>Dana_HTR2A
TACTCTGAAAAGGAAAACTAAGACGTTAAACCAAGCAATTACCAACCAATTAAAAATAAAATAAAAACTATCCTATCCGCTAAACCAAAACATCAAATAAACTACCAGCAAGAAACTTAAAACGTGCGCAATACACTCAAACTGGCCCTACGTGCGTGTGAAGGCGCACGCATAGAAAAAACACCCCCAGTGTGACAGAAACATTAATATTTGGAATTTTGAGCCACCACCCACAAATTAAACCCAAAAATTCTACGCTAAATCCAAATAAAAGCTACAACTAAATAACCTAAAACCCATAAAACCCACGACGCGCGCATTTTAGTGCAAATAACTGTTATGTGTATGTGAGTGTATTCGGCAAGCAGGCCAACATATTAAGTACAGTAACGACGCAGACGCGCCACTTTTTAGCCTGCTACCCACAAAATATATGTAACGTCAAACGCCGTGCCCAAAATTTTTAACCAAAAAATTTTGCTAACACGAGATTTTCTGACGCGCGCATACCAGCGCAACTGTTTGTTATGTGTATGTAAGTGCTTACACATAGGCAAGCACTCACTGTGCGGTAAACACACACAAGCAACACACGGGACCGCTACCTACGTACATACACAGAAATTAGCTTCCACATCTCAGCAAGTCACTGAACCCAACTTAACGAAACCAGTCCCTCTTTGTGCGTGTGAACATGGCAGCTACTCCCAGAAAAAACAGCCCAGAAAGCAAAATGGCTCCGGAAGAAAACACATCTAACCACAATACCAACGGCCCACCCATCTCCATCGGAAGCTCGATAGCCTCTCTGAACAACAACATCACCACCTCCCCGAGAGTCTCCTGGTTCTCCTCCGACTCGAACCCGGATACACCCCCCGGCCCATTCGAATTGAAGCACATCCCTGCAAATCCGGAAAACCATGACGACGTTGAAAGCGACAGCCCAGGGGAACGCGGTACGGACCCGCTATCTACTTCCACCCCGAAAGCCGCCCGTAAACCACCAACACTCGGGAGTAAACCTGGCCCAAAGTGCGCCAAAAGGAGGAAAACTTTTCCCCTATCCCTAAGCCGGCAAAAACGCGCCAAACCCAATAAAATGGCGAGCAAGGTCAACCCCATCAAGATGATACCAGAAAGCCAATCCATCCTAAGTGCCCCCACTCCTACAACAAAAAACGATCACAACACTGATGCACCAACCACAAGCAAAAACGCGCAAAATCATGGCAGCCAGCCCACTCCCCCAAATGCGAGTGAAAAAATCCCAGCTATTTTCCTCCACAACGTGACCTCAATCCAGCCAATATTGGAGGCAATAAATACCATCCCAGGAGTGTCAAACACCTACACCACTACTGCACTAAGCGGAAACCGCGTTAAATTGACCAGCAACAACTTCTTTACCTACCAACATATCCTAGATAAACTCGAAACTGACAGACTGCAAACCCACACCCACCAACCTAAATCAGAACGGGGTTTCAGGATTATTATCCGACAACTACACCACTCCACCCCTTGCGAAGACATACGCAGGCTACTCAGCGATCTGGGATACGCACCACGCTACATCAATAACATCAAACATCACCGGAGCCGAAAGCCAATGGATCTCTTCGAAGCCGAGCTAGCTCCCGCCCAAAAAGACTACAACGAGAAGATCCTAGCCATCACCAAACTCGGGAACCAACGCGTCACCATAGAACGACAACTTCGACGCCTAGAACCTCCCATGTGCCACCGCTGCCAACGATACGGCCATACAAAAAACTTCTGCCGCCGGGACTTCGTTTGCCTCAAGTGTGCAGGCAATCATCCCTCCACCGCTTGTGCGCAAACTAGGCTGACCAATCCCAAATGTGCCAACTGTGGCCTAGGCCATGTTGCCAGCTACAAGGGCTGCGCGGTTTTTAAACAAGCCCAAACCCGACTTACTGCTTATCGTGCCCACATGGCCCTGGGCACCCATAGGGCTCAGCAACAACCACGGAAAGGCCCAACTACTCGCCCAAATTATTACGGATATGGACCGCATCCAAACTTACCTCGCTTGAACCAGGAACTGGACATGAGCAGTTGGCAATCACCCAGCAATCACAGCCCAGAAAATTTGCCCACTAGCCAGACGACCACAGAAAGACGAAACCCCTTCCGCCAAAAACCCAAACCCGCGACTAAGCTGTTGTATAGCCAGGCTGTAAATAAATTTTGTCAAAATACACCTGTGCGAAACCCAGCTGAAACACATCTCAGGAAGATAAAAAAGAAAATCCTACAAGAGCAGCGCACAAATTCCAACCATCTAAACCCAAATACACTAACCTCTACTCCCTCCAACAGAAACTACAACAAGGAAAATAACCTGCACCACGAGCAACCACCTCCGTTAGGAGAAGAGCAGAGGCCGCACATACAACCCCCTCAGGAAAACGCTGAGCTGAAGTGCATCGTGCAACAAAGCTTAACCTGTGTAAGTGAAATGGGAAAAAAGATGGACGCACTCATGGGGTTACTGCAATCATTCATCGCTGGCTCAATGCCACGCCCTAACACCAACGTGAACACCCATACAAATGCTAACTCATCATAAAATAACATCGATCAAATAACCTACACAAACTAACACGCAGTTGATCTGCGTACAAAAGATAGTTTCATTCGTAGGATCACTGCACACTTTCATTGCCGGCTCAATGCCACATTCTAACAAAAACACAAGGGACCACGCAAATGCTAACCCATCACAAATAAACCACCGCTCGCAACAACAAATGTAAACTCACACGCAGTTGACCTGCACACGCATATCACGCGATTTCGCTACTGCAACCCATAAGCCCTCCTATCGCAGAGACCAAAGGCAAACATTACACACCATAACCAAGCTACTAAAACTCTAGTTTGCCAAAGAAGAAGGAACAAAATAAAGCAGCAGACACTCAAGCCTAACACGTTTCATACACTGCTAACTCTACTATCGAAACTACTCAAACCAAGCGATAGATCCAAAACTCGCCTACTATAAGACTACTAAAACCCAAAACTCGAAATGAAATACATCCGAAATTACTATTTCACAGATAGTCACAACCGCAGACCTCAACGACTATGGCTTCAATCAACACCCACAACCAATCCGACAAAGGTACTGGCTTACCGTCACGCTACCTATCCTCAGAGATACCCCGCCATCAATGCGACGACCACCAAAACACTCCTGGCTTCCAGGAAACTACCATATAACGAGCAACGATCCAATAGCCCGCCGCTCAAACCCCAGACAACGCCCAAACTGGCAACGGAACCGCCATCACTGCCCTGGCCATCAAACCAAACGACGACGTTCAGCCAGCAACTTCGCAACGCAGCAACGGCTCATCAACATGTCACACAGGCACTGGGACAAACCACCAATGACTTCGCCGCTAGCACCAAAAACGGCACTCAGGCAGCTACAACGCATGAAAACACCGGCAAACCAGCCCCAGACAAAGACACCTAAATACGCTGATACCGAACTGTCCACAAAAATTCCTGGCGACGCAAAGGCAGCTACTCCACAATTCAGCAGTGGCTCACCAACACGACGCATATTCACCTGGATCAGCCACCACAGCCCCGGCCAAACCGCGACATCTAGGCAACTACTCCGCATCGCAACAACTGCTGGCATTGCGTCACATAGACACCTGCATCAGTCATCACGCCCAGGCAGCAACTCCGCCGCGCCGCAACAACCCATTAACACGAAGCAGAACCACCTGGATGAGCCGCCGCTGCTCTGGTCATTAGACCAAGCGATGGCGTCCAGACAGCAACCCCGCCACACAGCAAAGGCTCGCCAACTCGCATACATGATCCTGGAGCAGCTGCTGCTGACTTGGCCTTCAGAACAAACAACGGCGTCCAGGCAGCTACATTGCCGCATTACAGCAACGGCTCACCAACACAACGCACAGCCACCTGGAATAGCCACTGCCGTCCTGGCCACCGGAACCAACAGTGGCGACCAGGCAGCTACATCGCCGCGCAGCAGCAACGACCCGCCAACACGTCGCATAAAAACCTGGACCAGCCGCCACCGCTCTGCCACAAGAACCATCAACGGCATCCAGGCAGCTACGCCGCATAAAGCTCCGGCCCACCAACCCAGAAGAAGACACCTGGATGCGCTGAAAACGAATAGGCCACCAAACCTCCGACGACGCCCAGGCAGCGACTCCGCCACGCAGCAACGACCCGCTAATACAACGCAGAACCACCTGGATCCGCCGCCACTGCTCTGGTCATTAGACCAAGCGACGGCGCCCAGGCAGCAACCCCGCCACGCAGCAAAGGCTTGCCAACTCGCACACATGATCCTGGAACAGCCGCTGCTGACTTGGCCTACAGAACAAACAACGGCATCCAGGCAGCTACATTGCCGCATTACAGCAAAGGCTTGCCAACTCGCATACATGATCCTGGAGCAGCTGCTGCTGACTTGGCCTCCAGAACAAACAACGGCGTCCAGGCAGCTACATTGCCGCATTACAGCAACGGCTCACCAACACAACGCACAGCCACCTGGAATAGCCACTGCCGTCCTGGCCACCGGAACCAACAGTGGCGACCAGGCAGCTACATCGCCGCGCAGCAGCAACAACCCGCTAACACAATGCACAAAAATCTGGACCAGCCGCCACCGCTCTGCCACCAGAACCATCAACGGCACCCAGGCAGCCACACCGCATAAAGCTCTGGCCCACCAACCCAGAGGAAGACACCTGGATGCGCTGCCAATGGATTGGCCACCAAACCTCCGGCGACGCCCAGGCAGCAACTCCGCCGCGCAGCAACAACCCATTAACACGAAGCAGAACCACCTGGATGAGCCGCCGCTGCTCTGGTCATTAGACCAAGCGATGGCGTCCAGACAGCAACCCCGCCACACAGCAAAGGCTCGCCAACTCGCATACATGATCCTGGAGCAGCTGCTGCTGACTTGGCCTCCAGAACAAACAACGGCGTCCAGGCAGCTACATTGCCGCATTACAGCAACGGCTCACCAATACAACGCACAGACACCTGGAATAGCCACTGCCGTCCTGGCCACCGGAACCAACAGTGGCGACCAGGCAGCTACATCGCCGCGCAGCAGCAACAACCCGCTAACACAATGCACAAAAATCTGGACCAGCCGCCACCACTCTGCCACCAGAACCATCAACGGCACCCAGGCAGCCACAACGCATAAAGCTCTGGCCCACCAACCCAGAGGAAGACACCTGGATGCGCTGCCAATGGATTGGCCACCAAACCTCCGGCGACGCCCAGGCAGCAACTCCGCCGCGCAGCAACAACCCATTAACACGAAGCAGAACCACCTGGATGAGCCGCCGCTGCTCTGGTCATTAGACCAAGCGATGGCGTCCAGTCAGCAACCCCGCCACACAGCAAAGGCTCGCCAACTCGCATACATGATCCTGGAGCAGCTGCTGCTGACTTGGCCTCCAGAACAAACAACGGCGTCCAGGCAGCTACATTGCCGCATTACAGCAACGGCTCACCAATACAACGCACAGCCACCTGGAATAGCCACTGCCGTCCTGGCCACCGGAACCAACAGTGGCGACCAGGCAGCTACATCGCCGCGCAGCAGCAACAACCCGCAAACACAATGCACAAAAATCTGGACCAGCCGCCACCACTCTGCCACCAGAACCATCAACGGCACCCAGGCAGCCACAACGCATAAAGCTCTGGCCCACCAACCCAGAGGAAGACACCTGGAAGCGCTGCCAATGGATTGGCCACCAAACCTCCGGCGACGCCCAGGCAGCAACTCCGCCGCGCAGCAACAACCCATTAACACGAAGCAGAACCACCTGGATGAGCCGCCGCTGCTCTGGCCATTAGACCAAGCGACGGCGTCCAGACAGCAACCCCGCCACACAGCAAAGGCTTGCCAACTCACACACATGATCCTGGAACAGCCGCTGCTGACTTGGCCTACAGAACAAACAACGGCGTCCAGGCAGCTACATTGCCGCACTACAGCAACGGCTCACCAACACAACGCACAGCTACCTGGAATAGCCACTGCCGTCTTGGCCACCGGAACCAACAGTGGCGACCAGGCAGCCACATCGCCGCGCAGCAGCAACAACCCGCTAACACGATGCACAAAAATCTGGACTAGCCGCCACCGCTCTGCCACCAGAATCATCAACGGCATCCAGGCAGCCACATCCTACAAATCACTGGCCCACCAACCACCGAAGACGACACCTGGATGCGCCACCAATGGACTGGCCACCAAACCCTTCGGCGACGCCCAGGCTGAAACTACGCCGCACAGCAACGGCCCACCAATACGATGCATAAAATTAAGATTAAACAATAAAATAATAATAAAACCAGTAAACCTAAAGTTAAGCTAAAACACAAACCTAACATTCCTACTCCTAAACCTAACGATAAAAACAACCAGCTGTCTGGCCCCTGCCGCAAGGCTCACTAGATATATTCGTATAAGACTCGGCAAACTGTAACTGTAAAGAATCAAACGAATAAAGAAAGCTGCTCTAGCAGTCTTAGTTATGCGACCACCGCTGGCGCAACAAAGAAAAAAAGAAAAAAAAAAAAGAAAA
>Dana_HTR4
GGTGTTTCTATTGACCTGAAATTGACCAAAAAATTGACCTAAATTGACCAAATATATACATGTAAAACCTACGAAACACGACATAAAAAAAAGCGAGACTCCTGACGACATATATATACACATAAAACGACACAAAAAAAAGGCACATTAAAAGACATATAAAAAGGCATATTTCACGACATATAAAAGGCAGATTAAATTACATATTAAACGACATATAAAAGGACATATAAAACGACATATAAAACGACACATATATATTTATATATATATTATTTAATTCCCGCCCAGCACATACACATACATATATATTTGGCGCCAATTATTGCGCACCTGTGTGTGTGCCTCATAACCGTTTATTCTGCAGCAACGGCATCATCACCAATTTTGGCGGCCAAGTACAGTCACGGCAAAGCATATTGCACAAAATTAGTCAATTTTTGGCAATTTTGGCGCAATTGGAAGCGTCGCACAAAAGGAGGAGCAGGAGAACCGCTATTCTATTGGGCATTTAAACGGCAGCCTATCTGGAGAGAGGTCCATTCCTGAGCTAAGAAAGGCGGAGCGAAGAAAACGGAAGATGGCAAAGAGAGGCTTAAATAAGGGTGAGTCTAAGATCATATCATTATGTAGTACTCCCCTCACAACTTCTCTCAGCTCTCTTAATAATGATGCTCTTACTAAAGAGAAAATTGCCAAAGAGAGCAACACTAAAGAGAGCTCTAATAGAAAGAGCACTACTAAAGAGAAGAGTAGGCTCCGCCTCTGTTCTTCCTCCTCCCCTTCTTCCGTCTCTCCCAATTCTAACGGATCTGATGCGCCCCCAACTCGTACTCTCAGAAGCTCTCTTAACAATCCTAAACGCAAGCATAGAAACACTTATGATTCGGTCACTATTAACGACACCAATTCTAATGCTACCTCGCGGCCGTCCTCTAGTAGTGACTCGGCACTCTCTCCCTATTCTAAAATGAAAAAGGTAGAGAAACGGAGAAAGAAAATCCTCATGGCCCTAATTAGATCGCGGGTTGAAAGGGCTAATGCAAAGAGATTACTCTCTGCCTCTGCTGCCCGTTTGATGAGCGACCCCAAGCGTCCCGTCCCTAATGATCCAGGACCAGCCAAGTCTCCTCTTCAACCCGGACCTTCTACTGCTGCTCCTTCTATTTCTACTGAAGGGGTCCCCCCTCCCCCCTCTGCTAATATTCAAGCGCCTGTCTTCAAGTGCAATTTCGCACAAAGCTACAACAGGGATAGAAAGTTTAATCTGGAAATGCAGCAGCTACAGCAACTTCAACAACAGCAACAACACCAGCAACCGCAGCTACAACAACAAACACCTAGTGTAGCCAATAATACCATTGTTGACGACCCGATGACTGGTGTTGATGGCCCCGTTGGCAATATAGATGGCGCCAATGTCAATCCCATCTCTGTGCCAACTCTCAACGCCACTCCTACTGTACCGTCACCCTCCTCTGCTGTAGCCCGTCCTGTTGCCCCCGCCGTTTCCTTGGCCATGGTTCCTTCCTCTACTTCGACCAATTCTACCAGCCAGTTAGCCCAATGCTACAAATGCCAAGGCTTTGGGCATTTCAAGTGGCAATGCAAGAACAACTTTTCTTGTATGAAATGCGCCGGCCCACATCCAACTCATGTTTGTAGAGGAAAGAGAATAGTCCCCGCCAAGTGCATCAACTGCAATGGGCCTCACATTAGCAGCTATAGAGGATGCCCCAAATACATGGAAATTAGGCAGCAGCTATTTGGGAGTCAGCCTTCCCATTCAGATGGCTCTTCTAGGCGCTTTCAGGGCAGATCTCAGAGGATTAGCAGTTCTCAGGCTTCTAATGCTAACTCAAGATCCACTCCTAGGACTAATGTTAGGCAGCAACGTAATCAGCACCAGCGCCAGCAACGTCATCAATGGCAACACCAGCACCAGCATCATCAGCGTCAGTACAGACGTCAGCCAGGGCGACATCAGCCCCCACAGAGGACAGGTAGCCTCAACTATTGGCAGCCGTTGCAGACTTATGACAGGAACTCTAATGGCCAGGCCAACTCTAGAAGTAGTCAGAACCCCAGCCAGCAGCAACAGGAACAGCCTCAAAATAGGATTGTCAGGAATCCCTTTAGAAGAAGTCAACCCAACAACTCCAATGCCTATGGCTCAGCTAGCCGAGCTAAAAACCCTGCTGAGGCTCACTTGACTCGATTCCAGGCTAAACTTAGGGCTGAGCGAACTGGAAACTTGGCTTACGTTCGTCAGCAGCGCTCTTCTACTCAGGTCACTCCTAATGCTAATCGTGGCCAGAGTCAGAGCCTTAGCCAGCAGAAGGGCAACTATGTGGAAGTCCAAAATAGCCAGGTGAACCAAATTCAGCAGAATTATGCCCAACTCCTGAAGCTGCACATTAGGACTCAGGCCAGACTAGATAAGTTAGAGAACTTATTTAATAAACTCTTTAATAAGCTGCTAACCTCTGCGGGCATTGCTTCGGCTAGGGAAGCTTCGCCTGACGTCCCCCTCGGGAATCGCGTCAAGAGGACTCGCTCTCATGCTAAGGATCATAGCGACTCTATGATTGCAGCAGGATTCTTCTCTGGCTCCATTAATGACTCAATAACGGAGGCGCTATTTGCTGATGGCCCACTTTATGTTTAATTTGCAGCTTGCCCAAATTTCTATCCCCTCACTTAAGGCTGTTTTTGAAGGGGCTCTGGATACGCTTCACCCTAGTTGGCAGCCAGCTGCATTTTATCCTTTTTCTTATTGGGCCGTATTTACTCCAAATATTACTAATCCTCCCGAAGTCCAACTCCTCTATTGTCCTCATTAATAACAGATTTGCTTCCTTCCGAGCGACTTTTGGACGAATTTGGTGATCCCGATTTTCACTTGGTATGGTTGAAAACGTATGGGACACTATTTTCCACTGTGGACGTCCTCCAACACCTTTAGGATGATGCTGTGGACCAGAAAATGCCAATTGTTGAATTCTTGCCACGCCCCCTTAGCGCCACCATGGGCGTTTGTATTGGTCACATATGAAAAATCTCATGTGTTGACCACTACTTCTTGGGTATGGCAAAAATTTTATGGAGCGCTGTTTTCCACCTCGGATGCTATTCAACACCGTCAGGAGGACCTTAAGGACTAGCCAACACCAATTATTGAATTTTTGCCACGCCCCCATAGCGCCACCATGGGCGTATGTATTGGGCACATATGAAAAATCTCATGTGTTGCCCACTACTTCTTGGGTATGGCAAAAATTTTATGGAGCGCTGTTTTCCACCTCGGATGCTATTCAACACCGTCAGGAGGACCTTAAGGACTAGCCAACACCAATTATTGAATTTTTGCCACGCCCCCTTAGCGCCACCATGGGCGTATGTATTGGGCACATATGAAAAATCTCATGTGTTGCCCACTACTTCTTGGGTATGGCAAAAATTTTATGGAGCGCTGTTTTCCACCTCGGATGCTATTCAACACCTTTAGGAGGTCCCTAAGGACCAGGATTCATCAACTCCTGAATTTTAGCCACGCCCCCTGAGCGCCACCATGGGCGTATGTTTCGACCTCTTGTGAAAGATTTCACCTGATGGTCGAAATTTTGAAGGAGCACTGACATTCAATCTGGATGTCATCCAATACCAGCAGGATGATGCTTAGGACTGGATTGGACCATTTGCAGAATTTTAGCCACGCCCTCCTAGCGCCACCATGGGCGCATGTAATGGCCACACGTGAAATTTCACATGTGATGGTCATTTCCATTGGGTATGGCTGGATTGTTACGGGGCTCTATCCTGCGCCCAGGATGTCTACCATCGCTTTCAGGATGAAGCTAAGGACTGGGAAACACCAACTCCGGAATTTTAGCCACGCCCCCTGAGCGCCACCATGGGCGTACGTTTTGACCTCTTGTGAAAAATTTCACCTGTTGGTCGAAATTTTTAAGGAGCACTGCTATTCACCCTGGATGACATCCAATACCAGCAGGATGATGCTTAGGACTGGATTGGACCATTTGCAGAATTTTAGCCACGCCCTCCTAGCGCCACCATGGGCGTATGTAATGGCCACACGTGAAAATTCACACTTGATGGTCACTTCCACTGGGTATGGCTGGAATGTTACGGGGCTCTATCATGCGTCCAGGATGACTACCATCGCCTGCAGGATGAAGCTAAGGACCGGGAAACACCAACTCTGGAATTTTAGCCACGCCCCCTTAGCGCCACCATGGGCGCACGTTTCGACCTCTGGAGAAAAATTTCACCTGTTGGTCGAAATTTTTAAGGAGCACTGCCATTCAAACTGGATGCCATCCAACACCACCAGGATGATGTTTAGGACTGGTTTGGACCATTTGCAGAATTTTGCCACGCCCCCTGACTGCCACTATGGGCGATTGCATCAGGCTATTTATGGAATTTTTCCATTTTATAGCCACTTCTGTGGGGCTCTTCTGAAATTTTTTCCAGTCTCCCTCTGCAGACCTAATGCCACTGTCTCTCCTGTGATGATGCCATGGTCCTTTTTAAGGACTCACAAAAATTCTTTTGCCTGCCACTATACAGCCCATTTTGGGCTGCTCATTGAACAAACTGTGATATTGTGTATACGTACATCCTTGACGACACCTAACATGGACGACAAGGCTAACTAACTCTAAGGATCTAAGGACTGACGAAGGTATTTACACCCTGGATGCCCCCTATTGGGGCAATTTTATACGATAATCTGTATCTTGACGACATCTCCTGCCATGGTGGATGCCCCCTAGTGGTTCATTATAATTATAATATTAATTTTAGGGAAAATTATTTCCCCCACCAAATGTCACATTTGTCGCCAGATCCTGGCGGCATTATCGTCTCGATTTTTGTCAACCTTGTCAGATCTAGCCAATGTCTTTCCGTTAATTCAAAGGACTCATAATCACACACATAAGCAATTCCACACAATGAGCCTGAAATTATCCATGTCCAAGGAACCAGTAAATCTCAAGTCAGGGAGATTTCTCAAATATTTTCTTTATTTAAATAATTGCCAATCGCCTAATAAATATCGTTACATTTAAAATGCAAATATTCATATATATATTGAGCCATAAAAATTTCCCAAAATCTAATAAGTATCACAATAAAACCCTCTGAGTCAGGGAAATACTCCATTCATGTTAATAATTTGCCAATTGCCAAGTAAACAAATTCTCATTTGAATTTATTCTAAATAATTGAAAAAGTTGCTATATATTTACATATGCACGTTCCGATTCCATTGTTCCCATAGCAAGTGAATGTTCGTACTTTATTTTACTCTGCCAGTCTCCGTGTGTTGATGCGAGCGAACGCAACTATTTTTTCACGTGCTTTATATGTGCTATAATTAATACCGATCCCATTGGCCAAAATCGTTAAAATTTAATATGAAATATTGGCCAACAGCCAAGGGCTGAAAACTAAAAGAAAAATTGAATATTTGTGCAATTTCCCCATCTACAAGTTTATTTAAAGTGCAATATTTCCGTTTCTTTTAGGGGAAAGAGAAGAAACCATAAACATCGGCCGTGCAATTTTATTATTTATTTTTATTTTATTTTTATTTTATGTTATAGTGCAATTTTGGGATTTAATTTTGCCAATTAAATCCCGCAATATATTTATGTCACACATACACATGCTGCTATTTATTTCCCCAATTAAAAACGTGATGGCCGGCTTAAGAGAGGATTTAAAGATCGGTGAGTTTAAGAACAAACCTTTTTACTCACACATATTGATTTAACGCATTGCATCAATGGGTTTTAAGGGAGGGAAATTGAAACACTGGGAAATACATACACATAAATCTACCCAAGTCACAAACCATAAAGTATTCACATACTTGGGACTTTGTTGCTAGCATACACATGTTGCTGCCAAAGTTATGCACATATATGTTGCTGCAACAAAACTATTTCCCCTTCCCCCCCTGCCCTCAACTGCACACTCTAAATATTATAAATTGCACACTATTTTACTAATTGCACGCCATTACCTAATATTGCACAATTATTAACACACACTAAACGAATCAATTGAGTCTAATATTTAATGATAACAAAAGGGAAATTAATTCAACATTGAAACACCTACTAATTATTAACATGCCCCGAAGCGACTTTTTATTCATTATTTTTCCTCATTTTGTTATCATTTACTAATTGATAAAACATCTGACACATTTATATGAATTTATGACCCGACTCTTTTTTTTATTTTATAAACCAATGAACGAACTCTTAAAACAACTTTTCCCAGCTCTCGTCTTGGCAAACCCAAGCTGGTGAACTTGACCAATACTATCCCGCCTTGGCCTGGCAAGCCTTGGCAATTGAATTTTTGATCCTGCAGTTTTTGAATATTATTGAAGAATACTAAATATTTTCTTGAATTCCAGATGTCCCTGCTTTCGGCCTGGCAAGCCGAAGCAAACAATTTATTTTGATCCTTTGGTGGTGGTTTTTCTAGATTTATCTTGTTTAATAGTCTCTCTGCCTCTTGGTCTGGCAAACCAAAGCAGATGAGCTGATCTTGTGAATGATAATGGATGAATTTGGCCATCGCTTGTGCTTGGCCAAAATCTAAATCTCAATATTTTTGCCTAGGTCTGGCAAACCATAGCAAATTTATTTCTTTATCCTTAAGATTTTTCTAGAATAACCCAGTGCAATAATTTTCTGTTTACGGCCTGGCAAACCTAAACAGTTGATAGGATCCTGCAAAGTACAACTATTGAATCTGGCCAGTATTTATTGGTCAAATTTGGAATCCTGAATTTATTTTTGTTTTTCTCCGGTCTGGCAAACCGAAATAATTTATTTTATTCTGTGATGATTTTCCTGCTTTCTGGTCTGGCAAACCAAAAGCAGCTGTGCGAATTCTGCAGTAGCGTTATTTACACTAATTCCGATCAATGAAATGTCAAGTTTGAGTTCCATGAAAATCTGCCAACCCCTTTATTCAGACTGCAGTATGAAACGAATCCTGGATATCCTTGCCTATGGACTGGCACTCCTAGGCAACAAGCCAGATGCTGCACTCTGTTATTTCACGCTTTTGGCCAACTAGTTTGGCCAAATCAGAATTCTTGCCGCCGCCTGTTCCTGCCCGAGATGGCCCTTTTTGGGCAAAACAAGATGAAAGAAGGAAGTCCTGTTGACAGTCAATCCTGCTGTCGCCCGTCAACGAGCCAGTCCCAGCCGCAATTAGCGGCCAAGTCTGGCCAATAATTATGGCCCAATGCAAATGAAGGATGTCCTGCTGACAGTCAATCCTGGCCGTCATCCGTCAATGAGCCAGTCCCAGCCGCAAGTATGCGGCCAAGTCTGGCCAAAAACCTTGGCCCAATGCAAATGAAGGATGTCCTCTTGGCAGTCAATCCTGGCTGTCTCCCGTCAACGAGCCAGTCTTAGCTGCAAGTAGTGGCTAATTCCGGCCATAAATCATGGCCCAATGCAAATGAAGGACGTCCTATTGGCAGTCAATCCTGGCTGTCTCCCGCAAGCAGCGGCCAAGTCCGGGCCATAATTTGGGCCCAATGCAAATGAAGGATGTCCTGAGGGCGACCAATCCTGGCCGCCCATTACCAATGAGCCCGACTCAGCCCCCAATTGTGGCCATGTCGGGCCATCCAGGCGTCCTCCATCCTCTGATGTCTTGGCCTGGAGGGCATCCACCGACCAGGATGCTGAAGATGTTTTGCACTCGCCCTGGATTGGAGATGACCCCCCCCCTGCCTGGATGAGGATGGCCTGTTCTTGAGGGCCCAACGCTGGACATCCTTCTCAATGGACTTTAGATAATTATTTTTCATCTTGTTTGTCTCGCTAAAAGTCCTCCTCCAAATTCTTATCTTGACCAATCTTTGTTTTTTTTTATTTGTGTTCTCATCTCGTAAGAATCACACTGTTTTGTGATTCTTTTAATGTTAGACTTGACTCAAATCTTTTTGTTTTTTATTATTTTTGTTAATTTATGTTGTTTTTAGTTTCTTGTTTTTCATTATAAGATTCATGTAAATCAACTTGACAATAATAATTAACGTAGTTCTTGTTAGGCTAATTGTCCTTGTCGGCCTGCTACAGCGGCAGCCACGGTGCAAAAATGTTGCTCAACAGAGTAATGGGACACCGTGGTCTGCCGCGCCAGCTGGCCGCCTTGGACCCAATTTGGAGGAGGTAGGGCAATAGGGACAACTAATTATTAGGCTAATGAAGGGCATTTCTCTGCTGTCCTGTCATTGCGGAACGTACGCTAAGGAGTGTGCAGCTAATTGTGTTGTGACGTTCCGCAATGACAGGACCACTAGTTTAATGAATTTGCTAGAAATGTATTGCCCCGCTTTTAACGTCTTCTTAGTGTTGTGACTCTATTTTTTTTTGCCCATGTTAAATTTTTTTTTTATAGAGCACAAAATGGACGAGCGGTGGCGCCAATTTACGAAGTGGAGAAGTGTCCTGTCTAGATGCATTAGTTAAGTTATCATAAGTATGCACTTGACAAATCCATGTTTCCATGTTTCCGTATCCTCAGGCCCGGTTGCTGCGTAGATATATACGGGCTGGTTAACCCATCTGTGAGTGAGTGTTCCTGGCAACTGCTTAAAAAAGACGACCTTAGGGATAATGTTTATATTTAAATTAGGGATAATGCTTATATTTAAATTGTTGAGTTTCTTGATTTTCCACTTTTTATTTTGTCCAAATTGTCTGTTTACATTCTTGACAAGGAAAATCCATTCACATTTATCCCTCTGATCAACCCCAATTTTGCTCAGTGTAGCGTTATCTGACCAATCCTGATCCTCTTTACTCTCTCTCTTCAAGAGAGAGTCTCAGTCAGATCGTCGTGTTGTGTAGTTGGTCGAGTGCGGACGTGCTTTGCGCCCCACTCCTAGTCTCAGTCAGTCAGTCAGATCGTCGTGTTGATCAGTTGGTCGAGTGCGGACGTGCCTGCGCCCACTCTCAGTGTCAGCCTTAGTGTCAGTTTCAGTCCCAGTGTCAGTTGGCCGGTCGAGGGCTAACGTGCCCACGCACCTTGCCCATTCCCGGCCGGAGCAGCCGCCAGGAGCGCAAGATCACTAGCCTCCAGAGCCTGATTTTCCGCCCGTGCTAGAGCCGCACACGCGCGCAGCAGCCGCGCCGAGGAGCCAGCCAGTAGGCCAGCAGGCCAGCGAGCCGTAAGCTAGCAAGTACCGCCACAGTCAATTGTACACAGCAGCCATAAGAACATTGTACGAAACAGCCAATTACGCAAAGGAAACAAATAATAATTAAAACAAACTACAACAAAAAAAAAAAAAAAAAAAG
>Dana_HTR4a
CAACACACACACACCTGCGCGCGCCCTTTACATATTCTTTGGCGAAATCAACTATTCACAGGAAAGGAGGTAATTTAGTATCGACACACATACACGCAAATCATGGAAACTCCAACCAAATCTCCTGCAAATAGCTGCATCATTCCTGACATGGCTACTCGCAAGCCTTGTGGCCTACAACAACCTGTTAAAAATGTGTCTCTCCATGAAGAAGATATGCTAAATAAATCGATCTTTCCTCCCTCCCCTGCACCTTTTAAACCAATAACCGAATTCAGTCTCTCACAATATCTAATGGACAGGGAGAAGAAGAAGAGCTCGCATAAACGTCAACTGTCCCCAACCAGCACTACTCCTCCAATAATGACCAAACGCCGTAACCACCAAAGCTCCCCTATTGAAATCCAAAGCGTTGAAATTCTGCCGAATATCCTCCTCCAACCTAACAACAGCTCTGCTGACGAAGGCCCTTCAACCCTGCAAACAATAGCACAGGTGCACGCCCCTCCGAGTTGTGCTAATGAGAGTCCCAAGCTTTCTTGTTTCACGCGGGAAAATATATTGGGGGGTATAGATAAGGCGAGCCATTTAAACAGCACAGTAAAACCACGAACCTTAACAGCAGCCAAAGCGCTGGTTCTGCCACCCACTTCGCCCAACACTCAGCCCACTTTCGCTGACAAATTGAGGGAGAACCTTGGCAATTACGGTGCAAATTTTTCTGCACTCCCCAGCCCATCATTAAAGACGCCCGCTTTTAAGAGCGATTTTGCCAAGGGTTACGCATTAGACAGGCACCTCAACAAAGAAACAAAAAGAAAAACCCCCTCGATTAAACCTTCTTCCCCCATAACGCATGATAAGTCACAAAAATCACGTAGGCCAGCAGCATATCCAACTCCTGCTAGTCGACGCTTTTTTATCCAGTGCTACTGTTGCCAGCACTTCGGCCATGGGAAGAATGAGTGTAGACGCGGTCCTCGTTGCCTCAAATGCGCTGAAAACCACCTAACATCGGCTTGCTCCAAGCCTCGGAATAGCCCTGCCAAATGCTGCAACTGCGGTGGCGCACACATCAGCGCTTATAAAGGCTGTCCAGCCTACCAAAAGGCAAAAAAGGTTTGGTCTGCACAATGGGCTCCCCAACGATGGGGACAACCACACTCACGCCATCAATATCAGCGCTTCCAACAGCACCCACGCCAACACACTGAGCGTTCCTTTCCGGTGTCTGGGCATCGGACCCGTTCTATCCATGGTCGTTTAAACCCCTACCTGCCTCGACACCCAAAGAATACCCTCGAGCCCCAAAACCAATCAGTTGGTCAACAATGGCCCACAATGGCCTCTTATTCTGATAACAATTTGCACAAAGTCATGCAGAATATTACTAATATCTCTGAAAACATAAAGTTGCAGCAACAGCAAGTAGGCGAACGTCTAAAACAGGATACAAGTTTCCAAGCGAAGTTGTGGGAGAAGTTGGGTAACCTGGAAAATTTTACAAAACTAATATTAGGAAAACTCAATAAAATCATTATCTGCTTGGACTTACCTCTAGAAGAATCGGTTGACAAGGAAAAGGGTGCCTCTTCTCTTGGCAGTAGCGTATCCCTAATGGACATGCTAATGGCCGGCGACCTGATCCAAATTTAGTCCATCCTAGGGGCGAATAAATTGGACATCCCCTGACTGCGCTGCAACCCACGCTACATTTCTACTCATCCAGACACTCAGACAAAAAAATTCTTTCCTTGATGACGCTCACTTATATCGGAAAAAAACCTGAAAATCGAAAATTTTAAACACTGACCCTGCTGAGCTATGAAACTCACCTGTTGACTCTACATGAACACGTTACTAGCCCGACGAACCCCTCTACGAACGTGCTGAACCCGTAAGGAGAAAGGGCAAATAAACTCAGGACCATGGAACAACACCCAGCCGTCAAACGCCTTCCCCTGCCACTGACACTGAGGACCTGAAATTAAAAAAAAAGGAAAATTGAAATCATAATTTTCTAAAATATCTCCATAAAGAGAAAGATGCCAGTAGAAGCTTGCTGCACCTCCAACGATGGCACCCGCTCCAAGACCTCCAGTCTTACTTTTTGTTTTCACTCACCTGCTCAATGCTGTTTTTTAATATGTCTAAAATCCCGTCTAGAAATCTTCTTTGTTTATATGTCTTCCTTTATACATGCACTCCATGCAATTGAACCTAAAACTGACTGATCTAATTATCTGTGATATTCACCTGGGACAAATTTTACCCAACCTGACGACATCCACTGGACTCACATGTATCCGTACCTGACTAGACCAAATTAGATAAATTCCTGCATGTTTACCCTCTCCATAATGAATGCTGCAAACCGCCTCCTCCACGACACAAGGAGGAACCGCGCTCCCAGCAAAAGATGCCAATAGGAAAGCCCACGCTCCTACACCATGCATACGGACATCTCTGGCACGATCTCTGGGCTCTCTCCTACAAGTACCTGAAAACAAATTGGATAAATAACACGACGACGCTATGGCGAAATCACCACTCTACTCACCTGACGACTTTCTTCCTGACTCACAGATGGACACGGAAAATACGTAAATCCTTACTCACATGATCCACTGCTCTCCATGCGAAAATAAAGATGACGCGACCTGCTCCCACTCGAAAATATAACTCTCTGCACTTCGTACCTGAAATAGAAGGGATATTTCATATTCAATTTTGACACCGTTAATAAAGTTTAACTAACTCACACACCACTCGACGAACTTCTTCTCGAACGCGCAGACCATGTAAGGACACATGCGAAAAGGCCATCCATCGCCATCAACACCTGGGACCTGAAATGAAAAAAGGAAAATTGAAATTATAAATCTCTTAAAATCTCCACAATGAGAACGATGCCAGTTGTAGCTTACTGCACTACCAATGATGGCACCTGCTCCAAGACCTCCAGTCCTCTCTTTTCTTTCTCTTTTTGTCTCACTCACCTGTTCAATCTGTGATATGCTCCTAAATCCTGTCCAGAAATCTTCTTTGTTTACATGTCTTCTTCTTCCTGCATCTCATGCAATTGAATATATAAATAATATCTTCCCACGACAAAGCCGACTACCGACTGATCTAACCAACTGTGATACTCACCTGTGATATATTTTACCCATCCTGACGACATCCTTTGGACTCACCTGCACCTGTACCTGATTAGACCTAAATATAAAATAAAAACTACATTGACAACCGGAAGAAGAAGAAGAAACCAAAACAAAATATACTCACACGAAGACGCCACACTATGCCCACCCACACGACGATGCTTCTCACTTGCCTCACGCCAAATCCACTGCCCTCCAATGTTGTCCTCAAGTCGACGTCCTAAATGTTTTAAATATGCATAAAATCTTATAATTTGTCAAATTTATTGCATGTTTACCTTTTTTCCCAACGAGTGCTGCCACCCGCCTCCAACCCGACACAAGGAGTTGCCACCTGATGGGAAATAATACCAACTCACCCGCCAAGACGACCATGGGACAAATCGGCCATCCAAAGACGAATTAAAAGAGAAAGTTTCTCTCACCAGGAGCCCGCCACTTTCGGATTTCGAATGGGAGAGTCCCTCAGAGGAAAAGTTGCCTTCGGGGTAATATTCTGAGGGTCTCCCCCCCCATCTTCATCTCCATTACAATTCTTGGACCTGGTGGGAGCGGACCTGCCGCCAAATTAATTTATAAAAAGTGTAAAGCAATTATTGTTAAAAAAAATAAGAAAGAATTTTATTAAAAAAAAAAAGCTAATAAAATT
>Dana_HTR4b
GCGCGCGCCTCCTCCTCCTTTTTTAAAAAAGACAATACAATGTTAACATAGTTATTTATTAATTTACACAATACAGACAATGTAAAGTCACATAATACAAACATGCAATGTTAAATAAAACACATAAATAAAAAAGGTTAAATAAAAAAAAAAACTGTGCGCATCTTTTACAAATTTTGGCGGCACCCACGCATTATATTGACCTGCCAATAGAGACACCTGTAAGGCAACGTGGAGAGGAGATATGGAGATCGAAAAGCCACTGACGTCTACTGCTGCCCCATCCTGCTTCTTCAAGGGCAATTTCACCACCATGAAAGGTGAGTGCAATGTTCCCAAGACACCCTTCTATGAGAGCCTTGCCGAGCTCAACCAGTCTATCCATCCCCCCTCACCTACGGGACGTAGAATTAATGCGGAGGAGTTTAACTTCTCATGCTACCTGGATGACAGGAACAGGGAGAGAATGAAGGCCAATAAACGTCCCCTTTCGCCGCCTAACGTATCTCATAGTGAGGCTGCTAAACGCACTAATAAAAATAAATCTCCAATACATATACAATCAGTTGAGATTTTGGCGCCAATTGTGGAAAATGGGAGAAAGTCTGTCGCTAGCTCGCTAGATGAAGGCCCTATCACAGTGCAAACAAAGGCACAAATACATAAACCCCCCCTGAATGGCTTAAGAGAGGCTTTTCTAGCGACAGATGTACGGCTGGGAACTATGGGGAGCTATGATGAAAACTTTCCCCCTCTCCCCACCCTTTCACCATCCCTGAAAACTCCTGCTTTCAAAAGCGCAGTCGCAATGAAGTGCCTTGACTCCAGACGCATCTCAATAGAGACAGAGAAGAGCGCTGCTATGCCCCAAGATCCCAAGAAAAAACCTACAGGCAAGGAGGGGGATACAAAAGGGATGGCATTCCCCAACGGACAAAGCTGGACGCGGATGTTGCTCCAGTGCTACAGATGCCAGCAGTTTGGTCACACCAAGGACTGGTGTAGGAGGGGGCCAAACTGCATGAAGTGTGCAGGGAAGCATCCAACTTATTCATGCACGAAGACACGGGACAGCCCTGCTCGTTGTTGCAACTGCAACGGGGGGCACATCAGTGCTTATAAAGGATGCCCCGCCTACCAAGAGGCGAAACGAAGGTGGGCGGCAATGAGAGAAGCGCAGTGCAAGGGGCCGGCGCGGTGGCCAATGAATAAATGGAGGCATCCTAGTCTCAGCCATGGTCAGCGTCGTCCTCCTGCAACTCATCCTCGCCTGGATAGGCATATGTTCCATGAAAGGTCCCATGGTCAGCGTCGTCCTCCTGCATCTCATCCTCGCCTGGATAGGCATATGTTCCATGAAAGGTCCCGCCCCCTGAAAAGGCCCTACTTTCCCCGCGCCCCCCCTGGCCAGCAGCAGCGGCCCGATATTGTATTTCAAATGAATAACAAAAATTCCAAAGAAATTACAAAAACAAAAGAAGCAGCTCCAGAAATTCTCCCTCATGAACCGGGGCGACGGGAGGAGAGGGGAATCCAGACCATGTTGATGGACAAATTGATCCAACTTGAAAAAGAAATTGGACAAATTAAAGAAATGCTCGGAAAACTGACGAAATCCTTAGACTTACCCGGAAATACAATAGACAGCGACGATCCTGACGACCTGAATCCTGACGAGGGGTCCTTTATGGGCTCGGACTCCCTAATGGATCTCCTGATGGCTGGGGATTTGATCCGAGCATAGTTCCTCCATGAGCTGAAACAAAAACAATGTGATATTAAACCTGTGATAATTTTGACGAACGCACTGCATGATGCAATCTAGACTTACCCGCAATAACGATGATTCCTCTCCTGACCTCCCTCCTTATGGGGCACAACATGACCATGGAGATGACCTGAAAACACAAGCGACACTGTGATACACATTCTGACGACGAGCTTCTAAATTGCTCTTACCCGACGCCACTCCAGCCAAGATGTGCAGCACGCCGTCGCTGGAATTCGTAGTAATCCATGGCGCGCCACTGCCTACGTGCGCCGACAATGCCTGCATATACCTCCAGACGACGCTGCTGCCGACGCCGACGCCGACGTTGCGGCCGATGCCATGCCGAATTTCACCATGAGCTGAAATTAAAAAATGACCATTAATGATGAAATTCGACGAAATTTATTGACCCCTCCTCTTCTTAATAAGCAGCGAGAAGAAGAGCAGCCACTTGACCAAAAAAAAACTCACCTGCAGATCCACGACGCCAAGCTCCAGTTCCAACGATGACGCCGGACTCTTCCTCCAATGACGCCTCCACGAAGGGTGATGACGCCGCCTCCAGATGGCCAGTATGCATGGCTGACGTTCTTTTCCTGCAATGAAATGTTAATTATTAATGTATTTTTCATGTTTTTAAATTGTTAACTTACCATTTTCCTTTGTTAAAAGTCCAATTGTTGCTCCCACGCCGCTTCACGTGCGTTGCTATGTAGTAGAGATGGTAATCGTATCTAGAGATGGGAGACTCGAGTTATCGATCGTGCAATATTGTTTTTAGTATTTTTTTTTCTTTGTTAGTATTTTTTCTGTTAATTGTAATGTGGCCGTGCTGCCAACCAGCTATGAGCGGGAAAAGTGTGGCAAAAAAGTTGCCTTTAGGGTAATACGCCACACCTTTCTCCTCCCCGCACAGAAAACAGCGCGCGCCTCCTCCTCCTTTTTTAAAAAAGACAATACAATGTTAACATAGTTATAAAAAAAAAAAAAAA
>Dana_HTR4c
CCAAAAAATTGACCAAAATTGACCAAATTGACCAAATATATATATGTAAAATCTACGAAACACGACTTGAAAAAGCGAGACTTCTGACGACATATATATACACATAAAACGACACATATAAAGGCACATAAAACGACATTAAAAAAGGCATATTCCACGACATATAAAAAAGGCAGATTAAATTACATATTAAAAGACATATAAAAGGACATATAAAACGACATATAAAACGACACATATATATTTATATATATACACATATAATCTAATTCCCGCCCAGCACATACACATACATATACATTTGGCGCCAATTATTGCGCACCTGTGCGTGTGCCTCATAACCGTTTATTCTGCAGCAACGGCATCATCACCAATTTTGGCGGCCAAGTACAGCCACGGCAAAGCATATTGCACAAAATTAGTCAATTTTTTGGCAATTTTGGCGCAATTGGAAGCGTCGCACAAAAGGAGAAGCAGGAGAACCGCTATTCTATTGGCAGCTTATCTGGAGAGAGGTCCATTCCTGAGCTAAGAAAGGCGGAGCGAAGAAAACGAAAGATGGCAAAGAGAGGCTTAAATAAGGGTGAGTCTGACATTGCTACTCCCTTCAGCACTCTTTCTCCCTTTAGCACTCTCTTACTTAATATGCACAACGAAGACTCTCTCACTAAAGAGTCCTATCCTAAAGAGAATCCCATTAAAGAGAAAATTGCCAAAGAGAACGATATGCCTCTCTTAGACTCCCTTTCCTCTTGCTCTCCTCATCCCCACACACCAGCCAAAGATCCCGGTGCTCTCACTAATACTAAGAGCCAGAGCGCCAAGCGACAGCTCTCCACATCAACTTCGATCACTACCAGCGCATCCAAGCGGGCTCATGCTGATAACTCCTCCATTAAAATGCAAACAGTTATGGTGCTGCGCGATTTTTATACCAAATTAAAAGCTGCCTCTAATTCTAATGCTAATTTAAATAAAAATGCCTATTCTGCGAAACGATCCCTACTTAATGACTTGTCTGCTAATGAAACTAATTGTGCTAGTTTGAACTCCAACAACTACAACAACAACAGCATCAACCTAGATGACATTTCTCCAACGGTTAGTGCTAGTTTGGATAGCCAGGATGCTCCTCATTTGGAGCCAGCCAGTATTGAGTGGGCGCGTATTCAGGCTCTGGTCCATTCTCCACCTTGGGTCACCATCAACAACAACAGCAACAGGAAGCCGAGCGCGATGAAGAAGAAGAAGGACTCACTTGGCAATCCTAAGCCATTTGTCCTTCTTAAGGATGGCGACTTTCCTCCGCTTCCCCCCCCAATGAAGACTCCGCTATTTAAAAGTAATTTTGCGCAGCAACTTTGTAGGGAAAAGGTGATGAACAGCAATAGCAGCAAAAACAATAATAGTATTGGCAACAGTAACGGCAACAACAACAACCACGCCAATGGTAGCAGCGCTACGAGGAATAATAATAATTCAGCAAAGTTAGGTGCCGGTACTCCTAGGGTTAGATGGAAAGAGGCTCCGTCTAACAGTAACTCCAAATCGACGCCATCTTTTAGAGCCAAAACTACGCCCATGCCAATTCCTAGGAGAACTTTCTCTAGGTCCTCTTCCACCTCTGCCAGTGTCTCTAGCCAGTTGACTCAGTGTCATCGGTGTCAAGCTTTCGGCCACTTCAAGAATGACTGCAGACGCAAATTCGTCTGCATGAAGTGTGCTGGCCTCCATCCTACAGTTGCCTGTCGAAAGCACAGGAATACGCCCCCTAAATGCTGTAACTGTGGCGGTCAGCATATCAGTGCGTATAAAGGTTGCCCCTTTTATTCTAATTTGAAACGCAAAGCGCTAGGGTATTCCAACGATAGGCAGTTGAAGGCCAGTCACCAACAATCTAGAAGACACTCTGACAGAAACAATCTTGCTAATTTGCAGCTGAAAAGTCGCAAATACCCAGTTCATCAGCAGAGTCACAAGCATCAACAGAGACAGAATGCCAATTATTGGCAGCTATTGCAAGACAACACCCCATCAATTAGCAATAGAAGATCGTGGAATACTGAATCTAGGCCAAGGAAGAATCTTAACTACCGACAGAATTACAGGCAGGATTGGAGAAACACCAATAGGAGAACCACTAGGAAACAGTCCGCCCCTAGTTATCCCATTTCCAGGCCAGCCAATAAGAATCCTGCTGAGGCTCACTTGGCTCGATTCCAGGCAAAACTCCTTGCAGAGCGCGCTAGGGAATCAGGTGAACCTAATGCTAGTGATAAACCTCTACACCTAGCTCTACAACCTGTTAATGAGACCAATGCAACAAGTGCTATGAACATCAATACTAGGGGGCCTCAACACAAAGCTTCTCCTACCGCCAACAATAATTGCTGCCACTTACAGCACCTAACGCAGTCCCTTGACGAGCTTAAGGCGCAACAGGACAAGACTCATGAAAGGCTGGACAAATTTGAGCGTCTTTTTAACAAACTCTTTAAATCACTTAATAAAATTATTGCCACGCTAGATTTAACAGGGTTGTCCCTCAATTTGCACCTGGAAAGCGACCAAAGCGATCAATCCCTGCCTGGCGATCTCTTCGATACCACCGTTGGAGAATCTTACATGGAGATCAGCCTGGCCAATGACTCCAGGAGCGCCTGAGCCAGGATAATATTCGCCAGCCCCATCCGACTAGGCAGCAGACCATCATGGGTCTTTGGATTGGGCTCGGATTGCCGGTGGTGTTTTTGCTTTGCAGCTGATTGTTACTATAGTCCCAGGAAACACCGATTTTAAATTAACTTCTGCCTTGCCATTCAGCTGCCGTCATGATTCTGTCCTTCAGTGGGGCTACTTTTCCTTCACCTGCAGGAAGTTGCTTAGTAGTAGGAAATGCCAATTGCAGAATTTTAGCTACGCCCTCCTAGCGCCACCTATGGGCGTACGTTTCGACCTCTTGTGAAAAAAAAAAACCTCACCTGAGGGTCGAAATTTTGAAGGATTGCTGCCATTCACTCTGGATGTCATCCAACTCCAGCAGGATGATGCTGTGGGCCAGAAAATGCCAATTGTTGAATTCTTGCCACGCCCCCTTAGCGCCACCATGGGCGTTTGTATTGGTCACATATGAAAAATCTCATGTGTTGACCACTACTTCTTGGGTATGGCAAAAATTTTATGGAGCGCTGTTTTCCACCTCGGATGCTATTCAACACCTTCAGGAGGACCCTAAGGACTAGCCAACACCAATTACTGAATTTTTGCCACGCCCCCTTAGCGCCACCATGGGCGTATGTATTGGGCACATATGAAAAATCTCATGTGTTGCCCACTACTTCTTGGTTATGGCAAAAACTTTATGGAGCGCTGTTTTCCACCTCGGATGCTATTCAACACCTTCAGGAGGACCTTAAGGACTAGCCAACACCAATTATGGAATTTTTGCCACGCCCCCTTAGCGCCACCATGGGCGTATGTATTGGGCACATATGAAAAATCTCATGTGTTGACCACTACTTCTTGGGTATGGCAAAAATTTTATGGAGCGCTGTTTTCCACCTCGGATGCTATTCAACACCTTCAGGAGGACCCTAAGGACTAGCCAACACCAATTATTGAATTTTTGCCACGCCCCCTTAGCGCCACCATGGGCGTATGTATTGGTCACATATGAAAAATCTCATGTGTTGACCACTACTTCTTGGGTATGGCAAAAACTTTATGGAGCGCTGTTTTCCACCTCGGATGCTATTCAACACCTTCAGGAGGACCTTAAGGACTAGCCAACACCAATTATGGAATTTTTGCCACGCCCCCTTAGCGCCACCATGGGCGTATGTATTGGGCACATATGAAAAATCTCATGTGTTGACCACTACTTCTTGGGTATGGCAAAAAATTTTATTGAGCGCTGTTTTCCACCTCGGATGCTATTCAACACCTTCAGGAGGTCCCTAAGGACCAGGATACACCAACTCCTGAATTTTTGCCACGCCCCCTGAACGCCACCATGGGCGCACGTTTTGACCTCTTGTGAAAAATTTCACCCGTTGGTCGAAATTTTGAAGGATTGCTGCCATTCACTCTGGATGTCATCCAACACCAGCAGGATGATGCTTAGGACTGGATTGGACCATTTACAGAATTTTAGCCACGCCCTCCTAGCGCCACCATGGGCGTATGTAATGGCCACACGTGAAAATTCACACTTGATGGTCATTTCCACTGGGTATGGCTGGAATGTTACGGGGCTCTATCATGCGTCCAGGATGACTACCATCGCCTGCAGGATGAACCTAAGGACCAGGATTCATCAACTCCTGAATTTTAGCCACGCCCCCTGAGCGCCACCATGGGCGTATGTTTCGACCTCTTGTGAAAAATTTCACCTGTTGGTCGAAATTCTTAAGGAGCACTGCCATTCAATCTGGATGTCATCTAACACCACCAGGATGATGCTTAGGACTGGATTGGACCTATTGCAGAATTTTGCCACGCCCCCTGACTGCCACTATGGGCGGCTACACTTGGCCATTTATGGAATTTCTCCATTTTATAGCCACTTCTGTGGGGCTCATCTGAAATTCTTTCCAGTCTCCCTCTGCTGACCTAATGCCACCCAACTCTCCTGTGATGATGCCATGATCCTTTTTAAGGACTCACAAAAATTCTTTTGCCTGCCACTATACAGCCCATTTAGGGCTGCTCATTGAACAAACTGTGATATTGTGTATACGTACATCCTTGACGACACCTAACATGGACGACAAGGCTAACTAATTCTAAGGATCTAAGGACTGACGAAGGTATTTACACTCTGGATGCCCCCTATTGGGGCAATTTTATATGATAATTTATTTCCTGACGACATCTCCAGCCATGGTGGATGCCCCCTAGTGGGTCATTATAATTATAATATTTAATTTAGGGAAAATTATTTCCCCCACCAAATGTTACATTTGTCGCCAGATCCTGGCGGCATTATCGTCTCGATTTTTGTCAACCTTGTCAGTTCTAGCCAATGTCTTTCCGTTAACTCAAAGGACTCATAATCACACACAAATGCAATTTCACACAATGAGCCTGAAATTATCCATGTCCAAGGAACCCGCAAATCCCAAGTCAGTGAGATTTCTCAAATATTCTCTTTATTTAAATAATTGCCAATTGCCTAATAAATATCATCACATTCAAAATGCAAATATTCACAAATATATTGAGCCATAAAAATTCTCCAAATCTAATAAGTATGATAATAAAACCCTCTGAGTCAGTGAAATATTCCATTCACGTTAACAATTTGCCAATTGCCAAGTGAACAAATTCTCATTTGAATTTATTCTAAATAATTGAAAAAGTTGCTATATATTTACATATGCACGTTCCGATTCCATTGTTCCCATAGCAAGGAAATGCTCGTACTTTATTTTGCCCTGCCAGTCTCCGTGCATTAATGCGAGCGAACGCAACTATTTCTCCACGTGCTTTATATGTGCTATAAGTAATACCGATTCCATTGGCCAAAATCGTTAAAATTTAATATGAAATACTGGCCAACAGCCAAGGGCTGAAAACTAAAGAAAATTTATTACATTTGTGCAATTTCCCCATTTACAAATATATATTTAAAGTGCAATATTTCCGTTTTCTTTTCTAGGGGAAAGAGAAGAAACCATAAACATCGGCTGTGCAATTTTATTATTTTATTTTATTTTATTTTATTCTGTGTCAAAGTGCAATTTTGGGATTTAATTTTGCCAATTAAATCCCACAATATATGTATGTCATACATACATACACATGCTGCTATTTATTTCCCCAATTAAAAACGTGATGACCGGCTTAAGAGAGGATTTAAAGATCGGTGAGTTTAAGAACAAAACCTTTTTTACTCACACATATTGATTTAACGCATCGCATCAATGGGTTTTAAGGGAGGGAATTTGAAACACTGGGAAATACATACACATAGATCTACCCAAGTCACAAACCATAAAGTATTCACATACTTGGGACTTTGTTGCTAGCATACTCATGTTGCTGCCAAAGTTATGCACATATATGTTGCTGCAACAAAACTATTTCCCCTTCCCCCCCTGCCCTCAATTGCACACACTAAATATTATAAATTGCACATTATCCTACTAATTGCACGCCATTACCTAATATTGCACAATTATTAACACGCACTAAACGAATCATTTGAGTCTAATATTTTACGATAACAAATGGGAAATTAATTCAACATTAAAACACCTATTAATTATTAACATGCCCCGAAGCGATTTTTTTATTCACTATTTTCCTCATTTTGTTATCATTTACTAATTAATAAAACATCTGACACTTTTTTATGAATTTATGACCCGACTCTTTTTTATTTTATGAACCGATGAACGAACTCTTGAAACAACTTTTCCCAGCTCTCGTCTTGACAAACCCAAGCTGGTGAACTTGACCAATATTATCCCGCCTTGGCCTGGCAAGCCTTGGCAATTGAATTTTGATCCTGCAGTTTTTGAATATTATTGAAGAATACTAAATATTTTCTTGAATTCCAGATGTCCCTGCTTTCGGCCTGGCAAGCCGAAGCAAACAATTTATTTTGATCCTTTGGTGGTGGTTTTCTAGATTTATCCTGTTTAATAGTCTCTCTGCCTCTTGGTCTGGCAAACCAAAGCAGATGAGCTGATCTTGTGAATGATAATGGATGAATTTGGCCAAGCACAAGCGTTGGCCAAGCTCTGAATCTCAATATTTTTGCCTTGGTCTGGCAAACCATAGCAAATTTATTCCTTTATCCTTAAGATTTTTCTAGAATAACCCAGTGCAATAATTTTCTGTTTACGGCCTGGCAAACCTAAACAGTTGATAGGATCCTGCAAAGTACAACTTTTGAATCTGGCCAATATTTATTGGTCAAATTTGGAATTCTGAATTTATTTTTGTTTTTTTTCTCCGGTCTGGCAAACCGAAACAATTTATTTTATTCTGTGATGATTTTCCTGCTTTTTGGTCTGGCAAACCAAAAGCAGCTGAGCTAATTCTGCAGTAGCGATATTTACACTAATTCCGATCAATGAAATGTCAAGTTTGAGTTCCAAGAAAATCTGCCAACCCCATTATTCAGATTGCAGTATGAAACGAATCCTGGATATCCTTGCCTATGGACTGGCACTCCTAGGCAACAAGCCAGATGCTGCATTCTGTTATTTCACGCTTTTGGCCAACTAGTCTGGCCAAATCAGAATTCTTGCCGCCGCCTGTTCCTGCCCGAGATGGCCCTTTTTGGGCAAAACAAGATGAAAGAAGGAAGTCCTGTTGACAGTCAATCCTGCTATCGCCCGTCAACGAGCCAGTCCCAGCCGCAAGTAGCGGCCAAGTCTGGCCAAAAATCATGGCCCAATGCAAATGAAGGATGTCCTCCTGGCAGTCAATCTGGCTGTCATCCGTCAATGAGCCAGTCCCAGCCGCAAGTAGCGGCCAAGTCTGGCCAAAAATCATGGCCCAATGCAAATGAAGGATGTCCTCCTGGCAGTCAATCTGGCTGTCACCCGTCAATGAGCCAGTCTTAGCCGCAAGCAGCGGCTATTTCTGGCCATAAATCATGGCCCAATGCAAATGAAGGATGTCCTCTTGGCAGTCAATCCTGGCTGTCAGCTGCAAGCAGCGGCCAAGTCTGGGCTATAATCTGGGCCCAATGCAAATGAAGGATGTCCTGTGGGCGACCAATCCTGGCCGCCCACCACCAATGAGCCCGACTCAGCCCCCAATTATGGCCATGTCGGGCCATCCAGGCGTCCTCCATCCTCTGATGTCTTGGCCTGGAGGGCATCCACCGATCAGGATGCTGAAGATGTCTTGCACTCGCCCTGGATTGGAGATGACCCCCCCCCTGCCTGGATGAGGATGGCCTATTTGAAGGGCCCAACGCTGGACATCCTTCTCAATTGACTTTAGATAATTGTTTTCATCTTGTTTGTCTCGCTAAAAGTCCTCCTCCAAATTCTTATCTTGACCAATCTTTGTTTTTATTTGTGTTCTCATCTCGTAAGAATCACACTGTTTTGTGATTCTTTTAATGTTAGACTTGACTCAAATCTTTTTGTTTTTTATTATTTTTGTTAATTTATGTTGTTTTTAGTTTCTTGTTTTTCATTATAAGATTCATGTAAATCAACTTGACAATAATAATTAACGTAGTTCTTCTTAGGCTAATTGTCCTTGTCGGCCTGCTACAGCGGCAGCCACGGTGCAAAAATGTTGCTCAACAGAGTAATGGGACACCGTGGACTGCCGCGCCAGCTGGCCGCCTTGGACCCAATTTGGAGGAGGTAGGGCAATAGGGACAACTAATTATTAGGCTAATGAAAAGAAATAATTTTTAAAAAAAAAAAAAAAAAAAAAA
>Dana_TR2A
GCAAGATATAGACGATGCAATAGAAATCTTCAACCGAAACATATACCACGCTGCCAAAATTGCCACCCGCCACATTAAAACGTCAAACCGAAACCCCACCGGGCAATTCCTGTTAGACCGAAAACTTCTAAACCTACAGGCTATTAAAAAATACACGAAACAAATAAAAATGGCCAGACAAACCCCTGAAGCGGCAAAAAATTACAAAGCTGCTAACGAGCGTTTCCTTAGAGCCATCAAAGAAGCTAAAACAAAGAGGACAAACAACATACTAAATAAAATAGACCCCCTCGACCGCTACAGAATGCAAAAACTCTGGAAAATCACGAACCACTTTAAACGGCAGCCGGAACCAAACTGGCCCCTAAAACTCTACACAGGGGATGGCACTAGCGCCAAGGACTGGTACTCATGGACCAAAAGCAGCGAAGAAAAAACAGAGGCCTTTACCAGACACTTGGAAGAGCGTTTCTCTCCCAAACTTACTAATTCTGAATCTTTTAGGGCGCACGTCATCTCCAAGAAGGAAGAAATCTGCACACAAAAATTATTGATGACCACACCGTGCTGGATGCATCGCGAGAATTACGGCCACAACTCTGATAAGACAAACCTCCCCTTCCTACCCATAACACCAAACGAAGTACTAGCGGAAGTTAAACTACTGCAAAACAAAAAGGCCCCAGGACCGGACCAAATAGATAACAAACTAATCAAGTTACTCCCACACAAAGCAACGCTGCATCTTACTCACATCTATAACTGCATGCTTCGCTACAGCTACTTCCCCAAACAATGGAAAAGAGCCGCCATCACAATGATCAAAAAACCGGGAAAAACCCCCCACGAGGTATCGTCCTACCGCCCAATTAGCCTCCTACCGGGCTTCTCAAAAATATTCGAAACGCTACTCATGCATAGAATGTTTAAAATTCAGGACTTTGAACGCGCTATTCCCTCACACCAATTTGGGTTCAGAAAGCAACACAGCACAGAACAGCAACTACTCCGAGTCACCCAACACATCCTTTCCGCCTACGAACAAAAAATGTACTGCTCTGCCGTATTTATCGACGTGAGTGAAGCATTCGACAGAGTTTGGCACGATGGCCTACTCCTCAAACTTGCCAAACTTCTCCCCCACTCGCTGTACAAAATCCTACAGAGCTACCTAACTGACAGATCCTTCACCATGAACAGCACAAACGGAATTCCATCTAGAACTGGGAAAATCAGCGCAGGTGTCCCCCAGGGAAGCGTCCTGGGACCCATCTTATATACTGTCTTCACCTCAGATATGCCTTTGCCTGAAGTCATAAGCAGCCAGCACACCTACAACCCCAGCTACTTCGAAAACATGATGCTCTCGACCTACGCGGACGATACCATAATACTATGTACCAAAAGAGAACCACAACTGGCAATACAAACTACTGAGAGCTTCCTAAAATACATCACTGACTGGGCAACTAGCTGGTGCATAACACTAAACCCCAACAAAACAATACATGTACTATTCACAAAACGCTCTGTTGCTAACCTGACCGGAAATAAATCTCCAAAAATGAAGGGCATTCTAATAAAAAACGAACCTAAACATCGATATCTCGGACTAATCCTGGACAGAAAGCTCCTACTACACCACCACATAAACCAGCTCCAAAACCGGATCCGCAACGTGGCTGCTGGGCTAAACTGGATCATTGGAACCAAGAGTAAACTCTCCCCACAAAGCAAAATACTGCTCTATAAACAAATTATTGCACCGATTTGGCAATATGCCCTACCCCTATGGGGAGCACTTACCTCAAACACCCAGTTCCAAAGAATTGAAGCCGCTCAAAGCAAACTCATTCGGAAAATCCTAAAAGCCGGCAGATACACCAGAAACCAAGTCCTACGCGACGCATACAATATCAAAAGTATTAACGAAATCTACTCCGAAGCCAGCAACAGACTTGCAACTTCCCTAGCCTCCCACCCAAACACGGAAGCGAGGAAAATCCTCATGGACCCAGTCACTCCAAACAGACTAGAAATGCCAAGATACTTGGACCAACTAAATCGTTTCTTTCTACCACTGCGCCAACAACTACAGCAGCAAAACCAGCTAAACACACATCAACCTGCGCTCCCAACATTAATCAGCTATGAACAGCAACTACTATCACAACAAGCCAGCATCAAAGCCAGGCAACAGGACGAAGAACGGGAACAAAATAAAAGGTTAAAAATAGAACAAGACCCACACTACAGACCCTCAATAGGCTGGGTCAACGCCATGTCATACAAACTCCGGCATGGAATCACCACGCGCTGGGAGATGGCAGACAAAATTAAGTACGAACCGGAGTATATACAGAGACTTATTATGTCTCCCCTCCTACCAAGCGAAATACCACCACCTACTCCAGACCAAGAATTAGATGCCAGACTGAGCACCCTAAAAACGCAAATTATCAACGACCTGGATCTAAACCTAAACTACGAAACAAACTTGGCAGAAGGAGACAGCAGAACAAGGTTTCTTCCAAACTCATCCTCACCTATTCTACAGGCTCCTCAAATCCCATGCATAAACTTAGTAGAGGACCACCCCCTCGGAAACCCAGCCATCGCGGATATCTGGAAATCCACCCCAGAAATTTGATACCACACCTGACCTAGTCTCCATTACTACCTCACAGATGGCCATAACTACAGAACCCGACGCCATGACACAGCAACGCCCCGCCAATAGCCGTGCAGCAACAGCCCACTAATACGACGCACAGACGCCCGATCCAGCCGCCACTGCTCCGATTACAAAAACAAGCGACTGCGTCCAGGCAGAAACCCCGCTACGCAGCAACGGCACATCAACACGACGCTCAGCCACCCGGACCAGCCGTCACCACTCTGGCCACCAGACCAAACCCCCGACGACGCCCAGCAGAAACTCCGCCGCGCAGCATCGCCTCATCAGTATGACGCACAACCACCTGCATCAGCCGTCACTACTCTGGCCTCCAGACCAAGCTACAGCAACCAGGCAGCAAACCCGCCACGCAGCAACGGCTTGCCAACACGCACACATGATCCTGGAACAGCCGCTGCCGATTTGGCCTCCAAAACCAACAACGGCGTCCAGGCAGCTACATCGCAGCGCTGCAGCAACGGCCAGCCAACACGTCGCACAAGAACCTAGAAAAGCAGCCACCATTCTGACCACCAGAACCAACAATGGCATCCAGGCAACCACCCCGCACAAAGCACAGGCCCACCAACCACTGAAGAAAACACCTGAAAGCGCCGCCAATGGATTGACCACCAAACTCCCGACGACGCCCAGCAGTAACCCCGCCGCGCAGCAACGGCTCACCAATACGACACACTGATACCTGGACCAACCGCCACTGCCCTGGCCAACAGACCAAACGACGGCATCCAGGCAGCAACTCCGCCACGCAGCAAAGGCTTGTCAAAGGCAGCTACAACGCATGAAAACACCGGCAAACCAGCCCCAGACAAAGACACCTGAATACGCCGATACCGAACTGGCCACAAAAACTCCTGGTGACGCAAAGGCAGCTACTCCACAATTCAGCAGTGGCTCACCAACACGACGCATATTCACCTGGATCAGCCACCACAGCCCCGGCCAGACCGCGACATCTAGGCAGCTACTCCGCACCGCAACAACTGCTGGCATTGCGTCACATAGACACCTGCATCAGTCATCACGCCCAGGCAGCAACTCCGCCGCGCAGAAACAACCCATTAACACGAAGCAGAACCACCTGGATGAGCCGCTGCTGCTCTGGTCATTAGACCAAGCGATGGCGTCCAGACAGCAACCCCGCCACACAGCAAAGGCTTGCCAACTCGCATACAAGATCCTGGAACAGCCGCCGCTGACTTGGCCTACAGAACAAACAACGGCGTCCAGGCAGCTACATAGCCGCATCACAGCAACGGCTCACCAACACAACGCACAGCCACCTGGAATAGCCACTGCCGTTTTGGCCACCGGAACCAACAGTGGCGACCAGGCAACTACATCGCCGCACGGCAGCAACGGCCAGCCAACACGCCGCGCAAGAACCTGGATCAGCCACCACCGCTCTGCCACAAGAACCATCAACGGCACCCAGGCAGCTACGCCGCGCAAAGCACTGGCCCTCCAACCCAGAAGAAAACACCAAAAAGCGCCGCCAATGGATTGGCCACCAAACCTCCGGCGACGCCCAGGCAGCAACATCGCAGCGCAGCAACAACCCATTAATACGACGCAGAACTACCTGGATCAGCCGCCACTGCTCTGGCCATCAGACCAAGGGACGGCGTCCAGGCAGCAACCCCGCCACACAGCAAAGGCTTGCCAACTCGCACACATGTTCCTGGAACAGCCGCTGCTGACTTGGCCTACAGAAAACAACGGCGTCCAGGCAGCTACATTGCCGCACTACAGCAACGGCTCACCAACACAACGCACAGCCACCTGGAATAGCCACTGCCGACTTGGCCACCGGAACCAACAGTGGCGACCAGGCAACCACATCGCCGCACGGCAGCAACAACCTGCAAACACGATGCACAAGAATCTGGACCAACCGCCACCGCTATGCCACAAGAACCATCAACGGCACCCAGGCAGCTACGCCGCATAAAGCTCCGGCCCACCAACCCAGAAGAAGACACCTGGATGCGCTGAAAACGAATTGGCCACCAAACCTCCGACGACGCCCAGGCAGCGACTCCGCCGCGCAGCAACGACCCGCTAATACGACGCAGAACCACCTGGACCCGCCGCCACTACTCTGGTCATTAGACCAAGCGACGGCGACCAGGCAGCAACCCCGCCACACAGCAAAGGCTTGCCAACTCGCACACATGTTCCTGGAACAGCCGCTGCTGACTTGGCCTACAGAAAACAACGGCGTCCAGGCAGCTACATTGCCGCACTACAGCAACGGCTCACCAACACAACGCACAGCCACCTGGAATAGCCACTGCCGACTTGGCCACCGGAACCAACAGTGGCGACCAGGCAACCACATCGCCGCACGGCAGCAACAACCTGCAAACACGATGCACAAGAATCTGGACCAACCGCCACCGCTATGCCACAAGAACCATCAACGGCACCCAGGCAGCTACGCCGCATAAAGCTCCGGCCCACCAACCCAGAAGAAGACACCTGGATGCGCTGAAAACGAATTGGCCACCAAACCTCCGACGACGCCCAGGCAGCGACTCCGCCGCGCAGCAACGACCCGCTAATACAACGCAGAACCACCTGGACCCCGCGGCACTACTCTGGTCATTAGACCAAACGACGGCGTCCAGGCAGCAACCCCGCCACGCAGCAAAGGCTTGCCAACTCGCACACATGATCCTGGAACAGCCGCTGCTGCTATGGCCTACAGAACAAACAACGGCATCCAGGCAGCAACCCCGCCCCCCCAGCAAAGGCTTGCCCAATTGGCATCCATATTCCTGGACAGCCGGTAACTGACTTGGCTACAGAAACAAACAACGGGGTCCAGGCAGGTACATTACGGCACTACAGCAACGGCTCACCAACACAACGCACAGCTACCTGGAATAGCCACTGCCGTCTTGGCCACCGGAACCAACAGTGGCGACCAGGCAGCCACATCGCCGCGCAGCAGCAACAACCCGCAAACACGTCGCATAAAAACCTGGACCAGCCGCCACCGCTCTGCCACAAGAACCATCAACGGCATCCAAGCAGCTACGCCGCATAAAGCTCCGGCCCACCAACCCAGAAGAAGACACCTGGATGCGCTGAAAACGAATTGGCCACCAAACCTCCGACGACGCCCAGGCAGCGACTCCGCCGCGCAGCAACGACCCGCTAATACGACGCAGAACCACCTGGATCCGCCGCCACTGCTCTGGTCATTAGACCAAACGACGGCATCCAGGCAGCAACCCCGCCACGCAGCAAAGGCTTGCCAACTCGCACACATGATCCTGGAACAGCCGCTGCTGACTTGGCCTACAGAACAAACAACGGCATCCAGGCAGCTACATTGCCGCATTACAGCAAAGGCTTGCCAACTCGCATACATGATCCTGGAGCAGCTGCTGCTGACTTGGCCTCCAGAACAAACAACGGCGTCCAGGCAGCTACATTGCCGCACTACAGCAACGGCTCACCAACACAACGCACAGCTACCTGGAATAGCCACTGCCGTCTTGGCCACCGGAACCAACAGTGGCGACCAGGCAGCCACATCGCCACGCAGCAGCAACAACCCGCTAACACGTCGCATAAAAACCTGGACCAGCCGCCACCGCTATGCCACAAGAACCATCAACGGCATCCAGGCAGCTACGCCGCATAAAGCTCCGGCCCACCAACCCAGAAGAAGACTCCTGGATGCGCTGAAAACGAATTGGCCACCAAACCTCCGACGACGCCCAGGCAGCGACTCCGCCGCGCAGCAACGACCCGCTAATACGACGCAGAACCACCTGGATCCGCCGCCACTGCTCTGGTCATTAGACCAAGCGATGGCGTCCAGACAGCAACCCCGCCACACAGCAAAGGCTTGCCAACTCGCACACATGATCCTGGAACAGCCGCTGCTGACTTGGCCTACAGAACAAACAACGGCATCCAGGCAGCTACATTGCCGCATTACAGCAAAGGCTTGCCAACTCGCATACATGATCCTGGAGCAGCTGCTGCTGACTTGGCCTCCAGAACAAACAACGGCGTCCAGGCAGCTACATTGCCGCATTACAGCAACGGCTCACCAACACAACGCACAGCCACCTGGAATAGCCACTGCCGTCTTGGCCACCGGAACCAACAGTGGCGACCAGGCAGCCACATCGCCGCGCAGCAGCAACAACCCGCCAACACGTCGCATAAAAACCTGGACCAGCCGCCACCGCTCTGCCACAAGAACCATCAACGGCATCCAGGCAGCTACGCCGCATAAAGCTCCGGCCCACCAACCCAGAAGAAGACACCTGGATGCGCTGAAAACGAATTGGCCACCAAACCTCCGACGACGCCCAGGCAGCGACTCCGCCGCGCAGCAACGACCCGCTAATACGACGCAGAACCACCTGGATCAGCCGCCGCTGCTCTGGTCATTAGACCAAACGACGGCATCCAGGCAGCAACCCCGCCACGCAGCAAAGGCTTGCCAACTCGCACACATGATCCTGGAACAGCCGCTGCTGACTTGGCCTACAGAACAAACAACGGCATCCAGGCAGCTACATTGCCGCACTACAGCAAAGGCTTGCCAACTCGCATACATGATCCTGGAGCAGCTGCTGCTGACTTGGCCTACGGAACAAACAACGGCGTCCAGGCAGCTACATTGCCGCACTACAGCAACGGCTCACCAACACAACGCACAGCTACCTGGAATAGCCACTGCCGTCTTGGCCACCGGAACCAACAGTGGCGACCAGGCAGCCACATCGCCGCGCAGCAGCAACAACCCGCTAACACGTCGCATAAAAACCTGGACCAGCCGCCACCGCTATGCCACAAGAACCATCAACGGCATCCAGGCAGCTACGCCGCATAAAGCTCCGGCCCACCAACCCAGAAGAAGACTCCTGGATGCGCTGAAAACGAATTGGCCACCAAACCTCCGACGACGCCCAGGCAGCGACTCCGCCACGCAGCAACGACCCGCTAATACAACGCAGAACCACCTGGATCCGCCGCCACTGCTCTGGCCATTAGACCAAGCGACGGCGTCCAGACAGCAACCCCGCCACACAGCAAAGGCTTGCCAACTCACACACATGATCCTGGAACAGCCGCTGCTGACTTGGCCTACAGAACAAACAACGGCGTCCAGGCAGCTACATTGCCGCACTACAGCAACGGCTCACCAACACAACGCACAGCTACCTGGAATAGCCACTGCCGTCTTGGCCACCGGAACCAACAGTGGCGACCAGGCAGCCACATCGCCGCGCAGCAGCAACAACCCGCTAACACGATGCACAAAAATCTGGACTAGCCGCCACCGCTCTGCCACCAGAATCATCAACGGCATCCAGGCAGCCACATCCTACAAATCACTGGCCCACCAACCACCGAAGAAGACACCTGGATGCGCCGCCAATGGACTGGCCACCAAACCCTTCGGCGACGCCCAGGCTGAAACTACGCCGCACAGCAACGGCCCACCATTACGATGCATAAAATTAAGATTAAACAATAAAATAATAATAAAACCAGTAAACTTAAAGTTAAGCTAAAACACAAACCTAACATTCCTACTCCTAAACTTAACATTAAAAACAACCAGCTGTCTGGCCCCTGCCGCAAGGCTCACTAGATATATTCGTATAAGACTCGGCAAACTGTAACTGTAAAGAATCAAACGAATAAAGAAAGCTGCTCTAGCAGTTTTAGTTATGCGACCACCGCTGGCGCAACAAAGAAAAAAAAAAAAAAAAAAAAAAAAA
>Dana_TR4
GACTTACCATCCAAGACTAAATGACCCGATGCTCCTGAAAGAAGACGCCCTCGAACACGCCAACCGGCAAAATCCACTGTCCCACAATGCCGTCCCTCAATGTGCTGCCCTAAATGTCTCCCTGCAATACAAAAACTCACAAATTTTAAATTTTCTTACAATATTTACCCATTTCTGAGACGTGTGCTGCCAACCTGCCCGGCCTGGTGGTCGGAGTTGCCACCTGGGACAAAGTACCACCAACGAGAGCTGCCAATTGGTCCCGCCTGGCATATGGAGTTGCCACCCAGCGCCAAGACGACCATGGGACGAATGCGACCCGACGACCCCAGAAACAACAACAGGAGAAAGTGCTCTCTCCAGGAGCCCGCCAACGATGTGGAGAGTCTCCCGGAAAAAAAGTTGCCTTTCGGGTAATACTCCGGGAGGCTCCCCGATCATAATTGTCGGACCACTGGAGCATTACGGACGCTCCTCACTTATTTTATTTGTAAAGCAATTATTGTTAAAAAAATAAGAAAGAATTTTAAAAAAAAACTAATAAATTAAAAAAACAAAGAACTCTATTTAAATAAAAACAATTACAAAATTAAAAAAAAAAGTGACTCATTACTATGGAGGATTTCAGGAGTGAATTGCAAAAAGAAATGGATAAATTTAACGCAGACGACTTGGAGACCTATACATCGCTGGACTCGGCTCAATTGGCCATGATTTTCAGGTCACCCAAAGTTGGTGAGTCCTCCAAGCAATCTAAACAATCTGATCCTCTATCCCTTCACTCGGAGGACTCATGCATGATTCTGTTTAATGAAAATGATCCTAAAATAATAAATCCCCCCACTGACCCCTCTTCAAATGTGAAGAGTTCGCCAAATCATCAAGATTTAAATAAAGAAATGGCAACTAATACGAACAAAGGCAATTACACAAAATCCCATACACACACACAACCAGGCACACACACACGCACTGCTCTACTTTCTTCAATTCCCTTAATGCCTGTTTCTGGCGCGAACCCCTACACCCAAGCACAAACACATACGCAGTCACACACACATACCTCCCCACTTTCCTCTGCTTTGTACTCGGGGCCTGAAATTGGCGCCAACATATGCCTCCACACAGAAGTTTCTAACTTTCACACAAACACAACGACAACGGCTCCTGCCCACTTCATACAGGCTACGGTTGCTGACACAGAGCAACATCAAACACCTACACAGTCCCAACCACAACCAAAACCTCATACACGAACACAAACACAACACCAAACGCAAACCAAAACACAACACCAAGCACAAACTAAAACACAACTGCAAAATTGCTCGCCGGCTAAAAACTCTGCCCCAAATACTATTACTGGGAACTCATGGGAGACTAGACAAAGAAACAACAATAATAAACGCCACTTATCGTCTTCCCCAAATGCCATCACCAGCATAAGCAAGCGTATCTTCCATGACGAGTCGAATGCAACAAGTTATGACCAGGGATGCAAAATCGATTCATCACCGAATCCCCCTGTCACCGAACCAAATCCGAAAGATACACCCATTGTCCAATCGGTTGAACTTCTGCGAAACTTCTTCTCCCAGTTGAAGGAAACCCAATTACTGCCTCATAAAAAAGCCTCTTATAGTAATGTCCTACAGCAAGGGTTACATAGCGCTTCTCTTTCCCCTAAAACTACGCCAATTTCTAGTGCTCCTCCTGGTAATGTGGCTACAACTAAACTCAGTAATGAATCCAGTTCCACAGACATGGGCCCAGCACATCAAATTGTTAAAGCCATTATTCACACCCCCCCTGATCTCTGTCCACAACAATCTGGTAAAACGAATGCCTCCCTTGGATGCAACATCTCGTTCCCCCACAGCCCTAATAAAAAAACTCCCGCTTTCAAAAGTCTTTTCGCCCAAAAACTTTATATGGAGCGTCAGGAATATAGGGCTGAAGCTCACAGGTGTAAAAGTAAAAATATAAATAATGGGGACAGGGTAGGGTTTAATAAAGACACCATCAATAGAAACAAAAACAGCAGAAACAGCTACAATAACAACAACAAAACACCACCGGCACCGGCCCCTCCTCGCAAGCCTTTGGTCCCGCTTATGTCTTTACCCCTATATGCCCCAAAAAACCCCCATGCCCTGGCTCAATGCCACAGATGCCAAAAATATGGGCATACCAAGGGATCTTGCAGACGGAACTTCGTTTGCATGAAATGCGCAGGACAGCATCCAACCACAGCTTGCAAAAAGCCACGCCATAAACCCCCGCGTTGCTGTAATTGTGGGGGTCGGCACGTAAGCCTTTACAAAGGATGCAGGGTTTTCCAGGACTTAAAAAGGAAAGCGGCCCAGGAAATCCAATATTCAGTTGCTCATCCCGAGCGCCATCGGGCCTCTCGCACAGAGAATAGGAGGAATGTAGAACCTATCCAGCGCCAACACCATCTCAGCAACAACTATTGGGACATCCTGAGGAATGACGAACGATTCATCAGGGACCCGCGCCTTTATGGCCCCCAAACCAATCGCCATTACCCCCACAAATCCCCTAACCCTAGACCTAGGATAGCACAGCCTTCTCAACATCGAAATAACTACAACTCGCACAGGCCCCAGAAACATCTAAAACCAAATCCTGCGGAAGCCCACCTGGCTCGCTTCCAGGAGAGGATGAAACTGGAGAAAAAACAAGAAAAGGAGCCTTTAGAGGCCAACTCCCAGCAGCACTGGCACAAGCTGCAAGAAAACATCATCAAGCTACACGAGGAAGCTAACTTAAAGGTTCTGGCTCAACTATCCAAAATTGAAAACCAAATTAAAAAATTAACCATCCTTTTTAACAAAATAACCAACGTCTTTGATAATACAGAGATGTCAACCAATAATGATACTCTTGCCAACTTATCAGGTTCTATACAAACAATTGAAATGGCCTCCCTCATAGAAAACATCTCAGCTGCCAATGACCTTTATTATGTCTAATTTGCAAAAAATCTTACAAATATGCTCCTGGAATGCGTGTGGCATCCAGAACAAGCTACAGGATTTGGAGATCTTTTTAAATCGCCACAATGTGGATGTGCTGCTCATTAGTGAGTGCAGATCCAAAATTTTCTCTATCCCCGGTTTCCATGTCTACACAGCAACAAATCCTACTTCTCAGCGTAAGGGTGGTGCGGCCACTATCATCAGACACGGGATCAGCCACACTGTCGTTGCCCCTGTGGAAAAGGATAATCTACAGATTTGCCCAATTTTATACAATAACACTATACTTGCCTCTATATATTGTCCGCCGGCTAAAAAATGGTCAACGGCGGCCTTCACCCACATCCTCAACCAAATGGACGAGATGTGCCATCCACAGTCGCTCAGATTCATCCTAGCCGGGGACTGGAACGCAAAAAGTCAATGGTGGGGCAACGCTCGCAGCTGCTCCAGGGGTAAAATGCTGGCTGAGGCCATCCTTTCGAAACCAAGATACAATATCCTGGCGACTGGTGGTGCCACACACTTTCCCTTCAACCAAAAGGCCAATCCGTCTGCAATTGATTTCGCCGTCTACTCAGGTTTCCTTGCCAGCCACATCTCTATAACCTCCGCAAATGAATTAACCTCTGACCATGTTCCAATCCTGATCACGGTTTCTATGGGCATGATCCCCTTGAGTCCATCCACTCCAGATCAAAATTCTGCCAGACCTCTTCCCCTTCCAAGAGGATCCCAATCCATACGTGCTTTCCAGAAACACCTGGAAAAATCAATACATCTAAATACGGAAATTTGCAGCGGCAATGACATAGAAGATTGTGTTGACATACTTTTGAAAAACATAGAGCTGGCAGCCACCCATGCCTCCTCCACCACAAACCGCGTCTCCACAAACACCAACAAACGCCCACATCACTCCAAGATAAGGCTGGACAAAACTGCCAGACTTCTCCTTGAGAAAGCGCTAGCTTGCCAACAAGCAATGTTGACGGATCCCTCACCTGTAAATAAAGAGAATTACTCCAGGGCAAAAAACAAATTAAAAAAATCAATTAAATACCTGAAACGGGCTAGGATGGACAGGATGCTCACGGATCTGGATCCAGCAGACAAATACAATATGGCCAAAATATGGAGAATCACAAGGCTCATCAAAAGGCAACCTCCTGCGGACCATCCACTCAAGATACCGCTCCAGTGTGTGACTCACAGGAACTTGACCAAGTCTCAAACCTACAGATGGACCCGAACCCCGAAGGAAAAAGCTGATGCCTTTGCGAAACACCTTGAAGAAAGATTCTCCCCCAGAATGAACCTGAAAGAAGAAGAAGAAAAACTCACTTTGCTTTACGAACAAAACAGCCGACCCGTACACTCACCTCAATCTCCTCCCTTGGCTCCAGTGTCCTTTAAACTGGAGGAACTTCTCACTGAGATCTCTTCACTAGCTTCAGCCAAGAGTCCTGGCGAAGACCGGATCTCAAACTCCCTGATAAAACTGCTACCCAAAAAAGCTGTACTTTATCTGCTCTACATCTTCAACTCCATACTTAGGATTGGGCATTTCCCCCAGCAGTGGAAGCTGGCAATCATCACAATGATCCACAAATCGGGAAAGCCAACCCACTGCCCAGACTCTTACAGGCCTATAAGCCTACTCTCTGGATTTGGAAAACTATTCGAGAGACTACTGCTCCCCAAGCTCATGGAGTGCAGGATGTTTTCGGAAGCAATTCCTGGGCACCAGTTCGGCTTTCGTCCGGAGCATAGCGCTGAACAGCAGATCCTGAGGGTCACGCAGCATGTCCTCAAAGCATTTGAAGAGAAGGAGAAATGCTCAGCCGTTTTCCTTGATTTCTCCCAAGCCTTTGACAAGGTCTGGCACAAAGGATTGCTCCTGAAGCTGAAAAGAATCCTCCCGCCTCAACTACTTAAGGTGCTGACTGCGTACCTGGAAAATAGAAAATTTAAAGTAAAAGGTGCGGGCAGTACCAGGTCAAGATTGGGTTCTATCAAGGCAGGAGTGCCTCAAGGAAGCATCCTAGGTCCAATCCTCTACCTCATATTCACCTCTGACATGCCTCTCCCAGACATTGTTCCCAGCATTGCTAGGAGCAATACCCACAGCCCGGGAAATTTTCTCCTCTCCACTTATGCGGATGACACGGCCATCCTGTACAAGCACGATGCCTCAAACTACCACAGCAAGCAACTACAGGCGTACCTGGACGCAATCTCTTCCTGGGCAAATACATGGGGCATGTCTTTCAACGTCAAAAAATGTTCCCACGTCACGTTCAATCAAGGCAGACCCACAGCCAAAGACACCAAAACCCAGCTCCTTTTGGATGGACAGACCATCCCACACGCAATCTCCTATAAATATCTCGGGCTCACACTAGACAGTAAAATAAATATGAACAAACACATCACCCAGATATGCATCAGGACACGGGCCAGGGCAAAGAGCCTAAACTGGCTTCTTGGGCCCACCAGCCCTCTACCTCGGCAAACCAAGGCCACACTTATTAAACAACTCATCATTCCCCTATGGCAATACGCCATACCGGTGTGGGCATCGCTTGCCTCTGAATCGGCGGTACTAAGGGTCCAACAAACGACAAACTCAATTATAAGACGAGCGCTCGGCTACGACAGACACGTACCCAATAAGGAAATCGCCAGAGCACATAAAATTAAGACCCTGGAAGAAATTTATCAGGCCCAAAGTTCCCGGCTTGCGAACTCCCTGGCCTCGCACATAAACCCTGTGGCCCAACACCTCAGCCTTCAAATGGTCACCCCTGAATGCACTAAAAAGACCAGGCCGAGACTGGCGAAGCAGATCGAGGAACATTTCAAAGAATCGAGGAAAACTCACCCACAACCCTGCATCATCCCTACGCTCCTTCGGCTAAACATAAAAAAGGAGGACGACGCTGCCGAAGATGCCAAGTTCAAGCCCAAATACGTCCATCCAAACTTCTCAAGCTCCGGGATAAATAGGCTTGGCGAGAGAGCAATAAATTGGATTAGAAAGTCTTACGTAAATCGTGAAATCTCCCTACAACGAGCAGAACGGATGCTACGCGGTCAACCTCTGATGGTGAGACGCCTAGTCTTACCCGACATCAAGATTCTCCCCTGGGAAATAAACATTCCTCCTGACTTGATTGATCTGACAAAATCCCCACCATCTAGCTGAAGACAGGAGTTAAACATCGCAGCTCCGGCTTGATCCTAACTTTTTCCAGTAGTACATGAGCACAGATGACGTTTTCCGGACCCACATAGCGACAAGAAAACTTCGGAAAACCTTACTCACATGATCCACTGCTTGCCATGCGAAGATAAAGATGACGCGGCCTGCTTTCACCCGAAAATATAACTCTCTGCACTTCGTACCTGAAATAGAAGGGAATATGAAATATCAATTTTGACACCGTTAAAAAAGCTTAACTGACTCACCCACCACTCGACGAACTTCTTCTCGAACGCGCAGACCATGTAGGGATACATGCGAAAAGGCCACCCATCGCCATCAACACCTAGGATCTGAAATGAAAATAGGAAAATTGAAATTATGAATAACTTAAAATCTCCACAATGAGAACGATGCCAGTTGTAGCTTACTGCACTACCAATGATGGCACCTGCTCCAAGACCTCCAGTCCTTTTCTTTTCTTTTTGTCTCACTCACCTGTTTCAATCTATGTGATATGCTCCTAAATCCTGTCCAGAAATCTTCTTTGTTTACATGTCTTCTTCTTATTCCTGCATCACATGCAATTGAATATATAAATAATATCTTCCCACGACAAAGCCGACTACCGACTGATCTAACCAACTGTGATACTCACCTGTGATATTTTTTACCCATCCTGACGACATCCTCTGGACTCACCTGCACCTGTACCTGACTAGACCTAAATATATAATAATAACTACACTGACAAATGGAAGACTAATAAGAAGAAGAAACCAAAACAAA
>Dana_TR4B_partial
AGACAAAATAACAAATAAGTTAATAAAAATACTGCCAAAAAAGGCCCTCCTTTTCCTCCTACATATCTTTAATTGTGCTCTGCGACTTGGCTATTTCCCGACGGAGTGGAAACGGGCAGAAGTGACTATGATCCCAAAGCCTGGGAAATCTGTATCTGACCCCTCCTCCTACCGTCCCATAAGTCTCCTTCCTGGCTTCTCCAAAATCTTCGAGAGACTTATCCTCAAGAAGATGCTGGAAAATAAAAAATTTGCCAAAGCCATACCGAATCATCAATTTGGATTTAGGGAGGAGCATAGCGGGGAGCAGCAGGTTTATAGGGTATGCCAGCATATCCTCAAAGCATTCGAGGATATGGAGTACTGCACAGCGGTCTTCATTGATTTTACCCAGGCCTTTGACAGGGTATGGCACGATGGGCTCCTGTATAAACTTAAAAAACTCCTTCCCGCCCAGCTGTTTAATCTCATTCACAGCTACCTGAGTGGAAGGACTTTCTACGTCAAAGGAGGAAATGGAGTTAGATCTACCACCAGGACAGTCAAGGCTGGTGTCCCTCAGGGAAGTGTCTTGGGGCCTATACTCTACTCAATTTTCACATCCGACATGCCCCTCCCGGAAAAGGTCCTTAACAACTCCCACAGAAGCGACCCCAGTAAATTCCTCTTGGCCACCTATGCAGATGACACAGCTCTTCTCTATAGGTGTGCCTCTCAACAAGAAGCCTCCAGAGGCATGAAGGCATATCTCGACGCCTTCACGGCATGGGCAAGGAAGTGGGGGCTGAAAATCAATCCTACCAAATGCGCAAAGGTGGGCTTTACCTTAAATAGACTGTCGGCCAATGGACAGTGTGAGCTGTTCATTGATAATGAAAAAATTGCAGAGAAGAAGACATACAAATACCTAGGAGTATCCCTTGACGAAAAACTGACGCTTAAGCTCCACACCACCCAGCTCTGCATTAAAATACGTGCCAGAGCCAGAAAGCTGAACTGGCTCATTGGCCCAGACAGTACACTCAGGAGGAACACAAAGGCTATAATCCTAAAACAGCTTGTTATGCCATTATGGCAGTATGCGCTGCCAGTTTGGGCCTCGCTAGCCTCAGATACGTCGGTACGTAAGGTTCAGTCTGCTGCCAATAGGGTAATAAGGGGGGCACTTGGCTATGACATATACACTAAGAATGAAGTAATCAAGAAAAACCACAACCTTAAAACCCTGGACGATACCTATAAGGAACAAAGCTGTCGATTCTTCGCCACGGCTACGTCCCACACAAACCCGGCTATTAAGCAGCTAGCCCATAGCCCCGTGCAGCTAACTAGGATTCACAAATCCAGGCCCAGGTATTCTAAACTTATTCGCGATCACCTGCCAAACATTAAAACTAAAAAAATACCCAGGAAAATTTGGTCCGCTATCTCCCCGTCCCCCAATATGCTGCAGAGAAATGGGCCACACAGGCAAAATAGACTGATCGCCACCTCAAAGCCTTCTACACAAATCGTAAACTATAAACCACCTACTCCCTTTCGATTCTGTGGGCACATGATAAACCACTACAGAAGGAACTATGAAAAAGGCATCATTACCCGTGCCCAGGCAATTGAATATGTTAGGACACAGACACCTGAAATAAGACAACTTGTCATCCCTGACTATGGCCCTGGGGACTGCCAGGATAGCAATACCTCTACGACCCTAAAACAAGTACCTGTAATAGAAATTGACTAACTGGCATAAGCATGTTCACAGACGACCTTCTCCTTAATCAAAACCCTGACAACGGCCCCGTCCTGAACATAAACACTGTGATATACAACTGTGATATATACCTAATAAGGAGACAGTCAACCCTGTGATACCCAACTGTGATATCCTTGACCAACAGGGGACAGCAACAAGCATAACCGGCATTGAAACATATAAACCTCCTTGACGATGTCTCCTTCTTCCGCAGCATCGGCAACCTGAAATAAGAATAGAGGAAACAAATACCTTACAATGGGCTCTATATCATTATGCCATGGAACTTATCTAATTTTCTCATCCCAACTGTCTTTTGACCCTGTTTCATTGCTTTAAATTAATCCTTGCTGGAAGCGCCTCTCCTATTCTCACCTTGTACCTGAAATAAAAGAGATTAAAATATTCACTTTGATGCTGCTAAAAAGCCCAACCTACTCACCTACTACCTGACGAACCTCTCCACGAAGGCGCAAAATCTATAAAGGCTAAATATAATTTAATATAGAACAATGGATAAACAAAACACATGAAAGAACCCACCGGGAAGATGCCATCCCACGTCACAAACACCGAAGACCCGAAATGACAAAAGAAAGCTGTGATTAACATGCTCCAAATATCTCTACGCTGCATTCCACTAGAGGGGGTGGGGTGTGTGTGTGTGATTGCGTGCTCCAACGCTGCATCACAACAGGGGGAAGGCAACCTGAAACGAGAAAGAACAAACAAAAA
>Dbip_HTR2
TCTTTCTGTTCTGCTGTTTTTCTAGATGTGAGTGAGGCCTTTGATCGAGTTTGGCACGTGGGCCTCCTATCAAAACTAGCTAACCTTCTCCCTTACTCACTATACAAAGTCTTAGAAAGCTACTTAACTAATCGGACGTTCACTGTTAATGGAATAAATGGAGCATCATCCAAAATTGGAAATATTAAAGCTGGCGTTCCACAAGGGAGTGTTCTGGGTCCTATTCTTTATTCAGTCTTCACCTCAGATATGCCCATTCCTGAAGTTATCAACCATAACTCTGTATACAATCCTGAACGTCTTATCAACACACTGTTGTCTACGTATGCGGATGATACCATTATTCTCTGTACCAGGAAGGAAGCTTACCAAGCCATTTACTGCAATGAATTTTCCTTAGTCACATTACTAGCTGGGCCACTGATTGGTGTATTACTCTTAATCCAGGAAAAACGGTTCATGTACTCTTCACAAAACGCTCTACCTCCACCCTAACTGGGCCTAAATCACCTAAGATGAATGGTGTCCTTATTAAAAACGAACCTAAACATAGATACCTTGGACTCATATTGGATAGAAAGCTTGTTCTTCATCACCATATTAATATGCTTGTAAATCGGATTCGCTCAGTTACCATTAGTTTAAACTGGATTAGTTTAAACTTTTTCCAATCCAAAATGTGCAAACTGTGGACTTGGCCATGTTGCCAGTTACAAAGGTTGTTCTGTATTTAAGGAGGCCAAATCCCGTCTCTTAGCTTACCGAGCTGACGTTGCCACCAGTCGCCCCAGAATCAGTACTAATACTCAACCTAATTACTATGATAATAATCTACAACAGCATCACCAACTACCACAGAATCCCTCAAAACAGCAACTTGATGTTAATTATGGAAACAATAAGGATTCACAGAGGTCCCCTAGTGATCATAGGGCAGCTACTTCGCCTAACTACCAACCTAAACTCAATAATGCTAACCCCTTTCATACTAAACATGATTTGGGAAAAAGAGTCACATTTAATAACCCTTCTAACAAGTCAATCCATACTCCAAACACACGTAACCCTGCTGAAAATCATTTAAATAAATTCCAACAACAGCTTAGTAGAGAGCAACGATTCACTCATAACAAACCTGCTTCCAACCAAAATAATGTTATGCGTACCACCTCCAATGCCAGTCAATCACTCATACCTGAGGGCTCTTGCCACCCAAAACAAACTCATGCAGCCTTAACTACTCCAACGGGCCGTCCTCAAAATTATTGGACCACTCCCTTGCCAGCAAATGATGACCTTTTATTATTAATGAAACAGAGTGTGTCCTCTGTAGGGGAGTTGGGTAAGAAACTGGATTCTTTCATCACTCTCTTTCAAACAATTTTTGCTGGCCCCAAGCTGCCCTCAGCTGTTGGCAATTAACGTTTTATCCCAACAAACCATTTTTAATAAACACTGGATACTCTATAATATGAATCATTGTAAGTTTTATAACATTGACCTCCTGTATGCCTATGACTCAACTACAGAATATGGAATTAATCCCTTATAAACTGAGCGGATCTAACAATGCTATATCTGCTGCTACTAAATTGATTACAAATTACTTACATGAATTTCTTATGAATACTTATGCTGATGATCCATACCTTACTGCTGACTCTCTCACTGTCTCTCTTTTAATCCATGAATAACTCCCACACGCAAGGATCTATGCATGTCATATATACATGTCAACTGTACTTACTCTCTCTCTAAAAGTCTCGCTCTTTGTTCTCGTTTACATCTCTCTAATGCGTAGTTTATTTCATTAAGCTACAACTCTACTTTTTCATGTTGGCTTTGCCCTCCATTCGCTCGCAAACCCTATTTGTATTCAGACGCAAAATTTCTCGTGCAGTACCAATACGACCCAGTAATGGCCACTTTCACTGACCAGGAGGTCTTCATTCCACCAATCATCGTTTACAATGTCACCTCCGTAGATGACATTAGAAGACTCCTAAATCCTCGTCGCCCTTTGAACCGGCAGCACGGAGTTCTCTGCATTAATCGGGACAGAGTTAAAATTAGCTGTGACACAAAAGAAGAACACTCTCGAGTTCTATCTAAACTGTACAGTGCTGGTCTGCAGGCCCACTCATTCTTCCATCAATCAAACACCAACCGACGATTCATTATCCGTGGGCTTCGTCACGACACTTCCATCTCTCATATACAAAGAGAGTTTGGTAAACTCAACTTCACTATTTGTTATATAAAAAACCTCAAATCATATCGTGACGGTACACCAATGGACATCTTCGTCATCGCACTGACGCCCTTTGATTTGGAGCGGATTGACTCTTTTCTTGCCATTACCAAGCTTGGAGATAGGCGTATTTCCATTGAGCGCCAGCGGAAGCGAGACGAACCCAACATGTGCCATCGTTGCCAAAGATACGGGCACACCAAAAATTATTGTCTCCGTGACTACGCCTGCCTTAAATGTGCCGGCCCTCACCGCTCAACGTGCTGCGATCGTCCAAAATCTGCAACCCCCAAATGCGTGAACTGTGGCGGCGCACACGTTGCCAACTTTAGGGGTTGCAAGGTATTCATAGAAGCATTGGAATGCTACTTGGCCAATCGCCCGCTGCCTGTTCGAAACGATCTCCAAGGGCTCACTAGTTCATCGACTCGTCGTTGTGACTCCAATCGATCCTTGTCTCCACCGACAACTTCTCGTCATGCAATCGAAGCAGCAAAGCCATCTCAGTGCCACGTTTCTGACTCTTCGTCTAGCGAATCCTCACGACCACCAACTACGCCAAGCCGGAAAACTGATTCAACAAAGCCACCTCGCTGGGCCCAAATACTCGCCCAAGTCAGCTCCACCCACCCCACACCTCAGCGCTGTGAAAATTACTCTTCTTTTCATCGTACTTCGTCTCCACCCACAACATCAGTCCGAATGATTGATTTCCCAAAGACACCTAGCCGGTCACTCATGTCAGCCCACACTGGCCCTGACCACTCTACGCCTCGCCGTCATGATTCCAACTCACCATCCCGCAGATCACCGTCGCCTCCAACTACGTCCCGACATGCTCTTGTATCTTCCAAGCCACCTCGCCGAATTTCCTCGACACCTGACACCATTAAACCTGACTCCAGCTGCCCCTCACCGCAGCGACGCATCTCGAGTCCATCTTCCTGCCTGGCTGAATCTCCACCTAGGATATCCTGCCGGGCACTCAAACTTCTAAAACCCTCTCGCCGGTCGCCTGCATCGGCCCAATTGGATTCTAGCTATTCATCGGATGATGCATTCGTGTACAGAATTGGTGCCTTTAAAAACTCGGATATTTCTTTTGGAGCGTCTTCTTCTGAGGATTCATCGTTGGAAGAGGACCTGCTTGGCGCTGTCCAACGCAGTAATCGGATCGTCAAGAAACTCACTAAGAAAGTAGATTCCCTAACGAAATTGGTCAAAACTTTCCAAAACATGGATCCATTCTAACTTTTATATTCTTTTTTAAAAATACAAACATATGTTTAATCCATTATAAACTACTCTTTAATTAAAAACATAAATATATACCCAATACTTTATAAAAACTACTCCTCAAAACAATACTTTGATTTATTCAATGGTTCATTTTGCAACATTTTGCATTTCTCATCTGCGTGCCTTGGTGGAATCACTTGTATTAGCAGTTGCGTTTTCCTGGCTGATGTGCTGCTTAAAAAATTTTTATTCCAGGAAAATGAGTGTCTACTTTGGCGCTTCCATTTTTTGCCACAACTATATAGGATTTCTAATTGTATCAGGCTTGCCAAGTTCCTGTTAATTTCTGCACTCTCGACTCAATTCAAATCCACGTTCACAATATTACTAATATCTAATAATTCTTTGAAAATTGATGTCTTGCTGTTATTACTTTTACTTACCGTATGCAGCCAATTCTAACCTGAATTCACGCAATTACTAATTTAGAAAACTCTAAACCTGTAAAACTACTAAATCTGTTAGACATACATGACCTACGCAATACTAAATCTGTTAGACATACATGACCTGCGCAATACTAAATCTGTTGTCGAAGCACGCACTGAACTCAGCGGCAGACTGGCAGCCTTGCTTGGATATACCTAAATTCAAATAGAACAAATTTACAAATATTCTTCCACTGTGGAAACCACTCCCACAACAACAGCAACCGTTTTACTTTTCTGGATCAACTACTACTTTATTATATTTTTAATTACACAATAGTTTAACTTAAAACAAGGATTCAAACAGAACAAATTAACAAATATTCTCCTCCACTGCGGCAGCTACTTTCACAACAATAAATCATCTCCTGCTTTCTCATATTTTTAAATTGAACAATAGTTTGATTTAAAACAAGGAATTTGGATCTAATAAATAATCTGAGTGAAAAGTGAGCATCTTAAACCGGAATGGGATCACTTGATGCATCCTTCGACGCTATGGTTAATAAATTATTCTGGAGGACTCTTAATAGTGCTGCTATCTGCTGGTAATCGGCACAGCAAATCAGGAATTGGCCAGTATTATTCAGTGATTGATTGAGATTCCACTGTCTCTGGACTCCTTTGTGGTGCTGCTGCGTGCTGGAGAAGGTTCCAGAAATCAGGATTTGATCGGAACATCTTGGAAGTGCTTGTTCATGACTTCACTGTTTCCGGGTGTGTTTTCGCCACCAGCTCTAGCAGCTTTTGTTGATGGGTCAGCCAGTTAGTTTCTGCTAATTGTAAATGTTTTAAACCATTATCAAATCTTATTAATACAGGAAAAACATAATTACTATACCTTCTTCAAATAATTCGTATGCTGTCTCTCTGATTCCACTAGTAGCTCTTCAGTGTCCACATTCTTCAATATTAATCTGGCTGTATTTACTGTCTGGAACACCAACCAATAGTCATCCTGTGCATTGTTGACATATTCAAAATAGTGCTCCAATTGTGTTGTGAGCTGTTTGCCCTGCGGCTTCTTGCAGGGGATTGTGATGTAGTCGCTGCCAGGGTGCATCTTGTGTTCTCGGCCTCAATTGAATTGACTCATGAACCCAAGATTAATCTGGCCAAATCTGGAATAAAGAAATCAAAATCATCTATTCACCTACCTGTATTACCAAGGCTGTCTGTCCACTTCAATGATGATATGGCTGGATACGCCAAGGACCCTTGACTCCTGTTACTGGATTACAATTATAATAAAGGAATTAGCCACAACATATTTGTCATGCTTCCACAAATCCAATATAAGTATGAATGTTTTACTTTTCACGCCTCCTGCTTGCCAAATGTAAACAATAATGGCCACGGAAAATTTTCTTCTTCTTCGTGCCATTCACATATACAAACCTATGCCCTCTACTCTGCTGTTAGAATGAGACCAATATACACTATATTCATAGAATTTGGATTTCTTTTTGGAAACAATGTTCCCAGTTATTTCAGCAACTTGTTGCTAAGCATTTGGATTTGGAAACACTATCTGACCCTTGACTGGTCAGGCAAACTCAAACTAATAAGATACTTATGACACTGATTTGTCGGGAAAGGCAGCAAAACCATACCTTTCTCTTTTTAACTACTCTCTATAATCTCAGGTACCCTCTTCTGGCTATTAACTATTTGACTCAGCTATTAGATGTCTTATCCTGATACTTCGCCTTGGCGACTGGCTTTCCAATACTTTCTCTACCTCCTTGTCTGTGATCACTGACTTGGCCCTCAGGACTGTAAATCACTGCCTGGACGTTACACTCAATGCTCTATATGTTTACTATCACGAATCTGCTGCCTCTACTTAATGAATCTGTTACACATCTATACTGCTGTTAATCCTATGCGACCATGCTACTTGGCCTCATCTGTGAATTCTAATTACCTAATCTTCAATCTCTGAGTATTGGATACCTAATCTTTTTTACTTTTTTACTCCTGTGGTATCTCCCAACCAACTACTTCGCCGTGGTGTACTGGCTTTCCAATTCTAACTTCACTATCCCAGCTCTCTGACCTCTGATTTGGCCTCCAGGATTCAGGTCGAAGTTTGGATTTTATTTTCTTAGTCTATATTAATTTTCTATATTAAATCTGTATAAATTTAAATTACTCCAGTAAATCCATCTGTATTATTCTTTAATGTTAATCTAAATTTTGTTCCTGAATGTTTACATGACTGTTAGTGATTCATTTATATATATAAGCCTGTTGTTAATTGCTTCCTATATTAGTTAATATTTGTATAAAATGTATTAGTATAAGTAATTACTGTATGTTAAACAAATAAAAAGCTGTACCCGCTCTAGTAGTGGAAACAGTCCTATTGGTGCCCATCGCAGGCATGCATTGAAAAGAAAAGAAAGAAAGAAAAAAAAAAATTGAATGAAAAAAAGAAAAAAAAAAAAAAAG
>Dbip_TR2
GTTAATACATTAGTTTCGACTGTGGCTAATCTTCACAAGTGATATCATTTATTTCCGTACTTAATCTACACCTATACTCTGAATCTGATATGTGCACATGTTGCCCATAACACAATCTGAATCAATAATTATATAATGTTGTGGCAATATAAACTATTTTAATCCTATGTGTAGTGTGTGCTTCTAATTTTAACTTTCACTACCAATTTATTAATTTATTTTAAAAAACTGTTCCACGTGGATTTTTAATATGCGCATACTACCAAAAGTATCTGTTCTGTGTATGTGGCTGTATACACATGCACAGACTTCTCCACACATCTATTCACTTACATTGCTACTATTTTATTTGTGTCGACGTGTGCAAACTCACCACTGTAATATTACATCAAACTATACTTATGCATTAATCCTGCACCAATACTTTCTTGCTGCACTAATACATCTGACTCCTCTGCCAAAATTACTGCACTAATGCAGCAACCTGCTCTACTACATCTATATCTTTTTATGAAACTATATTTTGGCGCGTGGAGTTACGTAAACCATCATCTCTAACTCAGCAATTACAATATTATGGATCTTATCTTATAAAGAGAATTACGCATTAAAACTACCTTATTACAAAATTTTATTGAAGCTGTACTAAGTTACCTATTATGACTCCGCCACCCATTGGTCATCACCCTCTTGCCAACTATTCAACCCCGCTGCAAAGGTATGTGCACTGTAGGTTGCCACAGAATCTTGGTAATCCCACTAGTGAACTAAATAATAATAATTTTATAAATATTGCCTACTGGAATGCCTGTGGACTTAACAATAAAATGTCTGAATTAGAATTTTTTGTGAAGCTAAATAACATTGACATAATGTTGGTTGTTGAAAGTCGTTTACCTATAAATCTTGGCTCCAACCCTTCATCAGTTAGTCCTTATAACATGGATGGATACCTAATGTACTCCTCTTTCCATCCCTCTAGTGATAGAAAAGGGGGAACTGTTACTTATGTAAATGCTAAACTAAAGCACATTGCCTTACAGCCCATTGAGGAGGAATTTCTTCAATGTGCACCGATCTCGCTACACACTACAAATTCTGAGGAAATAATTATTAGTCCTATCTACTGCCCGCCAATCTTTTCTTGGACCACAGGACACTTTCAAAGGCTTTTTGCACACTTTAAAGCCCTATCCAAAAATTCAAAGTTCTTACTATGTGGAGACTGGAACGCTAAGCACCCTTGGTGGGGTAATCCTAGATCTTGCCCTAGGGGTAGGTCTCTTCTTGAATCTATCCACTCAAATGCTCTGCTGAATGTGCTGGCCACAGGTGGTGCCACTCATTTCCCGTTTGATCAGAGGAAAAATCCGTCAGCTATAGACTTTGCAGTTTATTCTGGCCTTCACTGTGATAGAACTCTCACCCACTCAGTAGTTGATCTGAGGTCTGATCACTTACCAATATTTGTTAAGCTTTCAGTTAGGGGCAATATTGACCACACTCAAAAACTACACCGGCTGCTCCCTTCTGGTTCCAAAATAAAGAAATTTCAGAATACTCTGTCAGAACTTACTCTGTTAAATACAGATATTAATAGTGGTCAAGACATTGAGGATGCGATCGACATCCTAAACCGTAACATCTACCATGCAGCTTCCTTAGCTACTCGCTATATGAATACTCATCACTCTATTCGCCCAGGGTATATCCCACTAAATCATAAACTCCGTAGACTCCAAGATGTTAAGATATATATGAAACGCGTTCAGTTAGCATTGCAAACTCCAACTGCCAGGAAAAATTTCGTGACTGCTTGTAGGCGTTTTACCAAAGCTCTACGTGAAGAAAAACTTAAAAGGACAAATTTGTTATTTAATAAAATTGATCCACTAGATCGCTATCGATTTCAAAAGCTTTGGAAAATCACTAATCATTTCAAAAGACAACCGGAACCCAACTGGCCACTCAAATTTTTTGATAATGATAGTAATAGTGCTAATGACTCATTCACCTGGACTAAAAGTAATGATGATAAATTAAACGCATTTGTTAATCACTTGGAAAAAAGGTTCTCACCAAAACTTACCAACACACCTGAGTTCAGGGCTAAAGTTCTTGCCGTAAAAGAAGAAGTCTGCCTCCAAAAATCCCTAATGGCTGCACCCAGTTGGATCTATCGTGAATCCTTTGACAATGTATCAAACAGCATTGGCGTCCCTTTCCGACCTATTTCACCTAGAGAAGTACAGTCCAATATAAAACTCCTTCAAAACAAAAAGGCTCCTGGACCAGATCTCATTGACAATAATGTCATCAAGTTACTTCCCTATAAAGCTATCCTTTATCTTACCCACATCTACAACTGTATTCTAAGACACGGCCACTTCCCCAGGCAATGGAAACACGCAGCAATCACTATGGTTAAGAAACCAGGAAAAAGTCCCTATGAAGTTGCTTCCTACAGACCTATCAGTCTTTTAGCTGGTTTCTCAAAAATATTTGAAACACTTCTACTGGACAGAATGTTTCATTGCCAAGACTTTGAGCAAGCCATTCCCTCTCACCAATTTGGCTTTAGAAAACAGCACAGTACTGAACAGCAGTTGCTACGCGTAACTCAACACATTTTATCTGCCTATGAGCAAAACTCTTTCTGTTCTGCTGTTTTTCTAGATGTGAGTGAGGCCTTTGATCGAGTTTGGCACGTGGGCCTCCTATCAAAACTAGCTAACCTTCTCCCTTACTCACTATACAAAGTCTTAGAAAGCTACTTAACTAATCGGACGTTCACTGTTAATGGAATAAATGGAGCATCATCCAAAACTGGAAATATTAAAGCTGGCGTTCCACAAGGGAGTGTTCTGGGTCCTATTCTTTATTCAGTCTTCACCTCAGATATGCCCATTCCTGAAGTTATCAACCATAACTCTGTATACAATCCTGAACGTCTTATCAACACACTGTTATCTACGTATGCGGATGATACCATTATTCTCTGTACCAGGAAGGAAGCTTACCAAGCCATTTACTGCAATGAATTTTTCCTTAGTCACATTACTAGCTGGGCCACTGATTGGTGTATTACTCTTAACCCAGGAAAAACGGTTCATGTACTCTTCACAAAACGCTCTACCTCCACCCTAACTGGGCCTAAATCACCTAAGATGAATGGTGTCCTTATTAAAAACGAACCTAAACATAGATACCTTGGACTCATATTGGATAGAAAGCTTGTTCTTCATCACCATATTAATATGCTTGTAAATCGGATTCGCTCAGTTACCATTAGTTTAAACTGGATCATTGGAAACAAAAGCAGCCTCCCTACAGAAAGTAAAATCTTATTGTACAAACAAATTGTTGCCCCCATCTGGCAATATGCCTTACCCATTTGGGGTGCGCTTATTTCTAATACTAATTTTCAGAAGATGGAGTCTGCACATAGCAAGCTATTCCGGAAAATTTCTAAATCCGGTAGATATGTTAGGAATCAAACTATACGTGACCTGTATAATATTAAATCTGTTGAAGAAGTCTACACTGAATCCAGCGGCAGACTTGCAGCCTCGTTAATTTCTCATCCAAATGTTGAGGCTAGACGTATCCTATCTGATCTCTTTATTCCTGATAGACTTGATAGGCCAAGATACAAAGACCAAATTGAAAAACACTTCCTTCCCTTGCGGCAGGTACTCCCGCAACAACAACATTCACAACACTTGCATTCTACCTTTCTGGACCAACTTCCTACTTTAATACGCTTCGAGCAACAGCAACTTGACTTACATAATAGTTTTAAAGCGAAACAAGCGGCTGAAGCCCGAATTGAACGTGAGCGTCTTGAGCTAGAACGGAATCCTTCAATGCGTCCCTCGATGTTTTGGGTAAATACCCTATCCCGAAGGCTTCGTAGTGGTGCTGCCACGCGCTGGGAAACGGCACAGAAAATCATGAATCAGCCAGAATATATCCAACGTTTGATCATGACTCCTCTATCTCCGAGTGAGATTCCGCCACCTACTCCTGAACAGCAACTTGATGATAGGTTAGCCACCTTGAAGCTGCAAATTGAAAATGAGTTAGATCAATTTCTTGACTGTGATCAGCCTAGGGAAGACATAATTACTGTACCCTCTTCCAGCACCTCAAACGTCGTTACTCCACAGATTCCTTTATTAACTCGTCATTCGCCACATTTATCTGATGATCAACTGCTACTAAATCCGGCCATTGCAGCTTTCTGGGACACTAATGAATAATCATCCCGTGTGATGTTGATTGGTTCAACGTACAACGATTTAATTTCGCTCAGCACAACTGATCCTGTTTTTCCCATGTTTCACTAAATAAATAAGGAACTGATTAGTTTAATCTTACTTTACTGCCATCATTATTTATTCTTATCTGAATCAAATCCACATCAACTTATTTAATCCTCCATAAGCAATGTATAATGAATCATCCTGGTTGACTTTCATGTAGCAGCCCCTGCAAGGGATCGTGAAGTATTTGCTGCCAAGATACATGATGGATTCTCAACTTTAACTGAATCCATTACTCATAAAGTCCAAGAATAATCTAGCCAAATATGGACAAAGAATTTAAAATCGTTTTCATCAATTAATTTATTTACATACCAAGGTTGTCTGCCCACCTTTCTATCGATACGACTGGCCATGATGAGGACTCTTGTTTCCCTCTGTGGGATAATAATATTAACCGCAGCATACTGCTACTAATTTGAATTAAATATTAATATTCTTATTTTTCACGACTCCACGTTTTGTCAAAACGTAAACAATAATGGTTACTGAAAATTGTCTCTTCTTCTTATTTTTACTAATTATGCCTACACACTGCGGCTAGAATGAGACCAATATATGCTATACCCATAGAAACCAGACTTTTTGTCGGAAACATTGTCCCTTGATGCTTTAGCAGCATGTTGCTTAACATTTGGATTTGGAAACATTATCTGGCTCTTGACTGGCCAGGCAAACTCAAAACTAATAAGATACTTATGACACTGATTGTCGGGAAAGGCAGTAAAGCCATACCTTTCTCCTTTCTTACTTCTCCTTAAATCTCAGGTACCCTCTATTCTTGGAGATGTTTTATCTTGATACTCCGCCCTGGTGCACCGGCTCTCCAATACGTTCTTCACCTCCTCGTGCTGTGACCTCTGACTTGGCCCTCAGGACTTCAAATCACCGCTTGGATGCTATGCTTAATGTGTCAATATACTTTTCATTTAGCTAACTCAATTATGAACCCACCACTATAACTTTATGAATCTGTTAATTTATCTGTATTACTACATATAAGCGATCTTTTGTGACTTCTATATTCCTGCCGTTAATTCTAAACCACCAAGTTGCCCGGATACACTTATATACATCTGCGTCTTATTAATCTATTGGATACCTAATCTCCTAACTTCTGCGGTAGCCTCCAACAAACTACTTTGCCATTGGGTATCGGCTCTTCAATTCAATCTCTATCATCCCAGCCCTCTGACCTCTGATTTGGCCTCCAGGATTTAGGTCGTAGCTTGGATTCCACTTTCTTAGTCAACTGAAATTCCTATATTAAGCCTGTATAAATTTTAAGTCATTCTAGTAAATCCATTTGTATTATTCTTTAATGTTATTCCAAATCCATTCCTGCGTTTCTCACATGACTGTTAATGATTCATTTACATATATAAGCCTGTTGTTAATTGCTTTCTATATTAGTTAATATTTGTATAAAATGTATTAGTATAAGTAATTACTGTACGTTAAACAAATAAAAAGCTGAACCCGCTCTAGTAGCGGAAACAGTCCTATTGGTGCCCATCGCAGGCATGCATTGAAAGCCCATCGCAGGCATGCATTGAAAAAAAGAAAAATTGAAAAAGAAAAAAGGCATGCATTGAAAAAATTGAAAAAGAAAAAAGAAAAAAG
>Dbip_TR4
GTGTTAATTTATTATTTTGGTGGTACCGGAAATTTTAATCAAAATTTGGAGAAACACACACACACACGAAGGAGTGCGGAATAGCGGCATACAGGAGCTGGACAAGTAACTGGACAAGAAGGAGAAGGAAGGAAAAAGTTTTTTATAATGGATACCTTTTTTGAATCGGACGACGAGATAATTTTCGATATTTCATCCCCAATTTCCTTAATTCTACCGGATGTTTCCTCACCTCACCGCTGTGAGTATGAATCTAAATTTAATAAATCACCCTCACTTCCCTCCTCGGTGGCGGAAACATACCTATCAAACGATGTTCTTCCAAAAAATTCCCCAATTATTTCCATGGGAAATTTGCCAAAGAGCCCCTGCTCTTCTGCCCAGGAGGTTAATGCCCCCCTCATAGCGTGCATTCTGGGCTCCAACCAATACCAGGTCATACATATGAAAATAGGAATACAAATAACTGCGCAAGCGCAAGCCGTTTTTTCCCCACTCACCCACACACCTGTACGGAGACAGATATTAAAAGAGGAGACAAACGCACACACACCAACGACGAAGAACATACTCTGATCTCTTCGAATGAGAAATTGACACCTGCCATTAACAGTGGCAAAGATAACAGACATAATAATAAACGAAATCTTTCCTCATCTCCGACTGTGCTTTTTAGCACGGAAAAAAGGGTCCTCCTGGAGGAGTCCCTTGTTAAATGTAACAAGCAAATTAACTGCAGCCCCCCTTGCCACACCTCTATTGTTACCCCAAAAGACATTAACATACATAAAAATGTTAACTCAATTAACAGTCCCCCATTCGCAATCCAGTATGTGCATTAACATTAGCAGCGCCAGGACAGGGCGCCATCTGTTGTCCTAAAACAAAAGTGCCTTTTGAACCACTTGTTGTTTCTTCATGTAATGTAAATTTAGAAAATGGAACAACTTCCGCTGACAAAGCCAAAGCCCATGAACTTGGACCCAAATCCTTTGCCCAAGGGGATCTAACTCCAGCTGCTCTGGAAATAGGAAATGATAAACAGGGCCCTTCCTCCTCTGTCAAAATACAGTCGGTGCAGGTCCTTAAAAACTTTTTCTCTGACTTGAAAAATTTTGCCATTACTAAACCTGCCACGCCCCTACCTCCGATACGCCCCTCTCTCAAACCAAGTATAAACCTGAAAGCTCCCAGTGCAGCCAGTTCGGTAGACCAAGGTCCTTTGTTTTTTAAAGCCAAAGCCCTGGTCCATACATCGCCAAATTCGCTTGGTGAGATTGAGCGTATCAGGACTAAAAGGCAACAGCAGCAGCAGCAGCATAGGCAACAGCAACAGAAATCAAACATATATGCGAAATCCTATGAGGAGAATTTTCCGCCTTTAGGCTCTAACAAGTCCTCAGCCTTAAGGACCCCGTCCTTCAAGAGCAACTTTGCGAAAAGGCTCTACAGCGAGGAGCGGAGAAAGTCTAATGTTGTCCCCCCTTTAACGCCCCGATCACCGAGAGCCTTGGATTATTCCAATCCACCTTGGGTAATCCTACAGTGCCACAGATGTCAAGGTTTTGGACATCTTAAGGGTTCGTGTAGGAGGCCCTTCAATTGTTTGAAATGTGCGGGCCGTCATCCTACCACGGCCTGCCAAAAACCCCGCTTTCGTCCTGCCTTGTGCTGCAACTGTGGCGGACGCCATGTGTCCTCCTACAGGGGCTGTCCTGCATATCAGGATTACAAAAATGGTCACTTTGACACTCATCAGCGCAAGAAGGCTGGTATACGTCGTCCCCACAAACGGCCACCAGCTCGTCATACTCCAAAGCATGATCGCCCAATTCAAAAACCCAGTCAAAATCGTTTTGCCATCCTGAAGGCCTCTGAGCAATCGGCGCAGCACTTGGGTGATAGTTTTGGCTACAGGAATAGGAACAGCAACATAAACTCCCAATTAACCGATAGGCGAAACCAAAATCAGCGCTCGGTTTTGGGAAAGAGGAAAGGCCAAACCCCTTTGTCCAAGTCCCCTGGTTATGACCGTGTTAGCAAAAGGCAGCATTCCAATCCTTTTCGCAGCCAGGATAAGAAGAAACTTAAAAATCTGGCCGAATCCCACCTGGCTAGATTTCAAACAAGGCTTCGGATGGAGCACAATCAAAATAATACTAATAATACTAATAAAATAAGAATAGAGGACAATTCAAGGCAACGGCAGCGTCAGCATGAGATGTTGCCACCCAAACCCAAATCGTATCAGGAGCAGCTCGATCATTGGCAGCAAAGGCTGTTGGCTGTTGAGGATCAACAGAGGCAGTTTATCCTGGAAGGGAACCAGATAAATAAAAAGTTTTGCTTAAAGTTGAGGAGCTTGGGAAGTCATTTATTAAATTACTTGAATCTATAAATAAAATTACTGCAGCTTTTGACATAACAGAGCTGTCTATTAATAATACAAAATTACAAAGCATTTGTCACTCGGTTGAGATGGCATCTGTCGACGAGGAGGATTCACTTGTCCAACTATTAAACGCTAATGATGTTTATTATGATTAGTTCTTCCTTCCATCCTCCCTTTCAGCAGTGCCAAGGAAAAAATCCAAAAATCCAAAGCTGCTAAAAATTTGCTTCTGGAATGCGGGCGGCGTTTCCAACAAGCTGGCTGATTTGAAGGAATTTTTAGCCAATTACAATATAGATGTCATGCTTATATGTGAGTCCAAAGTCGGATCTCTCACTATTGATGGATACCATTCATATTTGGCCAGAAACCCGGTAAACCATCGTAAGGGCGGAGCTGCAACTCTTGTCCGCCATGGACTGTCACACTCTGTCCTTAGCCCTGAGGAGTTTGAATCATATCAAGCCTGTCCTGTCTTGATTAACAATGTTGTTGTGTCATCCATTTATTGTCCACCGTCTATTAGATGGGCAGTCGGCGAATTTACCCAGCTCCTCAGGCGTATAGACGCGCTCTGCCCACCAAGCTCCTTGCGCTTTATATTGGCGGGTGATTGGAATGCCAAGGACCAGATGTGGGGCAGTGCTCGTGGTTGTTGCAGGGGCAAATTATTAGCCGAAGCTATACATTCTAGAGCCAGATACAATGTTCTTGCCACAGGATCAGCTACCCATTTTCCTTTTAGCCGGAAATCTAATCCATCTAATTTGGATTTTGGGATATATTCTGGTTTTTCCCCAAAACACATCCGTATCTCATCGATGGATGGGCTTTACTCAGACCACCTCCCTATGCTTATTGAGGCAGCCCTTGGGTGTGCTCCTTTGGCTCTTCCGGATGCCCCTTCAGTTATCAATTGGCCTCTTTTTCCTCCTCGTAGCGTCCATGGTTTCAAGGCTTTTCAATCAACACTTGAGAGGAGCATAAACCTTAACATGGAATTGAAATCAATAGAGGATATTGATGATGCCATTGGTATTCTTACCCGGAAAATCCGTGAAGCTTTGGACCAACATGCTGCTTTCCATCCTGTTCCTAAAAGACACCCCCCGACAGCAAAGCTGGATCTTCGCACTAAAATTCTGCTGTTCCAAGCAAATTTCCTCAGAAGAAGTCTAAGGAAAAAACGAACACCTAATAATAAAAGGAAGCTTGGAATAATAAAAAATAGACTTTCTAAAGCCATTAAGCGGACTAAACAAAACAACATTGATCGCCAGTTAGCCCGCCTGGACCCAAGCGACAAGTATATTATGTCAAGGATTTGGAAGATCACCAGGAACTTGAAGCGTGTTGCTCCTTCTAGCCATCCACTCAAATTTCGGATTGATGTGCCTCCTAATGCTGCTATGACCAGGATGCCTGAATCTAGGTGGACAAGGACGGAACGGGAAAAAGCTGACGTATTTGCATCCCATCTTGAGGAGCGTTTTTCTCCCAACTTTAATATCTTGAACCTGGATTTGGATAAAAAGGCATTAGTAGATGAACTAAACAAGCTGATGGTAAACTCACCCACTAACACTGGCAACTCACTTTTCTTCCGCCTTGATGAGCTGAAAACTATCGTCGCTGGGCTTGCCACCTCAAAGTCTCCTGGTCAGGACAGGATCACCAATAAACTCATCAAAGCCTTGCCCAAGAAAGCTCTTCTCTTTCTCCTTAATATTTATAATTGTTCGCTCAGGCTGGGTTATTTTCCGTCCAAGTGGAAACAGGCGGAAATTTCGATGATCCTCAAGCCCGGAAAGTCGGTCCATGATCCATCCTCCTATCGGCCAATCAGCTTGCTCCCTGGTTTCTCAAAAATATTTGAAAGATTGCTGTTGAATAAAATGCTAAAATATGAAAATTTTGCCAAGGCTATACCCTATCACCAATTTGGTTTTAGGGAAGGTCACAGCGGTGAACAGCAAATTTTTAGAGTCTGCCAGTACATTCTCAAAGCCTTTGATAATAAAGAGTACTGTTCAGCTGTGTTTATCGACTTTACACAGGCTTTTGACAGAGTATGGCACGATGGGCTCCTTCTAAAATTGTTTAAACTGCTTCCCTTCCAGCTTTTCAACATACTGCGTAGCTACCTTTCTGGCAGGACTTTCTTTGTTAAAGGTGGAAATGGAACCAGATCGCTTATTAAGGATGTCAAGGCCGGGGTCCCCCAGGGCAGTGTCTTGGGACCCTTCCTTTATTCTATCTTCACCTCCGACTTGCCCCTTCCGGAAATGATTTCAAATTTTCCTGCTTGCCATAACCCGGAAAAATTATTGTTGGCTACTTATGCTGATGACTCGGCTGTGCTGTACAGCTGCAAAACACCGCAAGCAGCTGCCGGAGGCCTTAATGTCTACCTCAGCGCCTTTTGTGATTGGGCAAATAAATGGGGGCTCAAAATTAACACCTCAAAATGCGCCACGGTGTGCTTCACCCTTAATAAGGTGGTGAGCTTCAAGTACTGCGATATATTCATTGGGAAAGAGAAAATCCGGAGTAGTAAATCATTTAATTATCTTGGGGTCACACTTGACGAGAAATTGACCCTTAAATCTCATACAACCCACCTCTGCATTAGGGTCCGTGCGAGGGCCAAAAAACTCAATTGGCTTATTGGCCCAAATAGCCATTTAAATAGGGCCACCAAGTCAACTCTTATTAAACAACTTATCATGCCACTTTGGCAATACGCGCTACCGGTGTGGGCATCTTTATCCTCCGACACCTCTGTGAATAAAGTCCAATCAACAACCAATCGAATCATTCGTAAGGCTCTGGGCTATGATAGGTACGCCAAAAATAATGATATTTTTCTATTAAATAATATTAAAACCTTGGATGACCTCTACACTGAGCACTGCAATCGCTTCTTTGTCACAGCACTGGGTAACGATAACACAGCTGTCAAAGAACTAGGAACGAATCCTGTCTCACTACGGAGAATAAGCAGATCTAGGCTGAGATACTTGAAGCTGTTGCAGGGGCACCTTTCTATCAACAAAAAGATAACCAACAAGGGCAATAAACTTGCTAAACCCACTCCCCCAACCCTCCTGCGTATGTATGAAGAGGAGGTGCAGCGGCTGAGACTGGAAAAACTCAGTTTGTTGAAAAAGTCTGCCACAGCTCAAAGGCTGCCCAGCCCTATTGAGATTGTTGACTCTCCTCCTAGGAAAAGAAAGAATCCAAATAGGGATAGCCACGCTAGACATGTCCTGCAACCACCTTCAGCTCACCTGCCTTCGAAATTCCAAGGGGAAATGATCAAAGCCCTTAGGAGACTTTTTACCTGCGGCGCCCTTTCACGGGCCAGTGTTGTTGATTTAATTAAGTCCCAAGCTCCTGCGATAAGACGGTGTATTATCCCTGACTGCGGCCCGGAGGACTTTGATGAGGACGCTAATATGGACTCTTGCTGGCCTTGCTCACCAACTTTAATTGAGATCCCTGACTCTCCGGATCTTTAATTACTTTCGTTCCTGTGCAATAAACACTCACCTGACAGTTTCAGACGCCAATCTTGCAACCTGTGCCTGACTATATGGATTCTTGCTGGCCTTGCTCACTAACTTTAACTGAGATTCCTGACTCTCCGGATCTTTAATTACTTTCGTTCCTGTGCAATAAACACTTACCTGACAGTTTCAGACGCCAATCTTGCAACCTGTGCCTGACGAGTTCTACGGACAAATTTCACTAACTCTGCGATATTCTTTCCCTCTGCAATATGGATTGACATGGATTACCTCCGCATTTGTGATGTCCCGCAATGTACCTGAAAATAAAAGGAAAAAAAAAAAGGGAAAATAAACAATAAAAGGAATCCTTATCAGCAAACATGGAACTTCCCTTATCTATTTTGCCATTATTAACTTCCTTCCTTTCATCCTTGTCGTCCTATGAAGCCTTTTTGACAAATCTACTGGACCTTCTCCTGACGATCTCCTCCCGGGTAAATTTGGACAACGGGGTCAACCTGCTATGGAAACCAAACTGTGATATATATGCTGTGATATTTTTTTTTAAGACAAGGATTACCCCTGATTTTATGATAATTATTTTACTCTGTTGGACGACTTTTACCCCCCTGGACCTCTTGATGTATTTACTTGGACGATGGCCTCCTGAAAAACAAATTTGGAGTGTTGGAATTTATTATAATGACTATGGATACTTACCTGCTGAACTCTTGACCTGATTCCTGTCCCTCCTGATGTCAATTCTTATGTTTTTGGAGCTGCCCTCGTCCGTCCACTTTTGTGCCATTTTGTTTAAAGTTATGCCATTTTTCCCGGAACTGCAGCAATCTGGAGAGGAATCAAAACAAAATCAATGTTTACAAATTGGAACTTTGCAAGGGGGGCTGCCAGCATGTTTTTCACACTAAATAAATAAATTAAAAGTTGAAATAAACCTCCATGATGAGAATCCCCATTTGATGATGATTTTGGCCATAGTTAATGTTTTTCCTTTTTGACTATGTCCTTGTTTTCTGATAAATGTTTTCGTCGTACTTATTGTCAATTATTGTAAATTTTTACCTTTTACTAAATTATGGCAATTCTCTTCCATGTCTCTGAGAGCGTTGCCACCCATCCACGTCACGATGTTACCAGTTGCCATGGATGATGCTATCGGATTTGCCATATGCCAAGGATTGGCATGAATTGCCCGGCAATTTATCCAAAATGCCCCCGTCGTCCTGCTCCAGCTCCGTTTTACCACCGCTGATGTCTTGCTGCGCTTCAACAAAATTCCCGCCAATGTGACGCTGCAGCCCTTGTCACTGTATAAGACTTCTGATGTTTTTGCTGCAACCCTGTTATCGATGCCCTGCCGTCCCAAAGAATTCTTTTTCCCGCCATGTTTATCGATGTCGCTTTTTCCCGCCATGTAAAGTGGTGAGTATTCGGAACAAAAGTTGCCCTCTGGGGTAATACTCCGGATGCTCACCACTCACTCTGCAATTGTGACCGTTGGCGGCGGTCGTCCCAAAATCCCAAAACCTAGTAAAAATCTAAAAATCTAATTAAACAGAACTGAACCAAATCCATGTAAACTAAAGTAAAACCAAAAGTAAAACCCATGTAAATCCATGTAAACTGTTTTTGTGAAAAGTTAAAAGCCAACTAAATTGTGAAACTAAAATTGTAAAACCAATTGCAGAACTCAAAAGCCAATAGAACAAACGATTAAAGACAAAATCAAAAGCCAATAAAACAATCAATTAAATTAAAAAATCAAAATTAAAAAAAAAAAAAAAA
>Dere_HetA
CATGCAAAGTTAAAATAGTGAAAGTTAACAAAGTTAATTAAACATAAATAAATAAATAAATTACAAATAAATAAATAAATAAATAAATTAATTAATTTATTAATAAATAACTTAATAAATAAATAAATAAACAAATAAATTAAATAAACCAAATAAATAAAAGCAGAAGTGAAAATCAGTCCAAAGTTAATCACAAAGTTAACATATACTTACCGGAGTATCATTTAAACAATTAATACAGACACTCAAACGCAAAAGAAATAAGCCGCGAAATCTCGGCATCATACATACATTCAAAGAAAGCTGCAGCATAACTATAAGGTGCAAAGGTGCTATAAAAAAGTAAAGAACAGCCAAGTCAATTCACAAAGCAAACGTTTTTAAAGTGAAGTAACAATTAACATAAATTAAAGACACTCACACGCAAAAGAACTAAAACCGCGAAAACTCGGCATCACCCACACCACCAAAGAAAGCTGCAGCAACAATCAAAAGGAGAAGAGGTGCTATAAACTGGAGAGAGAGGAAAACTGCCAGCAGCCAAATTAAAGAGAAAACAGGGAGGCGAATAAAAACGGAGACGACAAAACTCGAGGACCCGCAACAAATTAAAAGCCAGGGTATTTATACCTACATGTATCGATTCTTAAAATTTTAAAACTTAAAAAAAAAGAAAAACCATGTCAAATCTCACACTTCCTGACCATTTATCTGACGACGAGATCATCTCAATTATCTCGTCCATGTCAGACGACTCTGTAGTAAGCGTCAGCAATTCTCTACTAGACAGACTGATCGCGCGGTCAGGCAAAAATATAATTAAAAACGTAATATACCCTCCCAAAACAGCCATAAAAACTGCCAATTCCCCTACACATAAGGGGAAAGAGAGTGAGAACACCCAGAATGCCCAAGCAAACCCCCTCTCGCACACCAATACCAATGCAGACACCATTGGCGCCAAAGGTGGCGTCTCTTTGCTTTCCCCTCTTCACACAGGCATGGGGAACGATCTCTCCACAGCAACCCATACTAAGGCTACTGTTCCCACTGCCGTGGAAGATGCCCTAAGAGAGAACCAAACAGCAATCGCCCCACACACTAATACAACCGCAGCAACAAATACGGACGCAGGCAAAGACAACTCAAGCGACAACGCTTTGGAGATTTTCCCCACACTGCCACTCAGAGAAAACAGCATGGAGAAAAACCTCAGCACCTCCACCAAGATCGGTGCCCACGACATTCCTCCTCACTCTCACTTACACATACACACAAACAAGGCTACCAACCCAAACCCAGACAGCCGCCCTTACTGTCCCTCTCTTAAACACACAGACACACGCCATAATAAAGAAACCTTAATTGACAATGGGGAGAAAACCTCCCCACAAATAAAACCAAATATAAGCAACGACAGAAATAAAGGGGATATACAACAAATAACTACAGCTCGCAACTATTTCTTGCTGAGTTCAAATCCCAAACCGGACATTTCTAAATTAACCCTAAAAAAGAAACCCACACAGCCTGCCAAAATACCAGGGAAGGCAAGTGCTTCCCCCCCCCAAAAGAGGCTTTCCCCTACCCCCTCTGCCCAGGCTAATCCTAACTTAAGCCTAAACTCTAAGCCCAAAGTTAACTCCTTGTCTAAGGCCGGAAACCAGCAAACAGCCCGCACCCTCAACCGACCAGCGACCAAGAGGGGACTGTTTAATCAATCACCCATGAGCACTGACGAGCAGCCCAGGAGTTTCTCTGAAATCGTAGCTGGAGCCAAACGAGGTGATATGCCACACGGCAAAACACCTCCGAAGCAAACCCCCGGGAAAAGGAAAAATAGGGATCTCGACAACTCTACTTTTAAAACGCCAAACAAAAGGGCCTGTGGACCTGCTACTACCATGTCTGCTAGCAGATCCCCCCCCCTCACCACACCCGTTTTTAAAAGCAAAGCAGCGCAATCAGTAGTCGAGGAAACTAGACCCAAAACCGGACACCCACCCACCGTACCCACATGCCAAAATGTCGCCCCCACCTGCAACCCACTAGCGCCTGCTGGGAGCATACCCCCACCCACCCAGCGCCCTACCGACAGCCTGCCCCCCTGGCAAGTAGTGCCCCGCAGCAGACGCCCACCCCCCCTCCTAGTTGACAATGTCAACGAAATATTGCCGTTGCTGGAAAAGCTTAACTACACAGCAGGAGTGTCCAGCTTCACAACTAAATCGACGACAGGAAACGGCATCCGAATTCAAGCAAAAGACATGGAAGCCCACAACAAAATTAAAGATATCCTAACTTTGAGCGGCATCCCCTTCCACACAAATCAGGCTAAGCCTGAGAGAGGATTCCGAGTGGTCATCAGGCACCTCCACCACTCCACCCCCTGCCAATGGATAGTCGGCGAGCTCCAAAAGCTCGGCTTCCAGACCATCTTCGCCAAAAACATGCTAAACCCAGCTACAGGAGGCCCAATGAAAATCTTCGAGGCGGAGATCTCTTTCACCATCGACGGCAGCCACAAAAAGATCCTCACGCTAAGACAACTTGGCGGGCAGAAGATCGAGGTGGAGCGCAAAAATAGGACAAGGGAGCCGGTTCAGTGCTTCAATTGCCAGGGTTTCAGGCACGCCAGAAACTCCTGCATGAAGCCGCCAAGATGCATGAAATGCGCCGGGCACCATTTGTCCAACCAATGCACCAAGCCCAGATCCACCCCCGCATCATGCGCAAACTGTTCAGGCGAACATATTAGCGCCTACAAAGGCTGCCCCACCTACAAGGCGGAAAAAAGAAAGCTGGCAGTCAACAACATTGATTTCAACAAAATAAGAGCAAGCAAGGACGCAGCAATAAATGCCAACACAAACGAACGACAGGTCCCGATACCTCGAAAAAACTTCCCACGACTGCCCTACAGCACAGCATTCAGAAATCAATCGCCAGTAACTACACGCCAGGAAGCCTCAAGGCAAGAATGGCGCAACCCATTCCGCACCAGCAACAAGGACGCGAGGCCTTATCTACCCAGGATCTCCGCTCACGACGCGGCCATACAAAAAAGGCTAAATCGGTGGCGGAAAAACACTGGCAAAGGAGGGAAAAAAGCCAACACAAAGCCGCAACAGCCAAACAAAAACGTGGCCGCCAGACACTTGGCCAATCTCCAAAAGAATCTCCAAACAAACAGGAAAACTAACGAGGCACAGGATCTGCCGATCAAAAGGACTTCCCCCGTCCTAGAAAGCCCACCTACTACCAGCCGAGCTGCTAGAGCCCAAATAAAGCCCAGAATTATAGCAGAAGATACAAACCCACCCACCCCCACCCCCATGGACGCGCAATCATTTATGCAAGCAAGCTCTGCTTTAACAAATCGAGTAGAAAACCTAGAAACGAAAATAAACATCCTAACGGACATTCTAACCAAGCTCTTGGAGGCCCAAACAAACACCAATAATTAAATAATAACAATCAATAATTATTTAATACAGATTCTTAATCAACTTAAATTCACATACAAAGGAAGGGTATATTATATATTAAAACATACAAAAATTATAAAATAAAAAATAAAACTATAATATAAACTATCCAGACGATCGAGACTGCTGCTCCACTCCCACTCGACACCGAGACTGAAAAGACAAGGCCCTAGCCCGGCCCTGATTCTCCAAGATCGGGCATCTAGACTGCAGCAGCCTGTAAACCTAAAACAAACAAACAAAATAAATTAGCAAAGAAACAATGATCACACAAAATAATACTCTTACCCTTTCCTCTCCATTGCCAAAGAAGCTGTGAAACAAGCAGCCAACCTCCAACTCTTCAGCCATTCCTCGATCCAAAAGACCTAAAACCAAAGAAAATAAAAAATAAATAACATTCAGAGCACCTGCAACTTCAAAATCCTTACCTGAAACCTCTGCCGAAAGTCTCTTAACATACATCCTGGCGACTCCCTCGCTCCTGAGGACCTGAAAAGAAAAGAAAATATAAATTAAAATTCAAACCAAAAAAACCTATAAATTGCCGCAAGACACTCCGGAGGGTTCTAAACAAACCCTGCAGCTGAGCCTTGATGCGGCAAAATAACTCTGACTACTGCCAAGCAAATGCAGATATTTTACTACTCACACTGAAAGTGGAGCTCCTACTGCAGATATGCTCGCCGGGCCCTGCTCGATCATACCGTTGCATCCTGGCGTCAACATGCTGCAAAGGACCCACTTAGGCCGAGTTTCTTGCCACAGGACGGAAATTGAAAATCTAGAAAAAATATATTCAAATTAGTTCAAATAAATTGAAAAATAACAGCCACTTACCCAAATCTAATATCACCTCTAGCTCCTATCGACCTGAAAATAAAGAAAAAAAAAATTAAATTAAATACTCACCAAAAATAGCAGCCACCCATCCTGCAACCCCCCGCCCTGTTACCTGAAAAGAAAATAACATAAATTAAAATCCAAATTAAGACACCTGCAAAATAAAGGGCGCCCTGCTGCAAAATTCAAATTAGCAACAAATTAATTGAAAATAACAGCCACTTACCCAAGTCCAATTTCACCTCTAGCTCCTGTTGACCTGAAAATAAAGAAAATATTAAATTAAAATACTCACACTAAAATTGGAGCACCCACGACTACTGCCACGTAAATGCAGATACTTTACTACTCACACTGAAAGTGGAGCTCCTGCTGCAGATATGTTCGCCGGGCCCTGCTCGATCATACCGCTGCATCCTGGCGACAACATGTTGCAAAGGACCCACTTAGGCCGAGTTTCTTGCCACAGGACTGATATTGAAAACCTAGAAAAAAAATAGAAAAAAAATAGAAAAAAAAAAATTCAAATTAGTAGCAAATTAATTGAAAAATAACAGCCACTTACCCAAGTCCAATACCATCTCTAGCTCCTGTTGACCTGAAAATAAAGAAAAATATTAAAATTAAAATACTCACACTAAAATTGGAGCACCCACTGCACGATCTGCTTGCTGGGCTCTGCTCGATTCGTCGAGGCATCCTGGCGACAGCTTCCTGCAGGGGGTGCACCCAGGACGCAATGCTGAAATTAACAGACAACATTAATTCAAATTTGCACATTGAAATTATAGCACCTACCGCACGATCTGCTTGCTGGGCTCTGCTCGATCCGTCGTAGCATCCTGGCGACAGCTTCCTGCAGGGGGCACATCCAGGACACAATGCTGAAATTAACAGACAAACATTAAATATAAATATGCATATTGAAATTGAGCTCCTACCGCACGATCTGCTCGCCGGGCTCTGCTCGACTCGTCGCAGCATCCTGGCGACAGTTTCCTGCAAAGAGCTCACCCTGAACGCACTCTTTGCCATGACGAGGACTGAAAGATAAGGAAAAAACAACTCAAATCAGTCAACAATTAGCTAAATACATATTAGTCACTTACCTATTCTTAAAATCATCCTTTCCACGACTTTGGACTATGCGACGATTAAATTCCTACGCACTGACACAGCTTGCTAAAAAAGAAATAAAAATTAAAACAAGCAAAACACCTGCAAATAATATTATATATACTTATATACTCACCCAATTTTGTATGATGTATTTCATATCCCGTCGACGAGATGGCCACGACAATTTGTTCCTGGCCTGGTGGCTCCAAGCAGCTGCTCCAGCAGCGGCGCCCACTCAAGGCAGCGGCCCAGAGGCACCCAGATGACTCACTGTGGGGAGACGTTTCCCCACCCACAGGAACCGCCAGAAACACGATGACCCTCAGGTTGCCGGAGGCGGCAACCCATGGCAGGAAACCGGGCCATCCAGCGCTGCTGAGACGACCCACGACATCGGAACCAGGGCCCCGAGGCTCCAAGAAGCCACCTCATGCGAAGTGGAACTGGACGCGGAACCCCGGACTCACCCAAGGACTGACGGATGCGCGGGAGGCAGCTGTTTTTCTTCCGGCGATGACCCAGGAACCCACCAGCGACACGGCGCTCCCGTCCTTCAGGCGGGGGTACCTGAAATTAAATTCAAAAACACAATTGTTAAATTTTTGTAAATACTTTGCAAAACTCAATATGTAAACAAGCAAACAAACATATGTTAATGTTACCAACTCATGCCATGTACAAAGAATATACTAACCTAGTATACTTACCTTTTACTAACATTATTGTCCATTTCCAAAACTCACCTCCACAATGTTAAACTCAAAAATGTAAATTCTTGTACCTATATATTGCATATCTATGTAATCAAAGGCAAATAAATTGTGGAAACGGTTCAGAATATTTCTGATTCTGCTCCGTCCCTCCACCATGCAAAGTAAAA
>Dere_TAHRE
TCCCTCCACCATGCAAAGTAAAAGTAAAAAGTGAAAGTTATTAAAAGCTGAAATCAAAGTTGTCTATAAACATTTGGACAAACAAATAAATAAATAAATTAATTAATTTATTTATTAACAAATAAATTAATAAAAAATTAAATAAACAAATAAATTAAACAAATTAAATAAATAAAAATAAAAGTGCAAAACAAATCACAAAGTTAACGAATACAAAGCGAAGAAACATTTAAACAATTAAAACAGACACTCAAACGCATAAGAAATAAACCGCGAAACCCCGGCATCATCTATACAAACAAAGAAAGCTGCAGCAAAACTAGGTGTAGTGGTGCTATAAAACCGGAGAGAGAAGAAAACTAATACAAAGAAAATAAAACATAAATAATCAAACATAAATAAATAAACTACAAACAAATAAATCAATAAATTCACAAAGCAAACGTATTTAAAGTGGAAAAAATAAAAATAAAACAATTAAACATAAATAATAAAAGACTCTCAAAGGCAAAAGAACTAAACCGCGAAAATTCGGCATCACCCACACCATCAAAGAAAGCTGCAGCAACAAACACAAGGAGAAGAGGTGCTATAAACCGGAGAGAGACGAAAACTTCTACCAGCCAAATCAAATAGGAGACAGGGAGGCGACAGAAAACGGAGAGATTCACTAGAGGACCTGCTACAACTAAAAGCCAGGGTATTTATACCTACTCTGTATCGTTTTTATATTAAAAATCAATAGACACCATGACAAACATACTATTTTCCGACGACTCGTCTGACGACGAGATTACCTCAATACTATCAAGCCCAGAATTGCTTACGACCCCATCCTACCTTGACATCTCGCCCATGACACAAGGCTCAGAAAACTCCAATTCAAACGTCAGCATTTTAGAGCTAAAGAAAATGCTGTCGAGCCCAGAAATAAAAAGCATAAAAAACCCTCCCAAAACCGCCATAAAAACTGCCATAAAAACTGCCCAGTCCCCCTCACATAAGGGGAAAGAGAGTGAGAACACTCAGAATGCCCAAGAAAACCCCCTCTCTCACACCAACATCAATGCAGACACCATTGGCGCCAAAGGCGGCGTCTCTTTGCTTTCCCCTCCTCACACAGGCCTGGGGAACGTTCTCACCACAGTAACCCATACTAGGGCTACTGTTCCCACTGCCATGGAAGATGACCGAAGAGAGAACCTATCAGCAATCTCCCCACACACTAATACAGCCGCAGCTACAAATACGGACGCAGGCAAAGCCAACTCAAGCGACAACGCTTTGGAGTTCTTCCCCATACTGCCACACAGAGAAAACAGCAAAGAGAAAAACCTCAGCACCTCCACTAAGATTGGCGCTCATGATAATTCTCCACTCTCTCCCACACTTATACTCACAAACAAGGCTACCACCACAAACCTAGACAGCCGCTCCAATGGTCCCGCTCTTAACTACACCGACGCGCGACATACCAAAGCAAACTCTACTGACAAAGGGGAGAATATCTCCTCACAAATACAATTAGTTAATAGCAGGGACAAAAACCAAGGTGGAACACAACAAAATATTATAACTCGCACCGCCTTCTTACTTAGTACAATTCCCAAACCGGATTTTACTAAACTAAGTCTAAAAAAGAAACCCCGACAGCCTACCGAATTTTCCGGGAAAACAAGCTACCCCCCGCCCCTAAAGAAGCTCTCACCTACTCACTCCGCCCAGGTTGACTTTAATTTAAAACTAAACCTTATGCCCAAAATCAACTCCATGGCTACGGCTGGAAATCAGCCAATAGCCTGCACCCTCAACAGACCAGCGACTAAGAGGGGACTATCCAAACAATCCCCCATAAACACTGACGAGCAGCACAGGAGTTACTCCGAAGTTGTAGCCGGAACCAACCAAGGAGAAACGCCACACACCGGCACAACATCAATGTCTAAAACCAACGGAAAAAGGTCAAACAGGGACCTCGACTACTCAACGCTCAACACACCCAGCAAAAGGGCCTGTGGACCCGCTAACGCCATGTCTGTTGGCAACTTCCCTCCCCTCACTACACCTGTCTTCAAAAGCAAAACAGCGCGAGCAGTAGTCGAGGAAACCAGACCCAAGCCTGCACACCCACCCACCGCACCCCCATGCCAAAATATTGCCCCAGCCCGTAACCCCCTAGCGCCACATGGAAATAACCCCCCACCCACCCAGCGCCCTGCCGACAACTTACCCCCATGGCAAGTCGTGCCCAGCAGCAGACGGCCACCCCCCATCCTAGTTGTGAACGTCAAAGAAATAGTGCCGCTGCTGGAAAAACTAAATTACACAGCAGGGGTGTCCAGCTTCACCACTAAAGCGAAGACAGGAAACGACATACGGATTCAGGCCAGAGACATGGACGCCTACAAAAAAATAAAAGATATCCTGACATCGAGCGGCATCCCCTCTTTCACAAACCAGACAAAGGCTGATAAAGGATATCGAGTAGTAATAAGGCACCTCCACCACTCCACCCCCTGCCAATGGATTGTTGGCGAGCTTCAAAAGCTCGACTTCCAACCAACTCTCGTAAAGAATATGATTAACCCAGCAACAGGAGGCCCGATGAAAATATTCGAGGTGGAGATCTCCACGACCACCGCTGGCAGCCACGAAAAAATCCTCACTCTGAAGCAACTCGGAGGACAGCAAATCAAGGTGGAGCTAAAAAATAGGACAAGGGAGCCGTTCCAGTGCTTCAACTGCCAGGGTTTCAGGCACTCGAGAAACATCTGTACTAAGCCGCCAAGGTGCATGAAATGCGCTGGGCACCATTTGTCCAACCAATGCACCAAACCCAGATCTATCCCCGCATCCTGTATTAACTGCTCCGGCAAACACATCAGCGCTTACAAAGGCTGTCCCGCCTACAAGGCGGAAAAAAGAAAGTTGGCAATCAATAACTTTGACACCAATAAAAAAAGGTTTATCAAGGACACAGTAAAAAACGCAAACGAACGACAGGTCCCACAACCTCGAAAAAATTACCCACGCCTGCCCCACAGCAAAGCCTTCACGAGACTATCCCCAGCAAACCCTCGCCATGAACCCCCAAGGCGTGAATGGCGCAACCCATTCCGTACTAACAACAAGGACACGCCAACCCACCAGCCCAGAACCTCCACACACGACGCGGCCATCCAAAAAAGGCTAAATCGGTGGCGTAAAATCACCGGTAAAGGAGATGAAAATCCATACCCACAGCTGTCAAACAAGGGAAAAAACCCTGCTGCCAGACACTTGGCCAATTTCCAAGAGCGTCTCAAAAATGAAAGGAAAATGCAAGAAGCCCAGGACCCGCCGTACAAACGGACACCTCCCAGGCAAGAAAGCCCACCAACAACCAGCCTAGCTGCTAGAGCCTACCTGAAGCCGAGAATTATTGCAGAAGACACCCCCACCCCCATGGACGCGCAATCAATTCTACAAACAAGCCCTGCAGGCGACTCCAACACCAAGTTAAAAAATCGTGTAGAAAGCATTGAAAAAAAAATAGACTTACTGATGAACTTCCTAACTAATTTTATAGAAGTTAAAAATAAACAAAACCTAACCGACCACACCTACCCGCACTACCCGCAATACCTTCGAAACTCCCAACAACGGCCCTAAACTAAAACCAGCATTATACCTCCAAATGCAAAAGTACAAACAAACACATTAACATGACCCCAGGCCCAACCAATACACAAACTCCCAATACCCTAAAGATAGGGTACTGGAATGCTTGCGGAGTCACAAGCAAAAAGGACGAACTTGAGGCATTTATTAGGAAAGAAGGGCTACATATTATGCTAGTAGTCGAAACCAAGCTAGAACGTAACTCGAACGCCCTAAACTTCAAAGGTTTCCACACTTACCTGGCCCAAAATCCCACCTCCTCCAGGAAAGGCGGCACGGCCACCATAATAAAGCAAAATGTTCGCCACACATGCCTAAACCCCATCGAAACAGAGCTCCTCCAAAGCGCACCCATTGCCCTCATCCCCTCAAGCTGCAGCAGAGCAGAAACGATTGTTGTTGCCCCTATCTACTGCCCGCCAGTCCACAAATGGTCCGTTGACTATTTCCAGAAGCTTTTCTACCATTTTGAGACGCTACTGGGAGGCACCTCCAAACTCATTCTCGGAGGCGACTGGAACGGCAAACATAGATACTGGGGAAACTATTCATCATGCGCAAGGGGTAGGGCTCTGGCACAAGCAATCCAAGCCAGGAAAAACCTAGATGTAATTGCCACCGGCCAAGCCACCCATTTCCCTTTCGATAAAAGAAAGCAACCCTCCGCGCTGGATTTCGCTATCTGCAAGGGCCTAAGAAGACAAATCCTAAGAACTTTCTCCACCGACGACCTCAGCTCCGACCACCTTCCGATCCAAATCATCCTTAATCTTGACGGTACAAAGCTGCAATTAAACAAAGCAAATAACAACATTCTCCAAAAAAATACAAACCTGACCACCTTCAAGAGGGCCCTGGAGGACAAGCTGCTGCTAAACACGGAAATTCGCACTGGCCAAGACATCGAAGACTGCATAAACATATTTATAAACAATATCAAGTCTGCAGCCAAAGAAGCCACACCCACCCTTCGCTCCCAAAACAACACCCAAAGGAGAACAAACAACACTGGACTAGACGCAGCTACCTCTGCGCTCCTCGAAGAAAAAAAGGAACTAAACAGGATACTTAGAGCAGCAGGTACCGAAGAAGCCAAAAAGTGGTTCAAGGCGGCCCAAAATAAACTGGCAAAGGAAATAAAAAAACTGAGAGAAACAAATATCAATAAAGAGCTAGAAGGAATTGACACATCCGACAGATACAGAATGGAAAAGCTGTGGAAAATGACGAATCACATAAAAAAACAACCCCAACCTCTCTGGCCAATCAAAAAGGACGACGACGGCAACACCCTGAGGAAAACCAGCCCCTGGACAAGGACACTCGACGAAAGAGCAGAAGCCTTTGTGTCCCACCTCGAGTCGCGTTTTAAACCTAATCAGAAAAACAGCACTGAGGACAGGGACTTCGTAAAAAAAGAGCTAGAAAAATTCAAATCTCTTAACACGCGGGAACCGGATTTTAACAACGGACTCAAGCCAGTCACTCTGGCCGAACTTGACGCCCTGATAAACTCACTGGAAGGGAAAAAAGCCCCAGGAAATGACAACCTAAACAACAAACTCATAACCAACCTGCCGAAAAAGGCCAGAATATATCTCATTCTCTTATACAATAGAATCCTCTACACCGGACACTTCCCAAACATATGGAAACACGCCATAATAACAATGATTCTAAAACCAGGGAAACCACCAACTGAGCTAAATTCCTACCGCCCAATCAGTCTACTCTCTTGCCTCTCTAAAATCTTTGAAAGAATCCTACTAAACCGCCTATTCAACATAGAATCCTTCGCCAAGGCACTACCTAACCACCAATTCGGATTCAGAAAGGAGCATGGAGCCGAACACCAGCTAGCTAGGGTTACCCAATTTATCCTACAAGCCTACGAAGAAAAGGAAGTCTGCTCTGCGACCTTTCTAGACATTACTGAAGCTTTCGACAAAGTTTGGCACCAAGGACTGCTGTATAAACTCACAAAATTAATCCCAAGACAACTCTTTAATGTTCTCGAATCCTACCTAACTAACAGAACCTTCTGCGTTAAAATAAACCAGGAAACCTTCTCCAGAACCGGCAACATCGGAGCAGGGGTACCCCAGGGCAGCATTTTAGGCCCAATCCTATACTCCATATACACATCGGACATGCCTTATCCAATCCTCAAATACTACATGCCCAAAATTGAATTTCCCGACTTCCATCCCAAGAACATCCTCCTCGCAACCTATGCTGACGACACCATTATTCTAAGTCGCTCAAATTATACCAAAATAGCTATTAACAACAACCAAACATACCTAATCAAATTCTGCAGATGGGCAAAAAAATGGGACATCGCAATAAACGGCAAAAAAACAGGACACGTCCTATTCTCCCTCAAAAACAATCCAGAAACGTCGTACACCCCCCCATCAGTTGACGGACAAAGAGCGGCCAAATTATACAAGCAACGATACCTCGGCCTAATGCTTGACCGAAAACTGACACTCGGAGCGCATCTCACCTTGCTCCAAGGGAAAATAATATCGGCATACAAAAAACTGGAATGGCTAATAGGTAGCAATAGCCACCTACCCAAGGCCACAAAAACACTACTATGGAAACAGATCATCTCCCCGATCTGGCACTACTCCATAGTAATCTGGGGGTCCCTTGTCTCAGCCACCCAAGCTAAAAAGATACAAACCCTCGAGAACAAGTTCTTGAGAAAAATCACCAGCGCAAGCAGATACACAAGACAAACTACAATAAGGGAAAAATATAACATCAAATCTCTAGAGGAAGTTTACCAACAATCCAGCCAACGCTACGCCAACTCCATCTCCACCCACAACAACCCATTAGTAAAAGACCTGCTGGTAAAATCCTTTAAGCCCATAAGGACAGCAGCAAGCAGACCTAGATACGTAAAACAATATAATACCTATCTTCAGCCCCTCCTTCTAAACCGGCCGGACCCCCCCCAAAACCCTACCTACAAATCGATCCACAGCTACTCCTATAAGGAGGAACAGGAAATAGTCTCAAAAATGAGACTTGAATACAGAAAAAGTCTCCCCACCCTACTCCGCATCGACGACGAGGAAATAGAATCAAAGGAAATCATAGCCGCCGCGCTAAGAAAAGAAAACGAAAAAATTGAACGTAGAAAAGCGCTTGAAAAAGGACCGCCAGATAGATGGGGGGAGGGCCTAATAAACAAATACAACAAACTATACAGAGAGGGAGGGGTCACAAGGGAGAGGGTCCTCGAACTTATGCTCGGCCAGCCCACCCCGATCATAAAAATCATAATCCCTGACTACGAACCCGATCACTAAAACACAAACAAACTCATCTTTAATTAACAACCATTTATTAAAAAAAACAAAAAAAAAGGAATTCTCAAACAAATGAATATCAATCAAAAATCATTTAATAAAAATTATTAAACAGCTTAAACTCAAAATACAAAGGAGTGGTATAAAATAAAATAAAATAAATAAATAAATAAAGTTAATCATCTCGACGAAAGCGACTGCTGCTCCACCTCCACTTGTCTCGGCAATACAAGACAAGGCCCTATCTTGGCCCTGTTCTCCCAAGATTGAGCATCTAAACTGCCGCAGACTGCTTCTTGCAAGTAGACCTAAAAAAACAAAGAAAACAAAAAATTAAAATACAACTCATAACACACGCAAAATCTAACCCCCTACCTGCTGCCTCAGCTGCCAGACAACCTCCAAAGTCATTAAACATCTCGGACCTTCCTCATACGTTGCTGATGTACCCAGCGCACCATTGATCCGATAGCTATCGTCCTGCAAAAATAAAATAAAATGAGATCGGGACCCAGAAAGTTGATTAAATACTCACCAAAATAGCAGCCACCCATCCTGTAACCCCCCGCCCTGTTACCTGAAAAGAAAGGAAAATAAATTAAAATCCGAATTAAGACACCTGCAAAATAAAGGGCGCCTTGCTGTAAATTGCCGCAGGACACTCTGGAGGGTTCCGAGCAAACCCTGCAGCTGAGTCTGGAGGCGACAAAATAACTCTGACTACCGCCATGCAAATGCAGATACTCTACTACTCACGCTGAAAGTGGAGCTCCTACTGCAGATATGCTCGCCGGGCCCTGCTCGATCATCCCGCTGCATCCTGGCGACTGCATGCTGCAAAGGACCCACTCAGGCCGAGCTCCCTGCCACAGGACGGATATTGAAAACCTAGAAAAAAAAATAATATTCAAATCAATAACAAATTAATTGAAAAATAACAGCCACTTACCCAAGTCTAATATCACCTCTAGCTCCTGTTGACCTGAAAATAAAGAAAAATATTAAATGAAATACTCACCAAAATAGAGCCACCCACCCTGCAACCCCCCGCCCTGTTACCTGAAAAGAAAACAAAATAAATTAAAATCCAAATTAAGACACCTGCAAAATAAAGGGCGCCCTGCTGCAAAATTCAAATTAGCAACAAATTAATTGAAAATAACAGCCACTTACCCGAGTCCAATTTCATCTCTAGCTCCTGTTTGACCTAAAATAAAGAAAAATATTAAATTAAAATACTCACACTAAAATTGGAGCACCCACGACTACTGCCATGTAAATGCAGACATTTTACTACTCACAATGAAAGTGGAGCTCCTACTGCAGATGTGTTCGCCGGGCCCTGCTCGATCACTCCGCTGCATCCTGGCGACAACATGCTGCAAAGGACCCACTTAGGCCGAGTTTCCTGCCACAGGACGGATATCTAAAAACCTAGAAAAAGATATTCAAATTAGTAGCAAATTAATTGAAAAATAACAGCCACTTACCCAAGTCCAATTTCATCTCTAGCTCCTGTTGACCTGAAAATAAAGAAAAATATTAAATCAAAATACTTACACTAAAATTGGAGCACCCACTGCACGATCTGCTTGCTGGGCTCTGCTCGGTTCGCCGTGGCATCCTGGCGACAGCTTCCTGCAGGGGGAACACCCAGGACACAATGCTGAAATTAACAGACACACAATAATTTAAAATATGCACATTTAAATCGCAGCACCCACCGCATGAACTGCTCGTCGGGCTCTGCTCGATTCGTCGCGGCATCCTGGCGACAGCTTCCTATAGTGTGCTCACCTTGCTCGCATTGCTGAAATTAATAGAACAACATCAAATTTAAATATGCACATTTAAATTGAGCTCCTACCGCACGATCTGCTCGCCGGGCTCTGCTCGACTCGTCGCGGCATCCTGGCGACAGCTTCCTGCAAGGGGCTCACCCTGGACGCACTCTCTGCCATGACGAGGACTGAAAGATAAGGAAAAACAAATCAAATCAGTCAACAAACAAACCAAATACATTTTAGTCACTTACCTAATCCCAAACTCATCCTTTCCAAGACTTTGGACGATGTGACGACTACTTCCTTACGCAAAGACACAGCTTGCTAAAAAAGAAAGAAAAACTAAAACAAGCAAAACACTGCAAATAACATTATATATATTTATATACTCACCCAATTTGTATGAACGTATTTCATATCCTGTCGACGAGACGGCCACGACAATTTATTCCTGCCTGGTGGCTCCAAGCAACTGGTCCAGCAGCGGCGCCCACTCAATGCAGCGGCCCAGAGGCACCCAGATGACTCACTGTGGGGAGACGTTTCCCCACCCACAGGAGCCGCCAGAAACACCGATGACCCTCAGGTTGCCGGAGGCGGCAACCCATGGCAGGGAGCCGGGCCATACAGCGCTGCTGTGACGACCCACGACCTTGGAACTAGGGCCTGAGGCTCCAAGAAGCCACTTCAGGCGAAGTGGAACTGGACGCGGAACCTCGGACTTATCCAAGGACTGACGGATGCGTGGGAAGCAACTTTTTTCTTCCGGCGATGACCCAGGAATCCACCAGCGACACGGCGCTCCCGTCCTTCAGGCGGGGGTACCTGAAATTAAATTCAAAAACACAATTGTTAAATTTTTGTATATGCTTTGCAAAACTCAATATGTAAACAAACAAACACACATATGTTAATGTTACCAACTCATGCCATGTACAAAGAAAATACTAACCTAGCATACTTACCTTTTACTAACATTATTGTCCATTTTCAAAACTCACCTCCACAATGTTAAACTCAAAAATGTAAATTCTTGTACCTATATATTGCATACCTATGTAATCAAAGGCAAATAAATTGTGGAAACGGTTCAGAATATTTCTGATTCTGCTCCGTCCCTCCACCATGCAAAGTAAAAAA
>Dgri_HTR2A
TTAAATCTGACAAAGGGAAATAAAAATCGGAAAACTGAAACTGGAAACGCTGAAAAGTGAAGGCCTGAAAAATCTGGAAACGGAAAATATCTGGGTAAAATATTTATTATACTTACCTTGGAGAAACCTGAAAAAGAAGTTTGGTCACTTACCTTTTGGAGGAGCTCTTAAGTCCGGGGGAATGTTAGGATGAAGAGAAAGAATAAGTGTACGAAGAATGTGAGTTTGAAGTCGGTGGGAGGCCCACCGCGTATTGGTGCTGCCAAGGGGGCACCTGCCAAGAATGGGAAGCATCCCGTCTTAGATGGTTGGTTTTCAACCCCATCTGTCAATCCTGGCTGGCCGCCTATTCCGGTGGCGCCAAAGCAGCCATTCACTAAGGACAGCTGGTCCAAATATGATGCTACCAAGCAGCCATCACACACTATATGGGAGGATACAAATGATGACGACAATGATAGTATTTTTGCGTGCAATGATTCGGACTCTGTTTATTCGGATATGACGCTAACTGACGTGGACAACGTTGATGAGTCAGAGCCCGCCACTAAGCATCAGAAGATGCACAAACCTGTTGCTGCTGGAGGATGGATGGCGCAGGAGCCACTTGTTGACTTCCGTAGGTCAAAAGAAACCATTAGTGCACTGTGCACTGCAATGGATTCTCCTGAGGCTGCTGTACTTAGCAGCCCAAGCCAGCCCAAGAGCAGGAAGAGGAGGTGTGTAAGTCCCTCAGCCAATACGCGTGTGCTAGGCACACAAAACACGCACACGGGGAAGGATGGAATTTCCGGCTGTGGAGCTGAATCTGTGGCCCCCCAGAAAATTCCTCAAATTTTTCTGCCAGACGTGGCTGCCATACAGTCTTTAATGGACAAGTTAAGCTACACAGCACACGCTGGTAGCTTTACCACTAAATGCACACAAGGCAATGGGGTCCGGATCCTCTGTGACAATGTAGAAACTTACAAAACTATTCTGAAGACGCTGGATGATGATAACACACAGTTGTATACTCACCAGCTGAAGTCAAAACGTGGCTACCGAGTCATCATACGCAACCTTCATCACTCAACATCTGTTGAGTGGTTGAAGAGCCAGCTGAGTGAGTTAGGATACACAGTCAAATACGCCACTCCAGTTAAACATCGTTTCACCGGCAACACTTTAAACATGTTTGAAGTTGAGATTGCGCCACTACCTGAACAAGAATACAAGAACATTACAAAGCTTACACGTATTGGATGCCAGCAAGTTGTGGTTGAAGAGCACGTGCGGCGGCTGGATCCAGTTCAATGCCACCGTTGTCAGGCCTTCGGACACAGCAAAAACTATTGCCGAAGACCATTTGTGTGTCTGAAGTGTGCTGGCAATCACATGACAACGGTGTGCGAGAAGCAGCGAGACACGGAGGCTGCTTGCGCCAATTGTAAGGGCAAGCATGTTGCTAGTTATAAGGGCTGCCCTGTGTATAAGTTGGCTAGGAGCAAGCTGCTTGTCTCACGTGCTGAGGTAGCTAGCTGGCAGGCTAAACCACAGCAACAGCAGTCGCCACTCCGGAAGGATAAGCCACTTATGAAGCCGCAACTTCAGCATGAGCACCAACATCAACACCAGCAGTTGGTGCAGCCGCCGGTCAGGCGTAGTGCAAGCCCTTTAATGAAGCAGCAGCCGGAGAAGTCGCAGAAAAGGCAGCCAACTCCAACACAGAACTTACAGAAGAAGACGTACAGCCAGGTGGTGCAGGGTAAGGACACTACTACACATACACGCAACCCAGCGGAGAGGCATCTGGAGAGGTTCCAGGAGAGGCTTTGCGTCGAGCAGCAGGAGAAGCAGCTCTGCAGCCCTCAGCCGAAGAAACAGGAGGAACAAAAGAATACACCATTGCCCTGTACCCCTGAAGCCACTTCCATGCTGGAAATTATTCAGCAACACACTGTCTTGGTGACTGAACTGGGCCGGAAGATGGACGCCTTTTTAACACTGATGATGTCACTTGTGGAAACACTCTCAAAGAGTCACGCCTTACAATTCAATACCGTACAGCCAGTCCAAGATAACTTGAAGCCCAGTGAACACGTTCAAAAATGAAACTTATACCAGAAATCACGCCCTGCTGAAGTCACCCTCAACACTTCAAACAAGTCTACTCAGTCCATGATGTCCAAGCCAACACGTGAAATCTAGTCCGCACATGAAGTCAAGACAGTCCAAATAATCACAGTCAAGATATCCAAGAAGTCCGTGCAAGTCCACAAGAAAACACACCAGACACACAATTCTGTACATTTTTGTCAGAATTGTTTTTACACAATTGTTTATACTGCCAACACTATTTTCGGAGGTTACTTAGTTTGTAGTAATGTGGAAATAAATAAGGGTAGCTGGCGATTATTTTAAATAGTCGTCAGTTGCTTCCAATGTTCCGATGTGAACACAACTGAAAAAAACTGAAAAA
>Dgri_HTR2B
GCCAAGCAACCAAGCGGCAGCATCATTAATAATAAATAGTTAAAACGGCGCATATAACATCACGCCATTTGTTTTTTCGGCGCAGACAACTCGCTATTAATTAAACAATTAAATCAGTGTTAATCGTTTTCTGTCCTCGTTTTGTGTTTCATTTATACGTGTTAGTGTTCGTCGGCTTTATTGCGGTAAAGCCTTATTTGTGAACTTTGATACGCATGTGCAATGAACTCTTTTCACCAATCGTGCCTGTAGTGTGTATGTGCTGCATACACGCATACTAGAGTGCAACGGTTCTGAACTTGGATAGCATCCACAACGATGGCCAATCAAAACAACTCTAAAGAGAGCGCCATTCCACCGGCACTCGCGCAAGCGCAATTCACTCTCTCGGATCTGCGAGCTCTCTTCTCAGCAGACTCATCACACGATGAGCAAGCAGTGCTGCTTCGCTCTTCGGCAAACTCACCATTTGATGAGCGAGCCGCGTCTGTGCAGTCATCGCTGAGAGCTAATTTCAACTCGCAATCTGTGGAGAGACTTGCAGCCAATGCAGCTACCACCGTTGTGCCCGCCAGCTCGGACACCGACGTCGATATTATGTTTGCTACAACAACTATAAATGCATCAACGTATGAGTCGACACAGCTCAACTTCTCCGAAATGCTGACCGATTTTTGTGGGAAAACGGACAGCACGCTGGAGCCTACTACTACAGCCCAGATGCTACAACAAGCTGCAGAAAAGTCGCTGACTGTCTGCCCTACTCCACGCACTGTAAGTGAACAACCCAAAGCTACTTATGCACAACAGCTGTTGTCCACTACAAGTGCGTGCTCTCCCAGCACAACAATTGTGCCAAAAACAGCTATTTCACAGGCCGCTAAGCGAAAGACAAAGCCGCCAGTTATTGGAGCAAAAATCAAATGCCCTGCACAGCGGGCTTTTGGCTCTTTAAGCTCCAACCGGCTAAAACGCAGATTCGCTGGATTGCCGAGGAAACCTTCTGCCGGTGCTAATCTTTACAGGCGGAGTGTTCCTTCTGAATCTTCTGAATCTGAATCCTCAGTAAGCTGCCCAAATTCCAGCGTGAAAATTGTGCAGCCGAAAGCTAATACTGACCGTGAGCAGAATGTTGCGGTTGAATCCCATATGAAGAGCAACCAGGCGACCTGCTCTGAGGTTAAAATTCCTGCTATTTTTGTGCATGACGTTATTGAAATCCAGCCATTGCTGGATAAAGTTAACAACATTCCGGGCATTGGCAAGTTCACTACCAAATGCTCTAAATTCAATGGAGTCAAATTCATTTGCGAGGATTTGAACACATACCGTGCCCTGTTGAGCGCATTAAAAAATGATGACACTGATCTACATACCCATCAGCTTCGCAGCGACCGTGGGTATAGGGTCGTCATTCGTCAGCTACATCACTCGACACCGACCGAGTGGATTAACAACAAATTACGCAGCCTCGGCTTTGGTGTCAGGAATGTCAACGTTATTAAGCACAATAGGACTCTCCAGCCTATGAACATCTTCGCTGTGGAGCTTCAGCCTACTATTGACAACTTTAATGACACGATCCTGTCTCTCACACTGCTGGGAAACCAGCGAGTTGTTGTGGAGAGACAACTGAGAAGACAGGATCCCGCTCAATGTCATCGCTGTCAACTATTTGGACACACAAAAAATTACTGCCGCCGCCCTTTTATCTGCATGAAGTGTGCGGGAGCGCATCCTTCCACGGCCTGCAGTGCGACGAGGATCGCCAATCCTAAGTGCGCCAATTGCGGAGGCAGCCATGTGTCCTGCTACAAAGGTTGCCCCAAATATAAAGAGGCTCGGGCAAAGCTTCTTATCAACAAACTGCGCTCGGAGCTGCCCACCTCCTCATCTGGGAGCGGCGGGCGCAGTGGCGCTAACACACGCTCTGGTCAGCAGCAGCAGCAGCATCAGCAGCATCGGCAGCAGCAGCATCAGCAGCAGCAGCATCAGCAGCAGCAGCAGCATCAGCAGCAGCATCAGCAGCAGCAAAAACGGCAGCACCTACAGCAGCAGCAGCAGCAGCGTCAACATCAGCAGCAGCAGCAGCAGCAGTTAAAACAACAGCAGCAGCAAAAACAGCAGCAGCAGCTAAAACAGCAACAACAGCGCAGCTAAACGAAACAGCAGCAGCAGCAGCAGCAGCAGCAGCAGCAGCAGCAGCAGCTAAAACAACAACAACAGCAGGATCAGCAGCAAACTTCGCCACGGCCTCAATGTGGCCCGGTGGATAATGCACCACGGCTACTTGCAGTTGAGGCAGGTCTAAATAGACTGCTGTTAATGGAACGCAAGGTAGATGCCCTTGTTAACCTGGTGCAAGCCTTTCTGTCCACTAAAGGGAGTGACCTTAGTTCGCTCATACAAGGACATAAAGCTAATTAAATAAAAATACAGACACCTCAAATTAATACAGCACAACAAGCTATCACAATTTCTACAATTTTATTACAATATAAACTTCATTATAAATTATAAAATCACAATATAAAAATTACATACTATAAACTACATAATACAACTATAAAACTACAACATAATTATAAAGAATATAAATATAATTATAACATATTAAAATATTAAAATACTAAAACATTAAAATAATATCCAGCGCGATTTCTGCCGCCTGCCGTTAACACTGCGAACTCTCGCCAATATTTGTTGAGGTGTCTGCATATTACTTGCAGTGGCTTCGCTGCTGCCTCCCAACGCTAAAACAAAATTAAATAAATTAAACAAACACGCTACTATGCTATATGGGGACAATTAATGCCCCACTACTTACCGACGACTCCTGTATGATGCGGCGCTGCGGACTGCTCCAGATGCACTCCTGCTATTTTTGGATTTCTGGTGCTCCGTCCCTGCATCGTGATACGTTCGTCTGGTACTCCTGCTATTAAAACAAAATGCATGTTATTAGCTTTTGTTTATCTACAAAACACAAACTGCACTTACCTGTTCATCCATGGCTGACTCCTGATGCGGCTCTTCACGTCGAGGGAGGCTCTTCTTTGTGTCCTTCTCTGATGTTGGCCTGCTTTCCGGGGGAGCCTGTAAAGATTAAGCGTATCAAGTTATTACTTTTTATCATTTTGTACTTTAATTCATTAATTTAATGTTCACTATTCGCAAACATCGTTTGTAAACATCGGCTGGCGTTGCCAGATGGCTGATTTAATCAGCTGTTTTTCTGGCTGCGGCTGGCGCCAACCTTTGTCACAGTGGCTAATTGTACTGTAAAAAATGTTATTTTTAAAATTATTTTATATTTACTTTTTTTTTGTAAAATTTTTTTTCATAAATTCTTTTCATATTTGTCTAGTACGTAATGTAAGAACAAATAAAGAAAGGCTTTGCAGGCAACTTTTAGTTGTCTGTGAGCCCTTATTGTGCGAGCATCGCGAGCACCACACTGAAAAAAAAAAACCACACTGAAAAAAAAACC
>Dgri_TR2A
GGAATTTATATCGTGAAAAATAAAATAGGTGAAATATATTGTGTGTGAAGCAGGGAGCTTCTATCCCATGGGCGGATGCCCAAATATATACCGTGAATTTTTTAAGGAAAAAGCTGCAAGTAAAGGATAATAATAAGATATAAGTTGACGACCTGGAAGTATTGTTTATTTGAACTTGATAACGGATTGCGAATTTTGAAATTTGTGCTACTTACCTGATAACGGATATTTTGAGGACCTGGAACGAATATGGATAAGAATAGGAAGTTGTTAATGAAATATAAGGAGGTGATTGATACGCTGGATTTCTCGGAAGATGATGATTCAGATTCAGCTGTGAATAAATTGATGGATGATGGAGCAGCTCATCCAGAGACTGAATTGGCGAAGAAGCCATTGCCTCTTGGTTCCCTATTGACCAGTGAGGAATGCAAAGCTATTGGATACTGTGACCTTTCTGGTTGTTCTGATGGTGAGCCTGTAATCCCTGTGGGTGGTGTTGAAGTTGGTGTCGACGGTTCTATGTTGCAACAAAAGAACGCGCCAGAGATGCTTGATTCTGATTGGAAAGTCGTGGGCAAGAAGAATCGTTCGTCGCTTTTGTCTGCTGTAGTCGGAGTTAAGAGGAAGGTTGTCCCAATGAGCCTGAAAACTAAGGCTAACGTGCAGCCAGCCAGCAAGCGTAGTAAGAAGATGCGTTCCTTGTTTTTGGGGAACTCAATGGATCTTGATGAGTGTATGAGTGATGATGTTGGTGCTCATGGTGTCCGTGATCGTAGTGCTGGCTCTCACAGTGATAAAGATGCCGTGGTACAGCAACATATCCAGCAGGAGCAAGGGCAAGTTCAGGCTGCGAAGGTGCCGACATTGTTCTTGCCAAAGGTGGCTCAGATCCAGCCGCTATTGGAGAAGCTTGGCAGCTTGCCATGTGCCAATAGCTTTACAACAAAGTGCTCTCAGGGTGATGGTGTGAGGGTACTTTGTAAAAACCTGGACACATACAAGGCAGTTTTGGCTGCACTTAATGAGGATGAGACTCATTTACACACGCATCAGCTGCGTATGGAGCGAGGATATCGTGTAGTGATTCGTCATCTTCACCACACTACATCCCATGAATGGGTTAAGGATAAGCTGGGGCAGTTGGGATTTGCTGCTCGTTATGTTGCTGTGATTAAGCATCGGTTCACTGCTAAACCGATGAACTTGTTTGAAGTGGAGTTGGAGCCTCGTTTGGATGGGAGTAACGAGAAGATCCTATCGCTAACTGTGCTCGGTAACCAGCAAGTTACTGTGGATCGGCAGCAGAGGCGTATTGATCCTGTCCAATGCCATCGTTGCCAGGCATTTGGGCATAGTAAAAATTATTGCCGGAGGCCTTTTCTGTGCTTAAAGTGTGCAGGAGGTCATGCCACTACAACCTGCAGCAAGGGGAAGGAGATTGAGGCCACCTGTGCTAATTGCAAGGGATCTCATGTGGCGAGCTATAAGGGCTGCCCTGTCTACAAGGCTGCTCGCGATAAACTCTTGTCAAGTCGTTCAGCTGTGCGTGGTGATCTAGTCAAGCCATTTCATCGGTCTGCTGTCAGCAAGTCAGCCGATGCAGCAATGCCACCACCAGTCAAGCAGCAGAAGCAGTATCAACGCACAGTTGTGCAGCAGAAGCAGTTGGTAAAGAAGTTCGTTGGTCAGCCTGTTGTGAAGCCCGTCGTTCGGCCAGTTAAGAAGTCTGTGGAGCAACTGATCAGCCAGTCTGTTAAGCAGCAAGTCAATCAGCTGGCTAAACAGCAAGTGAATAATTCTGTTAAGGAATCTGAGATGAAGGCAGTTAAGCGTTCGGTAAAGCCGCAGCAGCAGAAGCAGCAGCCCCTCGGCTTAAAGCAGATGCGTAAGCAGCAGACGGATGGCATTCAATCTGGTCTGACATATAGTCAAGTAGCTCGAGGTGTAACTGCCCCAATCCGAGAACGCAACCCAGCTATGAAGCATCTCCAAGTTTTTCAGCATCAGCTCCTTCTTGAGCAGCAGCAGCAGCAGCAAGTTCAGCAGCAGCAGCATCAGCAGCAGCAGCAGCGTCAACAGCAGCAGCAGCGTCAACAGCAGCAGCTGAAGCCTAGTCAGCAGCAGTGTCAGCGATGCAAGCAATGTGATGGGCAAGCTGATGGCCCGTTTTTGCAAGCGCTGCAGCAGAATACGTTAATGATTGGAGAGATGGGCAAGAAGATGGATACCCTTCTAAATATTCTCTTGTCGATTGTTTCATCCGGCACCAGCAATCAGCAGTCGTTGGCCTTTGCTGCTGCGCCATTCAGTAATCATGCTACACTAACACCTGATTGCTTAGTCAGTGATGCCAATGACATTGCTGATGATTAGACACACCACTACCAATTCAACATCTAGTGTTGGCACGGCTGTAAATATAGCTGCTGCCACAGCCATTTCTGATGAAGAAATCACACCTGCCAAGACACTTAAAATTGTATACTGGAATGCTGCTGGGATTCGGAACAAGATTCTGGAGCTTGAAGTTTTCATGCAGCGGAGCCAGATTGATGTTATGATGATTATAGAAACTCGATTAGACCCTGGAAATAGATATGATAATATGATAGATGATGCGAAGACCTTGGACATTGATGGATATACTACATATATGGCGGTAAGTCCGCGAGGCCGTAGGAGTGGCGGAGTGGCTATTCTGGTCAAGCATGGAATTGCACATATGGCCATGCAGCCGATTGAGTACCCGTCAGTGCAATGTATGCCAGTTGCGTTATTGCCACCTTCTGGTAGTAAGGATTTGGTGCTTGTGGCTCCTATATACTGTCCGCCGCTGTATAATTGGTCATCCCGCCACTTTGCTTTGCTTTTTGAGCACATCGACTCTCTGTGCAATGTGGGCAATTTCATTTTATGCGGAGACTGGAATGCAAGGCACTCCTGGTGGGGGAATGTGCGAGCCTGTAAGCGTGGGTCGGGATTGATGGAAGTTGTGCATAAGAACAAGCGTTTGAATGTTCTTGCTACTGGTGGAGCTACGCACTATCCATATGACAAGAAGAAGAGGCCATCTGCTCTGGATTTTGCTGTCTTTGGTGGTTTGGGAAGTGCTCGGCTTCGCACTTTCTCTACAATAGATCTGGATTCAGATCATTTGCCGATTCATGTGGATTTAGCAACAAAAGGGACAAGCATTGATACGCGGCCGGGTCTAAGGCGCACAATTTTACCCAGGAATGCAAATATTGGCAAGTTTCAGGCATACCTCAACCAGCGAGTGTTGCTCAATGTGGAAATTAATTCTGGTGCTGACATTGAAGATGCTATTGATGTGTTCATCAATAACATTAATGAGGCTGCGAAATTTGCATCACCGCCACAACTTTGGCAGAAACAGCGGAGCAATACATCCTGTATGGGGTCAAGACTTGATGATGAGACCGGAAAGCTGCTGCAGCTCAAGCGTAAGTACAAGCGTGAGTTCCTGATCTTGGGTACGCCGTTGGCTAGGCAGAGGTACAGACAGGTACAAAATCGCCTGAGGAAAGCGCTGAGCTTGGTTAAGGTTAACCACCTTAATCATTTGTTTAAGCAAATTGATGTGAAGGACCGGTACAGGATGCAAAAGTTGTGGAGAATGACACAAACTTTGAAGCGGCAGGTGGAGCCCAATTGGCCGCTAAAGGCTCGTTCTGATGGTGATGTTGGCGGGCCAGTCTGGACGCGAACCAATGCTGAGAAAGCTGAGGAGTTTGTCTCTCACCTTGAACGGCGCTTTATGCCTAACTACTTGAACACAGAGGAGGATCGAAAGAAGGTTACTGATGAGTGGCAGCTCCTGGAGCTGCGGCAGCGACGTGTTGATGGCGATGGCGGTGCGTCTGGCGCCCCATTGCCCTTCCGTCCTGTTACTCTCAGTGAAGTCACTTTGGAGATCAAGTCCCTTGCCTTAAAGAAGTCCCCTGGTTTGGATAACATTAGCAACCATGTTATTAAGGTGCTGCCAGTGAAGTCGTTGCTATATCTTGTGCTGCTGTTCAATTCCATACTGAGGTTCGGGCACTTTCCACAGCAGTGGAAGTGTGCTGGGATTACGATGTTGCTGAAGCCTGGTAAATCTACAGAGAGTGTCTCCTCGTATCGCCCCATAAGCCTTTTGTCTGGCTTTTCGAAGCTGTTTGAAAAAGTGCTTATGCGGAGGCTTTTTGAGTGCAAGGATTTTGCCAGTGCCGTACCCAGTCACCAGTTTGGATTTCGGAAGGAGCATAGTGCGGAACAACAGCTTGCCCGTGTGACGCAGTTTATCCTTGGTGCATATGAAAGGCGGCAGTATTGCTCTGCTGTATTCGTTGACATCAGCGAAGCATTTGACAGAGTGTGGCATGCAGGACTTCTGTATAAGTTGATCAGGCTTTTGCCGCCAACTTTGTATAGAGTTCTCCAAAGCTATTTGAGTGATCGTAGCTTTGTCGTCAACACTGGTGGTGTGAGGTCTAGGCCAGGCATAATCTGCGCTGGGGTACCACAGGGCAGCGTGCTTGGTCCTATCCTTTACACCATCTCCTCGTCGGATATGCCGCTCCCATCGCTGATCAGAAGTGAGCAACTGTCTGCCTTCCCAAGTGATTGCACTATGCTATTGTCAACGTATGCTGATGACACCATTGTTTTATGTGCGCACAATGGTGCTCGGGAAGCAATTAGAGGGAATCAGTGTTTCCTGAATAAGTTCATGGCGTGGGCTAACTATTGGTGTATTAAGATCAATGTTAGCAAGACGGCACATGTTGTGTTTTCCAGACGACGTCCCGCCCATTCCCTTAAATTGCCAGCCATTAAGCTTGATGGACAAATTGTTGAGATGCAATCCAAGCAAAGATATCTGGGCTTGCTTTTGGATCGGAAGCTTATTCTCCACAGTCACGTCACACAGCTCTGCATTAGGCTGCGAGCCCTTTGCAGGAAGCTTGACTGGCTGCTTGGAAGAAGTAGTATGCTGCATAGGAGCTGCAAAGTGGTGGTTTACAAGCAGTTGATGGCCCCAGTATGGCAGTATGCATTTCCAATTTGGGGAGCTCTAGTTTCAAACACACAGATGCGCCGCATTGAAACTTTGCAAAATGTCATCTTACGCAAAATATTGCAAGTCAGTTGGTACACCAGGAACCAGGTGATTAGAGACTCCTACAACATTAAGACGGTCGAGGATGTATTTCAGGTGGCCAGTAGTCGGTATGCTTCTTCATTGGGCACGCACCCGAATATGGAGGCTCGAAGATTGCTATTTCAGCCGTTTGTGCCAGTACGTCTTGTGCGTCCTAGGTACACTCAGCAGTTGGATACGCACATCCTGCCACTTCAGCGCCAGTTCCAGATTCGACCCACACTGGAGGAAGAGTTACCGACACTTTTGCTAATTGAGCAGAGGGAGCAAAATGCTGTTCGCGAGGCCAGGGAACTGGACCGGCTGCGTCAGTTATGCCTGCAGTCTTCTGGGAGAATGAGTGAAATGGTCATAAACTCGCTGCGCCGTAGATACCGAGATGGGCTCATCTCTCGAGAACGGGTAGAGGCGCTTATTGCACATCAGCCCCCGCAAATTCAGAACATAATTCTGCCTCAGCTGCGCCAGCCTGGCGAGCAACAAGACGCTCCGGCTATTTGGCAACTGCAGCGGAAAGTGCACTTACCTGCTCGGTTTGATGGTGGGAGAATCAACGCACTCCGTCGTGACTTTAGGCTTGGCCGCATCACACGTGAGAAACTTGAGCAAGTGATCAGAGGCCAACCAGCTCAGATTAAGGAGTTGATTTTACCCTCGGTTCGGGCTGCAGGTGGAGATGAGTCTGTGCTGATTCAGGATGTCCCCATGCAGCAGCAGCAGGCGCTGGTGCACTTGAATCCAGTAGCAATTCCTTTGAACCGCAAATGCAACTTCCCGCTTATGGATGAGAATCGGTTGTGTATACGTCCACGTATGGATATGGAGGGGTTGGAATTGCCTCAACTTGGGCAGACTATGCAAAGTGAAGTGGTTGTGCAGCATCAGAGTCAGCATTCCCCCAGTAATGATGTACTTGAGTTGGATGTGCGGCTTGGGGATTTGCAGCAACAACTTGAGCAGGATATGGATGATGAGCTCCTTCTTGAGCAGCAGAAGGTGACTAAGCAACCTGAGCAGTTTCAGTGTAGACCTATGGAGTCCACGTTTTTTCCGGACCAGCTTTTGTCGGTACGGACTCAGCATCATCTGCTGATGCAGCAGTTTCAAGCTACCTCAGTCAAGCGGCCGTGTAGCTTTCCACTGATGCCCTCTAAGCGGTTATGCACGCATCCATATAGGCACCATATAATGCCGCGCAGAAGTAATCCGGAGAAGCGGAAGATTAAGCGGGCATTGCCACCTGCTAAACGGATGTGCACTTGTGAATGTGTAGACAAATTGCCAGATCGGACTAATCCATGTATGCATGTAAGGCCTTCAAACTCGATTTTGCTGCCGTGGCAACAGCAACAAAGTCTGGAGGAGACCCTACAGGAGCAGCGGCGACGATCGTTTTCTTTGCGTAAGCGTCCCTTGCATCATTTGTGGCAGGACTGGCGAAGGCAGGTGCTCAGTCCTTGGAGGATGCGGCGACAATGTGCTAATGGTGTGCAGCAGTTTACCTGGGTTAATGACCGATGTCTGATTCCTGTTTGGCGGCCATTACACAACTCCAGACGTTTGGCACATCGGAAGGCGCGGCCACCTCGGATATGGCTAAGTCTCTAGTTTTCCTTGACTTTCTTCTTTTCTTTCATTTCAGTGCAGTTGTTTCTCAACCTCTGAACAATTGATGAAAGAATAAGTTTTGTTTTACATTCACTTTGATATGGATGGACCTCCATGGTCATTTATTTGGCGCCACTCCATTGGCAGATGCAGCTCTTGTTTTGGCATCTTATTAAGTTATCTGGTCCTCCATGGTCTTTTTCACTCGCGATGACATTCCAGCTGCAGGTGCAAAGGAGTTTCCCAACGGTTTCTTGAAGTTGGTCCTCGACGGTCAGGAGCTCGCGGTGTCACCCCATCTGCGTAATGCAGTTGGCAAAATGCAGTAGATGCTGCAGTCAAGAAGCTGAGCAAATTCATTTTGTTCAGAGTTGCCATATCAAATTTGTCAAATGACATGTCAGTAATATTTTAAAGATTGCTATGTTTAAGTAATGGAAAAATATATTCGGGCTGGCTGGCGACTGTATATTTCAGTCGTCAGTTGCTTTCATTGTTCCAGCGTGAACACAACTAAAAAAAAAAAAAAAAA
>Dmel_HetA
TTTACTCTGTCTCCGTACCTCCACCAGCAAAGTAAAAAAAAAAAAAAAAAAAATAAATAAATAAAATAAATTAAACAATTAACTAAATAATTAAATAACTAAAATTAATAATATAATCCGTTCGCTTGCCAAAGACTCTCACGCGCATAACTAATTAAAATCGATTTTCAAGTTGACAAATAAATGGTTTAAAATTGTCCTCAGGCTGCAAAGAAAAGCCGCGGCAACAATAAACATTTAGTGACACGCGAAAAGCGAACATTTGATTAGTGTAATACTTGTGCAAACCGACAAGCTGCCGCCATAACAAAACGGAGACGAAGAATCATAAAGAACAAAAGCTAAATCCACCAGCATAGCAAAAATAAATTAACAAATAAAATAAAAGCAAATTTAAATAACATAATAAATTAAACTTATTTAATAAACCAATTAATTTTAATTAATTCAATTAAACGCTAAATCTACATAATACTCCACGCGCAAATTAATTGAAATCGTCTTTCTAGTTAATAAATTAAAAGTTTAAAAATTGTCTCCGGCCGCAAAATTTGAACCGCGACGATAAAAACATTTAATTGACAAACAAAAAGCGAACAATTATTCAGTGAACTATTTGTGCAAAATTGACAAGCAGACGCCATAATTAAAAGGAGAAGAAGCCAAAAGACGAAGAGAAGAAAGCAACCAGAAGAACTCAAAGAAGAAAAGGAGGAAAGCCCAATTAAAGAAAGCCAGGGTATTTATACCTTACACTTATCGTTTAATATAACAAAAACCCAACATGTCCATGTCCGACAACCTTTTTTCTGACGATGAGGTACTTTCAATTTCCTCAAGCCCAGAACAGCGATCTTCTCCGTTCTACCTCAATATATCGCCCATGTCCCACGGATCAGACAATTCTCAGATTAATACAGTCATCATTAATTCGAAGAAATTGCCCTCAAATCAAGCAGACATAAGTTTAAAAAACTCTTCTGGGGCTGCTATAAAAATTGTTAATTCCCTTTCACACAAGAAGAAAGAGAACACAAACGTTAATAATGCCCAAAAAGACCCCCTCTCACTCACCAATACTACTGCAAGCACTTGTGGCGCCAAAAGCAGCATCTCAGAGGGGAAATTGTCTTCTCCTCCGTCCACCTCACACACATATGAGGGGAAATTACTCACAAAACTTACTCACACACACACAGACTTTAGAGGCGCCAAAACGAGCGATGCAATGGGAAGTTTCCCCTCTCTCTCGCACAGCGACAATAGCATAGAGAAAAATCTGAGTTCTTCCACCAAAATTGGACCAAACGCTTCTTCCCCTCCTTCTCATGCACACACTCACACTAGCAAATCCACTGATATAAGCTTAGAAAGCCGCTCAAAACATCCCGCGCTTGCCAATACGGACGCACGCTCTATAAAAGCCAATGCTAATGACAATGGGGAAATTTTCTCCTCACTTATACAAATTGACGAACGCAAGCAAGAGGAAAGGCCTTGCACAACTATCAACGCTTTTTGGTCTATTTTTAAACCCAAGCCGGACGTTACTAAACTAAGTCTAAAGAGGAAACCCACCAATCCCACTAAAAACACTGGGAAAAAATGCATCTCCCCTCATAAAAAGAGCGCTTATTTATGCCCTTCCGCTCAGGATGATTTAAATTTAAATTTAAACCCCAAATCTAGCGCCAAGCCCACTGTGGTGAATTTACCAGCTGCCCGCATCCTAAGCCGGCCTGCAGCCAAGCGGGATTTATTTAAATCATCATCCTCCCGAAGCCCAGACGAGCAGCCTATGAGTTTTTCGGAAGTGGTCGCTGGCACGGGTTCAATTTTTGCGGCACCCTGTGTCCCGGCACCTTTAACGAAAACTCCAGGCAAGCGGACAAACGACGATCTGGACTGCTCCAACTTTAAGACGCCCAATAAAAAATTATGCGCGACTTCCAACTTTGTAACTCCCAGCATTTTTCCGCCGCTCATCACTCCCGTTTTCAAGAGCAAGGCAGCTCAATCTGTTTACGAGGAATCCAAAGCCAGAAATGGACCCCCCCCGCCGGCCCTCGCCTGCAGCATCAATGCCTCTGCTCGCAGCGCAGCGGCGCCACCCGGGATCGCCCCCCTACCCCCTCATAATACAGATGCAGAGCTGCCTCCATGGAAAATCGTGCCCCAGAGCCGTAGAGCACCTCCTATACTCGTCAATGATGTAAAGGAAATTGTACCTCTACTGGAAAAGCTGAACTACACAGCAGGAGTCTCCAGCTATACTACTAGGGCTATAGAAGGAAACGGGGTCAGGATACAGGCAAAGGACATGACCGCCTATAACAAAATTAAAGAAGTCCTGGTGGCCAACGGACTTCCTTTATTCACCAACCAGCCCAAGTCCGAGAGAGGCTTCCGAGTCATCATCAGACATCTCCACCACTCCACACCATGCTCGTGGATAGTCGAGGAACTGCTGAAGCTCGGATTCCAAGCGCGATTCGTCAGAAATATGACGAATCCGGCTACAGGTGGCCCCATGCGAATGTTTGAAGTGGAGATCGTCATGGCCAAAGACGGCAGTCATGACAAAATACTCTCACTCAAACAAATCGGTGGGCAAAGGGTGGACATTGAAAGGAAAAACAGGACACGGGAGCCAGTCCAGTGCTACAGATGCCAAGGCTTCAGGCATGCCAAAAACTCTTGCATGAGGCCGCCAAGATGCATGAAATGCGCTGGCGAACACCTGTCTTCCTGTTGCACCAAACCAAGAACCACCCCCGCCACCTGCGTAAATTGCTCTGGGCAGCATATTAGCGCGTACAAAGGATGCCCTGCATATAAGGCGGAAAAACAAAAGCTGGCGGCAAACAACGTTGACATAAACAAAATAAGAACAATCAAAGACGCAACAAATAACTTTTATAAACGTCAAGGCCCCCCTCTACGCAACAACACCCCTCGGCTACCGCACAGCTCAGCAATCCTGAGCAAATCAATTGCCGAAGCTCGCCAGGAGGCAGCCAGAAAGTCGATGTTAAATCCATTCCGACAAAATATAAACGACAGAAGACCACGATTCTCCTCCCACGACACGGCCATTCAGAAGCGTCTGAATAAATGGCGCCGAAACACCAACAAAATACCCAAAAAGGGTAGGATAGCCTTAAAGGATAATGCAAAGCCACGACCGGCACATAGGACAAGTAACCCAGCGCAAAGACATCTGGAGGACTACCAGGACATGCTCCGAAGGGAAAGGAGTGAAGAAAACGACCAGGAATCTGAGAAGGGCACCCCCAATACCAAGCAGGTCGGCAATGACAGCCCTCCGACCACGAGCAGAGCAGCCAGAGCCAGCTTTAAGCCAAGAATCATTGACGATACCACGCCATCGCCAAAAATCTGCAATCCCAACTCACAAAAAGGCCTCTTGGACGACCCCACAACAAGCTTAGCTAATAGAGTCGACAATTTAGAAAAGAAAATTGACATTTTAATGGCCTTAATCATACAAGGAAGAAATAACAATCTTGACATGGATACATCCAATTAATCTTACAACTACTTATATATTCTTTAATAAATATATCCAATAGAAAAGCGCACGTCGGTCTGCTTTTAAAATCCTTCACCGTCATCACCTTCCTCGACGGAGCCTAATTTATTGGAAAAATAAATCAATTATATGTTGGCACAAAAATGTAAACACACACTCACCTAAACGCACCCGGACGAACAAGCCTATGACAACGCACTCCAGCTGATCTGTAAGAAACAAAAAATATGAATAGATAGATCGATATGAAAAGGATATGTGCGGCAGAAACATGATGAGCAAAAGGCGACTCGCTGCAGCAACTTATGCACAACGTCACTTACCTGAAATTTCTTGCCGTACGATCTCCTGTAGTATCCCTTATCACAGCTGCAATCTACTTGCAATGCTGCACTGCAATAAACGTACTACAAAAGCTGCATACGTTTTGATCAGGACACCTCGTGCGGACGTGCTAAAAAAAATTTCCTTTCTGCTGCTCTTATTGACGCTAAAACCTTAAAACCTACAAACAAAACAATTAAATAATAACAAATCAAATAAGACAACCAAATAATACACTTACCTCATTGACTGCAGCTAAATCGCTGACCCACATTCAGTGCAGCCGACAGCAGGAGACGGGCCCGCAAAAGCAAAACAAAATCGCCAATTTTGCGATTATAAACACGAAAAATTGACAATTTTGCGATGCCGTCTCCGCCTCCTGATGCCACTGCATTGACAAGCATCACTAGCGAGGAGCTGACACCACACCAAAAAGCTGTAAAATCCGTCCACAAATTGTATATTTTGCCTCAGTGTCGTATCTGCAATGTTTTTCCGATAACCTGTAAGGAAAGAAAAATTAATAAGAAAATTATACAAAATTAATTAAGGACGACAGAAAATAGCAAACCAGACAGGCAAATTAACAGATACAAATATGAGACTCCATCCTGCTGCCGACACACAAGTAAATCCTTCAACTCGACAACAGGAGACGGGCCTTGCAAAAGCAAAACAAAATCGCCAACTTTTGCGATTATAAATACAAAAAATTGACAATTTTGCAACGCCGTCTCCACCTCCTGTTGCCACTGCATTAATAAGGATCACCAGCGCGGCGTGACGCCACACTAAAAGGCTGCAAAATCCGTCCACAAAATGTATACTTTTCCTCAGTACAATACTTTCTAATGAACTTCCGCCAACCTGCAATGAAAAGAAAAGAAATAGGTATATAAAACAAAACAAACAAAAGGACAACCTAAAATTAGCAAACCAGACAGGCATACTAGTAGATGCTAATATGCAGCTCCATCCTACTGACGACAACCACGCAACTCCTTTCTCCAAGACCGCAAATACTGAAACAAGGAAGCACAAGCTAATACTGGGAATTATTTATTTAAACAAAAATACTTATCTAATTGCCAATTCGACGACTCCAAATCCGCGGCTAACCGGCGGCGATGGCCCATAAATAAAGGGCCTCCTAATTAATTACAAAATGTACCTGAAAAACATAAAATTAACGCAACTATAATTAACGCAATTAATAAATCAAATAAATACAAGTATAATACTTACCTCCAAGCAAACGTACCTGAAAAACAAAACCAAAAAAAAAATTAATGCAATAAATAAATCAAATAAATACAAACATAATACTTACCTCCAATTTACCTCCCAGCCAATCTACCTGAAAAACATAATCTAATACAATCTCAAAAACAAATAACAAATGTAATACTTACCAAATTTTAATTTTGTATTCATTTCCATGACCCCAACGCTGCAACTGTCCTCGGCAACAATTCCTGTTCCGGCGGCTCCATGCTGCCAATCCTGACGCACTGGCCACAAGACGCGGCGCTGCTGGCAATCTCTCGATGAACAACCGATCTACAATTTCCATGACGACTCCTCTGTCACGATGAGACAGAAGACACCACCAACGCCAGCAGCTCCAAAACAATACAACAACGGCCGCGCGGAACCCATCTTCAGAATTCCCTCTTCCTGACGACCGGCGAACGAGTTCTGGAATAAACAATGTATTAATTGCAAACATCTACCGATGAGGGTAGAAGAGATACTCACCAAACGACTGCGGCGCGGGAACAAACTAACTGCAACGCCGGCCGGACCTATTTGTTGCAAGTGGCGCGCATCCAGCGCCTGCAACATGCCCCAGCCCAAGTACACAACTACTTACCTGCAACGTCGCCAGAGGCTCCCAGCGAATCGGTGCTTCCGTCCTTCTGGCGGGGGTACCTGAAAAGAAACAAATTAAACAATATTAATCCTAAATTTCAATGTTTTTTGTAAAATAATTTAAATTGTTAAATGTAAACAAGCCTTGCAATATGTTAATGTTACCAGTCCATGCTACTGTCTAAAAGCCAAGAATACAAAAAATACTAATTATAAACTAACTCACCACGCCCAACCCCCAAACTCACCCCATGCAATGTTAAACCTATAAATTCAAATAATTGTACCTATATATTGCACATACTGTAATCAAAGGCAAAATAAATCGTGGATGCGGAACAGAATTTACTCTGTCTCCGTACCTCCACCAGCAAAGTTAAAAAA
>Dmel_TAHRE
GTAATCAAAGGCAAAATAAATTGTGGATGCGGAACAGAATTTTATTCTGTCTCCGTACCTCCACCAGCAAAGTTAAAAAATTAAAAGCAAAGTTTTTTAAAAGTTCAAAAATATAATAAAATAAAGCAAATTAAATTTAATTAATAAAACAATTAATTTTATTTAATAAAATTAAACGCGCTTCGTCGGCAAATAACTCTCACGCGCAAATTTTATTAAATTCGCCTTTCAAGTTGAAAAATTAAAAGTTAAAATCGTCTTCCGGCCGCAAAGTTTGAACCGCGACGATACAAACATTTAATAGACAAACAAAAAGCGAACAATAAATCAGTGAATTATTTGTGCAAGCTGCCGCCATAACCAAAAGGAGAAGAAGCCAAAAGACGAAGAGGAGAAAGTAAACCAGGAGAAATTAAGAAGACAAGGAGGAAAACTTATTTAAAAAGACGACCTAAACTGGAGGACAAATTACAAATTAAAAGCCAGGGTATTTATACCTTACAAGTATCGACCTAATATAATATAAATAAATATGTCCACGTCCGACCACCTATTTTCTGACGATGAGGTTCACTCAATCTCCTCAAGCCCAGAACAGCGAAATTCACCATTCCACCTTGAAATATCGCCCATGTCCCATGAATCTGACAATTCTCAGTCTAATATAAGCATTATTAATCTGAGGAAATTGCCCTTAAAACCAACAAATAATATTTCAAAATGCTCTTCTGGGACTGCCATAAATATTTTTCATTCCCTTTCACACAAGGAGAAAGAGAACATGAACACCAATATTGCCCAAAAAGACCCCCTCTCGATCGACAATACAGCTGCAGACACGGACGGCGCCAAAAGTAGCATCTTGAAGGGGAAATTGCCTTCCCCTCCGCTCTCATCACACACATACAAGGGGAAACTACCTCCAGCAACGACCCACACTAACATATCTGCTCTTACTCACACTGACGCTTCTCAAAGAGAAAAAATACCCACCTCAGTGATCTGCACTAATGCAGCTGCAGCTACTAATACAAATGCAGATCTAGGCGCCAAAACGAGCGACGCCTTGGGAAATTTCCCCTCCCTCTCACACAGCGATCATAGCATGGAGAACAACCTAAGTTCCTCCACCAAAATTGGACCCAATACAAATTCCCCTTCTTCTCACATACTCACCAACACAAGCCAGGCCACAAACATAAGCGCAGAAAGCCGCTCAAAATTTCCCGCGCCCACCAATACTGACGCACGCCTCAAGAAGGCCATTACTAGTGACAAAGGGGAAATTCACACACAAATTCAAACAAACAAAAGCAAGGAACACAACCAAGAAAATAAACCATTTAATTACTTAAGTTGCTACGCTTCATGGTCAACTTCAAACCCAAAGCCAGACATTTCCAAACTAAGTTTAACTAGGAAATCCACCAACCGTACTGGAAATAGTGGGAAAAGAAGCATTTCCCCCCACCAAAAGAATGCTTCGTTATGCCCTTCTGCTCAGGGTAATTTAAATTCAAATTTAAATTCAAATTCAAATCCCAAATCTAGCGCCACTCCCACTGAGGTGAATTTATCAGCAGCCCGCACCCTCAGCCGGCCGGCTGCCAAGCGCGATTTATTTAATTCATCTTCCAGGAGCCCAGAAGAGCAGCCTATGAGTTTTTCGGAAGTGGTTGCTGGAACAGGTCCAGATATAATAGCACCCTCCGCTCCTGCACCACTAACGAAAACTCCGGGCAAACGAACAAACAGCGATCTGGACTGCTCTAGCTTTAAGACACCTAATAAAAGATTACGTGCGACTCCTAACTTTGAAACTCCAAGCCTTTTCCCCCCGCTCATTACACCCGTTTTTAAAAGTAAGGCGGCTCAATCTGTTTATGAGGAGTCCAAGGCCAGGAATGGACCCCCCCGCCAGCCGTTACCCTGCAGCAACAATGCTTCTGCTCGCAGCGCAACAGCACCACCCGGGATTGCCCCCCTACCCCCTCAGAACACAGATGTAGAGCTGCCCCCCTGGAAAATCGTTCCCCAGAGCCGTAGAGCACCCCCTATACTAGTCAACAATGTGAGGGAAATTGTCCCACTGCTGGAAAAGCTGAATTATACAGCAGGAGTCTCCAGCTACTCCACCAGGGCAACAGAAGGAAACGGGGTCAGGATCCAGGCCAAGGATATGACTGCCTACAACAAAATCAAAGAAGTCCTGACCGCCAACGGTTTTCCTTTATTCACTAACCAGCCCAAATCCGAGAGGGGCTTCCGAGTCATCATCAGACACCTCCATCATTCCACACCATGCTCGTGGATAGTCGAGGAGCTGCTGAAGCTCGGATTCCAAGCACGCTTCGCTAGAAACATGACGAATCCAGCTACAGGTGGCCCCATGCGAATGTTTGAAGTGGAGATAGTCATGGCCAAGGACAGCAGCCATGGCAAAATTATCTCATTGAAACAACTCGGTGGGCAAAGGGTGGATATCGAAAGGAAAAACAGGACTCGGGAGCCGGTCCAGTGCTACAGATGCCAGGGCTTCAGGCACTCCAAAAATTCATGCATGAGGCCGCCCAGATGCATGAAATGCGCTGGCGGTCACCTGTCATCCTGTTGCACAAAGCCAAGAACCACCCCTGCCACCTGCGTCAACTGCTCTGGTGAGCATATTAGTGCGTACAAGGGATGCCCCGCTTATAAGACTGAAAAACGAAAACTGGCGGTCAACAACATTGACATCAATAAAATAAGGACAATCAAGGACGCGAACATTACCAACTATGGACGACAGGGCCCTCCCTCTCGCAACAACTTTCCCCGGCTACCATTTAGCTCCTCAACCTCCAACAGGACAACAGCCGAATCCCGCCAAGACACAGCAAGAGCACGGCGGAATAACCCCTTCCGGCAAAACAGAAACGAAGCAAGGCCAATCCAGCCACGCTTCTCCTCCCACGACTTTGCCATCCAGAAACGTCTGAATAAATGGCGCCGCAACTCTGACAACGTCTCCAAAAAAGGCACGATAAATCCCAAGGACAAGCCAAAGCCACGAACACCTAACATGACGAGCAATCCTGCACAAAAACACCTGGAAATGTTCCAGGAAAAGCTCCGCAAAGCAAGATGTGAACGCAAGGAACAGGACCCGGAAGAAAAGAAGACAAACATCAGGATGGGAGACGATGAAAGCCCGCCAACCACCAGCAGAGCTGCCAGAGCATTCCTCAAGCCAAGGATCATAGACGACAACATCCCCACGCCTATGGATACATACTCTAACCCGCAAAAGAGTCCCTCTGACTTCGACAGCAAAAGCCTTACACAACGAGTGGAAAATATTGAAAAGAAAATTGATAATCTAATGGAACTATTATTCAAGTGCCTCGAATCCACGAAAGAGTCTACCTTAGCACACCTCATGACCTCCTAAATCACTAAATTCTCTACGCAAATTAAAATACTACTATGACCTTTAATCTAAACAACGGACAAGCTTCCAATACCCTAAAAATAGGGTACTGGAACTCATGTGGAATTACAAATAAAACAAATGAACTGGAGGCCTACATCAAAAAAGAGGGTATTCAAATTATGTTAGTAACTGAAACCAGGTTAGAGCGAAATTCCAACGCACTTAATATCAAAGGCTTCCACACCTACCTAGCACAAAACCCTACATCCCACAGAAAAGGCGGCACGGCCACCATAGTCAGTCAAAACATTAGACATGCCTGCCTAAATCCCATAGAGACTGACTTCATGCAGAGCGCACCCATCGCACTTATCCCCTCAAGTCGAATACGCGCAGACATGACAATTGTTGCCCCAATATACTGTCCGCCTGTATATAAATGGACCACTGAACAATTCTCGAAGCTCTTCAACCACTTCGAGATGCTTCTCGATGGTAAGTCCAAATTTATACTTGGCGGCGATTGGAATTGCAAACACAGACTCTGGGGTAACTATTTATCCTGCGCTAGGGGAAGATCTCTGTCACAGTCAATCCTTGCAAGGAAAGACCTTGACATAGTTGCTACCGGCCATGCCACACACTTTCCCTTCGACAAGAAAAAACAGCCCTCTGCACTGGACTTTGCAATATGCAAGGGCTTCCACACTCAAAAACTAAAAACCTACTCCACAGATGAACTCAGCTCTGACCACCTTCCCATCCAAATAGTCCTAGATCCTGACGACTCAGACTGGCAACATAATAAGACAAACAATGCTATTATACAAAAAAGAACAGATCTCACTAAATTTAAGAAAAACCTAGAAAACAAAATATTACTAAACACCGAAATTCGCACAGGACAGGACATCGACGACTGCATAGACATTCTTATCAATAACATAAAATCCGCAGCCAATGAAGCCACCCCACCTAATCGCCCCCAAAATAACCGCACCTACAATTCTTCAAGAAGATCCACAAACCTAAGGCTAGATGAAGCAACTAAAAGGTTACTTGAGGAGAAAAAGGAGCTAAATCGAATCTTTAGAGCAGTAGGAACTGACGAAGCCCGAAGATGGTTTAAGAACGTGCAAAATAGACTGTCTAAAGAAATCAGAAAGCTCAAACAAAAACTACTCAACCGCAACCTACAAGATATTGACACTACGGACCGATATAGAACGCAAAAACTATGGAAAACCACAAATACAATTAAAATGCAACCTCGACCCTGCTGGCCGATAAAAAAGGACAATGACGACAGCCGTCAAAGAACTGACTACCCCTGGACCAGGACTTTAGATGAAAAAGCTGAAGCCTTTGCATCTCACCTTGAGTCCCGCTTCAGGACAAACCAAATTAACGACGCCAAAGACAGGGAATTCGTCAGAAATGAGCTAAACAAATTTAAATCATTAAATGCGAGCGGCGAATCCGGAAACAGCAACTTCAAACCAGTCACTCTGGCTGAACTAAATGGCCTGATAAACTCACTGGAATTAAAGAAAGCCCCAGGAACTGACAATCTTAACAACAAGACCATAATAAACTTACCTACAAAGGCCAGAATATATTTAATACTTATTTATAACAACATCCTGAGAACTGGACATTTCCCGAACAAATGGAAGCACGCTAGCATCTCAATGATTCCCAAACCAGGGAAATCACCATTTGCTCTAAATTCATACCGCCCAATCAGCTTACTCTCTGGTCTTTCCAAACTACTCGAAAGAATACTACTGAAACGACTGTATGACATTGACTCTTTTGCCAAAGCAATCCCTTCCCATCAATTTGGTTTCAGAAAGGATCATGGAGCGGAACATCAGCTGGCCAGGGTGACCCAATTTATTCTAAAAGCTTTTGATGAAAAAGATGTCTGTTCTGCCACATTCCTTGACATTACGGAAGCCTTTGACCGAGTATGGCACGACGGCTTGCTATATAAACTATCCAGACTCATCCCCAGATACCTATTCGACCTACTTGAAAACTATTTATCTAATAGAACCTTCTCAGTAAGGATCGACGGTGAAACAACGTCTAGGATAGGTAATATTAGAGCAGGAGTGCCCCAGGGCAGCATACTGGGACCGGTCCTCTACTCAATATACTCATCCGACATGCCCTATCCCATCGTAAAAGACTATATGCGTAACATATCCTTCCCTGATTACCACCCAACTAATATTATCTTAGCTACATATGCAGATGATACCATAATTCTTAGCCGGTCCAAATATACCAAGCTTGCGATCAACCTAAATCAAAACTACCTTAACGTCTTCTGTAGGTGGTCAAAAAAATGGGACATAGCAATTAATGCAAAAAAAACCGGACACATTCTTTTCTCCCTAAAAAAAGAACAAACTAATATATACACTCCCCCACTAATCAACGGACAAAGAGCTGCCAAACTAAACAAACAACGCTATCTCGGACTTATGCTAGACAGAAGACTGACCTTTTGTGCACACATGACGCTGCTAAAGGGAAAGACTATAGCTGCATATAAAAAACTGGAATGGCTAATAGGAAAAAACAGCCACCTACCCAAAAATGCAAAAATTCTCCTCTGGAAGCAAATTGTCTCCCCCATCTGGCATTACGCCATAGCAATCTGGGGCTCGCTGGTATCTGACACCCAAGCAAAGAAAATTCAAACAATGGAAAACAAATACATCAGACGAATCATAAACGCCAGCAGATACACGAGACAAGCAGACATAAGGACAAAATATAACATTAAATCATTTGATGAAATTTTTGACAAAGCAAGCCAACGCTACGCCAACTCCCTCACTGACCATGAAAACCCTTTAATATATGACCTCCTTATCAACGCCTACAAGCCGAACAGACTGGAACTAAGCAAAAACAGATACGTCAAGCAATTATCAAAATATATACTGCCCCTTCAACAACACCGACCTAAACCACCCGCAGAACCCATCTACAGCTCCATACATAATTATACAAAAAAGGAAGAAGCTGAAATAGTCGCCAAAATGAGAACCAAATTCAGACAGACCCTTCCAACCCTCCTCCGGATCGCTGACCAAGAATTGGAAATAAGACAATCCATAGCTGAGGAAAAGAGAAAGGAAAAAGAAAAATCCGAAAGGAGAAAAGCCTTAGAGAAGGGACCGCCAGATAGATGGTGTGAACTTCAAATAAACAAATACAGCAAATTATACAGAAAAGGACTAAGGGCCAGAGAGGAAATCCTTGAATTAATGCTCGGACAACCCGCCACTGTAATCAAAATAGTAATCCCAGACTATGAACCCGAAGACGACCTAACAAAAAAGTCTTGAAAACTAAATAAAAGCAAATAAAACCAAAAGTACATGTATTTACAATAATCATTGATTGTATAATTGGTGATTATAATATAACAATTATAATTATTAATATAATTGATTGTCATAATTGTTAGCTATTGATTATAAATAACTAATCAAAATACAAACTACAAACTATGACCGACGGAAAGACGCACGCCGACCTGCTTCTCTTCCTACAATAGCGATACACATCTCCTTCTCCATAGTCAGCATCTTTCTGTGGAAAAACAAACCAATTAGATGGATGATACAAAAACACAAATAATAACCACACCTCAACGCATCCGGATAAAAACAACCAACGACAACGCATTCCAGCTGATCATGACGAAGTGATGCGAATAAAATCACCACCTGGACATAAAAGAAGAATCGGTAGATGGATATGAAAAGGATTGGTGCGGCGAAAGCATGATGAATATAAGGCGACTCGCTGCAGCAATATATGCACAACGTCACTTACCTGAATCTTCTTGCCGCACAGTCTTTTGAAGATCCTTATCACCGCTGCAATCCACACACATCGCCGCATTGCTAAAGACAGGCCATCTAAGCTGACCCAGCGCCGATTAGGACACTCTGTTCGACGAGCGCCTACAGCGAATTGCCGCTAAAACCTAAAAACAAAAAATTTATTAACAAATGAAATACAAATATACAAAATTCAAATAAAACAAAGCACTTACCTCACTGACCGCATCCAACTGCACGCAACACATCCATATCCAACATAACAGACAAGAGGAGACGGGCCCTCAAACGTAAAACAATATCGCCAACTTTGCGCTTACAAACACAAAAAAATTTACAATTTTATGATGCCGTCTCCTCTTCCCGATGCCACTGCCTCAATATGGATTACTAGCGCGGAGCCGACAGCACACTAAAAGGCTGAAAAATTTGTCCTCAAAATTAATATTTTTCCTTAGTACCACTATCCCAACGAATTTTCCGCAAACCTGAAATAAAAAGAAAATTAATAAGAAAGTGATACAAAATTAACTAAAAACAAATAGAAAATAGCAAACCGGACAAGCAAAGTAACAGATATAAATATGCTACTTCATCCTGCTGAAGACACGCATCCATGCATCCTTCTTCCAAGACTGCAAAACAGAAAGAAGGAAACACAAGCTATACTGGGAAAAATATATTAAATCACAATACTTATCTAATTGCCAATTTGAAGAATCCTAAACCACGGCATCCCAGCGGCGATGGCCTTATCTTTAGCTGCTACAAATGTACCTGAAAACAAAAATCAAAAAACAAAAAGTAATTCAACTATAAAAACAAACATAATACTTACCTCCAGACTATTTTCCTCCCGAAAAACATACCTGGAAAACAAAAACAATGCAACTATATAAACAAATAAATACACAAATAATACTTACCTCCGAACTGCATTCCACCTAATGTACCTGAAAAAATACAAAAATTACAGAAATCACAAAAATAAATAACAAATGCTATACTTACCTAATTTTAATATTACACCCATTCCCATGGCCCAATCTTTGGGCGGTCCCCAGCAACAATTCCTGACCCGGAACATTCTAAAATAATAGGAAAATAAATAAGATTGCGACTCAAAATTAAGCAATAACACAAAAAAAAAAACAACAAACCTGGCAGACAAATTAGCTGACGATAAATTACAACACCATCCTGCTGACGTCACGCACGAAAATTCTCTCTCCTAAAACACGGGATCCCAGCGGCGATGTCCTTAACTTTAGCTGCTACAAATGTACCTGAAAACAAAAAAACAAAAATTAATTCAATTATAAAAACAAACATAATACTTACCTCCAGACTATTTTTCCTCCCGAAAAACATACCTGGAAAACAAAAACAAGGCAACTATATAAACAAATAAATACATATATAATACTTACATCCAAACTACATTCCACCTAATGTATCTGAGAAATACAAAAATTAGAGAAATCACAAAAATAAATAACAAAGGTTATACTTACCTAAAATTTAATATTACATCCATTCCCATGGCCCAATCGTTGCGGCGGTCCTCAGCAACAATTCCTGACCCGGAACATCCTAAAATAAAAGGCAAATAAAATAACACACATAAAATAGCAAACCTGACAGGCAAACTAGCAGATGCTAATTTGCAACACCATCCCGCTGACGTCACGCACGAAAATCCTTTCTCCAAGAGCGCAAAAACTGAAAAAAGAAACACAAGCTAACACTGGGAAATATATACTTCTTAACAAAATACTTATCTAAATTGCCAACCGGACGACTTCAAAGCTGCGGCCTAATTTTAATATTACATCTATCTCCGTGGCCCAATCTTTGCGGCGGTCCTCAGCAACAACTCCTGACCCGGAACATCCTAAAATAAAAAGAAAAACAAATAAGAATGCGACTCAAAATTAAGAAATAACACACAAAAAATAACAAACCTGACAGGCAAACTAGCAGATGCTAATTTGCAACACCATCATGCTGACGTCACGCACGAAAATCCTTTCTCCTAAGACCGCAAAAGCTGAAAAAGGAAACACAAGCTAATACTGGGAAATATATATTTTTAACAAAATACTTATCTAAACTGCCAAATTGACGACTTCAAAGCTGCGGCATCATAACTACAACGACCTCCAAAATAACTTTCAAAAAATGTACCTGAAAAACAGAAACTAATGAAATCATAAAAACAAATATAATACTTACCCCCAGATTAGCTATTACCTGAAAAACAAAAAATTAATGCAACTATATAAACAAATAAAAACAAATATACTTACCATCAAACTATCCATCACATTGTACCTGAAAACAAAAACAAATGCAATCATAAAAAACAATCCTAATGCAATACTTACCTATCTCTAACTTTACATTCATTTCCATGCCCGTATCGCTGCGGCGGACTTCTGCAACAAATCTTGAACCGGCGGCCCCAAGCTGCCAATCCCGACGCAATGGCCAATAGACGAGGCGCTCCTGGCAACTCTTGGCGAACAACTAAGCTGCATTCTACTGACGACTCCTCTGCCACAACGAGACAGATTCCTCCATTACGATCCCAGCAGCTTTAAGACCTTGTAACGACGGCTGCGCTGGACCCTCCTTGTTCTACCTTCTTTTGATGACCGGCGAAGTGGCCCTGCAAATTAACAATTTATCAAACAACTGCAATCATCTGCCACTGAGGTTGAAATATATACCTACTAAATGACAGCGGCGCGGGATACACTCACCTATAATAGGCTGCTTGCAGCGCTGGCCGGACATGCATATTGCAAGTGGCACGCATCCAGAGTCCACAACAAGCCCCAGCCAGAATGCCAAAATTACTCACCTGCAATGTTTCCTGAGGCCTCCAGCGACTCGGTGCTTCCGTCCTTCCGACGGGGGTACCTGAAAAGAATAAATCAATAACAATGTTAGTTTTAAATTTCAATGTTTTCTATAAAATCATTTCAATTGTAAATTGTAAACATACCATACAATATGATAATGTTACCTGTCCTAATTACTGTCAAAAGCCTAAGTCTACAAAATACTAACTACTTTTACATTATTACTAACTATGTCCAACCCCCAAACTCACCACATGTAATGTTACATTCAAAAATGCAAATTATTGTACCTATATATTACAAACTCTGTAATCAAAGGCAAAATAAATTGTGGATGCGGAACAGAATTTATTCTGTCTCCGTACCTCCACCAGCAAAGTTAAAAAAAAAAAAAAAAA
>Dmel_TARTA1
CACGCTTTTTGGCCCCTGGCCGATCTTCATATATCTCAAATCGACGGCTGCTTTTACCCTGGAAAAAAAAAAAGGAGCTTGGGTTATATTGAACTACACTAGGCGGCGACACACTCACCAGCAGCAGCCAGAACAACAACAGCGGCAGAAGTAGCAGGAAATTATCTCACTGCAAAATCCAATTGGCACTTTCCGAAGTCCGTATTTCTCGCCTGGCCCCTGGCCAGTAACAGGGGCCTGTGCGACGGAGATGACGACGATGATCTGCCCTGTGGACGGCCTCAAGAAGGAATCGGCCCTGTACTGCCCACCTGACCTGTGCCAGGATAGCAGCAATGTCAGCGGACCATGGATGGAAGAGGCGGCACTGGCGACGGTCCTCAGTTTTGCGGTTTCCGCGGGGCGTAGGCGCAGTAATCGGCGGCAGCAACAGTGGCGGCAGCAGAAGGGAATGTGTATCTGCAGTCGCCGAATGGCAATTTCCTGCCCAGCTGTAATGGACCGCCAAATGTTTTTTGGCATGTCGACCTGTAAGAAAGAAGCAAGGATAAGTTTTTTCTTTACAAGATTGTATATGAATTTGTATTTACGGACAACTGGCTTGTTTCCTGTCGACGATAAATGGCGCTTCATGTTTTCACTCTGCCAAAATCTGAGTGCAAGCATCGGGGCTGACGGGCCGAATTTGCTGATGCCTTGTACATGCTAGCATCTTTATGCCGCCGTGTAATTTTGCGACAGCAAAACACATGATGGAGAAGACGAAGGTGATCGATGGCGCCCGGATGACGGATGCAGGCCCGTGCTACCCACTGGTCCGTTGCCAGGACAGCAGCGTTTCAATTATGCGAACAGAGGCACTGGAGCCACTTCTCAGGCGATAGGGATCATGAGGCGACGACAACTCGCCAGCAGCAGTAACAACAACAGCGGCAGCAGCGATCTCGGACTTGCTGAACATTGCGGCTTTTTCCCAGCCTGGACCGTCATCACAAACGCTCTCAAAGATCGGTGCGCCTGCAGCCTACGGAAGCGTACAACTGCCCAAAGTCGTGCTATTGCATAATGTTAGGTGTCCTGGCTGCTCCGGCGGATGAGCTCCACCCGATTGAGAGAGGTAAGAAGGCCCAGCAAGTCGCCCTTAAATAAAAGAAACAAGCATTAGACTCGGCTGAAATTGTAACATCAGTCAGACTGTACTCACGCATGCACTTAGACAAACCGAAGCCTATTCTATTGACGACGCGGACTCCAACACATGTTTTCCTCCACAAAAGGCTGTGAGTGCACCAAAGTTGACGGGCCACGCCGGCCGATGCTTGCTGCATACCGGCATCTCCGCAGCAGCGACGTTACAAGCACCACTAAAATTAGAAAGAGGCTTACTATAGGCAAAGCGCAGAAAAACAAATATTACAATAAGAAATAGCACGCGATTTTTCTGCTTCGTTTCCGCTTGGTACAAGTGAGACCATTCTCCCTATATGCCATTCTAGTATATTTGCCCGATAAGCGATATGCTGGCGGCAAAAAAAAAAGATAATAGCCGATAAGCCCGCCAAAAAAAAAGCGCGAAATATCGATAACGAGCTGGCACGAAAATTGCTGGCATATCGATCAACCGCTGTGTCTTTGAGCTATCGAAAAAGCCCGCCTACGCGCCTAGCCCAAATTTGCAAGTCAGTTGAGATTATAAAACCGACAGAGGCGCGCGCGCAACAGTAGCTAAAAGTGAAGCCAGCAGCAACAACAACAACTAATGGACGGCCAGAACGTGAACCAAAGCGGAGGATGGGCATCGGTTTTATCCATCTCATCGGACGATGGTAACTGCTCATCCTCGCCGCCATCAGCTATAGTCTCATCGCTGGATACCACGCCAACGTCAAATGAAACCACCATAGTAAGAAGAAGCCTATATCAAACAAATGCCGACATGAAATCTTACGATTTTGAAAATATTGTATTAAATGAAAATAAAAATACCATATTGCCAGACCCTTTATTTGTTGATAAATGCGGGAGTACTGCTAATACCACAGAAGCCAATGAAAAACAGCCTGCCGATAGCCCCTTCCCCATTTCCATAAGCAAAAATTTTAGCACTTCCTCGCCACTAACACATGTAGACACGCCTACACAAGAAGATGACGCCAGTGCATTTAATACATTGAAAGCAGCCAAAACAGCTAGAATAATTTTTCCCACACACACACAGATAGAGCCCGCCAAACCCTCGCCCCCCTCCAAAGAATTAAGCTCAAACTCAGCACCCAAAACTCTTAGCTACACAGACAAAATTACAGCAACACAGAAAAATTTCCCCACTAAAACACATGTAGACACACCTACACAAGACGATGACACTAATGCAACCAAAGCATCAAAAACCGCCCAAATAGATTCATCACACTCACAACTACATGAAACCAAGCCAACACAGCCCGCCAAAAACCCTTCACCCCTCACCCAAAAGCTAACCACAAACAAAACAGCCAAGACACACACACACACAGACAAACCGACAGCGTCACAAAATCTTTTTCCCACCAAAACACATATAAACTCACCCACACAATATAACGACACTAATGCAAGCACAGCATCAAAAGACGGTAAAATAAACCTCTCTTCACACTCACACTTACGTGAAACCAAGCCAACACAGCCCGCCAAAAACCCCTCACCCCTCTCCCAGAAGCAAATAACAAGCATAGCAGCCAATACACTCACCCACACAAACAAACACACAGCATCACAAAACTTTATTCCCGCCAAAACACATATAAACATACCCACACAATATAACGACACCAATGCAACCAAAGCATTAAAAACCGCAAAACCAGCTTCTCCCTCCCACACATACTCACGCCAGACAAAACCAATAAAGCCCGCCATAAACGCATTGCATCCCGCCCAAGACACAAACCCAAGTCCAGCAATCAGTGCTGTCACTTACACAGACAAACCCACAGCTACTCAGAATATTTTTCCTGCCAAAACTTTTGCAGAGCTGGTGAGAGAAAATGCTAAACGCTCACAAACTGCAATGCAAAATCCCCCTCATGCAAAACATGACTCTGCCGCCCTCGGACGCTTACCGAGTGCAGCTAGAAAAAACCTAACTAAAACACTGAGTTCTCCTAAAACTCCTGGGAAGCGCCGCGGGGACTGTTTGGATGAGGGCTTACTTCAAACCTCTAACAAAAAGGTTAGAATACGCGACGACTTCTCTGATGATGATCTGGGGGTCACAAATCTACTCTCCGAAACACCCATATTCAAAAGCAAAGTAGCTATTAAAATTCGGCAAGACTCAAGAAGAGAATCCCTGCAGAAGTCAGTTGAAATGGACACAGCACCAGCAATTAGTCCCTCAAACACAGCAGCTGAGCCCGACCTACCGCCCTGGAAAACTGTTCCAGCTAGCAGAAAACCACCATCAATCTTCTTGTCCAATATTCAGCAGATTATCCCGCTAATAGAAAAACTAAACTATAAAGCCGGGGTAAATAGCTTTACTACCAAATCTGAACTTGGCAACAATATTAGAATCCAGGCTAAAACGATGGATGCCTATAAAGCAATTCAGAATGTCCTCCTTGGGGCAAACATTCCCCTACACTCTCACCAGCCAAAGAGCGCAAAGGGCTTCCAAATTGTAATTAGGCACCTCCACCAGTCAACCCCGACCAAATGGATTGAAAGCCAACTTCAAGACATCGGTATAGCTACAAAATTCATCAGGGCAATGCAGTTTAGGGACACGAGAAATCCTATGCGCATTCATGAGGTTGAGGTTGTACCCAAGGCTGACGGCAGCCATCTCAAGGTCCTGCTACTAAAATCCCTTGGAGGTCAAACGGTCAAGGTTGAAAGGAAACGGGTATCGAAGGATCCCACACAATGTCATCGCTGCCAATGTTTTGGGCATACAAAAAATTATTGTAGAAACCCGTTTAAATGTATGAAATGTGGCCAGCTGCACGCCACGGTTTCTTGCACTAAACCCAAAAACCTTCCGGCTACTTGTGCAAACTGCAATGGAAGCCACGTAAGCAGCTATAAAGGATGTCCTGCTTTCCAAGAAGCAAAGCAAAGACTATCTATCAACAAAATTCAATCCCTACACTCACAACCCACGCACCTTCAGACCCCCCGCAATAAACATCCCTACCCAAAACCCACCCACTTTCAGACGCCCCGCAATAAGCAGTCCTACACACACCCCCCTCCTCGAACAACAGTAAACAACACAAAATTACCTGCCAAAAGAATCCAAGGAAAAAAGTTATCGCAAAGGAACATATCTATAAATAAACGCTTAAATAGAATTAGGGCTTTTGACAAGAAACCGAGAAAGGAGACAAGCCCGCCGACAACTAGCAAAAAGGTACTGGCCTCCCTAGAAGAAAGCAGCAAAAACCCAAACAGCGTCCTAAACCCAGCCAACACCCATCTCACTCATTTCTGTCCACCCCCAATAACACAAGATATCCCTAATGACGAACCCACGGAGCCGAGTCAGGAGCAATACCTTCTAAATCGTATTGAAGGGATGGAAAAGAAGCTCAACAATCTCCTGGAAATCGTCACCCGCCTACTAAACCAAGGAAGAGAGTGTCCAAAATCTCCAAAAAATCCTTTCCGAGATCCAATCCTCATTTAAACGCTCTTGCTAGTAGCATCAGAAAGTGACGTATCTTATGACTCGGGCGTGCAACAGGGATATCCTTAAAATTGCTTTCTGGAACGCTGGTGGGATCAATAATAAAATAGACGAGCTCAAACTGTTCATTCTAAATATTGATGCCCACATAGTCATAGTCACTGAAACCAGACTTGACAACAAATCGACCAAACTAGAACTTCCAGGATATTTCACATACTTAGCCCAAAATCCTGTTTCTAGCAAGAGAGGAGGAGTCGCCACTATAGTAAACAGCAGTATCCGACACATGGCCTTAGAACCGATTGAAAAAGAATGCATACAGAGCGCCCCAATAGTCTTGCTGCCTGAAAACAACAGACGCAGCGAAATGATAGTAATAGCATCTGTCTACTGTCCGCCTTCGCTAAGCTGGTCGCCCCACCACTTTACTGACGTTCTCAATTTTGCCGAGAAAACTCTGGGAGGGCAGACAAAGTTCATTCTATGTGGCGACTGGAATGCAAAACACAGGCAATGGGGTTGTACCCGCGCCTGTCAACGCGGCACCGCACTCTACGAAGCAGTTCAAGCAGATCCCATGGCTGAGATTATTGCTACCGGCTGTGCGACACATTTCCCGCACGACACACGGAAAAACCCGTCAGCAATAGATTTCTCCATATGCAAAGGACTGGGCAGGCTCGAAAAGAGAATTTCCTCAAGTGCGGACTTATCTTCAGACCACCTTCCCATCCTGCTTGAGATCAACTTAGATACAAGCACCCTCTTTCTGCAAAAGCAAAACAATAACATCCTCAAGAAAACTACGAACATTGAGCTCTTTAAGACTGTTCTTGAAAGAAAGATACTTCTTAATACGGAGATAAGAGTAGCAGAAGACATAAATGACGCCATAAATATCTTTATCAAAAACATCAAGGACTCGGCTGATGAATCAACTCCCTCCCCAAGAATCCCTGACAACCTCAGAAGAATGCATGGACAAGCTAACAGAAATAGTCACACCCTCACACTAGACGAAAACACAAGCAGATTGTTGGAAGAAAAACGGATACTAAGTAGAATTTTTAAAGCTACTAGAACGGACGAGGACAAAGCTAAACTAAAAGCAGCTGAAAATCGACTAAAAAAAGCGGTAAAGATCTTGAGAGAAAAGAGAATTAATAAACAAATTGAAGGAATAGACACGAAAAACCCGGACAGAATGAGGAAAATGTGGAGACTGCTAGATGAAGGAAAAAAGACAAACCAACCGAACTTTCCCCTCAAACTGGAAACCAAAAGAGGCCCCAAATGGACAAAAACGATAAAGGAGACAACAGAAGCATTTGTTTCCCACTTAGAAGGAAGATTTAAGCCAAATAACAACGTACCTGATTACCACATAAATACAGTTAACTCTGGACTAAGAACAATTAAAGAAAGCATGTTAACAGAAAGATATGATGTAAACAAGAATCCCTGTAACCAACCTATCACACTAAAGGAATTAAATGACGAAATAAAAAACTTAAAGAATAGTAAAGCACCGGGAAAAGACCTTATAACAAACCAACTTATAAAAACCCTACCGACTAAAGCTACACTGTACCTTATCCTAATCTATAACTCTATACTTAGAATTGGATACTACCCAGACGCCTGGAAACATGCCCAAGTGAAAATGATCTTAAAACCAGGGAAAAGTGTGAACGACCCGAAGTCATATAGGCCGATCAGTCTACTCTCGGGACTCTCTAAAATGTTTGAAAGACTACTTCTAAAAAGACTTTTTAGGGTAGATCTATTCAAAAAAGCCATACCACTGCACCAATTTGGCTTCAGAAAAGAGCACGGAACTGAGCAGCAAATAGCCAGGGTCACCCAGTTCATCCTCGAGGCCTTTGAGCGAAAGGAATACTGCTCAGCGGTTTTCCTTGACATCTCTGAGGCTTTCGATAGGGTCTGGCACGAAGGCCTTTTACTTAAACTAGCTAAAATATTACCATACAACCTATACATTATTCTCGAAAGCTACCTTACAAACAGAACATTTGAAGTTAAAGACCAAGCTGGAGAGACTTCGAGAGCAGGACAAATAGGCGCAGGGGTGCCCCAAGGAAGCAACCTTGGACCCATACTGTACTCTATCTTCTCCTCAGACATGCCACTCCCACACATATACCACCCCTCCCCAACAGAAAGAATTATGCTCTCAACATACGCAGACGACACTATAGTACTCAGCTCAGACATACTAGCAACTGCTGCCACAAGAAACAACGAAAACTACCTCAAGACATTTTCGGACTGGGCAGACAAATGGGGTATCTCAGTAAATGCTGCTAAAACAGGACATGTCATTTATACATTAAAAAACGACATACCTACAAATCTAAAGACCATGAAGATTAAGGGTCAAGCAATAAAAAAGGAAAGCAAGCAATCATACCTTGGCGTAATCCTTGATAGCAAGCTAACACTTAGTCCTCACGTCACGAAGGTAGTAGGTAAATACTTGACAGCCTATAGAAAAATGTCATGGATCTTAAATGAAAGAAGCAAACTCCCTACTAATACTAAGATGCTGATCCTCAAATCAGTTCTATCGCCAATATGGCAGTATGCCATAGCAGCCTGGGGTCCCCTTGTGACAGATGCACAGATAAGACGGATACAAGTTGAGGAAAACAGAAAAATGAGAGACATATGCAGAGCGGGAAGATACACGAAAAACCAAACTATAAGGGACCGCTACTGTGTCAAAACAGTAGAAGAGTTCTATCAACAGGCTGTCCACAGGTTCTCAGAAACTACAAAATCGCACCCTAATGTAGCTGTTCGCAGGATATTCTCTAGGCACTATATCCCGAACAGACTAGAAAGAAGCAGGCAGAGGTACTTGAAAATGACAATGGACCATATCACGCAAAAACAGACTGGACTGACCCTCTCACCTAAACTCTTAAAAATCCCTGATCTAGATGACTGCAGAACCTTAAAAAAGCGAAGCGAGAGAGAGAAAATAAGACAAACGCATCTAACTGAACTCCCCACCCTGCTGAGACTAGAGGAAGAGGAGGCAGAGCTCAAAAGAATAAAAAAACAGGAAGAGAGGGAAAGAAGGGAAAGGGAAAACCAAAAGTGGCCTCCAGATAGGTGGTGTGAACTGGAAATAAACCGATATAATAAAAAATATAGAAATGGCGATCTAACCAGGCAGGAAATTATAGAAAAATTCCGAGGGCAACCATTAAATGTACAACGAATAATCCTACCCGACTACGAAGGTGACTAAAAGTAAATCAAAACAAACTAGGGTCGGAGCATAAAGCAGAAATAATTAACCTGGCGGAAGGGGCGGCAAAAATATTTAAAAGAAAGGAAATAAATACAAAAAGGCTAAAGGCTAAGTTACAGGTTACATAAAAAGGGAAATGTGCTTATAGATATAATGGTAAAATTAACTTAACTAAACACCTACTGGAAAACAAAACCATGATGGCTGCGTACTTAAAACGTTTCTCCTGGCGCGATTGAAAATCCATCTTTCCTATCCAACCGAGGGATCTGCGACTGCGGCCTTCTGCCGTTCGGCTCCTGATGGATCCATCTGCTGCTGGAATGGGTGCCACACCGGCGCTCCAACCTAAAAGAAAGATAATATGTCTTAGTTTTCTTTCCCTTTTTCTCATAAAAAACAAAAGCTCATCTGGAGTCTGATAATAGCTTTAGCTCACCAAGACAGCAAAAACAACAGCATCAAGGCCAGCAACAGTGGAGGCAGAGACCAAGCGGTTTGCTGAACATTTCGCTGCCCACACCCACCATTCCTGGAGGCTCTGAATGAGGGAGCTGAAGCCTCTGAAAATTGAAGATCCTACTCCAATGTGACACTTTCGGCTCCGAGCTCAACGCCGGCGCTGCAAATCCGGCGTTATAAGGAAAGGGTGCTCCAGCTTGTGGAGTGGTCTTTCCCCAGAGGCAGCAGCAGCAGCAACGCCAGCGGCAATTGGCGACCTCTGCGTAGCCGAGTCAATCCCGTTATCGGTCCGTCTGGCGATGCGTTTCCGACGCGGCGGTATGCGTCCATAGGGACCGCCTAGAATGCTTGGCCAGGAGACAGCAGTAGACCTGGGCGTGGGCGTCACCAGCAACATGGTAGCCATGCGCAGTCAATTGGCCGGTGGCAACAATCTTGCCATGCAGCAATAGCGGCGCATGCTACCCTTGGAGCGACGTCAACAGCTACATATTTTTCAACAGTGTAGCGCGACCTTTAGGCGCCTACACCTACACCAGCAGCAGCGATATTGGCAGTAGCAGCATTTAATGTCTTGCAGCAGTTTCCATTTGACAACTTCCGACGACCAGACTCCTCGCTTGGCCCCTGGCGATTCGCCCTGGAAGAAAGAAAGAAGCATGGATTAGTCAAATATCAAAGCACAACAAGCATGCACGAAATCTTCGCAACAAGGACTATTCCAAGGCAAGCGATGGTGTGTTCTTTGGCTCTACATATATCGTTGAAATCCGTCTCCAACTGCCGCGAGTCACCCACGACTTCCACTCCCTGCAGACGGACGTAATGCACTACGATGTGTAAATTTTCCGGATCCAAGTGAACGCCAGGCGGAAGAGGATTCCCTGGATGTGAAGGATCACAAACTGCTGCTTTTTCAAGAGTCCCCATTTAACAACTTCCGACGACCAGACTCCTCGCTTGGCCCCTGGCGATTCGCCCTGAAAGAAAGAAAGAAGCATGGATTAGTCAAATACCAAAGCACAACAAGCATGCACGAAATCTGCGCAACAAGGACTATTCCAAGGCAAGCGATGACGGACGGAATGCACTACTATGTGTAAATTTTCCGGATCCAAGTGAACGCCAGGCGGAAGAGGATTCCCTGGATGTGAAGGATCACAAACTGCTGCTTCTTCAAGAGGTAACCGGCCTCATTTCCACTTGGGTCACATCGATTGTGGAGGAAGCCGATTGGGACTTTGAGCGAGCCCTAAAATTGTTCATTCAGAAGAACGCTGATCACGAAATCCCAGATCTAGCATTCGCCTAGAATATGTGATCTCGTTGGACTGCGTGCTGGACTGCGGCGCATGCTTTCCCTCCCGCCAGAGACGGGATGCGCGCATCAGGATCGACGGGACAGACCGGCCGACGCCTGGCTTCACGTCGGCATCTATGCGACGACGTGATAATCAGCTTCACAGTACCTGCGGATGAGGGCACAGGCGCCAGTCCTCTGCCTAGCGACACATACACCAACAGCAACATCTAAAACAGTCGCAGTAGATGCAGGGAATTTTCTTGCTGCATTCTCCAACTGGAAAAATCCGACGGCCCAACTCCTAGCTTAGCCCGGCCAATCTTCTTGGACTGGCAAACGATGTGATGAATCGTCCTGGAAGAAAGAAGCATGGATTATTTCTTCATACACAGCTTGTCTACTAAAATGCATTTCCCGGCAAACTGGCACTGGGGCGTTGAAAATACGACACTACTCACCAAACAGCAGCAAAAACAACAGCATCGGCAGCAGGCGACCAGCAGCTGCTTTGGCTCACCCAATGCGACAGCAATATCTGCGCATGGCCAGCAACATGCAGCAAGCAAAAGACCGGCATGGTGGTGAACAACATATCGCTCACGCCCAACGATCTGGAAGCCCTGAGCTAGGGAACTGAGTATCCGCCAGCGGATACTTATGCAGCGGCGAGGCGTCGGAAATCCGATAGCCGGAAGAGAGGCCGGAGCAGCATGTTGGGCATTTTCGCCCCAGTAGCAGCTGCTGGGGCAGCAAGGGCAGAGGTAGCAGTGTCAGCGCTCCTGGTAAACCGGCCTTTTCTGTTGAAGACGCGGGACTGCGGCGCAATTGTTCCTGCCAACCGGGAGTTCTCTGCGCCTGAGGTCCTGTTGTGCTTCAGCGGCTCCATCTGCTGTTGCATCTGGCGCTTCTCCAACTTTCCTCCCTGAAAGAAGAGAATATTAGTAGGAGCATGAGACCAACAACAGCCCTAGCTTACCACGTCAGCGGAAACAGCAACTGCAGAAGCCCGGTAACTTTCTGATAATATGCAGCAATAAGAGCGGCTGGATCAGCATGTTGTGTAGCTTGGCCCCAGAAGCAGCAGCTGCGGTACCAAAGGCAGCGGAAGCAGGGTCAACATAGTCTGCTATGCTGTGTCCATACTAGCATAGTCAAGTCAGCGGTGGTGACGTTGCCGCAGCAGCTGATCCACAGGGTACGGCCTGGAATGTTTTGTCAGAGACGGCAGTGGCCTGGGCGTATTAGTCAGATACGCCAACAACATGATACCCATGCGCAACCATTCTTCCGGTGGCGGCATGCTCGTAAAGTAGCGGCGGCGCATGCATCTCTCGAAGCAGCAGCAGCAACAGAGGCGTCTCATAAGTGCATGCGCAGCAGCGGTAGCAGCGGTGGTGGCAGCAGCAGGGAGATTTCATTGCTGCAGTCGCCAAATTACATGCATCCTACGACTCGACTCACGCTTTTTGGCCCCTGGCCGATCTTCATATATCTCAAATCGACGGCTGCTTTTACCCTGGAAAAAAAAAAAGGAGCTTGGGTTATATTGAACTACACTAGGCGGCGACACACTCACCAGCAGCAGCCAGAACAACAACAGCGGCAGAAGTAGCAGGAAATTATCTCACTGCAAAATCCAATTGGCACTTTCCGAAGTCCGTATTTCTCGCCTGGCCCCTGGCCAGTAACAGGGGCCTGTGCGACGGAGATGACGACGATGATCTGCCCTGTGGACGGCCTCAAGAAGGAATCGGCCCTGTACTGCCCACCTGACCTGTGCCAGGATAGCAGCAATGTCAGCGGACCATGGATGGAAGAGGCGGCACTGGCGACGGTCCTCAGTTTTGCGGTTTCCGCGGGGCGTAGGCGCAGTAATCGGCGGCAGCAACAGTGGCGGCAGCAGAAGGGAATGTGTATCTGCAGTCGCCGAATGGCAATTTCCTGCCCAGCTGTAATGGACCGACAAATGTTTTTTGGCATGTCGACCTGTAAGAAAGAAGCAAGGATAAGTTTTTTCTTTACAAGATTGTATATGAATTTGTATTTACGGACAACTGGCTTGTTTCCTGTCGACGATAAATGGCGCTTCATGTTTTCACTCTGCCAAAATCTGAGTGCAAGCATCGGGGCTGACGGGCCGAATTTGCTGATGCCTTGTACATGCTAGCATCTTTATGCCGCCGTGTAATTTTGCGACAGCAAAACACATGATGGAGAAGACGAAGGTGATCGATGGCGCCCGGATGACGGATGCAGGCCCGTGCTACCCACTGGTCCGTTGCCAGGACAGCAGCGTTTCAATTATGCGAACAGAGGCACTGGAGCCACTTCTCAGGCGATAGGGATCATGAGGCGACGACAACTCGCCAGCAGCAGTAACAACAACAGCGGCAGCAGCGATCTCGGACTTGCTGAACATTGCGGCTTTTTCCCAGCCTGGACCGTCATCACAAACGCTCTCAAAGATCGGTGCGCCTGCAGCCTACGGAAGCGTACAACTGCCCAAAGTCGTGCTATTGCATAATGTTAGGTGTCCTGGCTGCTCCGGCGGATGAGCTCCACCCGATTGAGAGAGGTAAGAAGGCCCAGCAAGTCGCCCTTAAATAAAAGAAACAAGCATTAGACTCGGCTGAAATTGTAACATCAGTCAGACTGTACTCACGCATGCACTTAGACAAACCGAAGCCTATTCTATTGACGACGCGGACTCCAACACATGTTTTCCTCCACAAAAGGCTGTGAGTGCACCAAAGTTGACGGGCCACGCCGGCCGATGCTTGCTGCATACCGGCATCTCCGCAGCAGCGACGTTACAAGCACCACTAAAATTAGAAAGAGGCTTACTATAGGCAAAGCGCAGAAAAACAAATATTACAATAAGAAATAGCACGCGATTTTTCTGCTTCGTTTCCGCTTGGTACAAGTGAGACCATTCTCCCTATATGCCATTCTAGTATATTTGCCCGATAAGCGATATGCTGGCGGCAAAAAAAAAAGATAATAGCCGATAAGCCCGCCAAAAAAAAAGCGCGAAATATCGATAACGAGCTGGCACGAAAATTGCTGGCATATCGATCAACCGCTGTGTCTTTGAGCTATCGAAAAAGCCCGCCTACGCGCCTAGCCCAAATTTGCAAGTCAGTTGAGATTATAAAACCGACAGAGGCGCGCGCCGAACAGTAGCTAAAAGTGAAGCCAGCAGCAACAACAACAACTAATGGACGGCCAGAACGTGAACCAAAGCGGAGGATGGGCATTGGTCTTATCCATCTCATCGGACGATGGTAACTGCTCATCCTTGCCGCCATAGTCTCATCGCTGGATATCAAGTCATCGCTCAACTATACCTTAAAATTACTCACCAAAACTCTTTTCTCCTTTTCCATAAGATAAAGTAAAGTAAAGTAATGTAAAGTAAAGTAAAGTAAATTAAAGTAAAGTAAAGTAACGTAAAGTAACATAATATTTAAATTTAAATTCTACACTTGAACAATGGCGCGCAAAACTGCCGCAATGTAATTCAAAAATGTCTCCCGCAAATTTAAAACATAGATTAATACTTGTAAGTATGGCGCGCATATCTGCGGCCAAGAAATCCGAAAATGTAATTTGCCACAAATTGTCACTATATATTTTTAAGCAAAAATCAGAGGACAATAAATGCCAACGTCATTAGACGTTGAAAATATTCAAAAAAAAAAAAA
>Dmel_TARTB1
GATCCGGCCGGATGGCAGCTCGACGACGGTAGCAGGCCACCATGCCCGCCAGCCCGCAGCTAGGATAGCAGCAACATCAGCGTCTTATTAACGCGAACGGCGGCACTGGCCCTTAGCTGACCAGCTGCAACAACATCAGCGACGCAGTCTCCACCAGCAGCAACAACAGCAGCGGCGCTTGCGACAGCAGCAGCAGGGAATGGTTCTGCCGCAGTCGCCTATTGCTGCCTATAAAGAGCATTCCTTGCCAATTGGCTTTCTGTACGACGACGATGATCCTGCGGACAAATCCACCTTTCCGGACGCCTGAGTATTATGGCGAGCCTGCTGATCATTGTTTCTCCGACTCCTTACTTGACCACTGGACAATCATACAATCACCGGCTTTTCACATCTGGAAGAAAGAAACCTGGATTAGTATTTGCCCTTCAGATTTGTATGAAACTGCATTTCTGGCCAACCGGAGTGTTTCCTGCAGACGACGCTGGACTGCGACGCACTTTTTTCTACCAACACAGATGGGACGCTTGCATCAGATCTGACGGGCCAGACTGGCCGATGCCTGGTACACGATGGCATCTCCGCGGCGGCGAGATGTGCAGCGACGCTGAAAGCAATAATAATTCTTTTACTTTGCAGTATCAAAAATGAGAAGCCACATCACAATTTACATCAGCAAAAATTACACGTGATATCTTTTTCTTTTGCCTAGGAGTAGTGAGACCTGCTACCAAAATGACCAGTAATACCGGCTAACGGAAGCGAGATATCGATAATCATTCTGGCGGTAAAATAGCCAGAACATCGATAACCAGCTGTGCATTTTCCCTTCGATTTATCGAAGTCAAATAGCCCGCCTAGGCTATCGGACCGGATCGGCAAGTCAGTAGTGATTAAAAATCCGGCAGAGGCGCCTGTGCAGCAGCTACCCAAAGTGAACACGACGAAACGCAACAACAAAATGGACGGACATAATGGAGATCAAAGTGAAGGATGGGCAACAGTGCTATCTATCTCCTCGGATGATAGTAACTCCTTGTCGTCGCCGCCGTCTATAATAGTTTCATCGCTGGACACCACGCCAACTTCGCACGAAACCACCATAGTAAGAAGAAGCCTATATCAAACAAATGCTGACATGAAATCTTACGATTTTGAAAATATTGTATTAAATGAGAATAAAAATACCATATTGCCAGACCCTTTATTTGTTGATAAATGCGGGAGTACTGCTAATACCACAGAAGCCAATGAAAAAAAGCCTGCCAATAGCCCCTTCCCCATTTCCATTAGCAAGAATTTTAGCACTTCCTCGCCACTAACACATGTAGACACGCCTACACAAGAAGATGACGCCAGTGCGTTCAATACATTGAAAGCAGCTAAAACAGCTAGAATAATTTTTCCCACACACACACATATAAAGCCCACCAAACCCTCGCCCCCCTCCAAAGAATTAAGCACAAACTCAGCACTAAAAACTCTCAGCTACACAGACAAAATAACAGGAACACAGAAAAATCTACCCGACAAAACACATGTAGACACACCTACACAAGATGACGACATTAATGCAACCAAAGCATCAAAAACCGCTAAAATAATTTCTACACAGACACACCTAGGTGAAACCAAGCCAATACAGCCCGCCAAAGACCCCTCACCCCGCACCCAAAAGCCTATTGCACACAAAGCTGACGAGACACTTACCCACACAGACAAACTCACAGCATCACAAAACCTCGTTCCCGCCAAAACACATATAAACACACCCACACAATATAACGACACTAATGCAACCAATGCATTAAAAACCGCTAAAATAAATTTCTCTTCACACTCACACCAAAGTGAAATCAAGCCAACACAGTCCGCCAAAAACATTTCACCCCTCACACAAAAGCAATTCACAAGCGAATCAGCCGGGACACACACCCATACAGACAAACACAAAAACACAGCATCACAAAATCTCTTTTCCGCCAAAACACACATTAACTCACCCACACAACATAACTACACTAGTGCAGCCACAGCATCAAAAACCGCTAAATTAATTCTCTCCCCACACTCACACCTAAGTGAAACCAAGCCAACACAGCCCGCTTTAAGCCCCTCGCCCCTCTCCCAGAAGCAAATAACAAGCATAGCAGCCAAGACACTCACCCACACAAACAAACACACAGCATCACAAAACTTTATTCCCGCCAAAACACATATAAACATACCCACACAATATAACGACACCAATGCAACCAAAGCATTAAAAACCGCAAAAGCAGCTTCTCCCTCCCACACATACTCACGTCAGACAAAACCAATAAAGTCCGCCATAAACGCATTGCATCCCGCCCAAGACACAAACCCAAGCCCAGCAATCAGTGCTGTCACTTACACAGACAAACCCACAGCTACTCAGAATATTTTTCCTGTCAAAACTTTTGCAGAGCTGGTTAGGGAAAATGCAAAACGCTTACCAACTCCAATGCAGAATTCCCATCAAGCTAAAAATGACTCTGCCGCTCTCGGACGCCCCCCGACTGCAGCTAGAAAAAATCTAAATAAAACACTGATTTCTCCTAAAACTCCTGGGAAGCGCCGTGGGGACTGTCTTGATGAAGGCCTACTACAAACCTCTAACAAAAAGGTTAGAATACGCGATGACTTCTCTGACGATGATCTTGGGGTCACAAATCTACTCTCTGAAACACCCTTATTCAAAAGCAAAGCAGCTATCAAGATCCGGCAAGACTCGAGAAGAGATTCCCTGCAGAAGTCAGCCGAAATGGACACAGCTCCAGCAATTAGTCCCTCAAACACAGCAGCCGATTCCGACCTACCGCCCTGGAAAACTGTTCCAGCTAGCAGAAAACCACCATCAATCTTCTTGTCCAATATACAGCAGATTATCCCGCTAATAGAAAAACTAAACTATAAAGCCGGGGTAAATAGCTTTACCACCAAATCTGAACTTGGCAACAATATTAGAATCCAGGCTAAAACGATGGACGCCCACAATGCAATTCAGAATGTTCTCCTTGAGGCAAATATTCCCCTACACTCCCACCAGCCAAAGAGTGCAAAGGGCTTCCAAATTGTAATTAGGCACCTCCACCAGTCAACCCCGACCAAATGGATTGAAAGCCAACTTCAAGACATCGGTATAGCTACAAAATTTATCAGGGCAATGCAGTTTAGGGACACGAGAAATCCTATGCGCATTCATGAGGTTGAAGTTGTACCCAAGGCTGACGGCAGCCATCTCAAGGTCCTGCTACTAAAATCCCTTGGAGGTCAAACGGTCAAGGTTGAAAGGAAACGGGTATCGAAGGATCCCACACAATGTCATCGCTGCCAATGTTTTGGGCACACAAAAAATTATTGTAGAAACCCGTTTAAATGTATGAAATGTGGCCAGCTGCACGCCACGGTTTCATGCACTAAACCCAAAAACCTTCCGGCTACTTGTGCAAACTGCAATGGAAGCCACGTAAGCAGCTATAAAGGATGTCCCGCTTTCCAAGAAGCAAAGCAAAGACTATCTATCAACAAAATTCAATCCCTACACTCACAACCCACGCACCTTCAGACCCCCCGCAATAAACATCCCTACCCAAAACCCACCCACCTTCAGACGCCCCGCAATAAGCAGCCCTACACACACCCCCTCCCTCGCACATCAGTAAACAACACAAAACTACCTGCCAAAAGAATCCAAGGAAAGAAGATATCGCAAAGGAATCTATCTATAAACAAACGCTTACACAGAATGAAAAAACCGAGGAAGGAGACAAGCCCGCCGACAACTAGCAAAAAGGTCTTGGCCTCTCTAGAAGAAAGCAGAAAAAACCCAAATAGCGTCCTAAACCCGGCCAACACCCATCTCACTCATTTCCGCCCACCCCCTTTAGCACAAAATATTCCTAATGACGAACCTAAGGAGCTGAGTGGGGAGCAATACCTTCTAAATCGCATTGAAGGGATGGAAAAGAAGATCAACAACCTTCTTGAAATCGTCACCCGCCTACTAAGACAAGGAAAAGACTGTCCAAAGTCTCCAAAAAATCCTTTCCGAGATCCAATCTTCGTGTAAATGCTCTTTCTAGTAACATCAGAAAGTGACGTTTCCTATGACTCGGGCTGACAACAGGGACATCCTTAAAATCGCTTTCTGGAATGCTGGTGGGATTAACAATAAAATAGATGAGCTTAAGCTGTTCATTCTAAATATTGATGCCCACATAATCATAGTCACCGAAACTAGACTAGACAACAATTCTACCAAACTAGAGCTGCCAGGATATTTCACATACTTAGCCCAAAATCCTGTCTCTAGCAAGAGAGGAGGGGTCGCTACTATAGTAAACAGCAGTATCCGACACATGGCCCTAAAACCGATCGAAAAAGAATGCATACAAAGCGCCCCAATAGTCCTGCTGCCTGAAAACAACAGACGCAGCGAAATGATAGTAATAGCATCTGTCTACTGTCCGCCCTCGCTAAGGTGGTTGCCCCACCACTTTACTGACGTTCTCAATTTTGCAGAGAAAACTTTAGGAGGGCAGACCAAGTTTATCCTATGTGGCGACTGGAATGCAAAACATAGACAATGGGGTTGTACACGCGCCTGCCAACGTGGCACCGCACTCTACGAAGCAGTCCAAGCCGACTCCACTGCAGAGATCATTGCCACTGGCTGTGCTACACATTTCCCACATGACACAAGAAAAAACCCGTCAGCAATAGATTTCTCCATTTGCAAAGGGCTTGGCAGGTTTGAAAAAAGAATTTCTTCAGGGGCGGATCTATCCTCAGACCATCTTCCCATCTTGTTAGAGATAAACCTAGACACAAACACCCTCTTCTTGCAAAAACAAAACAACAATATACTCAAGAAAAATACAAACATCGAGCTGTTTAAGAAAGTTCTAGAAAGAAAGATACTATTAAACACTGAGATAAGGGTAGCAGAAGATATAAATGACGCCATAAGCACCTTTATGAAAAACATCAAGGACTCGGCTGCGGAATCAACTCCCTCCCCAAGAATACGTGACAACCCCAGAAGAAGACATAGGCAAGCCAACAGAAACAGTCATACCCTCGCACTAGACGAAAACACAAGCAGACTGCTTGAGGAAAAACGCATATTAAGTAGAGTTTTCAAAGCTACCAAAAATTACGAGGACAAAGCTAAACTAAAGGCAGCTGAAAACCGACTAAAAAAAGCGATAAAAATATTGAGAGAAAACAGAATCAATGAGCAAGTTGAAGGAATAGATACAAGTAACCCGGACAGAATGAGAAAAATGTGGAAACTGCTAGATGAAGGGAAAAGGACAAATCAGCCTAATTTTCCCCTCAAATTAGAAACCCAAAAAGGACCCAAATGGACAAAAACGATTAAGGAGACAACAGAAACATTTGTCTCCCACTTGGAAGGAAGATTTAAGCCAAACAATAATGTACCTGATTACCACATAGATAGAGTCAATACTGGACTAAGAATAATTAAGGAAAGCATGCTAACTGAACGACATAATCTGAACAAAAACCCCCATAACCAACCTATTACTCTAAAGGAATTAAATGACGAAATAAAAAACTTAAAGAATAGTAAAGCACCGGGAAAAGACCTTATAACAAACCAGCTAATAAAAACCCTACCGACTAAAGCTACCCTTTACCTTATCCTAATCTATAACTCCATACTTAGACTAGGATACTACCCAGAAGCCTGGAAACATGCGCAGGTAAAAATGATTCTCAAGCCAGGGAAAAGTGCAAACGAGCCAAGGTCATATAGGCCGATTAGCCTACTCTCGGGACTCTCAAAAATCTTTGAAAGACTACTCTTAAAAAGACTTTTTAAGGTAGATTTATTCAAAAAAGCTATTCCTCTGCACCAATTTGGCTTTAGAAAAGAACACGGATCGGAGCAGCAAATAGCCAGGGTCACCCAGTTCATTCTTGAGGCCTTCGAGAGAAAGGAATACTGCTCCGCGGTCTTCCTTGACATCTCTGAGGCTTTCGACAGGGTATGGCACGAAGGCCTTTTACTTAAATTAGCTAAGATCCTACCTTACAACTTGTACATTATACTGGAGAGCTACCTAACAAATAGAACGTTCGAAGTTAAAGACCAAGCTGGAGAGACTTCGAGAACAGGACAAATTGGTGCTGGTGTGCCTCAAGGAAGCAATCTTGGACCACTACTCTACTCTATCTTCTCCTCAGACATGCCCCTTCCATATATCTACCGCCCCTCACCAACAGAAAGAATCATGCTCTCAACATACGCAGACGACACTATAGTCCTCAGCTCAGACACACTAGCAACTGCCGCTACAAGAAACAACGAAAACTACCTCAAGTCATTCTCGGACTGGGCGGACAAATGGGGTATATCAGTAAACGCTGCTAAAACCGGACATGTCATTTTTACATTAAAAAACGACTTACCTACAAGTCTAAGGACTATGAAGATCAAGGGTCAAGTAATAAAGATTGAAAGCAAACAATCATACCTTGGCGTAATCCTTGACAGCAAGCTAACCCTCAGCTCCCACGTCACAAAGCTGATGGGCAAATACACTACAGCCTACAGAAAAATGACATGGATTCTAAACAGAAGAAGCAAACTCCCTACCAAGACTAAAATGCTGATCCTTAAGTCAGTCCTTTCACCAATATGGCAGTATGCCATAGCAGCTTGGGGTCCCCTTGTGACGGATGCACAGATAAGACGGATCCAAGTCGAGGAAAATAGGAAAATGAGAGACATATGCAGAGCGGGTAGATACACGAGCAACCAAACTATAAGGGACCGCTATGGAATCAAAACAGTAGAAGAATTCTATCAACAGGCACTCCACAGGTTCTCAGAAACAATAAAATCTCACCCAAATATAGCTGTACGCAGGATATTCACAAGGCACTATATCCCGAACAGACTAGAAAGAAGCAGGCAGAGGTACTTGAAAATGACAAATGAACACATCACGCAAAAACAGACTGGACAAACACTCTCACCTAAACTCCTAAAAATCCCTGATCTAAATGACTGCAGAACCCTTAAAAAGCGGAATGAAAGAGATAAAATAAGGCAAACCCATCTAATTGAACTCCCCACCCTGCTGAGACTAGAGGAAGAAGAGGAAGAGCTTAGAAGAATAAAAAAACAGGAAGAGAGGGAAAGAAGGGAAAAGGAAACCCAAAAGTGGCCTCCAGACAGATGGTGTGAATTAGAAATTAACCTATATAATAAGCAATATAGAAGGGGCGATCTAACCAGGCAGGAAATCATACAAAAATTTAGAGGACAACCACTAAATGTACAGAGGATAATTTTACCCGACTATAAAGGAGACCAGGAACACAATTAAAAGTAAATCATGGGAAAGCAGGGGAAAAAAAACAGAAGTAACAAAATGGCGGAAGGGGTGGCAAAATATATATAAAAATAAGAAAAGATAGAAATAAAAAGGCTAAAGGCTCACTTACAGGTTAATTCAAAAGGGAAACGTGCTTACATATCTAATGGTAAAAACTAACTTATAACACCTACTGGATGACATAGTGAGGATGCCACAGGTTGCGCACTTGAATCACGCTTTCCTGGCGAGATTGTTAAGGCATCACCGGGATCCCGTCTCTCTTTCCTAACTGGAGGACTCATGCCTGAAATCTTTTCCGCTTCACCGGCACCTGATGGCCATATCTGCTACTGCGCCTTGCGTCCACGGACGCTCCTTCCTGAAAGAAAGAGAATTTGTTTTAGTTTTCCTTTCTCTTCTTAAAAATATAACAAAAACAGCAGCAGTAGCCGACCAACAACATACTTAGCTTACCAAGGCAGCAGCAATGATACCAACAGAAGCCCTACAGTGTGCTGAACAATATGCCGCCCACGCCCACCACTTCTGGAACTCAGGAATGGGGGGTACGGAATGCCGGAAACTGGAGGATTCGCCTCAAATGTTACGCTTACATCTTTGAGCAAATCGCCTGCCTCCTCGTCTAACGGCCCGGCGTCTTGGTACGCCCAGAAGTAGCAGCGGTAGCAGGATTAGCAGCCTCCACAGAGATATGTTCATCCCAGCATCAGTCCAGTTGGCATTGTGATGCCGCCGTAGCGTACGCCCTCAGAGACCCGACTGGAATCCCAGGACAAGAGACGGCAGCACGCCTGGGCTTAGGCGCGGGACAACATGCAGAGATTCGTCAATGAGAATGGCGGCACTGGAATCACCTTTCAGCTGAGCGGGATAATGAGTCGGCAACGCACCGCACTATCAGCAGCAATAACAACATCGGCAGATGACCTGGAAGAAAGGAAAAAACATGTATCAGTCTTTTCTTTTCTTTTTTTTTCCCATTAGCATGCGTTTTTAAATTCCATTCCTGAAAACCGGCGTTTTCCTGTAAAAGACACTGGACGGCGGCGTTTGTTTTAAATGCAAAGATTGGATGCTTGCATCAGGGCTGACGTCCTTGAATAGCCGATGCCTTGTAATTGCCTGCATAGCCGCGGAGGTCCTGATGACGGATGCTGGCCTGTATTTGGCCACCACTCCGATGCCATGACAGCAGCAACAGCAGCGGTTTTTGCAAATGAGAGGGATCAGGAGGCGGCAACACATTCACCCGTAGCAGCAACAACAAGCAGTGGTAGCATCAGCAGGGAGTCTTCTCGCCACAATAGCCATTTGGAAATTTCTCGACGACCCGACTTCCTGCTTGGCCCATGGTCAATCACACTGGACCAGTTAACAGCGGCGTTTTACCCTGGAAGAAAGAAAACTTGTATTATTCATTCCCTTTTCTCTCACAGTTGGGTATTTAAGTGCATTCCTGGCCAACCTAGCGTGTCTCCTGGCAATGACGTCGGACTCAACGCATGCTTCCCTTCCGACACAGTAAGGATGTTCGCATCTGGGCTGACGGGCCAGGCCGGTCCGTTGCCATACATGCTAGCGTTTCCGCGGCGGCGTAGTGAACATCAAACCGTATAATGGCGAAGACGACGATGATCCGGCCGGATGGCAGCTCGACGACGGTAGCAGGCCACCATGCCCGCCAGCCCGCAGCTAGGATAGCAGCAACATCAGCGTCTTATTAACGCGAACGGCGGCACTGGCCCTTAGCTGACCAGCTGCAACAACATCAGCGACGCAGTCTCCACCAGCAGCAACAACAGCAGCGGCGCTTGCGACAGCAGCAGCAGGGAATGGTTCTGCCGCAGTCGCCTATTGCTGCCTATAAAGAGCATTCCTTGCCAATTGGCTTTCTGTACGACGACGATGATCCTGCGGACAAATCCACCTTTCCGGACGCCTGAGTATTATGGCGAGCCTGCTGATCATTGTTTCTCCGACTCCTTACTTGACCACTGGACAATCATACAATCACCGGCTTTTCACATCTGGAAGAAAGAAACCTGGATTAGTATTTGCCCTTCAGATTTGTATGAAACTGCATTTCTGGCCAACCGGAGTGTTTCCTGCAGACGACGCTGGACTGCGACGCACTTTTTTCTACCAACACAGATGGGACGCTTGCATCAGATCTGACGGGCCAGACTGGCCGATGCCTGGTACACGATGGCATCTCCGCGGCGGCGAGATGTGCAGCGACGCTGAAAGCAATAATAATTCTTTTACTTTGCAGTATCAAAAATGAGAAGCCACATCACAATTTACATCAGCAAAAATTACACGTGATATCTTTTTCTTTTGCCTAGGAGTAGTGAGACCTGCTACCAAAATGACCAGTAATACCGGCTAACGGAAGCGAGATATCGATAATCATTCTGGCGGTAAAATAGCCAGAACATCGATAACCAGCTGTGCATTTTCCCTTCGATTTATCGAAGTCAAATAGCCCGCCTAGGCTATCGGACCGGATCGGCAAGTCAGTAGTGATTAAAAATCCGGCAGAGGCGCCTGTGCAGCAGCTACCCAAAGTGAACACGACGAAACGCAACAACAAAATGGACGGACATAATGGAGATCAAAGTGAAGGATGGGCAACAGTGCTATCTATCTCCTCGGATGATAGTAACTCCTTGTCGTCGCTGCATATATAAAATAATAAATTTCTTAAAATAATTTCATCGCTGGATTCCTGCGCCACCATAAATTACTTATAGAATACACTTAACACTGTACCCACTAATGCTAAAAATTTTCTTATACAATTTTACTTTAAAGCTAAAACTACTTAAACTATGGCGCGTAAAACGGCCGTCAAAAATATCCAAAAATTGTACTTGCCATAAACAAATTCTAACATAATGTAAATCCTAAATCGTAAAATCATGGCGAACATAACCGCCGCCAAGCAAATCAAAAAATGTTCCTAGAAATTGTAAATCTTAAACCTACTTCTCTAACTAAAGCGCGCACAACTGCCGCTGATCCGAAATTGTAAAATGCCATAAATTGTAACTATATATTTTATAAAAAAAATCAGAGTACAATAAAATGACAGCGCCGAAAGGCACTGAAAATATTTAAAAAAAAAAAAAACTGCCGCTGATCCGAAATTGTAAAATGCCATAAATTGTAACTATATATTTTATAAAAAAAATCAGAGTACAATAAAATGACAGCGCCGAAAGGCACTGAAAATATTTAAAAAAAAAAAAAAAAAA
>Dmoj_HTR1A
AAAGAATTTAAAAGCTTTTGCATTTAATTATTAAAATATTTCAAAGTTATTGAAACGATGTCTAGAACTCGAATGCATGGATCTAGTGAAGATGAAGATGTGGAAGTGAGGCAACTTCTTGACGAGCCAAAAAACGTGGTTGCACCCACGTTGTCAAATGTGCTTAATAAGATAAAAAGTCAAAGTGAATTAAACCTGCTCCCGTCTACTTCGAAGGCTACTACAACTAATCATTACTTATTGAGAAGTTCTGTAACGAAAGGTAATATAGCCTCAAATAGGCCACCCAAGATGGCCGACTCTAATGAATGCTTTCAAAAGCAAAAGGCCAATAAGAGAGCCGCTATTAAAGGCAACAGCCCAGGAAAAGTGAATAAAAAATCAAATTTAAATGACACTTTTGACCCTGCATGTAACTCCAGTGACAGCCAATCTGCAAATATGGACTTTGAGCCAGTGCCCTTAAGTGAAAGTACAATTTCTAAGCCCACTACTGAGCCCACGGGCAACCCTAACCTTAATGTAACCCCTAAATTAGTGGGTGAAACCTATGGTTCTAAATTCAATATGAAGCCGGCGCCTTTATATTTATATAAAGTCACTAACATTATAACTCTGCTCTCCGACTTGAGTCGAGTTATAGGCGAAAATAACTTCACAACTAAGCCTGCAGCCAGGCGTGCCATCAGAGTCCAATGTAATGACATAGTCACTTATAATAAACTCACCAAATATGTAGCTGAGAAAAAGTTAGATAGCCATACGTATCAGTTGAAATCTGAGCGTGGCTTTAGGGCTGTCATAAGGCACCTGCATCATTCAACACCTGATAAGTGGATACGTGACCATCTCACTAAACTGGGGCATGATGTTAAATTTCTTAGGGTCATTAAAAATCGTTACTCAAATCAGCCACTCAATCTCTTTGAGATTGAGTTAAAAGTTAAAGACAACAATGCTGATCTATACAAGCTCAACTCTCTCGGCAACCAGAAAATCAAGGTTGAAGTGCCACTAAAAGCCACCGATGTGCCACAGTGCCACAGATGTCAAAAGCTTGGGCACACCAAGAACTATTGTAACTGCCCTTATGTGTGTGTTAAGTGTGGTGAAAACCACGCAACTGCCGTTTGCACCAAGCAAAAGGATGATAAATCGCCTGCTAAATGCGCTAACTGTCTGGGCAACCACGCTGCCAGTTACAAAGGGTGCCCCGTGTATAAGGAGGCACTCAAAATAAAAACAAACGCAAAATCATCTAGGATTAACAACATTTTAGCTGGTTTAAGCGATGTTATTCCAGCCATCTATGACAAACGTGGCCAACCAAACTTAAGGCAACCACGTCCATCGTCATCCAATCCCGGCAATCCTGCCCAAAGCTACGCTTCTGCTCTTCGTGAAGGCTTAAATGCATCTCAGGCCAACTCAACGCCTCCAGCAAATGAGTCGCAACTGCGGCACTCCAGATCAACAAACAAGAAGACAACTTTGCAATCCTTCAAAGAACCAATGCCACCTGCTGCTAGGCCGCAGTATCAACACAGGAGTCGCAGTCTAAGTATACGACGCACACCTATATTGTCTGCACATGACTTAATAACAAAGAATAAATATGACGCACAATTAGATCAAATTACAAAATTTATTAACTTAAATAACGAATCAAGGCTAGAAACTAAACTAGACAAACTAATTGAAATAACAAATTCACTTATTAAAATATTTATGACTAATAACAGCTCTAAACTGCAGCTCCATAATGCAAAGACCTGAAAAACATAAGAGTTGATCAATGTTGCTAATGAAAATATAACTAAACACTCACCAATTTAAACAAAAGATGAAACACACATACCTGAAAGTAAATTAATCATATCAATCACTGAAAATACTACGAATGAACCAATAATTACTTACCTGATATCCCGATTAATAATCTGACTTACCTGAAAATAAAAATATAAAGAAATTTAATTAAAATCCAAAAAAATAACAATAAATAAAGTACTTACCAAATTAACTCAAATCTAAAAGTAAAACAATTAATTTCTATAGCATTGTGGCTGCTTGAGCGTTGACTTGCCTTGCATGTGGCAAAGGCGATCTTCACTGAAAATAAAGAAATAACTAAATTAACTAATAGTAAAATACACTCCTACGTATGCTTATACTAAATAAATAAAATAAACTCAATATTTACCTTGATATAAACCTGCAAACCTAAAATGCAAAACTAATTAAAACATCAAATAACTTCTGTAAATAACTTACGCATAATACTCACCAAAATTAACTCAAATCTAAAAGTAAAACAATGAATTTCTATAACAATATAGCTACTTGAACATTAACTTACCTTACTTATAGCAAAAGCGATCTTCACTGAAAATAAAGAAATTACTAAATTAACTAAATAGTAAAATGCACATCTACGTATGCTTATACTAATGAAATAAAATAAACTCAATACTTACCTTGATATAAACCTGCAAACCTAAAATGCAAAACTAATTAAAACATCAAATAACTTCTGTAAATAACTTACGCATAATACTCACCAAAATAAATAAATAACTTACAATAAGAAAATAATAAAACATATAAGCATTTACTGAACACAAGTGTATGCTGATCGTAAATGCAAATCAAAACAAAACAAGTAAAATATGTGCAAAGCAAAATTGCGAAAATTCTGCACTTCTTTATCTAACAAGATGTCGTTTGCACGACACAATGGAATGAAACAATAAATATAAATATTATATGTAAATAATTAAAGCTACCTCACAATCAACATAATCATTAGAATTAAATAAATGAGTAAAACTAAAAATGAAGTACAATTATAAATATATATAAAATTAATAAACACATCTCACACAATACTTACCTCATCTCCCCGATCAAACACGGCTGCTCTCTGGACCCCATGGGATGACAACGGACGGCAGCAACACACATCTGTAATGAAGAGAATTATATTAGCTACACTATAAGTTAGACTTAATCCTATATTAAACTATGTATATAAAAAAAGAAGATGATAAGACTTTGTCGCTCATCTTTCAGATATTGAAATCAATTAATTATTCCTTATCTATGTCAATTTATGAATTTTACAAACTACTTAAAATTTCTATAGCATTTAAAATCATAGAGTTTCGGTTATTATCTGTCTTATATATCTAGATTAGTTACCTAGTTATAAGATGCCATGTACATTTCGAAAAAGAGCCATATGAACGGCACTGCGGAATAAAGAGTCACCTTGCTCCCTTATCCCCTCCCCTTATAGCTGCTGGGCAGCCAATAAGAAAGAGGAGATAAAAGCATGGTGCAATTGTGTATGTGATTCCACACATGCAGGTTGAAAGTAAGAACGTTGCAGTCGGGCGATACCGATTGCAGAAGACTCATTCACAGCCCAAACGCTGTCAACCAGAGTATATAGTGCAATTTTCAAGTCTAGTGCGCAGCAAAAAACA
>Dmoj_HTR1Ab
GTTCGGGCATACAAAGAACTATTGTCGTCGCCCTTTTGCTTGCGTTAAATGTGGCCAAAATCACGCCTCCACTGACTGTGGCAAGCAAAAAGGCGACAAATCTGCAGCCAAGTGTGCCAACTGCTCGGGCCCACACGCTGCTAGCTATCGAGGCTGCCCTTCGTACAAAGAGGCCTGCAAGAACAGAGAGATTGACAGCACGATGCAGTTTGCGAAGATTATACGCAGTATCACCAAGCCTGCCGCCACTACAACTGCTCGAGGCAGTAGAGCAAATGTGCCAAATCTCTTTCCCCAAGTCCCCCCTCAGCAACGACCACAAACGGCTAACGCTGGGCCCAGCTATGCAGCAGCCCTCCGGGCTGGTCTTCAATCACATCAGCCAGCTGCGCCTGCAGTCAATAAAAGTCAGCAACGCCAGTCAAGGCAGAATGCCACAAGGCGTGCCCAACAGCAACAACAACAACAAGCGCAATTGCCTAGGCAAGCAAGTGCCCAACGGCCAGCGCAGCCCAATAGAAGCCGCAGCTTGAGTTCGCGTCGTAGGCGCCCTCCTAATGTATCTGGGTCGACGCATCCTAATAACGGGGTGGGATATCCTCGAAATCTCGATCAACCTAGAAACATTAACGTGCCAGTTATGCCAACACAATTCAACTCTAGACTAGAGGCCAAAATTGACAAGCTCATTGAAATGATGACCACCCTTACGACTTGCTTATTAGCCAGATTTGGCCCATATGAGCACTCTAATGTGCTCTACTAACTAATAGCCAGATATGCTAAAATTCAAACTCAGCTAACTAATAATCACAAATTTGTCGTTTATATCAATTAAACTTTATTATTGCACGTATGTACATACGCACAGCAAACATATGGCGCGCTCGTCTACAACTGCAATTAAGACGTACTTAAAATTAACTTAATCAACCACTTTTTGGAGAGCTAAAGTCTTCTTGGCTAATTCCTCTTACATCGATGGACGATTCCTGCAAAGAAAAAACAAGTATTAGTAAATTATCAACACTTTTATTCACTTCTGTATAATTCACTTTACCTGCTAGTCAGCTTGCTATATATGCACCTTTTCAGTCTTCACTAAAACATTCCCTCGTATTTTGTACGGCGGCTGATGTAAATATATTATATTAATAGTTAATTTAATATATATTTTTATTAACACATATACTTACTATTTAGCAGCATAAATTTGCATTAAATGCACTTTGCTTCTTCTTGCTCTGTTTTGTTTTGATTTGTGTATTCCGATAGACATATAAACGCAGGGATGCACAATCACTCTTATTGCGATGTATTGAATAAATTTTATTCAAACCAAATTTGCTAAAATCAATAGAACAACATTATTAAATACAAATTATTAAATTTCCTTGTAATTTTGAACTATATTAAATTAATTTAGAAATATATAAAATATAGTTGCAACTAAAATCAATTATGTGATTACACTTGCGATACATTGCAACAAATATCGTTTTACATAAATAATGTAAATATGCAAACAAAACTTATTAATAATCAAAACTACTATGTAAATTATCATTAATATTAACTTAAGACCTTAATACCTATAATAATTTTTCTTTTTTTTTTTATATAAATTTTAATTTCTTATTGCCTATAGTCTCGGGCTTGCCATTTATGTATTTACTTTCGATAACATACTGGTAACAATGTTTAAACTCAGTACCGCGCAAACACTGTATTGTGACATTTGTGCAAATTCTCTTAGCCTTGGCAACTTAAATGTAACTATGAAAAGAAATTAACTATTGTTTATCCACTTTAGTAACCTTTTGCAATTAAAACTATACTTAGGTTAAGCACAGAATGGAGAAAATGACCAGACTTTGTCTCGATTTTTCTTTATAATTCAAATTGGCCATATTACTTTGGGCAAATTTTTCTGCGCATCTTGTGGATGCATAATAATGAAAAAATTGAATTAAATTAAATAATGCCACCTCTTACTTTGTAAATCATATATCTTATCTAACTAATTTAGTCTATAATCAGCCATTTAAGCACTTTATTGTTATCTATTACTATCTTTAAATTGCTCTTATATATATATATTGTAACACTACGCTGCTCTATTATTGTTAGATGCACCAGTGGCCATTTAAAATGAATCATATTATGAAAGTTTCGCCAATTATCGTCCTAATGTATATTTCTAAGTATCAAATAGGCGCCACTTATATTCATAAGAAATGCTAATGTAAAGTATTATTTGAATAAAAAGTATCTCCACCCTTTCTTCCCCTCGTCATGCAGCTGCTAGACAGCTGATCATGAATGAGATGTGAAGAGTGGAGATCATTATTGTGTGTTCTCTGCAACATACCAACAGAAACAGAAAAGAAAAAAAA
>Dmoj_HTR1C
TCTGAAAATATAAAAGTCAATAATTACATGAATAAATCGCAGCCAATAATTAAAAGTGAAAATCTAGTGTTTTTTCTTTTTGTTTTTGTGAATTATTCAAAACTGCTATTAATCCGAGACAGAGACTCCAACAACTATTTCTACTAAATTTAGTGGATATTTCTACTAGTGACATCTAACAATCTAATAACTGTCGGCGTACGTGTGTCCAGTGGCCTAATCAAACGATCATGTACAACGCACTCTCGGGCAGTCTCGCCGACCATGACGAGACTGGCGCTGACGAGGAGTTGTTTGTGGATGATCTGGATGAGGAGGAGGTGGATGATGATGATGACGACGTTGATGTTGATTCCCTTGACGATTATCTACTGGCTGGAATTGGCTTGCACGAGGCGAGTGGGCCAAATCAGGTTGGTGGCAATATCAATTGTAATAATGGTCAGGCCAATGAGAATGCTGCCACTGTGCTGGCGCGTGCGATGCACGCAATGCTGGCCCAGGAGCAGCAAATGCACAAGCAGCAGAGGCAGCAGGATGAGCAGCAGCAGCTGCTACAAAAACTCGAGATGCACAATGAGGCGCTAATCTCGAACAAGAGGCCAGCTAGTAATCAGGGAAATAGCCCTAAATCAAAGACATTAAAATCAAATTCGAAATCTAATAAGAAAATGGCGGCAAAAAAGGACGCCAACTTCGGCAATAGCTTTCAGCTACTATCGGAAGCTGATTGCTCCAACAAGCTCCACAACAACAGCAACAACAGCGTCAATAGCAACGACATCACCACCATCGATGATGACGAGCTGCTGAAAGTTCTGCAGAGATGCGAACAATTGTCGAGTGATGGCGTTGGTGGCAATCCAACGTCATCTACTCGAGCAACTTTGTCAACTGCAAAAGCCACTTCAAATTCTGCTACAATTTCCACTGCAATTGTAGCCGATTCTTCAACCAAAAGCAAATCTAATTCCAAGTCTCAATCCAAGTCTCAATCCAAATCCAAGTTCAATTTGAAATTGAATATGGATTGCAATTCGGCTTCACAACAATCAGCAGCAGCTGATCATGATGAGATAGTCAGTCACTTATTCGCTGATGGATCCGATGAGTTTCCCTCTGCTGATGTAAATGAAATGCTGAATCATTTATTTAGCGGCAGCGAGGCTAATAAATGTATCAAGCCGCCACCTCCACTGTCTGCCTCGGCAGTGGCAACGTGCCGTAAAATGGCTGCCAGCAATGCACCAGCTAACCGAAAGCTGTCTGCAATGATTTTCAAAAAGCAACTGATTGTTGCATCCGATATTGTTGATGAAGATGCCCCGACCACATCTAAGAAAGCTGCCGCCATGGCAGCTGCGCGCAAATTGGTTGCTGCAAATCCTAACAAAGCTGCAACTGATCAGCGGCCAACAGATGGAGCCAATAATACAAACATCAACAGCAAGAGCAACAACAAGTGTCAATTGTCAATTGATGATGATGATGTTGATGCAAATGCTGTTAATGATATTGAAATGGATGAAGATCTCAATGACGATGACGATGAGGTGGATGAGGATGAGGTCATCGATGACAATGACAATGCCAATACGAATGCCAATGGCAATGTGAATGTGAATGGTGGTCGCAAGAATCGGCCAACACCATTGTACTTGCCGTTTGTGCCAGACATAATGCCAGTACTGGAGGGGATTAAGAAGGCGATCGGTACGGCAAATTTCTACACCAAACCGACAGCTGGGCAAGGTCTGCGCATTCAATGCGCCAATATTGCGGCATATCGCAAACTTGTGCATCACTTCGCTCAGGAGAGAATTGTATCGCACACCTATCAATTGACAGCGGATCGAGGATTTAGATTTTGCATACGCTATCTGCATCGTTCGACGCCAACAGATTGGATTCGTCAACAACTGACAGATCTGGGCCATACGGTCAGATTTGTCAGTGTAATCAAGAAGCGATTCACTCGCCAGCCTCTTGACCTGTTCGAGGTTGAAGTGGTGGCCGCTCCAAACAGCACAAATGTTCTGAACATTGAGTGCTTGGGTGGCCAGAGAGTCAAAATCGAGAGGATATTGCGCAACGCCGATGCGGTGCAATGCCATCGATGTCAAAAATTCGGCCACACGAAGAACTATTGCCGCCGGCCATTCGTGTGCGTCAAGTGCAGCGGCAGCCATGCATCCACTGATTGCGGACGAGCAAAGGGCGATGTTAGCCAGTCGGCTAAATGCGCCAATTGTTTGGGAGAGCATGCGGCAAGCTATCGCGGCTGCATTGCTTTCAAAGAGGCCTGCAAGCAAAAGATGGCCAATCAACAAGGCTTCCAGCAAGCCTCAAAACTAGTCGCCGAATTGGCGCGTCAAACAAAAGCGACAGCGAATCCTCAGTCGTCAAATCGCAATAATAATAATGCTGCAACAGCGGCTAATCTTAAAAGACACCTGAACAAGGCCGCAAATGCTAGCAAACAGCAACAACAGCTGCATATACTACAGCAGCAGCAGCAGCAGCAGCAACTACTACAGCAGCAGCAGCAGCAGCAGCAACTACTACAGCAGCAGCAGCAGCAGCAGCAGCAGCAGCAGCAGCAGCAGCAGCAGCAGCAGCAGCAGCAGCAGCAGCAGCAGCAGCAGCAGCAGCAGCAGCAGCCAATCAAGACAAAGAAGAGGGCGAAGAAGAAGACTACACAACAACAGGTCAATCAGCTACAGTTCAATCAGCAGCCCAAGCAGCCACTAAATCTGAGCAACGCTATGGTTGGCAGCTATGCCGACGCACTTAAACTTGGACTAAATGTGAAACAGCCAAGTGTTTGGCCGCAGCAGCGAATGCAGCAAAAGCAGCAAAAGCAGCAGCATCAGCAAATTCAACGCATTCAGCCTCAAAATATGCAGCAACTACAGCTGCAACTACTACTTCAACAGCAGCAAGTGCAGCAGCAACAAGTGCAGCAACAAGTGCAGCAGCAACAAGTGCAGCAGCAGCAGCAGCAGCAGCAGCAGCAGCAGCAGCAGCAGCAGCAGCAGGTGCAGCAGCAGAGGCAGCAAGTGCAGCAACTCCTCCCGACTCATCAATATCTAGGTGCCAGGGATAATACGAGCAGTATTGAAAAGAAGCTAGATCAATTGATTGGCCTAATGCTGCTCGAACGCAAGCATCCAAATGCAAATGCAAATTCAAATTCAATTGAGAATGCTAATTCAGCCATCAACAAGGCTATCGTCAACAAGCTGGATCGTCTAATAGATATGATGTCCGCGCTAACAACCTGCTTGTCTGCCAGCATTAGCAGTAGCAGGCAACAAATCGCAAATAAGACCCCAAATATATAATGACTACCTGTTCTTATAGCCTATACAAACCTAATTCAACTACTATAATTTTCTACACTCACCCACTTCACTTAACAATAATAATAATAATATCAATACTCACCCAGTAGCAATCCACTCCTCCTTATTATCTAACGCACTCTTGTCGCAATTGCGCATGGTGAAAATGAGAAGAAGAAGACAGTACAAACACAATTGTTCATTAGCTTTAAATCGACGTGATTACTCGATACTTGTCGTCTTATTGTGGGCGACAATTGGCCATTCAATGTGTATGGGCTTGCAGCTAGATGACAGGCTGCATGCATTTGCCCATGACACGACATTTTGCATTCGCTCGCACCAGAGCTAATGATGCTGAAGCCACTTGATGTCTGCGCCATTTCCACTGATGTTGATGACGCCGATGATCCTGTTGCCGATGCTGGTGTTGGTGGTGCATATTGCACTGCTGGCGCCTCATACCAGTCTCCGGGCTGGCAACTTCACTCTGGACGCCGCCTCCGCCTCCGCTGATGAAGATGTCGATGTCCATATCCATTGCAGTTGTGGATGCAACTGCAGTCAATGCAGCAGCTGGTGCTGGCCACCCAAGTGCCAGTTCTGTTGCTGATTACATGGCTGGTTCCACTGCCAGTCTCACTTGTAAAATTCCAGTTGATGCTGCAAGTAAACAACAGAATTAGAGTTGTACACACAATTGCTACACTAAATATATACTCACCTGATGAATCCACTCCTACTACTTACCTGTACTCCTTGGATGTCCCGCTGGATGTCGCCACTGATCTGCTGCATCACTCCTTGATTGCCAGCCTCTGATGTTCGTGTTCGTCCCCCCTCCACCGGTCGAGCAGCCATCACATGAAAAACAACCTGTAAATATAGTACAACACACACACACACACTCAATATTAGTAGTATTATAAGTCAGTTTCTTTTCATTAGTAGTATTTTAGTATAGTTAGTATTTAGTTTAATTTAATTAATCACTATTAATGTTAATTCGCTCACTTTTTGATTGTAGCTATTAGTTTTTGATTTTTCGCGCAACGCAATTTCTTGTAGATTTACATATTCATTCACTCACTCATACACACACACACACACACTTGTACATACACACTTTACATTCGCATTTATGTTAAGTAGTTTAATAAGATATGGCAGCCCTGCGCGGCTGTTAATATCATTGTTTAGCCAGTTGAGCCCTGTTAGATAACATTCCCTTAATTTAATTTGGGCGCCAATTCATTCCAGTTTAAACATACTAGGTATAATAATGGGATAGATATGGATTCTAGCGACTGTCTAGCGCCTACCCATTCGGCCATCTACCGGCCATCACAGTCGGTGGACAATCGATTTGCTCAGGGCTTTTCCCGTCTCCGGTTCCATTTCCATTTCCATTTCCAATTGGAATTGGAATTGGGATCGGGGATTGGAACTGCTTTGAGTAAATCGGCCGAATCGGTACTCAAAAATCTGGTGGAGGCGCTGGGCAGTCCAGTTTCCCTGGAGTCGTCCGAGTGAGCGGCAGCGAGTGCGCACCGAGCCGAGTGTCGAGTGTCGATCCGACTTAGAGTTTCGTGCGTGTGCGGCAGTGGAGCCCCCGGCAGACGCCGCCATCCGGGCCGTCTAGAGATCAATCTAGACATACGGAGCCAGCCGTGCGCAACCGAGTGCAAA
>Dmoj_HTR1D
AGAAGCTATTGAGGCTAGTCAGCGCTCAATAGCCGTCACTAAAGTTAAGCAGATGCTAAATCAGGCATTAGCCAGCCAACATGGTAATCAAATGAAGACAAAAGCGACCAAGCGTCCAGCAAAAAAGGGTTCTAGCCCAAAAACGACCAAAATCAGATCTAATGATGTTGCACCAAATGGAAACATTGGCAGTCCTCCAAGTAGACTTGATTCGGATGATGAAGAACACCCGGAAGCTACTTGCAAAACTAAAACTAAAATAAGTGATTCAGCTACGAATCAGTCAACAATTACCAATAAGGAAAGTTCAAGGCCACCTTCCATATATATTCCGGATGTTCCTATGATCATTCCATTCATTCAAGGGATCAATAAAGTTATTGATCATACCTCTTATTTTGTAAAGACTACCTCAGGACGTGGATTGCGCATTCAGTGCCTTAGCATTGACTCCTATAGGAAGCTTATTCATCATTTTGAAGACATAAACCTAGAATCTCATACTTTTCAAATCAAGTCTGAGCGTGGATTCAGAATTCTTATTAGACATTTACATCGAAGTACACCAATTGAGTGGATCAAAGAGGAGTTTGCTAAACTGGGGCATACAGTTCGATATGCAAATAACATCAAAAAAAGGTTCTCTGGCCAACCACTTGACTTATTTGAAGTTGAAATTGAGGCTAAACCCAACAATAGTAGTATATTAGTTACTACCTTGCTGGGTCATCAGGAGGTCAAGATAGAGAAATCACTGCATAACATAGATGCTGTGCAGTGTCACCGTTGTCAAAAGTTTGGACACACCAAAAATTATTGCCGCAGACCTTTTATCTGTGTAAAATGTGGTAATAACCATCCATCTACTGAATGTCCACGTCAGAAAGGGAGCTTAAGCCAGCCACCTAAATGTGCAAATTGCCTTGGCGAGCATGTTGCCAGCTATAAAGGCTGCAAGTCTTTTAAAGAAGCATGCAAAATCAAGGAGTCAACAAAATTGCAACAAGCAAATAGGCTTGTGGTTGATTTGATGCATCAGGGTAGCCTTAGCAATAGTGCTGCTACTGCTAAAATCATTAATCGACATATTGACAATTCTAAATCAACCAAATCTGCTCAGTCGTCAAAACATCTGACAATACAGCAAGTAATGCGGAACCATCAAGCTAAATTGCAGCAGCAAGCTCAAGAGCCTCGAGTGGTTCCCACAAATATGTCCAAGCAATCGCAGCAACAAGGTCAAAAGTCTGCTGGCCTGCTTTCAGCTAAATTGGTAGAAAAATCGAGTTATGCTGATGCAATAAAAATGGGCATAACTAATAAGCAAAAACCATCTACTGCAGTAAAAACGCAACAAGGTCAGCAAGTACTGCAGCGTCAACAAAATGCTCAACCAGTACCTATAAATCTGAACAATCAACACCAACGGTCACTTCAGCAGTTGCGCCAAATTCGATCAAATGATGGTCATGGACATGAAGACGATCAACATGCCAGCTGGCGATTTAGAAGTCGTAGCCGTAGTAATGCTCGGCTCACTGTTAATAATGATAGCGATATCAAAACATTAAATGCAAAGTTTGATACCTTAATTGAGTTAATGCTTGATGAGCGCAAACGATCTGTTCCCATGAAAGTCAGTAGTATAGAAAATCTTAATGCGAAGATGGATCAGCTTATTACTATGTTGACTTTATTAACAAACTGCATGATGGCTAAACACGTCAATGACACATCCAATATTGCCTAGTTCTCTTGGAAGCACTTACACATTAAGGATTCTGGTTTTGAATGCAGCTGGTCTGTATAATAAACTGGAAAGATTTTGAATCCCAAACAGGATACCAGTTCCAGAAGAGATGACGTTTCCAGACAGGATGCCATTCCTAATCAAGATATCTATACATTCACTAACACATAATTAATCAAACTACTTTTGTATTTCACTTCACATTTAATGTAACACTCACATTTGAGACCTACACACAATAGGCGTCAACAAATTTACTATATTATACAGTAGTATAGCAGTAAATAAATAAATATAGTCAGTCAGTCAGCCTCATGCGGACCTGACTATTCAAATCAAAAAGATGTACTCTGCAAAGAAAAAA
>Dmoj_HTR1E
TAAATAAAATGAAAATTGAAAATAATTTAAACTAATTTCCTAGTACTTCTGGTGAATTTATCTACAATTATGTCTCGATCAATGACATGTGAGGAGAGCGAAGAAGACATTGACGTAGAAATGCTGCTTGACGATCAAAAGCACGTGGCATCACCTGCTTTGACAAAGGTACTCAGTAAAATAAATTATGAAAAAGGCCTTTCACTACTCCCTTCAACCTCTCGGGTTGCTGCAGCTGCTGCTGCATCCCAGCAATTAAAATACAATAATGTCTCAAAATCCAAAATTAACTCAATCAAAACTAATGAAAGTAACGAAAAGGCACCGAAGCGTGTCGCCACTAAGGGCAACAGCCCAAAATCAAATAAGAAGCAAACGCAGATAGAGACTACTGAAGTTATTGATAGCGATTCCCCAGATAGCCTCCCAGTGGACATGGAAGTCGGAAACAAGCAAGCAAGTGCCAAGGCCTTATGCCAGCCCGCACGAGTAACTTCCTTTTTATCTAAGAATGCAACGGTTACTAGTAATATGCAATTAGCGCCCCCAAAAGCCATTATCGACAACTCTCGTGACCAATTGAATGTTAAGCCTGCTCCCCTGTACATATCAGGCTACAGCAATATCATCACCCTAATTAGTGACCTGAGCAAGATTATTGGTGAAGAAAATTTCACCACTAAGCCGGCTGCAAGCCATGGATTTCGAGTTCAGTGTGTTGACATCCCAACATATAGAAAGCTCAACAACTACCTAAAAGCGAACAATATTGAAAGCCACACATATCAACTAAGAAGTGAACGTGGTCTTAGAGTTGTTATAAGACATCTTCACCATTCCACCCCAGACACCTGGATACGTGATCACCTCAGCAAGCTGGGCCATTCAATTAAGTTCCTCAGAGCTATTAAATCTCGATATACAAACCAGCCACTCGATTTATTTGAGCTCGAGCTAGAAAAAAGCGATAATAATGACGATATACTGAACCTTACGCTCCTAGGAAACCAAAAAGTCAGGGTGGAAAAACCTTACAAAACTACTGATGTAGCCCAGTGTCACCGATGTCAGCAATTCGGACACACGAAAAATTACTGCCGCCGCCCCTTTGTGTGTGTTAAATGTGGCGGCGGGCATCCTTCCACTTCATGCACTAAAAACAAGGAAGATCAAACTCCGGCAAAATGTGCGAATTGCTCTGGCCCACATGCGGCAAGTTATAAAGGCTGCATAGCTTATAAAGAGGCCCGTAAAGCAAAAATAAGTGAGAGCTCAGTCAGAATTAATAAATTCATTAATGATCTGAGCAAAGCGGTCCCCAACTTAATTAATCAAGAGCCAACAACCAATAATGCCAATCTGAGGCAAGAGCAAGCCTCGACCTCTCCCCCCTCGGCTGAAAAAACTAACCCAGCTCGCAGCTACTCAGCAGCTCTTCGCTCTGGCCCTATTTCCACACAGCCAACAAATACTATCGACTCAAACGCAAACGCCAGCAAACAGCGAACTTCCAGGCAACCTGCCCCAATTAGAGCACAAGCCAGCCTGATGCGAAATCGCTCATTGGATCAGCTGACTACCCATTATAGAAGCCGCAGTCTCAGTTGCAGACGGGTGCAAGCCTTGCCACCAGCTGAAATGCCAACTACCGATCCTAGACTTGAACAAATCATCAACCTGTTAGCGATATATACTCAAAGCAACCTCAATTTTGGAAATAAACTTGACAAACTCACAGAACTTATGACCACTCTGGCGGCCTCTATGCTGGCCAATAATGCTGTAAATGAAAATAACAAAATAGCACAAAATTGACGTAATCAAACAATATAAACTAATTTAATATAACTGAATGAAAATTAGAAACTAAAATAACAATAATAATAACATTAATAATAATTATAAATAACTAAAACGCTTTCCCGCATTAAAGCTGTGTTAGCAGTTTGATTGCCATCATTTCTTAATTTAAACGCCATTCCATACCCTCATATTGGACACGAAAATAAACAAAACGCCCTCCCTGGCACGCTTAATCTGTAAATAAAAACACACCAGTAATCTATAAACGAGCAAAACAAACAAACTACTTACCGACTCCTCTACTTGCACAATCCTGAAATAAATAAAACATAATTTATATAACTAAGCAAAATAAACTAACTTAATATGACTGAATAAAACAGAAAGTAAAATAACAATAATAATAACATTAATAATTATAAATTCAATAAACTAAATGACCTAAGTAAAACTAATAAACAACGGATTTTGTTCAGCAGACACCGAGAAGTCAATTGTAACAATTAACGTACAACACATCAGTAATCTGTAAACCAGCTATATAAACAAACTACTTACCGACTCCTCAATTTGCACTCTCCTGAAATAAATAACACAAAATTGACATAATCAAGCAAAATAAACTAATTTAATTTAACTGAATGAAAATTAGAAAGTAAAATAACATTAATAATAACAATAATAATTATAAGTAACTAAAATATATATTAATAACTAAATAACACACAATCGACGCTTTGTAATTAATTAAATATAACCGAATGAATGAACGAAATTTAAAACAACTGAATGAAAATTATTTTATAACAATAATAATATTAATAATAATTATAAATAACTAATATATATATAAATAATTAAATAACACAAAATTGACATAATCAAACAAAATAAACTAATTTAATATAACTAAACGAGAATTAGAAAGTAAAATAACAATAATAATAATTATAAATAACTAAAACGCTTTCCTGCATTAAAGCTGTGTTAGCAGTTTGATTGTCATCATTTCTGTATTTAAACGGCATTCCATACCCTCATATTGGACACGCAAATAAACAAAACGCCTTCCCTGGCACGCTTAATCTGTAAATAAAAACACACCAGTAATCTGTAAACGAGCAAAACAAACAAACTACTTACCGACTCCTCTACTTGCACAATCCTGAAATAAATAAAACATTAATCATATAGCTAACAAAATAAATAAAATAATCAAGCAAAATAAACTAATTTAATATAACTGAATAAAAACAGAAAGTAAAATAACAATAATAATAATGTTAATAATAATTATAAATTCAACAAAGTAAATAACCTTAGTAAAACTTATAAACAATGGAATATGGCCAGCAGACACCGAGAATTAAATTATAACAATTAACGTAAACGAAAGCAAATTGTTCGATTATTCTGCCCTACACGACTATAAATATAATAAATCGGAAAAAGGGTGAAAATAAACGATGAATGTCTCAAATATCGATTAAATGTGAAAAGAAAAAGTTAAACAATAACAATCATCGCATAAATATATCGACTAATTGGCAGACCTACAAGCATATAAGCGCACAAAGTAAAATCAAAAGTGACGCCAATTCAACCTACATTTCTCTACGTGCAATCAAATATAAATTCGCACTTGATAAAAAGAATACCTTCACGGACCTAAATAAAACACAAACTACAAAGTAACTCAAAACCAAAATGCAACAATCTTTATTCAAATAAAATAGAAAACTTTTAAATAAACAACAAGCAATTAAATCTCAAAATACGGCAGACCTGCAAACATATAATTGAACAAAGCAAAACCAAAAGTGACGCCATTTCAACCTACCTTACTCTTGCTTAATCAAAATATAAATTCGCATTTGCAATTAAGAATACCTGCACGGACTTGAATAACACACAAAACTTTAAATTTAAAAAGTTACGCCATTTCAACCTACCTTGCTCTTCGTTTAACCAAAACATAAAATTGCACTTACAAATAATAATACCCTCACGGACTTAAATAAAACACAAAGCTACAAAAATTAACTCAAAACCAAATGCAATAAGCTTTATTCAAATCAAAACAAAAATTTAAATGAAAAAAAAAAAAACAAAAAAAAAAAAAAAACAAAAAAAAAAAACAAGCAATTAAACCTCGATATATGACAACATGCTGAGCCCTGTTGGATGACCACTGATGGATGACCCTGGTGGATGACCCTGGTGGATAATCCTGATGACAGTTGCAGGCACCTGGAAAAGACGAACGCAAAATTATTAATATTTTAAAATATAATATACTTATAAGATATCGAACTAAACATAAAATATTCGCTAATTACTAATTTCTTATCTTACCTAATTACCTCTCATCAATTAATATCAGTTTTTTCTAGTTATATCTTTAATATTAATTCACTTCAGATATCGTACTACTCTGAAGAGCTAAGATACTTACTTGCTTTTCGCAATTAAAATCATAAAACTTGATTACAGCTATAAGTAAAACTAAACAATTTTTTCTACATATGTTAAAGTCTAAGCTACGGCTATTAAATATCAGTTTTTTTTTTCTAGTTATATCTTTAATATTAATTCACTTCAGATATCGTACTACTCTGAAGAGCTAAGATACTTACTTGCTTTTCGCAATTAAAATCATAAAACTTGATTACAACTATAAGTAAAACTAAATAATTTTTTCTACATATCTTAAAGTCTAGCTACGGCTATTTACTACTATTACATTAGTAATTATTTTAAACATAAGGCACTATTCAGCTCAGAAAACGCAGACTTTTCCCGGATTTTTCACGAAAATTCAATTTACCCATTTTGATCAATATTACAAATTCTCAAGCTGTAAATATTTGCTAACAACAAATTTATTATCTTATCTAGTAACCTCTCACTAATTGATATCAGTGTATCTAATTAATATATTAATAATAGTAACTCTTATCATTTATTCTACTCCTATGAAAACGCTAAGATACTCCCTTTGTTTTTTGCAATTAAATCATAAAACTTGATTGTTCAATTATTTTTTAAACTAAATAATTTTCTACATTACTGAAAGAATAAGCAATTGCCATTTACTACCATATCCCTTAGTTCTATATTAAGCATAGGATACTATGCAACTCAGAAAATGCAAAGACTTTGTCCTGCTTTTTCACGTTAATTCAAATCACTCACTTTGTTCAATATTTGCTAATATAAATCCTGTTATTACCTTTTAATCCTACATTTACTAAAATATTATTTTCGGCAAATTTCTTCCTTTATACTTGGTTTATAAGCTAGTATGTAAGGTGCTATGTTAAATTTCTAAAAAGAGCCATTGTAAGGCACTGAGAAATAAAGAGTCACCTCGCTTCTATCCCCTCCTCTTATAGCTGCAGAGCAGCTGTTAAGAACGAGAAGATACAAACAAGGTGCAATTGTGTATAGCAATAGACTATACAAAGTTGAAAGTTGAAAAAAAA
>Dmoj_HTR2
TGGCGTCGCACGCCACTTGTAATTCGTCTATTGATCATCAAACAGGGGACTCATCACTGGATGGAAGCCTGTCTCGTCCTGGCACAGACTGCTCCCCCTCTGTCTCGACTTGGGACAACTCCTCTCTAACAGGTTCCTCTTCCATCATCCATGGGGGTGCTAGCGATAGCCAACACGTTTCCAGCGATCCACAGCCATCAAACATCACGTTCCATAAACCAGCAGACGACAGTCAACCCCCGCTCCTCCCGCCAAATGAACCAGAAACTACTGCATCCATACAGGAAGCCCGAACTCCGACGCCAAGTAGCGCGCCAAAAGTGACGCCCACGCAAATTTTACCGCCATTACTACTGTCAAAAACCATGACGTCACAGCCATCAAAGTATGTACACCGCGCCAAGTCGCCATCTTTCCTGCCAAAAATGACAGCATTACAACAACCACAGCAACGTATAATGCCAAAATTGCTGTCAAACGACTCCATTGCAAATGCAAAAGAGATCCAGGCGCCAATTTTGCCGCCAAATAACACAATCAATAAAATAGCAACACTAACGCCAAGCTCTGAGCAGCCTCCAGTCATCAACCAACAACTTAATATAACCTATTCTGATCCACCAACCACACCAATACTAAAAGATCCCTGTTACATCCATAAATTAAAAAACACAGTGATCACTAAACACACAAACTCAAAAAGCCTCAAACGAAAAATTTCAATGAGCCTGCAGCAACGTAACCCCAAACGCCCCATACACTCTCCAACTGATAAATTATTTAATAATAATAATATCACAAACCCTATTGTAAAACTACAAGACTTTGCTAAAGTTATCATCAAAACTGCAATTCATGCAGCAAATGACTGCAATGAACTCATGGACTTTGAGACACACACTAACCCAAATGACAGTCCAGACACGGGCAGACAAAAACTAGATGACTCAAACAATATACTCGTCCACACAAATACCCAGCATACTCAACTGCTAGACCACCCTCAAGAAGATATTCAGCCCAACCTGCCGCAAAGCTCAAAAATTCCATCCCTCTTCCTCCCAAATGTTACCGAAATCCAGCCACTACTAGATACAATAAACAAGCTACCTGGCGTTGGCAGCTACACTACCAAGGTAGCACAAGACAACGGGATCAGAATCCAATGTGAAAACATTTCCACATACAATGCCATCAGTGCCCTTCTGCAAGACAAACAAATTCACAATCATACCTACCAGCTACGCAAAGATCGCGGATACCGCATAATAATACGCCATCTCCATTACTCCACACCATATGACTGGATCCGCGACCAGCTCAAAGAACTTGGTTACGTAACTCGACATGTAAGTGTTATCAAACACAGAACCAGAAACGAGCCAATGAACATTTTTGAAGTTGAACTGGAGCCTCGATTGGATGGTGGACATGAAAAAATACTTACATTAACTGAACTAGGACATCAAAATATTGCCGTTGAAAAACAACTCAGACGCATTGATCCACTACAGTGTCATCGCTGTCAATCATTTGGACACAGCAAAAACTACTGTCGTAGACCCTTTGTATGTCTAAAATGTGCAGGACCCCACGCTACCACTACGTGCGCCAAAACAATAGACGCAGATGCCAAATGTGCGAATTGTGGTGGCAAACATGTTGCTAGCTACAAGGGCTGTCAATCATTTGGACACAGCAAAAACTACTGTCGTAGACCCTTTGTATGTCTAAAATGTGCAGGACCCCACGCTACCACTACGTGCGCCAAAACAATAGACGCAGATGCCAAATGTGCGAATTGTGGTGGCAAACATGTTGCTAGCTACAAGGGCTGCCCGGCTTTCAAGAGTGCACAGAATAAACTGATAGCACTCCGTGAACCCGATAATAGACAACACATACAGTCACAGCCCTCACCACAGCAAGTACCACTAGATTCACCTAATTTACCCTAATTTACCACCTAATTTTAAAGTAAATCAACAAACGCCACAGCCACAAATCCAGCCGCTGCAACAATATACCATCAACAAAACAACTAAACCACAGTATACAGCACAACACAACATCCACCCAACACAACTAAATATCAACTTAGCTGACACTGCCAAGGTTAAACCCACAATGCTTCGCAATCCTGCTGAAAGGCATCTAAACAACTTTAAAAACAAATTATTGGCCGAGCAGCACCAAAAACAACAAAACGAGGAACTTCAACGCCACCAAAATCAGCAGCAACAGCACATGGGAGACCAGCCTCTCATACGAGCACTGGAGAGCAACGTACGGACTGCAAACGAAATGAGCAGCAAGATTGACAATCTACTAAATGCACTGTACTCCCTTTGTATCCCAACTCCCAAACCAAACTAATTAAAGTCAACAAAAAAAAAAAAAAAAAAAAAAAAAAAAACAAGAAAATAATAATAATATATAAATATATTTATATAATATAAATATATAAAAAAAAAAAAAAACAAAAAAACAAAAAAAAAACAAAAAAAAAAACCATAAATAAAATTATTTAAAATAATATTTATATCCCCAAAAAAAAAAAAAAAAAAAAAAAAAAAAAAAAAGAATTAAAAATATTATATACACAAATATCTGAAAAGACAACTTTATATTAATCTATGACACTATTCAAACGTTCTGTTAATTCCATTATTACAACACATTTTGTATCGAAATGTATGCCATAACGATCTTTAACGAATATTCTATTTTAATTTCTTTTAAACTGTAATACTCAAAACAGTGTTTACCTGAAATTTATCAAATTAACTTCACTCGAATATGAAAAACGAACTATTTCGTAATCATTAACGTGAATCATACTTTTGAACTTAAATATCTCATTTTAATTTTGTCAACAAATCACACTTTGTACTCAAATGAAAGTTACGCGACCTGCTAGTTATACTTACATATATATGTATAAAAAAAATACATACAAAATAATATCTTAAAAGACAACTTTACATTGACTCATAACGCTATTCAACAACTCACATCGAACATTCTGTTACTTCAATTATTACAATACATATTGTATCGAAACGAATGACATAACGATCTTTAATGAATATCTTATTTTAATTTCTTCTAAATGTAATACTTAAAACAGTGATTAACTTGAAATTATAAAATAATTTCACTCGAATATAGAAAAAAAAAAAAAAAAACATCTTGTTACCTTGAATACACTAACTTGATTCACATCTTGAATAGAAATACCTCATTTTAATTTTGCTCAACAATTTACATTTTGTATTCAAATAAAAGCCATACGATTTGTTATTAATATTTTATTTTGAACTACCAAACAAATGATTTATCTCGAATACACTAACTTTAATCATAAGCTACATCATTAAAATAATAACAACAGACATCATATTATATCTTTATTACTCCAGTTTATTTTAAACAATTTCTTTAAAAGTACTATGATAACTTAATTTAAATAAACTCGCCACCTATGTATTATCCATTACACAAATCCAACTCTAAACAATAATTATGCCCCACGCACCCGCATAATACACACTCACTTCATAAGGCGATTACATGGGCACCGATTCTTGTCTTAGCATATCAGTTCCACACCCAACACAATTCATGCTACACGTCACAGCCACCGCTCTAAGCATTAAATGGCCAGCTGCAGTAATCCTGGCCTAGTAACCACGGATCAGCAACCTTTTCTTGCATACAATATCCAGTACAATGAAACTGCAAACAGCGGTAAGAATCTACGCCCGCAAACAAATTATTAATTGCTCTATATTACAGGAACCAACACACCTGTAATATGCAAATCTTGCTGGCTCAAAACAGCAATCAAACAAGTACACTGTGCTGACTAAAGAGGATTAACATCAATATACAACTTCATTCATGGCCAATTCTCACATCACACTCAACTGAAATACGCGTCCATTACCTGTTCCACAATGATAGGCACAAACTCACTTGCAAACTCAGCCCTATCTGCCAGGAACACATACTTGTGGACGACCATGGAAGAGCCCAGCTTGAGCAAAGCAGCTTCACACCCAACACAATTCATGCTACACTCAAGCACACGCAACCAACACTTTCAAATTCCATTATACCTACATCATGCAGACGTCCTCAGCACCGCTATAAACATCAAATGGCTAGTTGCAATAATCTTGGTCCAGCAATCTTGGTTTAAGCAACTTAATTTCTTATACAATATCCAGCACGACGACAGCGGTAAGAATCTGCGTCCGTAAACAAATTATTAATTGCTCTATATTACAGGGACCAACCTACCTGTAATACGCAAATTTGCCGGCTCTTAACAACAGCCAAATAAGCACACTGTGTTGACCAAAGAGGATTAACATCTATAGATAAATTCATGTATGGCCAATACTTACATCACACTCAACTGTAACATGCGTCCATGCATGGGCACAATCTCGCTTGCAAACACAGCCTTACCTGGTAGAAATACATACCTGCGGATGACCATGTAAGAGCTCACCACACCTCCTGCCGCACTTGACTGCGGAACAACAACCTTTATAAACAGCCTACCTGTGCGCGTGCCCGATGGTTGTGTTCGCTGCTGTTTTGCGGCGCATCACCAGCTGTGCCCCGTTCTTCGCAGCAACATACCTAATTCAGCACACATGCACAGTACTTGCCATCGTTGGACACTTCTCCTTCCCACAAACGGCTAGACATCAACTTCTCTGGCCGCAGCAGCACTTCGTGATCAACTAGGGTTTGAGTGAATAGGCGCGCGCGCGAACTGGATTGTCCTGGCTGTGCTGGGTCATATGCTACCCCAATCTATTGGGTACCAGCATCTCTGTCCATACAGCCCTCCGGGTACCTTCTTGTGGGCGCGCGTTGCTGTTTGTAATCTCTGCCCAATAGCCAGCTGAAAAACGCATAATAGGACATAGACATCACCTTCTGTTAACACCAACTGCTTCACTGTTCTTGGACTTGCCGACTACAACTCAATCATCACTCACACACGCATCTCGCAGGCTGTAGTGTGTTTTTCGCAACATCAATACGTCGCAAGCAACACACACACATAACAGCTACTACACCAACTTCACCACCAACTCAGACACCGCTATCTACACAGATGCATCTCATGCATCTCCTACAACTGGATTGAGTGGCTTGCATTTGGGCTAGATTGTCCTGACTGTGCTCAGGCATATGCAACCACAATTTATTGTGTGCCAGCATCCCTGCCTACACAGCTAGTCAGTGCACCTTCTGGCTAAAATGTACTGCCGCATTAATGTGTTGCTCTATGCCTGTTGCAGCAAGTACATCCTCATCAAGCTATCACTCGCTAACACTTCTGGATCCATGGATTTTATGTCATACTACAACTCAGCTATCTCCTATATATACACCTCATCTTCAACACGCTTTAATCAGCACACACTTCACACATCAATTAACACTGCATAACTCTACTGCCAACCTGGTTACTTGCCACCACAACTTCGTCTATCATCCACATATGTACTCATCAGCCATCTTTAACACAATCACACCCCCAGCCCGGACTTGAAACTCCAAATCATCAAAGTTATCACCATTGGAAACCACTCTTCATTAATTCATATCATCATATTTTATATCATTTATATCATCATATTTTCCCATTCATTGTTTTGTAAACAAAGAAGAAAGTTGCCATATTCTCTAGAAATAACTCTGTTAACAGGCAAGGTTGCCACCCTGCCCTATTAATCAAATAACATTAAGATAATAGGCAATGTTGCCACCTAGTCTTAAGTCTATAACATTTGCATATGTTGCTCAAATAGTAATGAAGCAAATAAAGAAGGCGAGCTGCGGCTAACATTAGACGCTAGCAAACCCCCATAGTGTACAGATGTGCACAAACTTTAAAAAAAATAAAGAAGGCGAGCTGCGGCTAACATTAGTCGCCAGCAAACCCCCATTGTGTACAAGAGTGCACACAACTTAAAAAAAAAACTTTAAAAACTAAAAAAAAAAAAAAAAAAAAAAATGAATTAACTAATAATTAACTAAATAAAAAGTCATCGTGTGTATATGTTCTATGTCGTTTTGCAGCGTGCAAAATATATGTGAACCTGACGCGCGTGTCAATCTTTTCATACCGCCAGAACAATGTACTGTGCACTGGTATTCCCAAGTACCTGTGTAACAGCGTATATGTTACTAAAACGTTAATAAATTGTACTGTCCTATGTACGATCATTTGGTGATTCTTCTATTGCTGATGAAACCTCGTTTTAAATTTTGCAATAATCCACACGCCAAGATGTCGGAATATTCAAGATGGCCGACCCAGCAACTAAATGGACTGACAAAGCCCTCGACAACAAAATAAAAACCGAACTGATCTACAAACTCGTTAATCGTCCCTACTATATACTAAATTGTCCACTACTCTAAACAAATTGGAAAATTCGATCTTGGGGGTGCTCGCGACACCCATTACATAACCCCTCAAAAAATTCAATTAAGCCTCAGCAAAAACTACAACAACAAAAACACGCCACTCGCTCCCGCCAAAAGTGATGTCTCGAAGCAACAACTCTAACCACTCCAGCCAAATGCAATGACATGCAAGAAACTAGTA
>Dmoj_HTR3
TTACTTACCTGATTGCCGATGCCATTGGGGGTCCTCTAATCTGAAAAGAAAAAAGAAGAAAATATTAATATTTCAATTTTCAACTCACCACTACATAGATGGAGAGGGTATGCGCCAGCCGGCGCATGCCAGTGATTGACGCCAGTGCTCCATGGATGCACACTGGCCACGCACTAACGCTTAATGGCTGCCAATCCGGACGACGAGCTGCGCGGGACGCACGCTTTCCACTGATGACAACGTATGCAGCCGCACACTGAAAAAAAAGAGACCACAAGCCATTATCAGCGTTAGACGACAACAAGAGGGCTACTTATCTGACGAGCTGCGACCATTCCAGCGACGAAGAAGGATGTCCATGATGACTGCCACCAATGTACCTGCAAAATAGAATAAGTTAATATTAAGTTAATGTTTAATGTATTTATGTTGAATGTTAATTTATTATTGTTCTTATTGTAACTAAATGTAATTGTCTTTTGCCATTATGTATGTTAAACATGTGAGTTAGTGATGTAAATTGCATGTAAATATTGTAACTATTATCGATAGCTGTAACTATTGTTAAGTGTATAATTAGCGTCACTAAGTTAATCGCACGAGTGACTACCGGATTTTAACCCATTCAACTTAACAAGTGCCTGAAGATGCTGTGAATCCGACTCACACCATAGTTGCTCACCCGAGTAATAAGTTGAGTGTCGCGAGCGTGATCGGACGCACACCGCTGAGCGCGAGGCCGGCGGGCAATTAGAGTAGTCTGACTTTGTAAAATTACATTAAGCCAAGACTGCGGTGAATAATAAAAAAAAAAAAAAAAAAACATTAAAAATTAAATAAAAGTGTCTTTTTATTTAAAACAAATTAAAAACATTTTAACAGCTCTCAACGGCGGTGACTACGATATAAAACACAAATTTAAAATTGAATAAAAGTGACTAAAAATAATTTTTTCACTTGTGAAAAAATCGGCCATCTTGTGGGCAGCCATTAACATGTAAAACTAAAATTTGATTATCTTGATAATTCTTATTTGAAATGAACTAAGACAAAAACTATATTAAAAACAACTACAGCAGCAACTACTGTGACAAATAAAAAACAAAATTCAAATAAAATTAACTAAAATATAACAACTCAAAAAGTGGCCATTTCTATGTACATACGTGCATAAGTACATACATATATAAAATCAACTAAAACTAACGAGTTTTTATTTAAAACGAATTAAAACCTAAACTACAATATTAAACAACAAAAACTGTGATAACTACAACAAAATAAAATTAAATTCAAATAAAAATAACTAAAATATAACAACCTAAAAAGTGGCCATTTCTATGTGCATACACACATACACACATACACATATATAAAAGTTAAAAAACTATTTATTTTCTGTGATTTTATTTAAAATAAAACAAAAGAAAAACCAACGCAACTACAACAACTACTGTGATATTCTTGACAAGTGGAAAATAAAATTCAAATAAAACAACACAAATTAAAAAGTGCAACTACATAAGTGACTACATACACACACACACACATATACAACGCAACCAAATTTAACGAGTTTTATAACTAAAATAAAACAAATTAAAAGCAACTAAACTACAAATGTGTTAATATCTACGTGTTAGTGTTGTTTTTATATGTTAAATGTTAAGTGTTAGTAATGTTAAACATATTAAAATAATACAAAACGGCCACTAAGTGTAAACTAAAAACACACACAAACAAAGTTAATAAAACATAAACTACACATAATCAACAAAAACACCACAAAAACTACATACAACAAAAACTACGCACAAAAAAAAAAAAAAAAAAAAACTACACAAGATGCCCAAAGCTGCCACCAACTCGTCGCCAATCTCGGTGGGCCGAGATGAGGATATCGTCGCCGCATACATCATGCCCAACGTAGAGGAGTCGGACAGAGTCAAGATGCCCGCAAATAAGGCTCCGAGAGCCAATATGGATATTGGTGAGTACTCACTGCCAATATTCCCCCCTCCTCTAGCACCCAAGAAAAGGGCGCCAAAAAGGGCGCCAATTAAGGCGTCCAAAATGGCCGGCCGCAGGTCGCTCGAGAGCGGCTTGGAGGAAGGAGAGAGAGAGCGCAGTGAAAGTCCACAGCATAGGCGGCTCTCTCTCCGAAACTTGGATCGGCCATTGTTACAAAGAGAGACTATCACTCACACTCACACTCAATCACATGCAAACATGAGAAACCACCCCGACGATCACGCTCACACTCAACCACACTCACACGAATCACGCTCACGCTCAAAACAAAGTCACTCAACTAAACCGAAACCAAACAACGATGACGTCACTACGAGAAAACAACTCAACACTATGACACAGCAAGCAGTGCAAATGCAACAAGTACAAACAAATACTAAACTGACTACTGCTACGACAAATACATCACATGCAACTACAACTACAACAAATGCTATGACAATTACAACTACGCATGCAACTACAACTACAACAAATGCTACAACTACACATGCAACTACAACAAACAAAACAACTACAACAAATAAAACTAAAACAAATGCTACAACTAGCGCGAATTCAGTGGCAAGATGGCTGAGCCATGTGCCGCCATACTTGCCACATGAGCTGCCGCAGCCATTCGCTGACGCTGCCACCGCTACTACAACAACAACAGCTGCCAATCACAGCCAGGCTCATGTGCAGTCGCCACTCAAACGACGATGTAATGAGCTTGACGAAAACGACGATGCTACAAAGTTGATATTAAACACACCACAATTCACAAGCGACTTTGCTACACGTTTAATACAAGAAAGACGGCAACAAAAACTACAACAAATACTACAACAAGACAAGCAAAGTTACAAAAAACATAAAGCTACGTCACAACATGCAACAAACACCACTACGTCTACACAAACGAGGCCATCGCCGCCTCAGCGAATAAGTGTACAGGCACAAGTACATAATGTTGACGTCACAACTACAGCCCCCGTCTCTGCCCCTACAGCTCCACCCCAGCACCAACAACAGCAACAACAGCCAATAACTAATGAAACAGTCACCAAGCAAAAGATACCAGCTATCTTTTTGCCTCTGGTGACTGATGTAGTGCCACTGATGGATATGCTTTATAAGCATCCATCAGTGAAAAGATTCAGCACTAAAGCTACTGGTGGTGCTGGGCGAGGACTACGTATTCACTGCCATGACCTTGATACATATAATGCAGTACTGAGTGTACTGCAGCAAGAAAAGCTGCAACTGCACACTCACCAGCCACGCCAGTTAAAAGGCTATCGAGTGGTGCTAAAGCACTTGCACCACTCGACACCTTGCGACTGGTTGAGGGTGCAGTTGCATGCTCTGGGCTTCATGACGCGTTTCGTGCGCGTCATGAAGCACAGATTTACTTCAAAGCCACTCAATCTGTTTGAGATCGAGCTTCAGCCACAGCCTGATGGCAGCCATGAGGCGGTGCTCGGTCTCAAACAGATCGGTATGCAAGCAGTTAGTGTGGAGCGTATGGCCAAACCCATCGATCCGGCCCAGTGCCATCGATGTCAAGCGTTTGGCCATACGAAAAACTACTGTAGGCGGCCATTTAGATGTATGAAGTGTGCGGGAGCACACGCATCCACAGAGTGCCCAAAAGGCAGGGACGAGGCGGCAACATGTGCAAACTGTGGGGGTTCACATGTTAGCTGCTTTAAAGGCTGTCCGGCCTTTAAAGCAGCGCGTGTGAAACTGCTTGCCGCCCAAGCCACACAAGCAATGCGCAAGCAGAGGCAGCCACAACAGCAACAACAAAAGCAAAAGCAGCAACTACAACAACAACAACAACAAGAAACAAACGTGCAACAAGTGGTCAACAGAAAATTGACCTATAGCAGCGCAGCGCGTAGTAAAAACAACAACAACAACACAAATGACAAAGACATGCAACTACAAAGACATAAGCCAAAGACAATACGCGGAAATGCAATAAAAACACCACTAAACAAGACAAAAGTAACAAAAACACCAGCAAATAAGGCCACAGTGACGAAAAACAGCAAAAACACAGCACAAAAACACTTGGCCAAACTACAACATTCACTACAAAGACAACAACAACAGGCTGCAACTCAATCGGCCAAACAAAACAAAGCAATGTTTGGCCGCATTGAACACAAAATTGACAAATTATTGACTGTTTTGGACAAACTACTCAATACACTACTGACCAAAACAGACAAAAGCAGCAGCAAATACAAGTAAAACTGAACAGCAGGTGCAACAAACACAGCAACAACAAGTACAAGTACAACAAATACAACAAGAACAACGAGAACAAGTACAAGTACAACAAATACAACAAGAACATGCAGAACAAGCAGATGAAATTCAACAAATAAGGCGACAGCCACAACGAAATCTTCGAATTGACCTCCACGAACTCTTGGGCCTGGACCTGGACAGGCAGTTCGAAACGGCAATCGAGACGTCAGCAAGCTGGTGCACGAGTAGCTCTATCTGTCCCTCGCCAGCCAACGAGGGACAATACTGACTGCAACTGCTCCAGACAACGAAGATGACCACACGACGACGAGCAACTAATCTGAAAAAGAATAATAAATTAATAAATGCAGCTAAATATAATAAAAAAAAAAAAAAACTAAATGATACGGATACAAACACTTGACTCCGGGAAAATCCATAAAAAATTGCCAATACGACTCAGTGTCAAGCTGAAATAAAACGAATAAATTAACAAATATAAACAAATACAAACTAAAGCTACGAATTGCAAGAACGCGACCAAATACCTGACGACCAAGGACAATTCTTCAAAGATGCCAATTCGGACCTGCGCCTCTCACTGACAGCTAACACATCAATTGACGAGTAATACTACATACATCAAATATGTACAAAATTACTTGACAATTGACTAATTAACCACAATGGACGCCAGTAGAACGCAGACGAACTGAAATAAAACGAAGAAATTAATAAACAATGCAAAAAATACATATAAAATATATGTAAATACTTACCTGCCACCTTGGGATAACACCAATACACGGACGCCAGCAAACTAAACACAAAAGTTAGCAACACATACAAACTTATGCTTAAATGAAAGCTCCATTCATCAGCTTTCAAACGAGCCATTCGCCATACCTGGGAAAATTCCGGATGGACGACAATCGCCTTCGATAAATTTATCGAAAATCCCTGAAGAGCCACTAATTGCATATAAAATGCAAAACTATACATATTTGTATGCGACTTTTTACTGACCATGGCAATGTCAAGCCAAAACAAACTGACTGTTAATAAATTAGCTGAAAAAATAAGAATAAAAGGCTGAAAATAAAGAAAAAAAGTTTAAAAAGCTTCAAAAAAAGGCTAAAAAATATTAACTAACTGCCAATAAAATGTTAAAAAAAAAAAAAATAAAAAAAAAAAAAAAAAAAAAAAAAAAAAAAAAAAAAACAGTTAAATCTGAAAAAGAAAATAGCTGAAAAAAATAATAATATATGCTGCCAATAAATATGAAAAAAAAAAAAAAAAAAAAATCTTATATACTTACCTGATTGCCATTGGGGGTCCACAAATCTGAAAAAAAAAAAAAAAAAA
>Dmoj_HTR3Ba
CTAAACCACTTGCCGCCAGTAATGCTACAAACACCTCGACACACAACCCCATGCAAGCGCACACAAACACAATCACACACACACGAGTAAACAGCACCAATGACATGACGAACGCCGACGACGACGGCGGCCAATATATAAATAGAAAAAACAACAACAACACAGTGGCGCAAAACACGGCAAACACGGAAAACACGGACGACACTGCTCTGACAAAAAAGCAAACGAGCACGCTCTCTCAAATACACACACACATTCACACGAGTGACAAGACTGACGAAAATGACAACTGCAGCAGAAGCTGCAAAATGACTAGCGCTCAGCCAGCAAGCGCACAACACCAACACCAACACGAACACGAACACGAACACGAACACGAACACAAACAGAAAACGAAAACGAAAACGAACAGTGAAAATGCACACAAAGTTAAAAGGTGGCTCACCAGTGTGCCACCACTGTTACCCCACGAACTGCCGCTGCCACTTCATTCTCATATACCAACAGAAATAAATAAACTATTAAATTCAAAAATTAATGCTAAATGGCAATCGCCTTTGAAGAGGCGCTGCGCCGAAATGGTGCCTGACGATGGCGACGAGGGTGTTTCACTACCCTTGGAAACGCCCAAATTCAAGAGTGCATTTGCCACTAAACTGCACCAAGAGGTGCGGCAGCAGCAGAAGATGCAGCAACAACAACAACAACTAGAGCAACAGCACCAGGCAAAACGCTCTAGGGCTGTTCAAAATGCATTGCAGCCTTTCAGGCGGGAGCTGGAAACCAAACACGCAATCCAGCCGCCGCAAAAACAGCCACAAACACAGCCACAGGCGCAGCTGTGTAACAATGGGGAGCAGCAGCAACAACAGCAAGAAAACATATCGTCTCTCGACCTTGCTCTCACTCACAATGCTGAGACGCAGCCAGCTGAGAGGTGTGCCAAGCCAAATGAAAAAGTGTTGCAGCCTTTTGGGCTGTTCCAAAAATCTCCCAAGCAAATGCAAATACAAATGCAGACACACATGCATGCCTGCGCTTCTGACTCTGCTCCCAAACAGCAACAACAACAACAGCAGCAGCAACAACAACAACAACAACAGCAGCCAATAAGAATACCGCCAATATTCTTGCCACAAATGGATGACATTCTGTCACTAACCAACAAGCTACAACGCCATCCAGCAGTCGGCAGATTCGTGACTAGCGCTGCCACAAGCAGCAACAGTGCTGGTGTCACTATCCATTGTGACGATATGGCCACGCACAAAGCCATCATAGATGTCCTGGCTGCTGAGAATGTGCAGATGCACACACATCAGTCTCGCAATCAGAGAGGCTATCGAGTTGTAATTAAAAAATTACACCACTCGATACCCTGTGATTGGCTGAGAGCTAAGCTGTCGGAGTTGGGCTTCGTGGTGCGCTTCGTGCGCACCATGAAGCATCGCTTCACCGGCACGCCACTCAATGTTTTTGAGGTGGAGCTACAGACAATGCCCGATGGCAGCCACCTCAAAATATGCGATCTGGACATGATTAGCAACCAAATGGTGCAAGTGGAGCGGCAGGCGAAGCCAATTGATCCAGCCCAATGCCATCGCTGTCAGGCATTCGGGCACACAAAAAATTATTGTCGCCGCCCTTTCCGCTGCATGAAATGTGCTGGCCCCCACCCATCCACTGAGTGCACCAAAGCACGAGATGCTCCAGCAAAGTGCCACAACTGCGGAGGGGAGCATGTGAGCTGTTATAAAGGCTGCCCAAAATATAAAGAAGCTAGAAATAAGCTGCTAGCTGTTAAGCACTTGCCGGCAAACAAACTGCAAAAGCAACAACAGCATCAACAACAGCACCAACAGCAACAACAAACTGAGCAGCGGCATCAACAGCAACCACAACCTGTGCGACAAACAACAAGACAACAACAACAACACCAAAAACAACTAACACTAACGCGACAGCCAAAACTGCAACAGCAACAGCAACAACATCAATCACGACAACAACAAAGCACAAACAAAAAAACGCCATTAAATCCAGGCACAAAGCGCAAGCTGACATATAGCAGCGTGGTGCGTGGATCGCATAATGCAACACAACACCAACAACAAGAACAACTACGACAAAGACAGACGCGACGACAGAAACACCAGCAGCAATCCCAAACGCCAACTACAAAGCCCACCAGCCACACCGCTAACACTAACACACAGAGATACTCAATAAACAACAAAGCAAAACAACTACCAACTACAACAATCATATCAAATGGACGTAATCCAGCAGCAAGGCACCTGGCTAGGCTGCAACAGCAGCTAAAGGATGAGCAGGCCAGGTCAAGTAGCCTTGAAAAGCTGCTGGATCAAAACAAGGCCATGTTCGAGCGACTAGAAAAACAAATGGAGCAAATTATGATGATAGTTACTTCTTTATTAATGAAAAATAAACAACAAATACAAATCACAAGTACAGGCGAAACAATCCAGCGAATCCCACAGAGGACTCCAGAGCGTGACGAAGTCGTCCCCAGAGAGCTGATGGATCTCAGCGCTGGGTACGAGGCAGCTCCAGCAATGATGTCACCGAGCTGGCGTACCAGCTCCACAACGTCCAGCATAACCACGCCAACGAGCGTAGCCGTATACTAAAATGAGAAAACAACCTTACACAATATACACTCACCTGCAAAACGGCTAAAAATCCAACGAAGATGATCAGCAATGCTTTTAACTGTCCCTGGATGCGCTAATAAACCTACCTGAAACGAGAAAAGTACAAAGAATCATCTAATTAGTAGCTAAATAAAAACTAGCAAAAGTTCACAATATACACTCACCTGCAAAGCGGCCAAAAATCCAACGAAAATGATCAACGAGGCTTTCAACTGTCCCTGGAGATGCTAATAAACCTACCTGAAATGAGAAAAGTATAAAGAATCATCTAATTAGTAGCTAAATAGAAACCAGCAAAAGTTCACAACATACACTCACCTGCTAAGCGGCCAAAAATCCAACGAAGATGATCAGCAATGCTTTCAAATGTCCCTGGAGACGCTAATAAACCTACCTGAAACGAGAAAAGTAAAAAGAATCATCTAATTAATAACTATTTTGAATTGAGCAAAAGTTCACAATATACACTCACCTGCAAAGCGGCCAAAAATCCAACGAAAATGATCAACGAGGCTTTCAACTGTCCCTGGAGATGCTAATAAACCTACCTGAAATGAGAAAAGTAAAAAGAATCATCTAATTAGTAGCTAAATAGAAACCAGCAAAAGTTCACAACATACACTCACCTGCAAAGCGGCTAATAATCCAACGAAGATGATCAGCAATGCTTTCAACTGTCCCTGGAGATGCTAATAAACCTACCTGAAACGAGAAAAGTACAAAGAATCATCTAATTAGTAGCTAAATAAAAACTAGCAAAAGTTCACAATATACACTCACCTGCAAAGCGGCCAAAAATCCAACGAAAATGATCAACGAGGCTTTCAACTGTCCCTGGAGATGCTAATAAACCTACCTGAAATGAGAAAAGTATAAAGAATCATCTAATTAGTAGCTAAATAGAAACCAGCAAAAGTTCACAACATACACTCACCTGCTAAGCGGCCAAAAATCCAACGAAGATGATCAGCAATGCTTTCAAATGTCCCTGGAGACGCTAATAAACCTACCTGAAACGAGAAAAGTAAAAAGAATCATCTAATTAATAACTATTTTGAATTGAGCAAAAGTTCACAATATACACTCACCTGCAAAGCGGCCAAAAATCCAACGAAGATGATCAGCAATGCTTTCAACTGTCCCTGGAGATGCTAATAAACCTACCTGAAATGAGAAAAGTAAAAAGAATCATCTAACTAATAACTATTTTGAATTGAGCAAAAGTTCACAACATACACTCACCTGCTAAGCGGCCAAAAATCCAACGAAGATGATCAGCAATGCTTTCAAATGTCCCTGGAGACGCTAATAAACCTACCTGAAACGAGAAAAGTAAAAAGAATCATCTAATTAATAACTATTTTGAATTTAGCAAAAGTTCACAATATACACTCACCTGCAAAACGGCAAAAAATCCAACGAAGATGATCAGCAATGCTTTCAAATGTCCCTGGAGACGCTAATAAACCTACCTGAAACGAGAAAAGTACAAAGAATCATCTAATTAGTAGCTAAATTAAAACTAGCAAAAGTTCACAATATACACTCACCTGCAAAGCGGCCAAAAATCCAACGAAGATGATCAGCAATGCTTTCAAATGTCCCTGGATGCGCTAATAAACCTACCTGAAACGAGAAAAGTACAAAGAATCATCTAATTAGTAGCTAAATAAAAACTAGCAAAAGTTCACAACATACACTCACCTGCAAAGCGGCCAAAAATCCAACGAAGATGATCAGCGATGCTTTTAACTGTCCCTGGAGACGCTAATAAACCTACCTGAAACGAGAAAAGTAAAAAGAATCGTCTAATTAGTAGCTATATTAAAACTAGCAAAAGTTCACAATATACACTCACCTGCAAAGCGGCCAAAAATCCAACGAAAATGATCAACGAGGCTTTCAACTGTCCCTGGAGATGCTAATAAACCTACCTGAAATGAGAAAAGTAAAAAGAATCATCTAATTAGTAGCTAAATAGAAACCAGCAAAAGTTCACAATATACACTCACCTGCAAAGCGGCCAAAAATCCAACGAAGATGATCAGCAATGCTTTCAAATGTCCCTGGAGACGCTAATAAACCTACCTGAAACGAGAAAAGTACAAAGAATCATCTAATTAGTAGCTAAATTAAAACTAGCAAAAGTTCACAATATACACTCACCTGCAAAGCGGCCAAAAATCCAACGAAGATGATCAGCGATGTTTTTAACTGTCCCTGGAGACGCTAATAAACCTACCTGAAACGAGAAAAGTATAAAGAATCATCTAATTAATAACTACTTTGAATTGAGCAAAAGTTCACAATATACACTCACCTGCAAAACGGCCAAAATTCGACGAGGATGAACAGCGATGCTTTTATCTGCCCTTATAGAAGTTAATAAGCTTACCTGCAAAGAGAAAGATCAAAAATTCATCTAATTAATAACTAAACCATAACTAGCAAAAACTTAAAATACATACTCACCTGAAAAACGGCAACAAACTTGACGAGGATGACTAACGACGCTTCTATCTGCCCCTGGAGATGATAATAAGCTGACCTGCAACGAGAAAAATAAAAAGAACTCACAAATTAACAAAATTAAACAACAAATAACAAAACGGAAAACAACACAAAATGCACTTATCTTAAAAACGGCGAAGCATCCATAGAAGGTTTCCAATTAACGACCCTGAAACAAGAGAAAAACAAAAATCAAATAAAAACAGCAAATTAATACAAAAAAAGAAAAAAATAAAAATTACAAAAAAAAAAAAAAAAAAAAAAAAAAAAAAAAGTTAAAACAGCAAAGAAGAAATATAATAAAAGAGAAAAAAAAAAAAAAAAAAAAAACCCATATACTATTTCTATTTTATTATTGTAAAAAAGAAAAAAAAATAAAAATAAATAAATAAATAAATAAAAGAGAGAAAAGAAAAAAAAAAAAAACAAAATAGCACTTATACACATCTTATTTGCACCACTAATGAAATATTTTCATTTCTTTCACATCCAATACACACAATGTACACAATTGATATGTACAAGTGTATGTAAGCGTATGCAAGCTAATGCATACGCTGTACTCACCCACGACTACTGCAACAACTGGATGGCGCTGCAGACGGGAGGGGGTCAGGCAGCTGGACTGGCTGCGCTTCCCTCCTCTCCTACGCCCCACTTGACGACGATCTCCAGCCCGATGCTTCATCCCAATTGGACCCTCATGGATTCCAGCGACCACCTGAAAAGATAGAAAAGAAAAAAGCCAATTAATTATTAATTATTAATATATGTAAACCAAATGTATGTTATCTCCTAAGTCGTTCAATGTTTTTGCAGTCTTTTGAGTATTCGTATCCCATTTCCGCATGGCGCCTGCGTGTGACCATAGTCGGATAAGTCAGTACGCTAAAAAAATGCTAAAAATACCAGAAATCTGTAAACTAATTTAGCTTAACGTAACACAAAACAACTACGGCATCCGATATGTTATCGGGCCAAGTAACATTGATAGCAAAGTGCGATAAACGCAGCAATTCAAATTCAAAATAGTTGCTTAGATTGAGTAATAAGTTGAATTGTGTTAAGAGTAAATGCTAAGAGAAAATTTGTAACTGCCGCTTCACGGCAGGCAATTGGCTGGCGCATACTCCACTGCCGTCTGTGCGAGAGCTCGGACCTGTTCAGCCTCGCTCGGTGTGCGCGCCGCGAAAGCACCAGCCCAAACAGAAAAAAAAAAAAAAAAAAAAAAAAA
>Dmoj_HTR3Ca
CTACACCACTCGACACCCTGTGCCTGGCTGAGGGTCAAGCTGTCGGAGCTGGGCTTCGTGGTACGTTTCATACGTGCCATGAGGCATCGGTTCACCGGCATGCCACTAAACGTCTTTGAGGTTGAGCTGCAGCCAATGCCCGATGGCAGCCATCTCAGGATATGTGAACTCGATACGATCAGCAATCAACAGGTGCTAGTTGAGAGGCAGGCGAAGGCCATCGATCCGGCCCAGTGCCATCGATGCCAGGCGTTCGGGCACACTAAGAACTACTGTCGACGCCCATACAGATGCATGAAATGTGCCGGCTCTCATGCATCCACTGAGTGCACCAAAGCACGAGATGCACCCGCAAAGTGCTTCAACTGTGGAGGTGCACATGTATGTTGCTATAAAGGCTGCCCTAAATACAAAGAGGCTCGAAATAGGCTACTAGCTGTAAGGTACTTACCGACAAACGAGCTGCAGCAACAGCAACAACAACAACAACAACAACAGCAACACCAGCGCCAAGATCGACCACAGATTGAGCAGCGGCAGCAAACAAAGCTACAACAGCAGCAACATCAATTGCGACAAAAACAGCAACGCACAAAAGAGACGCCAATAAATCCAGGCACAAAGCGCAAGCTGACATACAGCAGCGTGGTGCATGGATCGTATAAAACAACAAAGCCACTGCCGCAACACCAACAGCAAAACCAGCAACAACAACAACAACAACTACAACTACAACGACAAAGACAGACGCGACAACACCACCAACAACAGCAACCCCAAACACCAATCACAAAGCCCACCAACCGCACCACTAACACACAGCGATACTCAATAAACCACAAAGAGAAACGTCCAACAACAACAACAACTGTATCCAATGGACGTAATCCAGCAGCAAGGCACTTGGCTAGGCTGCAACAGAAGTTAAAGGACGAGCAAGCCAAGTCAAGTAGCCTTGAAGAGCTACTTGAACAAAACAAGGCCATGTTCGAGAGGCTGGAGAAACAAATTGAACAAATTATGACTATAGTTATTACTTTATTGAACTCAAACAAACAAAAACAAGTCATGAATGCAGGTGAGCCAATGCAGCAGAGGACTCCAAGGCGCGAAGAGGTTGACCTCCGAGAGCTGATGGACCTCAGCGACGAGTGCGAGGCGGTCTCAGCGATGACGCCAACGAGCGTAGCAATGTACTAGGTAGCTTACATCAACATTTGTGATGCCAATAAGCTTACCTGCAATGAGAAAAATTAAAAAAAATCATCTAATTAATAACAATATTAAAACTAGCAAAAATTTAAAATATACACTTACCTGCAAAACGGCCAACATTTGTGATGCCAATAAGCTTACCTGCAATGAGAAAAATTAAAAAAAATCATCTAATTAATAACAATATTAAAACTAGCAAAAATTTAAAATATACACTTACCTGCAAAACGGCCCTCGACGAGGATGACCAATGACGTTCCTATCTGCCCCTAGAGATGTTAATAAACTTACCTGCAATGAGAAAAATTAAAAAAATCATCTAATTAATAACAATATTAAAACTAGCAAAATTTAAAATATACACTTACCTGCAAAACGGCATAAAATTCGACGAGGATGATTGACGACGCTTCTATCTGCCCCTAGAGTGTTAAGAAGCTTACCTGCAATGAGAAAAATTAAGAAAATCATCTAATTAATAACAATATAAAAACTAGCAACAATTTAAAATATACACTTACCTGCAAAACGGACAAAAATTCGACGAGGATGATTGACGACGCTTCTATCTGCCCCTAGAGTGTTAAGAAGCTTACCTGCAATGAGAAAAATTAAGAAAATCATCTAATTAATAACAATATAAAAACTAGCAACAATTTAAAATATACACTTACCTGCAAAACGGCATAAAATTCGACGAGGATGATTGACGACGCTTCTATCTGCCCCTAGAGTGTTAAGAAGCTTACCTGAAATGAGAAAAATTAAAAAAATCATCTAATTAATAACAATATAAAAACTAGCAACAATTTAAAATATTCACTTACCTGCAAAACAGCCAAAAACTCGACGAGGATGACCAATGACGTTCCTATCTGCCCCTAGAGATGTTAATGAGAAAAATTACAACAATCATCTAATTAATAACAATATTAAAACTAGCAAAATTTAAAATATACACTTACCTGCAAAACGGCCAAAAATTCGACGAGGATGATTGACGACGCTTCTATCTGCCCCTAGAGATGTTAATAAGCTTACCTGCAATGAGAACAATTTAAAAAAATCATCTAATTAATAACAATATAAAAACTAGCAAAAATTTAAAATATACACTTACCTGCAAAACGGCCAAAAACTCAACGAGGATGACTAATGACGTTCCTATCTGCCCCTAGAGATGTTAATAAACTTTCCTGCAATGAGAAAAATTAAAAAATCATCTAATTAATAACAATATTAAAACTAGCAAAATTTAAAATATACACTTACCTGCAAAACGGCATAAAATTCGACGAGGATGATTGACGACGCTTCTATCTGCCCCTAGAGTGTTAAGAAGCTTACCTGCAATGAGAAAAATTAAAAAAATCATCTAATTAATAACAATATAAAAACTAGCAACAATTTAAAATATACACTTACCTGCAAAACGGACAAAAATTCGACGAGGATGATTGACGACGCTTCTATCTGCCCCTAGAGTGTTAATTAGCTTACCTGCAATGAGAAAAATTTTAAAAATCATCTAATTAATAACAATATTAGAACTAGCAAAAATTTAAAATATACACTTACCTGCAAACAGTCGTCCTGTTGTTTAGTGGCTCTGTCACTCTGTCATTTCGTCGCTCTTTTAGTCAGTTTTATTGTTGTTCAGTGGCTCTGTCACTCAGTCATTTTGTCGCTCTGTCAGTCAGTCGTCCTGTTGTTTAGTGGCTCTGTCACTCTGTCATTTCGTCGCTCTTTTAGTCAGTTTTATTGTTTTTCAGTGGCTCTGTCACTCTGTCATTTCGTCGCTCTTTTAGTCAGTTTTATTGTTTTTCAGTGGCTCAGTCACTCTGTCCTTTCGTCGCTCTGTCAGTCAGTCGTCCTGTTGTTCAGTGGCTCCGTCACTCTGTCATTTCGTCGCTCTGTCAGTCAGTCGTCCTGTTGTTCAGTGACTCTGTCACTTTGTCAATCTGTCACTCGGTCATTTCGTCGCTCTGTCAGTCAGTCATCCTGTTGTTCAGTGGCTCCGTCACTCTGTCATTTCGTCGCTCTGTCAGTCAGTCGTCCTGTTGTTCAGTGGCTCTGTCACTCTCTCATTTCGTCACTATGTCAGTCAGTTGTATTGTTGTTGTGCTGGCGTCACTATCTACAGCGATGATATGGCCACACACAGATGTACACCCACCAGTCACACCATCAGAAAGGATATCGAGTGGTAATCAAAAAA
>Dmoj_TR1Ab
GCCAGCGCCGCTATTTATCGCCAACGTGACGGATATTATGCCTCTGCTAATACGCCTGGATGACGCTATTGGCCAGGACAATTACTCCACCAAGCCTGCTGCTAACCACGGCATTCGTGTCCAGTGCAAGGACGTCGCCACGCACCGCAAGCTGGTAAGATATCTCGACGCAAATTCAATTGAAAATTACACATTTCAATTGAAGTGCGAGCGCGGCTATAGAGCTGTTATTCGGCATCTGCACTTCTCCACTCCGGATCACTATATCCGTGAGCAGTTGGCCAAGTTAGGGCACGAAGTCCGCTTTTTAAGAGGCATTAAGTCTCGATTTACAAAAGAGCCTCTCGATCTCTTTGAGGTTGAGTTAGCCGTCAGCGCAAACAACGCAGAATTGCTGCAAATTACGGCCATTGGCAACCAGCGTGTCAAAATTGAGCGGCCGTATAAAACTAATGAAATTGCTCAATGCCATAGGTGCCAAAAATTCGGGCACACAAAGAATTATTGCCGTCGCCCCTTTGCCTGCGTCAAGTGCGGCGCCAATCATGCTTCCACGGACTGTGGCAAGCAAAAAGGCGACCAAACTCCAGCAAAGTGTGCCAATTGCTCCGGCCCACATGCCGCGAGCTACAAAGGCTGCCCTGCGTATAAAGAAGCGTGCAAGAAGCGTGAAAATGAGAGTGCTACGCAGCTAGCAAAGATAATTAACACTCTAGCTAAGCCTGCTCCGACTGTAACTGCTCAGAGCAGTCGAGTAAACATGCCAAATATGTCTAATATGCCAAATCTTTTGCAGCAAGCCCCCCCTCAGTCACGACCGCAAACTGTTAGTGCAGGGCCCAGTTATTCGGCTGCTCTTCGGGCGGGCCTTCAATTTGCTCAGCCTGTCGGACCGGCAGCTATTAGCAGCAAACAGCGTCAGTCTAGGCAAAAAGCCACCAAAGTTAGCCAGCAACAACAACAACAGCAGCAACAACAACAACAGCAACAAGTTCGTTTGCCTAGGCAGGCAAGTGCGCAGCGGCCGCCGCAGCCAAAACGTAGCCGTAGTCTGAGTACGCGCCGTAGGCATCCGCAACCAATAGATGGGGGTGCGCATCCAGCTAGTGGGGGTGTTCATTTTCAACGTTTCGAGCAGCCAATGAATGCGAATGTGCCAAGTATGCCAGTGCAAGTTAGCTTTAGATTAGAGGCTAAAATAGACAAACTCATTGAGATGATGACCACACTCACGGCCTGCCTGTTGGCCCAATTTGGTCCCAATGAGCGCTTAAATGTCTAACAATGTAACTACTTCCCCAAATACCAGTAGACGCAGCGCTGCACTGCAGCCTGCTGTATCTCAACGTGTCAACAACATGAACATATCTTTTTGGAATGCTGCCGGTGTCAAGAAAAAGCTTAATGAGCTCAATCTATATCTCGTCAAGCACGATATAGACATAATGCTAGTGTCCGAGACGCATCTGACTGATAGCGATAGCATTGCTATTAATGGCTATATTGTTTATTTAGCAAATCACCCCTCAAACAGGCGCAGAGGAGGTGCAGCCTTCATAATTAAACAACAGATATGCCATTATGCTATGCGCTTTACATCTTACGACTCGCATCAATCTGTCGAAGTTTCAGTCAGCCTGCAAAATGGCCGTCACATTAATATTGCCTCAATCTACTGCCCGCCGCAAGTTATCTGGTCTGGGCAAGATTTCAACAACCTGCTTTTATCCTTGGGTGACACCTTTATAGTCGGTGGTGACTGGAATGCGAAAAGTCAGTGGTGGGGCAACGCCAGATCTTGTCTCCGTGGCCGAATGCTAGTCAATAGTATTCTACAAGTGAATTGCAACATTCTGGCAACTGGGTCGCCCACCCATTTTCCGTTTAATTCACGCCAAACTCCGTCTGCCATTGACTTTGCGCTATTTAAAGGTATCAGGCGAGATTTGCTTGCCATCACTGACTCTTTCGAGCTTAGCTCTGATCATCTCCCGCTGCAAGTTCAGCTGGTTGAGAAGCCTGTCACCAGCAGAGCAAAAGGCCATCTACTTGATCTGAACGCTAACATCAACAAATTTCAGAGCTATCTAAACGACAAAATCTTGCTCAACACTGAGATCAACAGTGCTGACGATATTGATGATGCGGTCAATATTTTTGTCCGAAACATTGAAGATGCTGCAAACTATGCGAATGCACAGCACCCACGCAAGATTATGAGGACTAGATATCGCGTAAATAGACAGACTCTGCATCTCATCGAGGCCCATAAGCAAGTCAAGCGCTATCTGACTCGAAGTCGCAATCCGATGCTTAAGATGCTCTGCAACAGGCTATCGAATCGCATACGCAAAGAGCTCATATATGCTAGGCAGAAGTATGAGGAAGAGCTATTCAGATCTATCGATCCAACCGATAGATATAGTATGCAAAAACTCTGGCGCCTGACCAACGAAATCAAGCGACAGCCTGCTCCAAATCTACCGCTGTTGAAGTCCTCTAGTGACAATGGCTCTAATGCGCAAAATGTCTGGTGCAAGACAACTGCCGAAAAGGCCGAAACGTTTGCTGCAAGTCTTGAGCAGCGTTTTCAACCTATTGTGACTACGCCACCCAGTGTTCTGGCTGAAATCGAGGCTCAAGTTAGCCAGCCATCTTTGACTGCTTCAGTCTCATTCCGGCCAGTCACTGCGGCTGAGGTCACCAGTCACATCAGCACGCTAGAGAACAAAAAAGCGGCTGGATTGGATCAAATTGACAATCACACCATTAAAGCGCTGCCATTGAAGGCTGTTTTGTATCTTGTTATGATATGCAATAACTCTCTTAGATTGAGTCATTTCCCCTCGAGCTGGAAGTTAGCAGTGGTGAAGATGGTGCATAAGCCTGGCAAGCCTACGCACCATGTTGCATCATACAGGCCAATAAGTCTGCTGTCTGGCCTCTCTAAGATACTTGAGTATCTGATTTTGAGCCGTATGCTGGAGCAAGATACTCTTGTAAATGCGATTCCAAATCATCAATTTGGATTCCGCAAGGCGCATTCTGCTGAGCAGCAATTGGGTCGAGTCACCCAATACATTATTAAAGCGTTTGATGATCATAAATACTGCTCTGCTGTGTATATGGATATCAAAGAAGCCTTTGATCGAGTGTGGCATACAGGCTTGAAGTATAAGCTTAAGAGGCTTTTGCCGGATGCTCTCTATCGCATCCTCTGTTGCTATCTAGCAGATCGCACTTTCATTGTTGAGTGTCACGGTGGCTGTCGCTCAGGAATCAAGCAAATTAACGCTGGTGTGCCACAAGGTAGCTTGCTCGGGCCTATCTTGTACAACATATACACCAGCGACATACCAAGGCCAACTTGTCTGCGTGGGATTCTCATTGCTACTTATGCTGACGACGTCATTGTCCTATCGACAGACTTTCGCCAAGCAGATGCTCTTAATCAACAGCAAGCTTACATGGATAGATTGGCTGAATGGGCGAGCAAGTGGTGCATTACAATAAATGCAAACAAGACTATGCATATCATGCATACTCTTAGAGTCATAGCGCCATATCAGGCGATTCGCATTGGCAACGAAACTATTGAGAATGGCACCTCACATTCGTATTTGGGCGTTACTCTAGACACAAAACTACGATTCTCACAACATGTCACTACGGTCGTTACTAGGGTCAGGGCTAGGCTTAAAAAGATAGATTGGCTCATTAACAAAGATAGCAAATTGACGCTCAGAACAAAAGTCATTATTTACAAGCAGCTAGTTGCTCCACTTTGGCAATACTCGCTGCCTGTATGGGGCGCTCTGCTATCTGAGGCGCAATTCAGCCGCATTCGAGTCGTACACAACAAAGCTCTGAGAGCCATTTCTGGTGCTCAGTACTTTGTTTCGAACGCGCGCATCAGAGCTGAGTTGCAAGTCCTGTCTGCGGATGATATATTCAACAATCTCTGCGCCAAATACTATGATCGACTCCGGGTCCATACCAACAACTTGGCCAAAAACATTGCCTATGACCCGTTCATCCCACAGCGGATAACATTGGCAAGATACACGAGTCTCGTAAACACGCATTTGGCCAATGACATTGCTCTACGCACCCAGCGACAACTACAACGGGAGGCCGATGAAATAGCTGAAAGTAGGGAGCGATTCCTTCGCCGACGGGAGGCTCAGCAACACAACGAAGCTGCACAAGCAGCAGCCCACCAGCCGCAACGGCTACCTGTCTTCGAGGGTATTGCGCCAATGCCGCTGCCACTACCACCACCATCACCACTTGCTGCCTATAGGGTCCTATTTAGATCACATAGGGATCAGTCATAAAATTTGCATTTAATGCAATTTCCAATCAGCTGTTTTAACTTTTTGTAATTTAAGCTAATTTTAGCTCAAGCCCATACTTGAGAAAATGACCAGACTTTGTCTCGACTTTTCTCTTTTATTCCAATTGGCCACTTTGGGCTACTTTTCTCTGTGCATCTTGTAGATGCTTATTAATGAAATAATTGAATTATATTAATTAATGCCATCTATTACTAAATCTTACTTATCTATTTAGTCGTTAATCAGTTACTCAAGCACTTTATTGTTAATTTCTATTATCTTTAAATTGCTCTATTATAAGTATTTTGTAAAATTAAGCTGCACTGTTATTTTTGTGCACTTATGGCCATTTAAATTTAATCATGTAATGATAAGTTTCGACAAATATAGTCCTTTTTTAGATTTTAATTATCTCATAGGCGCTATTTATATTCATAAGAAATGCTATTGTGAAGTATTAATTGAATAAAAAGTATCTCCGTACTATCTTCCCCTCGCCATGCAGCTGCTGGTCAGCTGATCATGTATGAGATGCGAAGAAACGGAGATCATCAATGTGTGTTCTCTTGTAACATACGAACAGAAAAAAAAA
>Dmoj_TR1Ba
CGAATAAATTTTGCAAATTAAATTGCAACAATGCCTAGGGGCTATGTTGCAGCTGACGGTGAAGAGGATATGGACGTGGAAGTTGAATCTCTTCTCGGCTCGCCGACACATTTGTCTGCGCCCACGCCATCGAGTGCGCCAGTGAAGAAAAGTGAGGTTTTTGCGAAACCAACAACATCTCGAGCTGCGGCTCAGCTACTGAAAGCAAATGCGGCTGGTGTTACCAACAGCAGCAAAGCTGATAAAGCAATTGCTAATTATCATAAAGCCAAAGCGGCTCTCAAAAGTGGCCAGATGACAATCGAAGAGGCGCTTAAAATGGGCGCGCAGCCACTTGCAACTGCAGTTAAACGCACTGCTGAAAAGGGTGACAGCCCAAAGAAGAAGAGTGCTCAACTGGACTCTATTGATCTGGGTGACAGTGACGTAGAGATTCCGCCATCTGATGACAACAATAAATTGAATCCAAGGACTGAGAACACACAGAAGAAGGCAGCTGACCTCGCCAATAAAGTTTGCATTACCAGTAATGTGCAAATTACTCCACCTTCTACTTCTACTGACGCCCCCAACGCACACCTCTTTGTGAAGCCGGCGCCACTATTTCTGGCTAACGTCACGGACATCATGTCGATTCTCATTCGACTGGATGAAGCCATCGGCCAAGTCAATTATGACGTCAAACGCACCTCCAACCATGGAATCAGAGTCCAGTGCAAGGACATCGCCACTTATCGCAATCTGGTAAAGTACTTAGATGAGAATAAAGTTGAAAACTACACGTTTCAGTTGAAGTCCGAGCGAGGCTTCAGAGCCATTATCAGAGATCTGCACTATTCCACTCCGGACCACTATATCCGTGAGAAATTAGCCAATTTAGGGCATCAAGTTCGCTTCTTGAGAGGCATTAAATCTCGTTTCACTAAAGAGCCGCTTGATCTCTTCGAAGTTGAGTTAGTTCCCAGTGCTAATAATGCTGAATTCATGCAAATCACTGCCATCGGCAATCAGCGCGTCAAAATTGAGAAGCCGTACAAATCCAGCGAAGTTGCTCAATGCCATAGATGCCAGAAATTTGGGCACACTAAAAATTATTGCCGTCGCCCCTTTGCCTGCGTCAAGTGCGGCGATAATCATGCCTCCACGGACTGTGGCAGACAAAAAGGCGAACAAACACCAGCGAAGTGTGCCAACTGTGCTGGCCCACACGCTGCGAGCTACAAAGGTTGCCCTTCTTATAAAGAAGCGTGCAAGAAGCGCGAAAATGAAGGCGTACACCAGATAGCAAAGCTAATAAACAATTTAGCCAAGCCTGCTCCCACTGCAACTGCTCAGCGCAGTCGCTCTAATATGCCAAATATGACTAATATGCCAAATCTTTTACAGCAAGTCCCCCCTCAGTCACGACCGCAAACAGTTAGTGGGCCCAGCTATTCGGCTGCCCTTCGGGCGGGTTTAGAATTTGCTCAGCCTGTCGGGCCGGCAGCAATTAGCAGCAAACAACGTCAGTCCAGACAAAAAGCCACAAAACGTAGCCAACAACAACAGCTCTTGCAGCAACAACAGCGGCAGGCAAGCGCACAGCGGCCGCTGCAACCAATGCGTAGCCGCAGCCTGAGTACGCGCCGTAGGCGTCCACAGCACGTAGATGGGGGTGCGCATCCTAATAGTGGGGGTGTTTATTCTCATCGTTTCGAGCAGCCAATAAATGCGAATATGCCAAGCATGCCAGTGCAAGTTAGCTTTAGATTAGAGGCTAAAATAGACAAACTCATTGAGATGATGACCACCCTCACGGCCTGCCTGTTGGCCCAATTTGGTCCCAATGAGCGTTCAAATGTCTAACAATGTATCCACTTCCCCAAATGCCAGTAGACGCAGCGCTGCACTGCAGCCTGCTGTATCTCAACGTGTCAACAACATCAAGATATCTTTTTGGAATGCTGCTGGTGTCAAGAAAAAGCTTAATGAGCTCAATCTGTATCTCGTCAAGCACGATATAGACATTATGCTTGTGTCTGAGACGCATCTGATTGAAAGCGATAGCATTGCTATCAATGGCTATATCGTTTATTTAGCAAACCACCCCTCAAACAGGAGGAGAGGAGGTGCAGCTTTCATAATTAAACAAAATATATGTCATTATGCTATGCGCTGTACATCAAATGATTCGCATCAATCTGTTGAAGTTTCAGTCAGCCTGCAAAACGGCAGACACATCAACATTGTAGCTATCTACTGCCCGCCGCAAGCCATTTGGTCTGGACAAGATTTCAACAACCTACTTACTTCTCTTGGTGATGTCTTTATAGTAGGCGGTGACTGGAATGCGAAAAGTCAGTGGTGGGGCAACGCCAGATCCTGTCTCCGTGGCCGCACGCTAGTAAATAGTATTCTACAAGTGAATTGCAACATTTTGGCAACTGGATCGCCCACCCACTATCCTTTTAATTCACGCCAAACTCCGTCTGCCATTGACTTCGCGCTTTTTAAAGGCATCAGACGTGAATTGCTGGCCATCACTGACTCTTTCGAGCTCAGCTCTGACCATCTTCCGTTGCAAGTTCAGCTGGTCGAGAAGCCAATCACTAGCAAAGCAAAAGGCCATCTTCTGCATCTGAATGCTAACATAAGCAAATTTCAGAGCTATCTAAACGACAAAATCTTGCTCAACACCGAGATCAGCAGTGCGGATGACGTCGATGATGCTGTTAATATCTTCGTCAAAAACATTGAAGATGCTGCAAACTATGCTAATCCACAAAACCCGCGCAAGTTAACGAGGACTAGATTTCGAGCAAATAGACAGACTCTGCAACTTATCGAGGCCCGCAAGCAAATCAAGCGTTATCTCCTTCGAAATCGCAATCCTTTGGCGAAGCAGCTCTGCAACAGGCTGTCGAATCGCATACGCAAAGAGCTTATAGATGCTAGGCAGAAGTATGAGGAAGAGCTATTTAGATCTATCGATCCAACTGATAGATATAGTATGCAGAAACTCTGGCGACTGACCAATGAAATCAAGCGACAGCCTGCCCCAAATCTACCGCTATTGAAGTCCTCCAGTGGCAATGGCTCTAACGCTCATAACGTCTGGTGCAAGACTACTGCCGAGAAGGCTGAAACATTTGCTGCAAGTCTTGAGCAGCGTTTCCATCCCATTGTGACCACGTCACCCAGTGATCTGGCTGAGATTGAGGCTCAAGTTAGCCAGCTATCTGCGACTCCTTCAGTCTTATTTCGGCCAGTCACTGCGGCTGAAGTCATCAGTCACATCAGCACGCTAGAGAACAAGAAAGCGGCTGGTCTGGATCAAATTGACAACCACACAATTAAAGCGCTGCCAATGAAGGCTATTCTGTATCTTGTTCTGATCTGCAACAACTCTTTTAGATTGGGTCATTTCCCCTCTTGCTGGAAGCTAGCGATGGTGAAGATGGTGCATAAGCCTGGCAAGCCTACGCAACATGTTTCATCATACAGGCCAATAAGCCTCCTATCTGGCCTCTCGAAGATACTCGAGTACCTGATATTGAGCCGTATGCTGGAACAAGATACTCTTGTAAATGCGATTCCAAGCCATCAATTCGGATTCCGCAAGGCACATTCAGCTGAACAGCAATTGGGTCGAGTCACCCAGTATATTATTAAAGCTTTTGATGACCATAAATACTGCTCTGCTGTCTATATGGACATTAAAGAAGCTTTTGATCGAGTGTGGCATACAGGCTTGAAATACAAACTCAAGTCACTATTGCCGTTTGCACTCTATCGCATTCTCTGTTGCTATCTAGCAGATCGCTCTTTTATTGTTGAGTGCCACGGTGGATGTCGCTCAGGAGTCAGGCAGATTCATGCTGGTGTGCCACAAGGCAGCCTGCTTGGGCCAGTTCTGTATAATATATACACCAGCGATATACCAAGCCCAACTTGCTTACATGGAATTCGTATTGCCACCTACGCTGATGACGTCATTGTTCTCTCAGCTAACTATCGACAAACAGATGCGCTTAATCAACAGCAAGCATACATGCATATTCTGGCCGAATGGGCAAGCAAGTGGTGCATTACTATTAATGCAAATAAAACTACGCACATCATGCATTCACTCAGACCTATAGCGCCATACCAGGCTATTCGCATTGGCAACGAAACTATTGAGAATAGCACCTCACATCCATATCTGGGCGTTACGTTAGATTCTAGACTGCGCTTCACTCAACATGTCACTACGGTCGTTACTAGGGTTAGGGCTAGGCTTAAAAAGATAGATTGGCTCGTAAATAAAGATAGTAAATTATCTATGAAAACTAAAACTATCATATACAAGCAGCTTGTTGCCCCACTATGGCAATACTCGCTACCTGTATGGGGTGCTCTTCTATCCGAGACCCAATTCAGCCGCATTAGAGTGGTTCACAACAAAGCTCTTAGAGCCATATCTGGTGCTCAGTACTTTGTTTCTAATACTCGCATCAGATCCTCTCTGGATATCCTATCTGCAGATGAAATATTCAACAATCTCTGCACAAAGTACTTCGACAGACTACGTGTTCATAGCAACAACGAAGCTAGAAAGATTGTCTATGATCCGTTCATCCCTCAGCGACTAGCTATGTCCAGATACACGAATCTCGTTAACACTCTGTTGGCTAACGATATCGCTCTGCGCAGTCAGCGACAACTGCAAAGAGAAGCTGATGAAAACGCTGAATTTAGAGAGAGATACCGTCGCCTACATCCGCCAGAGTATGGCCCAATCACTTATCGCGAGCACAGCCGACGACTAATTATGGAGCAACCCCAATGGGAATCGACGCAATAATGCCCCACCGATCGGCCTTGCTGCACACACACCTGCCTCAGGGGTGGCTCAAAGTATAGGCGACGCAGCTGCCTTGCAGCCGCGCCTGCCTATATTCCAGCAGTTGGCGCCGTTACCACCCACCATGGCCTCCATGCGCCCACCCATCATCAACCTGGATGATCTACCGGACTGATCAAGTCTACTCTTCCCTAGAGGCTTCAGGCCAGACATGCAAATAAGTATCAAATCTAATTGCCATTAAAACTAGTCATTTGTATATACAAATAACACAATTAGAAATCGACTATTGCACTATTTACATGGAAGAGTAACTAAACAAACATATAACAACAATTTAGATATCTATTTACAACACAAAAGTTTATTTTCAACACATTTGTATATACATATGTGCATCGAACAGATATAGTGGCGCTTGCGCCTACAATATGCAATTTAAACGAACTTAAAACTAACTTAAATTCATGCCCTATTGGCTGCGGAGCCCACTTGGCTAATCCTCCTTGCTGCAGTGGATGTACTCTGCAAAGAAAAAATCAATTTTAATAATCTTTTAACACTTTTATTAAATTTTGCAAAATTCACTTACTTGCCAGTCAGTTTGCAATCTATGCAATTCAATTGTCTTCAATATTTGCGCTCCCTTTCATTTTGCTTTGCAGCAGCTATATTTATAAAAAGACTGCAATTAATCAGCATTAATTTATAACATTATTAATATCGTTTATTTACCTTTTTATATTTATGCATTCCAATTAGCAGCATCAAATTTGCATCTAATGCAATTTACGATCAGCTGACTTTGTTCTGTTTTGATTGTGTACTCCAATAAGTACATATATAAAGCCAGGGATGCATTATCACATGCACAATTGCACTTGCAATATTATGAATTGATATTGTTAAATCAAAATTGCTAAAATGAATTTAAAAGCTATTTTTTATACAAATTATTAAATCCTGTGAATATTAAACTATATTTAATTAATTTAAAGCAACTATACTATAGCAGCAACTAAATGAAAACATATGCGATATATTGCACAATTATTGCTACGCATATACATTGTATATATGTAAACTAAACTTAATCATAATTAAAACTACTATATATAATTATTAAATAACATTAACTTTAGAACTTAATATCAATAATTTTAGCAAATTGTAAATTCTTATTGCTC
>Dmoj_TR1C
CTGATTGCGGACGAGCAAAGGGCGATGTTAGCCAGTCGGCTAAATGCGCCAATTGTTTGGGAGAGCATGCGGCAAGCTATCGCGGCTGCATTGCTTTCAAAGAGGCCTGCAAGCAAAAGATGGCCAATCAACAAGGCTTCCAGCAAGCCTCAAAACTAGTCGCCGAATTGGCGCGTCAAACAAAAGCGACAGCGAATCCTCAGTCGTCAAATCGCAATAATAATAATGCTGCAACAGCGGCTATTATTAAAAGACACCTGAACAAGGCCACAAATGCTAGCAAACAGCTGCATATACTACAGCAGCAGCAGCAGCAGCAGCATCAGCAACTACTACAGCAGCAGCAGCATCAGCAACTACTACAGCAGCAGCAGCAGCAGCAGCAGCAGCCAATCAAGTCAAAGAAGAGGGCGAAGAAGAAGACTACACAACAACAGGTCAATCAGCTACAGTTCAATCAGCAGCCCAAGCAGCCCAAGCAGCCACTAAATCTGAGCAACGCTATGGTTGGCAGCTATGCCGACGCACTTAAACTTGGACTAAATGTGAAACAGCCAAGTGGTTGGCCGCAGCAGCGAATGCAGCAAAAGCAGCAAAAGCAGCAGCAACAGCAAATTCAACGCATTCAGCCTCAAAATATGCAGCAACTACAGCTGCAACTACTACTTCAACAGCAGCAAGTGCAGCAACAAGTACAGCAGCAGCAGCAGCAGCAGCAGCAGCAGCAGCAGGTGCAGCAGCAGAGGCAGCAAGTGCAGCAACTCCTCCCGACTCATCAATATCTAGGTGCCAGGGATAATACGAGCAGTATGGAAATGAAGCTAGATCAATTGATTGGCCTAATGCTGCTCGAACGCAAGCATCCAAATGCAAATGCAAATTCAAATTCAATTGAGAATGCTAATTCAGCCATCAACAAGGCTATCGTCAACAAGCTGGATCGTCTAATAGATATGATGTCCGCGCTAACAACCTGCTTGTCTGCCAGCATTAGCAGTAGCAGGCAACAAATCGCAAATGAGACCTCAAATGATTCCTACACACAACTGTAAGCTAAAAATCCTATTCTGGAATGCAGCTGGCCTGCGCAACAAAATGGACAAGCTCGCTAATCATGCTCTGCTCAACGATATTGATATTATGTTAATATCCGAGACGCACTTTACTGATACTGATTCTATTCACATAAATGGATACCAAACTCACCTAGCTAACCATCCCTCTAATAAACGAAGAGGTGGTGTAGCACTAATAATAAAAAACCATATTTGTCATAAAGCAGCCTTCTTTATATCTACGAAGATGCTTCAATGCTCGGCTGTCACAATCTACATGGACAAAGGTCGACAGCTAATTATCTCTTCAATCTACTGTCCTCCACAGTTGAAATGGCGAGATGAAGATTTCACTAATCTAATGCAACTACATGGCACAAGCTTCATCGTAGCGGGTGATTGGAACGCCAAAAGCAACTGGTGGGGCAACGTCAGGTCTTGCGTTAGAGGCAGATCACTCTTAAAAAACGTTATTCATGATAGCAACAATAATAACGTACTTGCCACCGGCTCCTCCACTCATTTCCCATATAGTTCGCGTCAATCTCCTTCAGCTATCGACTTTGCAATCTATGGTGGGATAAAAAGAGAATTGATTAATATAAAAGACTCAATCTCTAGCGAATTAATCTCAGACCACTTGCCGCTCACAATCGAGCTGATTGATAAGAAAACGTTGCCAGCGCATTCAAAATCCAAATGCTACTTGCTGCCACTAAAAGCGGACACTGCCGTATTCCAGAAATGGCTTGATGATCATATCCTGCTAAACACAGAGATCAACAGCCATGAGGATGTAAACGATGCTGTCTGCTTACTGGAGCGTAATATTACTGATGCTGCCACCTATGCATCAAACTGTATGCAGTCGTCGAGTCAAATCCATGGCCGTAATCCAAATTGCAATCGCTATAATACCAACAATAGTCATATTAGTAATCAGACACTAACTATGATTAAAGGCAGAAATCTAATCAGAAAATACTTACTTAATAACCGAAATCGGATTGCCAAGTCCGTCTACAATAGGTTATCCACAGCCATCAGGTATGCCATCAAAGATGCTAGAAATAGAAAAATGGAAAAGCTAGTTAATTCTATTGACACGAACGATAGATATAGCATGGCAAAGCTATGGCGATTAACAAACAGCATCAAGCGACAGCCAAGTGCAAATCTGCCTATTAAAAAGTTTGTTGCCTCTACAAATGCAGATGGCAATAATGGTAGTATTTGCAATTGCAACTACACCAATTGCAACCATGCAACAAGCATCTGGTGTCGAACAAGCGAGGAAAGAGCTGAAGCTTTCGCTCAGCATCTGGAGAGCCGCTTCCAGGCAATTATGACTTGCAGCAGTGATGATCGAGCACTTGTTGAATCACATTGTCAACCTGATGATGATGTTGATGTCAATTGTGTGGATATTGTCTCCAGCAACGTCAGCAGCAGCAGCAATGGTATTACCAACAATACCCATTCAAGCAGCAACTTCTGTCCAATCCGAGTCCAGGAAGTGATGTCTATTATCAAAGGCCTAAAAACAAAGAAATCTCCAGGATTAGATGCAATTGATAATAGAACCATTAAAGCCCTACCAATGAAAGCGCTTCTATACCTAACCCTCATCTTTAACAGTGCGCTCCGATTGGGTCATTTTCCCGATCGCTGGAAGTGTGCCAAGATTAAAATGATTGCCAAGCCAGGAAAGCCTGCTCACGAGTTAAGCTCCTATAGGCCAATCAGTCTGCTATCTGGTCTCTCCAAAATCTTCGAGCTGCTGATATTTCGAAGATTAATGGATGTGCAGGCATTTAGTGAGTCAATACCTGACCATCAGTTTGGTTTCAGAAGTGAACACTCCACGGAACAGCAGCTGGGTCGTGTCACCAAATTCCTACTGGAAGCCTATGAAGACGGTAATTACTGCTCGGCGATATATCTGGATATCTCTGAGGCATTCGATCGCGTCTGGCATGCTGGGCTGCAATACAAATTAAAAAAATTACTGCCCAAGGCACTTTTCAACATAATTTTCAGCTACTTATCCAATCGTTTGTTCCTCGTTGAATGCTCAGATTATGCCCAATCTAGCGTCAAACGGTTTGCCGCTGGTGTTCCTCAAGGTAGTGTACTAGCACCTATACTGTACACTATCTACACTGCTGACATCCCGCTGCCAAGGGTTAGTACATCTCGTTATGGTAGTCGTATGATGCTTGGCACTTACGCTGACGATACAGCCATATTATCGTCCAGCATCTGTCCAGTGCATTCCATTCTACTAATCAATCAATACCTTGGCTCCCTAGATGAATGGACCAAGAAGTGGTGTATATCTATAAATTACACTAAAACAATACATGTCCTGCACTCCCTGCGACGTGTCCAAGTTGACGATCGGCAGGCTGTCATCACGTGTGCAGGCAATAGAATTGCAAGTAAATCAAGTCATCGCTATTTGGGTGTGCAACTAGATGACAGGTTGCACTTACACACCCACATCACAACGCTGATTGGCAAGCTTCGAACAAGAAGCAAGCAATTAAACTGGCTGTTGAACGCAAACAGTAAACTGCCATTAAAAATTAAAATTATGTTTTACAAGCAATTAATTGCCCCAATATGGCAATATGCGTTGCCTGTCTGGGGCTCTCTGGTGACAGATCGCAGTTTCAGTCGCATTCAGGTCGCTCAAAACAAGATCCTCCGCTCCATTGCGGGAGCGCCATGGTACGTCAGTAATGACAATCTCCATTCTGATCTAAAAGTCAACTCAGTTGATTCCATATATGAAGTGATGTGTGCCAATTATGTGCGCCGGCTTCTTAACCACTCAAATTTGGCAGCACGGCAAATTGCCTCCGAGCCATTTGTGCCACAGCGTCTGCAGAGACAGCGATATACCTCAATGATCAATACTCACCTAAGCTCCATCGTTGCGAACGCAAGAAGAGAGCAAATATGGGCCAGAATCCGCTCGCAAAGAAACGCGGTTGGCTTCTCTAGAGATTGTGCGATTGCAAGTGCAAAATCTAGGGACATTGCGTTAGCCGCTGCGAAAATAAAAGCAAATGTTATCACTGAAGAAAACTTGGAAGCGAGTACTTGTATAACTATTGACTTAACTGATGACAACAGCTCTGGTTTCAGCCCTGATGCCGCCTCTCGTTGCATAGATGGTGCCACTGCTCCTACCACAACAGATGTCCATGCTGGTGCCCGTTCTGACTCAGTATCGGATGCCGTTGTTCACTGTGATGCCAACAGTGATGCTGATGTCATCATTATTGTTGATTCTGATTCCAACGCGGAAGAATCAGATGATGCTAATCCTGTGGCCTACACCGCTGCAATCAATACGTCTGCTAATGGTGCCAGCTCGATTGACGCGCTGCGCTGATTCCACCACCCCAGACGCCCCTGATGAAGATGTCGATGTCCATATCCATTGCAGTTGTGGATGCAACTGCAGTCAATGCAGCAGCTGGTGCTGGCCACCCAAGTGCCAGTGCTGTTGCTGATTACATGGCTGGTTCCACTGCCAGTCTCACTTTTAAAATTCCAGTTGATGCTGCAAGTAAACAACAGAATTAGAGTTGTACACACAATTGCTACTCTAAATATATACTCACCTGATGAATCCACTCCTACTACTTACCTGTACTCCTTGGATGTCCCGCTGGATGTCGCCACTGATCTGCTGCATCACTCCTTGAATGCCAGCCTCTGATGTTCGTGTTCGTCCCCCCTCCACCGGTCGAGCAGCCATCACATGAAAAACAACCTGTAAATATAGTACAACACATACACACACACACACAATATTAGTAGTATTATTAGTCAGTTTCTTTTCATTAGCAGTATTTTAGTATAGTTAGTATTTAGTTTAATTTAATTAATCACTATTAATGTTAATTCGCTCATTTTTTGATTGTAGCTATTAGTTTTTTGATTTTTCGCGCAACGCAATTTCTTGTAGATTTACACATTCATTCACTCACTCATACACACACACACACTTGTACATACACACTTTACATTCGCATTTATGTTAAGTAGTTTAATTAGATATGGCAGCCCTGCGCGGCTGTTAATATCATTGTTTAGCCAGTTGAGCCCTGTTAGATAACATTCTCTTAATTTTGGGCGCCAATTCATTCCATTCAAAATACTAGGTATAATAATGGGATAGATATGGATTCTAGCGACTGTCTAGCGCCTACCCATTCGGCCATCTACCGGCTGTTGCTGGTGAGATTCTCGCCATCACAGTCGGTGGACAATTGATTTGCTCAAAGCTTTTCCCGTCTCCGGTTCCATTTCCATTTCCATTTCCAATTGGAATTGGAATTGGGATCGGGGATTGGAACTGCTTTGAGTAAATCGGCCGAATCGGTACTCAAAAATCTGGTGGAGGCGCTGGGCAGTCCAGTTTCCCTGGAGTCGTCCGAGTGAGCGGCAGCGAGTGCGCACCGAGCCGAGTGTCGATCCGACTTAGAGTTTCGTGCGTGTGCGGCAGTGGAGCCCCCGGCAGACGCCGCCATCCGGGCCGTCTAGAGATCAATCTAGACATACGGACAAAAA
>Dmoj_TR1D
AATCGGTACTCAAAAATCTGGTGGAGGCGCTGGGCAGTCCAGTTTCCCTGGAGTCGTCCGAGTGAGCGGCAGCGAGTGCGCACCGAGCCGAGTGTCGATCCGACTTAGAGTTTCGTGCGTGTGCGGCAGTGGAGCCCCCGGCAGACGCCGCCATCCGGGCCGTCTAGAGATCAATCTAGACATACGGACAAAAGGAAGCTTATTCATCATTTTGAAGACATAAACCTAGAATCTCATACTTTTCAAATCAAGTCTGAGCGTGGATTCAGAATTCTTATTAGACATTTACATCGAAGTACACCAATTGAGTGGATCAAAGAGGAGCTTGCTAAACTGGGGCATACAGTTCGATATGCAAATAACATCAAAAAAAGGTTCTCTGGTCAGCCACTTGACTTATTTGAAGTTGAAATTGAGTCTAAACCCAACAATAGTGGTATATTGGATACTACCTTGCTGGGCCATCAGAAGGTCAAGATAGAGAAATCACTGCATAACATAGATGCTGTGCAATGTCATCGTTGTCAAAAGTTTGGACACACTAAAAACTATTGCCGCAGACCTTTTGTTTGTGTAAAGTGTGGTATGAATCATCCTTCAACGGATTGTCCACGTCAGAAAGGCAGCTTGAGCCAACCGCCAAAGTGTGCGAATTGCCTTGGAGAGCATGTCGCCAGCTATAAAGGTTGCAAGTCCTTTAAGGAAGCTTGCAAGATCAAAGAATCTTCAAAAACGCAGCAAGCAAATAAACTTGTAGTTGATTTGTTACGTCAAAATATCGTTGGCAATAATGCTGCTATCGCTAAAGTGGTAAATAAGCATATTACCAAGTCGAAGCCAAGCAATTCTGCTCAATCGCCAAAGCAATCTATACAGCAAGTGCTCAGAAGTCATGAAGCTCAGTTACAGAAACAAAAGCATACTCATGAGCCATCAAAGAAAACTGGAGACTTACTGGGGCAAGCAAAACAGCAGGTAAGCAAAAAGATCACTGGTGTCCAAGAAGGGTCTAGTTATGCTGATGCGCTGAAAATGGGCGTGCAACGGGATCAACTGCAACGTATTCCTGGTCAGCGGCTAGTGCAGCGTCAGCAACAGATCAAGCCATTGCCTTTAGTTTCGAATAATCGGGAACAGCGGCTACCTCGGCGATTAAATGATAGTCAAGAACATGTTGATGATCATCATGCCAGTCAAAGACTCAGAAATCGTAGCCGTAGTAACGTTCGGTTAACTGTCAATAATGATAATGATATCAAATCATTAAATGATAAATTGGACACATTGATCAGCTTAATGCTTGATGATCGTAAGCGGCCAAATCCTGTAGATAACAGCAACCTTGAAAAACTCAATGCAAAATTGGATAATCTAGTCACTATGCTTACCATGCTAACTAGATGCATGATGGCAAAGCATGTCAATGACACATCTATTAATGAATAGTTCTACTGTACACTGTAACTCATTAAGAATTCTGGTATGGAATGCAGCTGGCCTACATAACAAACTGGGAAATTTAATTGAATACGTCAAGCATAATGATATTGATATTATATTACTTTCAGAAACACGACTAAATAGTAATGACTTACTCAAGATAAATGGATATCATACTTACTTAGCAAATCATTTATCAAATCGACGTAAAGGAGGAGCTGCCTTAATTATTAAACATGGTATTCGACACAACCCATCTGTGAAAGTCAATACTGAGCTTGTTCAATGCGTTACAGCCACTATCTTTCTGCCAAATAATTTTCAATTTAATTTGTCCTCTTTGTATTGTCCACCTCAACTATCCTGGCAATATGACGATTTCACTAACCTTTTACAAAGTAATGGCAACAGATTCCTTACAGCTGGTGATTGGAATGCAAAAAGTAGCTGGTGGGGTAATGCTAGATCATGTACTAGAGGAAGTACTTTGCTAAAAGTTATTCAAGAGAGTAAATATAATCTACTGGCTACAGGCTCGTCAACTCATTTCCCGTATGATATGCGATCATCACCATCTGCTATTGACTTTGCCATTTATGCAGGAATTAATTCTGATTTGTTAAGTATACAAGTTGCCGGCGCAGATGAATTAATATCTGATCATCTACCGCTCTTGATAAAATTAGCTCTGGACAAGACACAGATCGTAAACAGAAGAATGGGCAGCTATCTTCTTCCGAAGAATGCTAATATTCCAACGTTTCAAAAAAGATTAAATGATTGCATTCTGCTAAATACTGAAATCAAGAATAGTGAAGATGTTGAAGATGCTGCTGCAATATTTGAGCAAAATGTCATTGACGCTGCTATGCATGCAGCTAATATGATTCCCAATACTAGGCATGACCGTGGGCACATTAGCAACAACGGCACCAAATTAAGCTATTATGTCCTAGTTATGATTAAGGGAAGGAAACTTATAAAAAGATACCTGAAAAATCATCGTGATCGGGCTGCTAAACTGGTGCTCAACAGATTGACCAGAGCAATCAAAATTGCCATTAAGGAAGCTAAAAACAGAAATATAGATAGGTTAATCAATCATATTGATCCTAACGATAGATATTGCATGAAGAAGTTATGGCGAGTCACAAATTTGGTAAAAAAGCAACCGATTACTGACTTACCGCTTAAAAGATTTGTTGATGTAGATCACACAGCTGTGAACGAAAGACATGCTATTTGGTGTAAAACCTCTGAGGAGAAAGCAGAATCTTTTGCTCTTCATCTTGAAGGACGGTTCCGGCCTAACATAACCTGCAGTCAAGAGGATAAAGAGGACATTGAATCTCAATGCTTGCCAGATTTAGACAGTGGTAGCTTGCCTCCTGTGCAATTTCGACCTATACTTGTTCAGGAAGTTATGACCATAATCAATGATCTTCAAATTAAGAAGTCTCCTGGGTTAGACTTCATTGATAACTGGACACTCAAAGCACTTCCTCTAAAGGCACTGCTGTATTTAACTCTTATATTCAACAGTGCGCTCAGATTTGGACACTTTCCCAGCCGATGGAAATGCGCAAGAGTCAGAATGATAGTTAAACCTGGTAAGCCAGCCCATGAGCTGACTTCCTACAGGCCAATCAGCTTACTCTCAGGGCTATCCAAAATCCTTGAGAAGTTAATTATGAATAGGCTATTTGAGGTGGAGGCGTTTTGTAAGGCAATGCCTGATCACCAATTTGGCTTTCGTAGTCGGCATTCCACAGAACAGCAACTTGGTCGTGTCACTCAATTCATTATGGAAGCTTTTGAAGATAATTATTTCTGCTCAGCCGTCTATCTGGACATTTCTGAAGCTTTTGATCGTGTCTGGCACCCAGGGCTTCTATACAAGCTAAAGAAGTTACTACCAAATGTACTATTTAACATCCTACATAGTTATCTCAAAAATCGTACATTTATAGTGGAGTGTTTCGATGGCACACGATCAAGTGTTAAACAAATCGCTGCTGGTGTTCCACAAGGAGGCGTTTTGAGCCCAATTCTGTATAATTTCTACACTGCGGACATGCCACTACCAGCCATATCCAGCGTTCGACGTCCAACTGCACGCATGATGCTAGGAACATATGCTGATGACACTGCAATTCTCTCGAGCAATATTAGTTTGACACATGCTGTACAACACCTTAATCATTATCTCAACACATTTCACGAATGGACCAAAAATGGTGTATCAAACTCAACTATTCCAAAACAGTTCATGTGATACATTCAATTCGGCAAGTACAATATGATCATCAAAGTGTTGTCACAATTGCGGGTAATAATATTGACAACAAAACTAGCCATAGATATTTGGGCATACAGCTGGATAACAAACTGTTGTTAAAAACTCATATTAATAATATAATTGGCAAGCTTAGAACGAGAACTAAAGAGTTAAAGTGGATAATTGGAGCTAGAAGTAAGCTGCCACTAAAACTTAAAATATTACTATATAAGCTGCTTATTGCGCCGATTTGGCAATATGCTCTTCCTATATGGGGCGCGCTGATATGCGAGACCAGATTTAATAAGCTGCAAGTAGCACAAAATAAAATACTTAGAGAAATAACAGGTGCACCGTGGTATGTCAGTAATAACACACTTCATATAGATCTGCAAGTAGACACTGTTGAAAGCATCTATAATAAACTGTGTTATAAATATGTGAGCCGGCTTCTTGCTCATCCCAATCCTGAGGCAAGACGAATTGGTAACTACCCGTGCATTCCGCAACGGCTGAAGTGGAAGCGTTACTCCGTGATGCTCAACAATCACTTGCAATCAAACATATTTAAGCGGAAATGGGAACTATTACAGGCCAAGCAGAGACGGGCACATGGTTGCATATATGTTGCTACTATCCCTTCTAAAAATGCAGTTTCTACTTTTAATCATCCTGTTAACTTAAATCGGAACTTCAACTCATATCAGAATATCAATTTTAGGCGGGACGATAGTTTCAGGCAAGATACTGGCTCCAGTCAAAATAATGGTTTCAATCAGGTCGATGGCTCCAGACAAAATTCCATTCCCAGTCGAAATATTGGCTCTAGTCGAGATGTCAATCTTATTCAAATCGACGGTTCCAGACAGGATCCTGGCTCCAGTTAAAATACTGGTTCTTCCATACAGAATCCCAAACAGGATGCCAGTCCCGGAAGAGATGACGTTTCCTGGCCGGATGCAATTCTTAATCAAGATATCTATACATTCACTAAAACATAATCAAACTACTTTTGTATTTCACTTCACATTTAATGTAACACTCACATTTGAGATCTACACACAGTAGGCGTCAACAAATTCACACAAAATTAATCAAACTACTTTTGTATGTCACTTCACATCTAATGTAACACTCACATTTGAGATCTACACACAGTAGGCGTCAACAAATTTGCACAAAATTAATCAAACTACTTTTGTATGTCACTTCACATTTAATGTAACACTCACATTTGAGACCTACACACAGTAGGCGTCAACAAA
>Dmoj_TR1E
GAGGCCTGCAAAAAAAAAGGAAGGCGAAAGCACATCCAGGGTAGATAAATTTATCAATGATCTGAGCAAAGCTGTCCCTAACTTAATCAGGCACGACTTAAGTAAAACAAATCCAAATCAAAACCTGCCCCCCACCCCTCGCCCTGTTGATGAAACAGCAATCTCATCACGCAGCTACTCAGCTGCCCTACGCCATGGACTTACTACTCACCCAATTAATTCAACTGATCCAAGCACTAGCAAACAGCGAGCATCCAGGCAAAATGTCCTAAACAGAGCACAAGCTAGCTTTTTGCGCAACAACTCCTTGGATCGGCCTGCTACTCATATTAGAAGTCGTAGTCTGAGTACAAGACGTAGCCAAGCCTCGCCTCCTTCAAATGAAATGCCATCGACTGACCCTAGACAGGATCAACTCATTAATCTGTTATCTACTAACATCCAATGCACTCTCAATTTCGAAAATAAGCTAAACAAACTTATAGAACTTATGACCACTCTGGCGGCCTCTATGCTGGCCAATAATGCTGCAAATGACAGAGCAAATGCCAACTAGCGAACTAAAGATCTCACTCTGGAACTCTGCAGGGCTATCGAATAAATTCGCAGAGCTCCATCAATTTATTGCTGACAAAGATATAGATGTTATGCTTATCTCTGAGACTCACCTTATTGATTCTGACTCAATTAAAATTCAAGGGTACTCTGCTTACACAGCAAACCATCCTTCTAATAGGCGAAGAGGTGGTGTTGCAGTTGTCATTAAAAATAGCATAAGGCACTATGCCCTCCATATTCCACCTACAGCGCGATGTCAATGTGCTGTTGTTTCGCTAAATCTCCTTCCCAGTAAAACCATTAACATTGCCTCCGTCTACTGCCCACCACAACAAAGATGGTCTGATAGTGATTTCCATGAACTGTTCTTATCCTTGGGGGATGCCTACATCATAGGAGGCGACTGGAACGCTCGAAGCCAGTGGTGGGGAAACTCACGCTCCTGTATCAGAGGAAGAAGCTTATTAAACTATGTTCACATGGAAAATCTGAGCATACTGGCTACCGGATCTCCTACTCACTTCCCATACAATCCCCGCCATTCGCCTTCCGCCATTGACTTCGCCATATATAAAGGCATTCGTCGCGAACTACTTCAGATTGAAGATTCTCATCACCTTAGTTCCGATCATCTTCCACTAATTATTTATTATCGTGAAGCTCCAGCTGTCAACACAATAAATAGCCATCTTCTAAAACTAAATGCGAATATTAAAACTTTTCAAAAGTATCTTGACGATCATGTCATACTCAACACTGAAATTAGATGTGCAGCAGATCTTGACCATGCAGTGGATATTCTTGAAAGAAACATCTGTGAGGCGGCTTCCCGAGCGAATCCTATTCCAGTGCCCTTCAACCGTCACACATCCAGGAAAGCTTTCCACATAGACAGACAAACCTTGCAAATGATTGAGCTGAGGAAATTGATAAAAAAGTATTTATTACGGAATCGCAACTTGCACGCAAAAAGCATTTGTTGCTGGCTATCAAATAGGATCAGGTCTGAGCTAAAAGCTTGCAAAATAAAATTTGAAGAAAAGTTATTTAGCTCCATTGACCCAACGGACCGCTATGCAATGCAAAAGCTGTGGAAATTGACAAACAATTTCAAAAGGCAGCCAGCACCAAACCTACCACTCATAAAGTCTAGCAGCGATGCTAGACCTGCGGACAGGGTCTGGTGTAAATCCACTGCTGAGAAGGCCGAAGCCTTTGCACTACACCTTGAAGAAAGGTTCAGCCCTATACTCACAGTATCTCAAACTGATCTTGTTGAGATTGAAACAGGTTTACGGCAAACAGCGCAAACTGATGAAGTCAGCTTTCGTCCAGTAAGAGTGTCGGAAGTAGCCAGCATCATCAAAAAACTTGAAAACAAGAAAGCGGCTGGAATTGATAAAGTAGATAATCATACAATTAAGTCACTCCCGTTAAAAGGCTTACTTTACCTCACTCTTATATACAATAATTCTCTTCGCCTTGGTCACTTCCCTTCCCGTTGGAAGCAGGCGCTTGTAAAAATGATACACAAGCCCGGCAAGCCCACGCATATAGTATCATCTTACAGACCAATAAGCCTACTATCGGGGCTTTCGAAAATTCTTGAAAAAATCATATTGAGCCGTATGATGGAACTAAATAGCGTCGTCAAGATAATTCCAAATCACCAATTCGGGTTTCGTAAATCTCATTCTGCTGAACAGCAACTTGGACGAGTAACCAAATTAATTCTACAAGCATTTGAAGCAGGCTCATATTGCTCAGCAGTTTATATGGATATAAAAGAGGCCTTTGACCGTGTGTGGCACACTGGGCTGCGCTATAAGCTAAAGAAGATTCTTCCCATGCCTTTAATGAGTATCCTTGATAGCTATCTGCGTGAGCGTACCTTTCAGGTTGAATGCCACAATGGTGTGCGTTCAGATCTCAAGCAAATAAATGCCGGAGTTCCCCAAGGTAGCATTCTAGGCCCAGTGTTATACAACATTTACACCAGTGACATCCCAGCGACTCCGCTCCACACAACCCATGGCTATAAAACTATGGTTGCCACCTATGCGGATGATATTATAATATTAATTTCCAATCTGAGGCAGAATATTGCTATCACCGAACAACAAAGATATTTAAATACCCTGGAAGCCTGGGCCAAAAAATGGTGTATTACTGTGAATCCGGCTAAGTCAAATCACATCATGCACACATTGAGACGAGTCCTTCCATACGAACCAGTCAAGCTAAATAACATTCCAATTAAAAACGTCACTAAGCATGTGTATCTTGGCGTTACTCTTGACTCAAAGCTGCATTTTGACCAACATATAAGCTCTCTGGAGGCCAAAATAAAAATACGTTCGAACAAGATCAACTGGCTAATTAACAGTCACAGCAAACTGCCCCTGAAAGTCAAGGTCATACTCTACAAACAACTAATCGCACCCATATGGCAATACACGCTGCCAGTCTGGGGTACTCTACTTTCTAACAGCCAGTTTGCCAGATTAAAGGTCATGCAGAGTAAGATTCTACGACTAATCACAGGTGCGCCGTGGCATGTATCCAATGAAACTATTCGTGCTGATCTACATGTCCCTACTGTCGAGGATATTTTTGTCAAAGCCTGTGCCAAATACTACGCCCACCTTCGCACTCACCCTAACCCAGAAGCAAGAAACATCGCTAACGATCCCTACGTACCCCAACGACTTTCTAGGCAAAGGTACTCGCACATAATACAAGGCCATCTGGCTGATTTAATTGATGCCCGTGATCAACAGAGACAAAATGCGCACAGAGATTTCGCAGCCAACTTTCTTACTGGCAGAAATCTTCCCACTTATGGTCCTATATCATGGCTAGAACATCAGCGTAATACTGACGCGCTTAATCGAGCTCAGAATCGTGAACCTCATATACACGACAACGACTTCGTTCATGTCATGCTGAGTACACCTAACAACAATGCCCACGGAGTACCGGATCTCATACTCTTACCTGTCCAGGATGACTCTATGGATAGCGGCCATTCGCCTAGGCTTCCAGTTTTCTCGCAAATCGCCTCTATTGATCTCACTGGTGATTCGGACTGATTGCATCGACTTGACTACGGCGAACAAAGACGCTATAACCAAAACGCTTTCCTGCATTAAAGCTGTGTTAGCAGTTTGATTGCAATCACTCCTAATTTAAACGCCATTTCATGCCCTCATATTGGCCACCCAAACAAACAAAACGCCTTCACTGGCACGCTAAATCTGTAAATAAAACACACCAGTAATCTGTTAACGAGCAAAACAAACAAACTACTTACCGACTCCTCTACTTGCACAATCCTGAAATAAATAAAACATAATTTATATAGCTAAGCAAAATAAGCTAACTTAATATTACTGAATAAAACAGAAAGCAAAATAAGAATAATAATAACATTAATAATAATTATAAATTCAATAATCTAAATGACCTAAGTAAAACTAATAAACGGATTTTGTTCAGCAGACACCGAGAATTCAATTGTAACAATTAACGTACAACACATCAGTAATCTGTAAACCAGCTATATAAACAAACTACTTACCGACTCCTCAATTTGCACTCTCCTGAAATAAATAACACAAAATTGACATAATCAAGCAAAATAAACTAATTTAATTTAACTGAATGAAAATTAGAAAGTAAAATAACAATAATAATAACATTAATAATAATTATAAATAACTAAAATATATATTAATAACTAAATAACACAAAATTGTCATTCTGTATTTAATTAAATATAACTGAATGAATGAATGAAATTTAAAACAACTGAATGAAAATTAGAAAGTAATATAACAATAATAATAATATCAATAATAATTATAAATAACTAATATATATATATAAATAACTAAATAACACAAAATTGAAATAATCAAGCAAAATAAACTACTTTAATATAACTAAATGAAAATTAGAAAGTAATATAACAATAATAATTTTTATAAATAACTAAAACGCTTTCCTGCTGTAAAGCTGTGTTAGCAGTTTGATTGTCTTCACTTATGAATTTAAACGCCACTCCATACCCCGATATTGGCCACGCAAACAAACAAAACGCCTTCCCGGGCACGCTTAATCTGGAAAAAATAAAATAAAAACACCAGTAATCTGTAAAAGAGCTAAACAAACAAACTACTTACCGACTCCTTAACTTGCACAAACCTGAAATAAATAAAACAAAATTATATAGCTAAGCAAAATAAAATAATTTAATATGTAAACGAGCTAAATAAACAAACTACTTACCGACTCCTCAATTTGCACTCTCCTGTAATAAATAACGCAAAATTGATATAACTAAACAATATAAATAATTTAATATAACAGAATATAAATAGAAAGTAAAATGGCAATAATAATAACGTTAATAATAATTATAAATTCAACAAACTAAATGACCTAAGTGAAACTAATAAACTATGGAATATGGCCAGCAGATACCGAGAATTAAATTATAACAATTAACGTAAACGAAAGCAAATTGTCCGATAATTCTGCCCTTCACGACTGTAAATATAATAAAATCGAAAAAAGGGTGAAAATAAACGATGAATGTCTTAAATATCGATTAAATGTGAAAAGAAAAGCTAAACAATAACAATCATCGCATAAATATATCGACTAATAGGCAGACCTACAAGCATATAAGCGCACAAAGTAAAATCAAAAGTGACGCCAATTCAATCTACTTTTCTCTACGTGCAATCAAATATAAATTCGCTCTTGTTAAAAGAATACCTTCACGGACCTAAATAAAACACAAACTACAAAGTAACTCAAAACCAAAATGCAACTATCTTTATTCAAATAAAATAGAAAACTTTTAAATAAACAACAAGCAATTAAATCTCAAAATACGGTGGACCTGCAAACATATAGTCGAACAAAGCAAAACCAAAAGTGACGCCATTTCAACCTACCTTACTCTTCGCTTAATCAAAATATAAATTTGCATTTGCAACTAAGAATACCTGCACCGACATAAATAACACACAAACTATAAATTTAACAGAAAGCCAAAATGCAATAAACTTTATCCAAACTAAAATAGAAAACATTTAAATAAGCAACTAGCAATTAAACCTCAATATACTGAAGACCTGCAAACTCATTATTGAACAAAGTGAAACCAAAAGTTACGCCATTTCAACCTATCCTGCTCTTCGTATAACCAAAACATAAAATCTCACTTACAAATAATAATACCCTCACGGACTTAAATAAAACACAAAGCTACAAAAATTAACTTAAAACCAAATGCAATAAGCTTTATTCAAATCAAAAAAAAAATTTAAATAAAAAAAAAAAAAAAAAAATAAAAAAAAAAAAAAAAAAAAATAACAAGCAATTAAACCTCGATATATGACAACATGCTGAGCCCTGTTGGATGACCACTGATGGATGACCCGTGTGGATGACCCGTGTGGATGACCTTGGTGGATGACCCTGGTGGATGATCCTGATGACAGCTGCAGACACCTGGAAAAGACGAACGCAAAATTATTAATATTTTAAAATAGAATATACTTATAAGATATCAAACTAAACATAAAATATTCGCTAATTACTAATTTCTTATCTTACCTAATTACCTCTCATCAATTAATATCAGTTTTTTCTAGTTATATCTTTAATATTAATTCACTTCAGATATCGTACTACTCTGAAGAGCTAAGATACTTACTTGCTTTTCGCAATTAAAATCATAAAACTTGATTACAACTATAAGTAAAACTAAACAATTTTTTCTACATATGTTAAAGTCTAAGCTACGGCTATTAAATATCTGTTTTTTCTAGTTATATCTTTAATATTAATTCACTTCAGATATCGTACTACTCTGAAGAGCTAAGATACTTACTTGCTTCTCGCAATTAAAATCATAAAACTTGATTATAACTATAAGTAAAACTAAACAATTTTTTCTACATATCTTAAATTCTAAGCTACGACTATTTGCTACCTTTACTCTAGTAATTACATTAAACATAAGACACTATTCAGCTCAGAAAATGCAAAGACTTTGCCCTGATTCTTCACGAAAATTCAATTTACTCATTTTGATCAATATTACAAATTCTTAACCTGTAAATATTTGCTAATAACAAATTTACTATCTTATCTAGTAACCTCTCAGTAATTGATATCAGTGTATCTAATTAATATATTAATAATAGTAACTCTTATCATTTATTCTACTCCTATGAAAACGCTAAGATACTCCCTTGTTTTTTGCAATTAAATCATAAAACTTGATTGTTCAATTATTTTTTAAACTAAATAATTTTCTATGTTACTGAAAGAATCAACAATGGACATTTACTACCATATCCCTTAGTTTTATATTAAGCATGTGATACCATGCAACTCAGAAAATGCAAGACTTTGTCCTGCCTTTTCACGCTAATTCAAATCATTAACTTTGTTCAATATTTGCTAATATAAATCCTGTTACTACCTTTTAAATCCTACATTTACTAAAATATTATTTTCGGCAAATTTCTTCCTTTATACTTAGTTTATAAGCTAGTATGTAAGGTGCTATGTTAAATTTCTAAAAAGAGCCATTGTAAGGCACTGAGAAATAAAGAGACACCTCGCTTCTATCCCCTCCTCTTATAGCTGCAGAGCAGCTGTTAAGAACGAGAAGATACAAACAAGGTGCAATTGTGTATGGCAATAGACTATACAAAGTTGAAAGAAAAAAAA
>Dmoj_TR2
AAAAAAGGGGAGCCACATAGAGCCCGAACGGTATGCTCTGCACTAGTACTTTAAAGCATAAGCGCAGTAGCCCATATGCCAATTGTGATGTTAAAAAAGCGTAAAAACTCAAGTAATAATTTGCCATATGAATGGTCAGATGGGGACTCCCTGATTGCCAATGCGGTCTCCCCAGAAAATGGAAAAACAGTCTCTAAGCCGACCGACATTAGCTGCTCCAACAAAATGGCCGCAAAAGCCCTCGTTAATAACTCAAATGACAGCGACTCAAGTGAACTACAGATCTGTGATCTACTCTTTGATGAAGATGTATCTATGCCATACACCGACGACTCCCCACCAATTTCTGAGTGGGAACACTCATCGCCCGGATCATCTGATAACTCATATACGAGCACTCCTGACAACCAACATAAAGCATCCAAAATACCCTCTCAAACCACTACACTACATCCACCAATGGAGACTGAACTGCCTCTCCAAGCCCTACATCAAAAAGCGCCAAATAAAATTAATGCAAGTGACACCTCAACGCAAACCAACAAGATTTTGGCGCCAATTTTCGCGCCAAAACTGATCACAACTCAATTTCTCCCGCCATTACACCTGTCAAAAAACTCGACGCCATATCTAAATATGAAAAGCGCGCAAGTCTTTGAGCCACTCTCCCCGCCAAAAGAGACAACTAAGCAAAAACAACAAAACTTAGCGCCAAAATCACTGCCAAAGGGCAACCAAAATAAAAAACAACAAAAAACACTGCCAAACACTATGGCACATGATGCGCCAACCACAAATCACAATACCCCTAAACACAAAATTGTTACCCCCTTACAACAACATACCATTAAACGTACCTCTTACTCACTAAATGACAAATTAATAAAGAACCCTCCACATAGAAACATCAAACCAGTAGTGCGACTATACGACTTTGCCAAAACTAAAAAAAAGGCAATGACGCCAGCAGCCAACAAACCCGCTGACTATAACGAACCCATGGACACGAATCCATGCCCCTCTAACAACAAGAACTCTTCTGGTACCTCTGTTACCCAAAGAAAAAGTTTAAACACCCTCTCCAATGCATCTCCCAACACCCAGCCAACGCAATCTTCAATCCATCCACAAAATATTAATTTGACCCAACAGGCCAGCTCAGTACACAGCCTCAAAGCCCCTCATATCTTCCTATCCAAAGTAACTGAAATTATTCCAGTGCTTAATATAATTAAAAACTCGCCCGGCATTGGCAAATTCTCCACCAGAACATCAAAAGATGGCGTAATTAAAATCCAGTCCTGCAACATCACTACATACAATACAATAAGAGCTGTTCTCAACGAAAACCACATTCACAATCATACACATCAAACACCTAGCGAGCGTGGCTACAGAATAATCATACGATACTTACACCACTCCACTCCTCGCGACTGGATAGGCGAACAACTACAGAAACTTGGCTATACAACCCGCTATATCAACGTAATAAAACACAGGCACACTGGGAAACCATTGAACCTCTTCGAAATCGAGCTAGAACCTAGACTGGATGGCGATTATGATAAGATTCTCACCCTAACAAAGCTAGGTCACCAACAAATCACTATTGAAAAACAAATCAGACGCCTTGACCCAGTGCAATGCCACCGCTGTCAGGCGTTTGGGCACAGCAGAAACTACTGCAGTAGGCCATACACCTGCCTAAAATGTGCAGGCCCACATGACACAACTGTATGTGCAAAAACTAGAATATCGAATCCTAAATGTGCTAACTGCGGAGCACCCCACGTTGCCTCTTACAAAGGCTGTATTGCCTACAAAAACGCAAGATACAAACTTTCAACAAACCCTCTACGCGCACCACAAGCTGATCAACGAACAGTCAACAATCCCACTACCCGGAATCGACCCTTCTTGCAGCCCAATAATCAACAACCAGATGCAAGAGGCAATAACACATTCACCAGCGACAGGAGTATACACCCTATTAACTTGAACCAAGCGCAACCAAGACACTATTCTCCACACCCGCTAAATCAAACACACTATATAAACTCTAATCTTACTTACAGTCAAGCTGTTCGATGCAACGAAACAGCCAGTATGCGGCAGCAAGGCCCACCCCTAAGTAAACAGTCAACTCGGGTTAACACCTCCTCGCAGGCCACAAAAACTTCACCACGCTATCTCGACGTGAGACACCCTACAAGCTCAATCTATAGACAGCACTATGGCGAAATGCAAACGCAGCCTTACGAGTGGCCCCAAGGCCAGCTCGGAGATCAACAGCAGTCCCACTCGGAGTGTCGTCTCTCTCGGATCCTCGAGAGTAACCTGCAGACTACAAACGAGATGAGTAAAAAGATTGACAGTTTATTAAACATACTATACTCACTCCTCTATCCAAGCTCTCAGCAGAACACACGTACAAAAGAAAATAATAATTACCTGAACATCGCCAATGACCTGACTCATGAATAATACACACCATTATACACCATTCAACAGTCTGGGCAATGTCAACACTCAACACAATGCCCTAATCAAAATCGCATACTGGAATGCAGCTGGAATTGGAAACAAACTGCTAGAGCTCGAAGCCTTCATGTACAAATACAGTATTGACATCATGATGATTCTCGAAACCAAAATCCCACCAATCACGACTCAAACTACTGGAAATACTCCATACAGCCTGTCCATTAGAGGTTACTACACATACCTCTCCCCCCATCCGCTTAGCCACAGACGTGGGGGTGTTGCAACTTTAGTAAAACACGGTATCAAACACTCAGTACTGCAGCCAATTGGACTGCCTTCCCTACAATCTGCCCCAATTGCCCTTACAATCAACAACAACAATACCACTCACAATATCATCATTGCACCAATTTACTGCCCCCCGCAGCACTCCTGGAATAAGTTTCACTTTTTAAAGTTATTCAAATACTTTGATTCCCTAATAAAAGATTCCAGTTTCATTCTATGTGGAGATTGGAATGCGAAGCACCCCTGGTGGGGAAATACACGTTCTTGCCTACGCGGTAGAGCCATTATGGACTGTATACACAAACAAGCACGCTACAACATTTTAGCTACAGGAGGAGCCACGCACTTTGCATACGACAGAAGAAAGAAACCCTCGGCACTTGACTTCGCCGTATACGGTGGACTAAACAAACAGTTTATTCGAACACGTTCAACTATCGACCTCGACTCTGACCACCTCCCAATCCACGTCGACCTTACCACAAACGGACCATTGGCCAACGAATCCATGGGCCTCAAACGACGACTTCTCCCCAAAAACGCTAATCTGACAAAATTCCAACATCATTTAAACCAAAGAGTACTTCTAAATACTGAAATTAAATCTGGACCCGATATTGAAGATGCCATAGACATACTTCTAGAAAACATACGCGTTGCCGCAAAATTAGCCACTCCACCAACTTGCACAAGCCAACGTCGACACTTTTATAATAAGTCAAGCCGCTTTGAACTGAGCAAAAATGTCAAGAAATTACTCCAACTTAAGCGTATATACAAACGTAAGTTGATAACTCTAAATAACCAACACACTAAAATGCAATATAAAAGCGTCCAAAATCGCCTAAAAAAGGCACTTCGCAAATCTAACTCAGATCAAATAAATAAACTATTCAACCACATTGATACTAGTGATCGTTATAAAATGCAAAAATTATGGCACATCACTAAAAACTACAAAAGACAACCTGAACCAAACTGGCCACTTAAGATAAATACTCCTACTAATCAAGGAAACACTAACAGTCATCGCTGGACACGAAGTAGCAATGAGAAAGCTGAACTTTTTGCATCTCACTTACAGCAACGTTTCTCTCCAATCCTCACCAACTCTGATGAGTTCCAAATGAAAATTGCTAACGAACTAAGCCAACAAATAATTAATTTGTCCTCTAACTCTGACAGTTTGATCAATACTCTACCATTCCGACCAGTCACAGTCAGCGAAACAATTGCTGAAATAAAATCACTTACACTCAACAAATCACCTGGCCCGGATGACATCGATAACTACCTAATAAAAGCCATGCCACAAAAGGCGGTCACATACTTGGTATTAATCTTCAATAGCATTCTCAGATTTGGCCACTTTCCCCGTCAGTGGAAACTGGCAACTATAACTATGATTCTAAAGCCAGGCAAAAGTGCCAACGAAGTCACATCATATAGGCCTATAAGCCTTTTGGCTGGTTTCTCCAAGATCTTCGAAAGGCTGCTATTATACAGGCTCTTTGAATGCAAAGATTTCGCTGACGCCATACCCACACATCAATTTGGGTTTAGAAAGGAGCACGGCACAGAGCAGCAGCTGAGACGAGTAACACAATTCATACTTAAAGCATACGAAAATCGCTGTTTCTGTTCCGCCGTGTTCATTGACATCAGTGAAGCATTCGATAGGGTATGGCACCCCGGGCTCTTATGGAAACTCATCAAACTTCTGCCAATCAAATTGTTTAACGTCCTGAGCAGCTACCTACTTAATCGCACATTCACAGTGCGCTGCAATGATGGAACTACTTCAAAACTGGGCAACCTTCGCGCAGGCGTCCCTCAAGGCAGTGTTCTTGGCCCGGTGCTATATACAATTTACTCATCAGACATGCCACTTCCAACTCTTACGACACATTTCTTACCCTCACGACCTGTTGACGGAACTTATGTCCTTATATCTACTTATGCAGACGACACTATAATCTTAAGCTCAGCCATTACTCCTCACGAAGCGGTAAAACTCAATCAACGAAACCTTAACAACATCATAAACTGGGCAACTCGCTGGTGCATAAGCATTAATTCCCAGAAAACAGCACATGTTATGTACACAACTCGAAAACTAGAAGGCACCTTCTCCACACTATCCCCAAAGATTAACGGACAAAGCATCTTAAATAAATCGTGCCACCAATATCTTGGCTTCCATATGGACTACAAGTTGCTGTGTATCTCCCACATCACACAGCTGTGCAACAAACTTCGAGCTACATACAAAAAACTAGAATGGCTACTAGGACCCAGCAGCAAATTGTCCAGAAGCTGCAAGGTTGTCATATTTAAACAAATGATAATTCCACTATGGCAATATATCCTACCAATCTACGGATCGCTAGCCTCAACTACTCAGCTCTCCCGCGTTGAAGTAATGCACAACACCATCCTTCGAAGGATTGTCAAGGCCACCAGATTCACCAGAAATCAGTCCATCCGAGACCATTACAACATTAAATCATTTTTTGAAACGTATCATCTTGCCAGTAAGAGATTTGCCTCTTCACTGCTAAACCACCCCAATTCTGAAGCTCGTAAATTAATACTAACTCCATTTATTCCAACTCGTCTAAAAAGACCTAGATATCTAGAGCAAATTCATCAACATTTCGCATTACCTACCACGCCTCGACAGCAGCAACAAAACCAACTCGCGCAAAATGAGCAACTGCCTACTCTATTAAGAATTCAGAAGGAAGAAGAAGAGAAGCTAAACAAAGCTAATCAGCCCCACCGATACATACCTACATTACCTCAAAATAGATTCGACGAAAGAGCCATCAACGCACTTAGACGACGCTACAAAGAAGGACTCACAACTCTTGATAGACTGCGTGAACTAGTTCAGTACCAGCCGGTTGCTATTCAACGCTTAATTCTGCCAGAGCCTTCGCAAGTCCCACACCCAGCCCCCCAGGACACCCAGAATCCGCAACTACAGCAGCCCCAAGCCCCACTCGACGATGAACAGATACTGATTATCAGGCTACAAGAGCTTCAGCTAAACTTAGTCCGTGAACTCGACGAGGCCATGGAAATCGAGCAACAGCAACTCCATTCCCAACAATAATGACACATTTACCAGTGCACTGCTGTGCCCCGACACGTCATCCTCGCTACCAATATTCGACACCAATTAACGTTTCTCTTTTGCAGAGTCTAAACATCTACGCTACTCTATTCTACCTCCTACCAGAAGCTCATTGTTCTCCAATCACAAGCTTGTTAAATCATCACTGGTAATTCGTCATCTCTACCACATTAACCGTAGCAAATGGTGGGCCCAGGAAACCATGGATCTACGATTATCACTGCCTGAAAAAAACACATCAGCGAACGAACATGGAAGAGCCCAGCATACCTACTTCCGCATTATAATGCTGGGCACAATCTCGCTTGCAAACACAGCCATACCTGGTAAAAATACATACCTGCGGATGACCATCCTACCCGTGCGCGTGCCCGATGGTTGTGTTCGCTACTGCTTTGCGGCGCATCACCAGCTGTGCCCCGTTCTTCGCAACAACATACCTAATTCAGCACACATGCACAGTACTTGCCATCGTTGGATACTTCTCCTTCCCATAAATGGCTATACAGCTACTTCTTTGGCCGCAGCAGCACTTCGTGATCAATTAGGGCGTGAGTGGATAGGCGCGCGCGCGAACTGGATTGTCCTGGCTGTGCTGGCTCATATGCTACCCCAATCTATTGGGCACCAGCATCTCTGTCCATACAGTCCTCCGGGTACCTTCTTGTGGGCGCGCGTTGCTGTTTGTAATCTCTGCCCAATAGTCAGCTGAAAACGCACAACAGAACATAGACATCACCTACTGTCAACACCAACTGCTTCACTGTTCCTGGACTTGCTGACTACAACTCAATCATCGCCCACACACGCATCTCGCAGGCTGTAGCGTGTCTTTCGCAACATCAATACGTCTCAAGCAGGCACACACACATAACAGCTACTACACCAACTTCACCTCCCCAAGCCCGGACACACCATTCTATAAACAACAACTCAGACACCACTATCTACACAGATGCATCTCCTACAACTGGATTGAGTGGCTTGCATTTGGGCCAGATTGTCCTGACTGTGCTCAGGCATATGCAACCACAATTTATTGTGTGCCAGCATCCCTGCCTACACAGCTAGTCAGTGCACTTTCTGGCCAGAATGTACTGCCGCCTTAATGTGTTGCTCTATGCCCGCTGCAGCAAGTACATCCTCATCAAGCTATCACTCGCTAACACTTCTGGATCCATGGATTTTAAGTCATACCACAACTCAGCTATCTTCTATATATACACCTCATCTTCAACACGCTCTCATCAGCACACACTTCACACATCAATTAACACTGCATAACTCTTCTGCCAACCTGGTTACTCGCCACCACAACTTCGTCTATCATCCACATATGTACTCATCAGCCATCTTTAACACAATCACACCCCCAGTCCGGACTTGTAACTCCAAATCACCAAAGTTATCACCATTGGAAACCACTCTTCATTAATTTATATCATCATATTTTATATCATTTATATCATCATATTTTCCCATTCATTGTTTTGTAAACAAAGAAGAAAGTTGCCATATTCTCTAGAAATAACTCTGTTAACAGGCAAGGTTGCCACCCTGCCCTATTAATCAAATAACATTATGATAATAGGCAATGTTGCCACCTAGTCTTAAGTCTATAACATTTGCATATGTTGCTCAAATAGTAATGAAGCAAATAAAGAAGGCGAGCTGCGGCTAACATTAGACGCTAGCAAGCCCCCATAGTGTACAGATGTGCACAAACTTAAAAAAAAAACACAGCCT
>Dmoj_TR3A
AAGCAAATGCAAATGCAAAGAAAAGTAAAAGCAAATAAATTAAATTCAACAAAATAAAAAGTGATTTTTTATTGAAGTGGTGCTGGAAATAAAAATTAAAAAAGGGACAAACAAATTAAAAAAGGAAACTAACAATAATTAAAATAAAGTGACGACCAAGTACGTAAACTGGAACCTAGAAGAAGACCATGAGTGGACCACAATCGGAATCCTCATCATCAAATACGTCGCCAATATCGGTTGGGAGGGACCTTGACATGGATGTATCATACATCATGCCTTCTGGCAGCGATTCTGACGACACCGTGACCGAGCCCACAGTAATCTTTGTCAACAAACAAAGTGCCTCCGCTGACGATGGAACGCAGCAAGCGCCCACGGACGCACTTGCTCCTGCTAAGCAAACAGACTGTGAGTACATACTGTCGTTATTATCTGACTCGGATATGTCCATTGAGGCGTGCGAAGGCTCACCACTCAATGACACTAGATTTCTGTCAGAGGATGACGAAGCACCTGCAGAGACGCAATTATCAAATTCTGACTTGGCGCCAGAAGAAAATTACATGATGCCGCATATTCGCAGCTTGTATGTAAAGAAAAACGCGCCAAAAGATGTAATAAAGGAAAAAAACTGTAATAAAAAGCCTCTCCCATTATTTCACCAACCCAAAGAAAATGAAAAAAAACTCTCTCCACAAAAAAAATCTCAAAGAAACACACCCACACATGCATACACTCACACAAAAGCTCAAACCACTAAGACGAAAACTGACACAAAAGTAAACGCAAACAAAAACTCAAATGCAAACGCAATCATAACTGCAAACACAAACATACTCACACAAACATACACTCACACAAAAACTCAGACCACTAAGACGAAAACTGACACAAAAGTAAACGCAAACAAAAACTCAAACGCAAATGCAACCATAACTGCAAACACAAACATGAACGCAAACACAACCACCACCAACACTTGCATTAGCAAATGCGGACCTAATGAGAAGCAACCGAGCACAAATACAAGCACAAACACAAGCGCCAGCACAAATAAGAACACTAACGCAAACATAAACAAATACACCACTAATGCGAATCAAAGCAGTAAAAAGCGAGAAACTTCCCCCCTGTCTCTACAGAACAACCAGATAAGGAAGCAGTGCCAAGCTGAGCAGCAAGCAGTGCAAACTGAGATTGCACAAAATAAGACGGCGCATAACACATGCGCAAAAAGACAACTGCTGCCAATGCTTGCGCAAATGGTCGACATACAGACAACTACTGCTACATCAGTCTCAAAACTGGAAGACAACAGTATCAAGGTACAAGGGTGGCTTACAAGAGTCCCTCCCTTGCTTCCTCATGAACTTCCTCCCCCCCCTCATAAAAGAAAGGCACCAACAACAACAGCAGCAACTAACTGGCAATCTCCGTTGAAAAGAAAGTGTATCTCAATGGAAAGCGACGACGATACACAGGAAGAAGGGTTTAATGAGTTGTCTCTCACTGAGATACCACTAATAACTCCAAAGTTCAAGAGCAAATTTGCTACTGAACTATATCAAAAAGCAAGAAACCAACAACGAAACAAACAACACAGCACATACACAGAGAAACTGACGCAGGCTCAGAATATGAAGCAACATGAGCAACATAAGCAACAACTAACACAGCGGCAACCCAATATGAATGCCGCTGTCCACTTGTCCCTCCCCGCCCCCAAGACTGCCCCTGCCCCCCTTCAACAAAAGCAAATAAAGATCCCCCCTCTATTTCTACCCCTGGTCCCTGATATTATGCCAATACTGCAAAAGCTACAGGACAATCCATTGATCAAAAGATTTAGGACAAAAGCCACTCCTAGCAATGGGCTGCGCATCCAATGTGAAGACATTGAATCATATAATGCTGCTAGGTCCACACTGGAAGAAGATGGAACACATCTGTACACCCACCAATTGCCCAGCCAGAAGGGTTTGCGCATCGTAGTGAAGAACATCCACCACTCCACTCCTTGCGAATGGATCAAGAATATATTGAGCGAGAAGGGATATGTGGTTAGACACATACGCTGCGCCAGGCAGCGTTTTACGGGAAAGCCGTTAAACCTTTTTGAGGTAGAAATACAACCTACTGCAGATGGCAGCCACTTAAATATTCTGAGCCTCAAAGAATTAAGCAACCAGGCAGTGAGAATCGAACGGCAAGCCAAGCCAGTAGATCCTCCACAGTGCCATAGGTGTCAGGCGTATGGCCACACCAAGAATTATTGTAGAAGGCCATTTAAGTGTATGAAGTGCGCGGGCGATCATGCCTCCACAGATTGCACAAAACAAAGAAACACCACACCCAAGTGCACCAACTGCGGAGGAGAGCACATAAGTAGCTACAAAGGCTGCCCATCCCTCAAGGCGGCCAGAAGTAAACTCTCGTCAGTTCGTGCTATCGCAGAAGTAAAACGGATGAAGCAGAAGCGGTTAACGGACGAGATGCCACTTGATGGGCAGCGGAAGGCAGTAGATGTGGCCAGCAGCTTACCACAACATCCAGGCCAGTCTCCCGCACTCTCATACAGCCGGGTCGTTCGCAGCGGTCTGGATGTCCACTCGAGCCAGCAGAAACAGCATCAGCAACAGCAGCGAAATAAAACAACAAAAGCAGCAGTATCCCCTTCAGACAATGATATGCAAAATACTGCATCACCAGCAAATCCATTCAAGGCTTCGCATATCTCCTTACGCCCACAGCCAGTACTGGGCAAACCCCAGCACAAACGACCAGCAGGCGCCAAGGCAACAAAAAAGGCAAAAATAAATAGCCAATTGCCTAAGGTGGAGGCAAGCGGCGTCATCAATAGAGGCCCATCGAGCAATCCTGCTGAAAAGCACCTGGCTTGCTTCCAAAATCGACTGCGTGAAGAGCAGCAGCGTAATCAGCAACAGCCGCCACAACCCGACTACCTAACCATGTTCAATAAGCTAGAAAATAAAATAGACCAATTAATAAATGTTATGATGCGCTTTATTGAACACCAAGCTGCTAGCAGTACATTACCAGCACAACCCCATCAACAGCAAGAACTACTCCAGCAGGCATCCAGACAAAGGAATGCAAGCAGCATAGCCTCCATGGAGCTTGACACAGCCAATGACATGCCAAATGACGACTAGAGGTACTCCTATCCAGGCTCGCAATGACAGCCACGGCAGCCCCCTGAATGCCAATCCTCTCAAAATTGCATTCTGGAATGCGTGTGGTGCGAGCAACAAAATGCCAGAAATTGAGCTCTTTATGAAAAAAGAAAAAATACAGTTAATGATGCTGATTGAAACCAGAACAGCACCAAACTCTACAGCACTTGACGTACCTGGATATATCAAGTATGTAGCCACTGATCCCAACACAACCAGAAGAGGCGGGGTCGCAATCCTGGTCCGCTCTGACGTCAAGCATACTGCTCTACAACCAATCTGCGAGGATTACATCCAAAGTGCCCCAATAGCACTGGTAACTGAAAAATCAAACAAAAGAGAAATGATAATCGTAGCGCCAGTCTATTGTCCGCCCACATTCAAATGGTCCAGTAATCACTACAAAAGATTGCTCAATCACTTTGACAACTTATCAGGGGAAACTTCATCAAACTTCATAGTATGCGGCGACTGGAATGCAAAACACTCTTGGTGGGGCAATCCACGCTCATGTCAGAGAGGCAAAGCGCTCTTCGAAGCTGTCCAGTCACGAAGGCGCTTCAACATTCTTGCAACCGGAGGCGCAACACACTTCCCATACGCTCGCCGCAGACGCCCATCGGCCATTGACTTTGCTGTCTATGGCAGCATGAATGGCATGCACATGGACATACAATCCACAACTGACCTGGACTCAGACCACCTCCCGCTGAAAGTCGACCTGTTCGCTACAAGTCAACAGCGAGCAGAGAACCCAGCTAATAGGTCCACGCGCCTCAGGATTCCAGAATCGAGAACAAGGCAATTCCAAGATGCACTGGATAGGCTGATACATCTAAACACTGAGATCGGATCCAGAGCTGACGTTGATGACGCCATTGAGGTGTTCCTACGCAATATCCAAGAGGCTGCCGTTCTGTCAACTCGCAATAATACTAATGGCAGCGCTCCGCATGGCCGTGGCAGTCGTTGTCGTCACCAGACCCTGGTACTGGATGAGCCCACAAAATTGCTCCTCGAATGGAAGCTGCGCTGTAAAAGGATTCTAATTGCCAGACGAACTCCAGAGGCAAGAGCGCAGTACAGAGCGGCCCAAAATCGTCTCAAAAAGGCCCTCTGGAAATTAAAAAACCAGAACATCAATAAGCAGTTTGAAGGCATCAACACCAACGACCAGTACAGCATGAGGAAACTGTGGCGACTTACGAAGATGATTAAAAGACAACCTCAGCCAAACTTCCCTCTATGCCTGAGCGCCCCGCCATCAGCCGCACTGCCACCAGCTACTCAGCCACCAAGCAGCCTGCAAAAATGGACCAAAACAACCGCTGAGAAGGCTGAAGCTTTCACCACACATCTTGAAGAAAGATTCTCACCTGTATTTGTCAATACGCCCGACGTCCAAACAGCAGTACGCAACGATCTGAGGCTGATTAAGCAGGTGAAAAAGCAGCAACAACATCACACGCGCCCAACCAGGCCAATAACAATGGTCGAACTGAGGGCTGTCATCGCTACTCTCGAGTCAACCAAAGCACCTGGGGATGATAAAATTGATAATAAATTGATTAAACAATTATCGCAGAAAGCACTGTTGTACCTCCTATTAATATACAACTCAATGCTACGACTTGACTACTTCCCCAGCAAGTGGAAACATGCAATAGTTACTATGATCCAAAAGCAAGGCAAGATGTCCTCTGACGTTAAATCATACCGCCCGATCAGCCTAACCTCTGGATTCGCCAAAATATTCGAAAAGCTGCTGCTCACCAGACTCTTCGAAGTCGAAGATTTTGCTAAAGCGATGCCATCACATCAGTTTGGTTTCAGGCGGAAACATGGCACTGAACAGCAGCTGGCCCGGGTGACTCAGTTTATACTGCGTGCCTACGAGCGCAAACAGTATTGCTCCGCCGTCTTCATTGACATTGCAGAGGCTTTCGACAGGGTATGGCATGAGGGCCTACTACTAAAGTTGGCCAAGTTACTGCCAATAAGACTATTTAATATACTGGAGAGCTACTTAGAGAACAGGACATTCGTCGTCAGCTGCAACGGCGTTACCTCTAGGGTGGGCCGTGTGTCTGCGGGCGTGCCACAGGGCAGCGTTATGGGCCCCATTTTGTACACTATCTTCTCCTCGGATATGCCACTGCCTTCCCAAGAGCATACGAATCGGATTGGACTGCCACAAGAGGAAATGCTGCTGTCCACTTTTGCCGACGACACGGTCATCATGAGCGCAGCTGATCTGCCGGTTATGGCTGTTAGAGCCAATGAGAGGTACTTGCAACATTTTGAGAAATGGACTAAAAAATGGGCCATTAATCTTAATGCCAATAAGACAGGCCATGTCCTATTCTCTCTAAGGCAATCAAATCGGAGAGAATTGCAAGTAACTCCTAAAGTCTTTGGGAAAGCGGTCCCATATAAATGCTCGCACACATACTTGGGCATAACTCTGGATAGGAAACTGAACATGAAACAACATGTGGCAAGACTAAGGGCAAAAATCAGAACGAGAGCAGCAAAACTAGACTGGATGATTGGCCGAGACAGCTTACTGGCCAAGAGCTGCAAAGCTGTGCTAATCAAGCAACTCATTATGCCGCTGTGGCAATATGCCCTGCCTATTTGGGGTGCCCTCACAACTGAGTCGCAGATCACACGCATCCAGGGCATGCAAAATAGAATAATAAGAAGAGCGCTGCGCGTGCCCTGGCTCACACGCAACGCCGCTATAAATCTGAAGTATGGATTCAAAACAGTTGCAGAGGTTTTTGAACAGGCAAGTAGTCGTCTTGCCAACTCCTTGGCTGTCCACTGCAACCCTGAAGCAAGAGGCCTTATAGAGAATCCATATGAGCCGCAGCGGCTCCTCAGGCCGAGATATATGAGACAGCTGCAAAGCCATATACTCCCACTCCAGGCACTAGGCACTCAGGCTACGCAAACTACCAGCAACAGCAGAAGACCAACGATTCCCCTACCTACACTGATTCGTCTTGAAGCGGAAGAGCTGCAACGACAAGAGGCGGACAGACAGGCAAGCAACAGGGCGAGGCGACTTCATGAGCTACGAACTGGCCCTCCACCGAGCAGACTTTGCGAAACTCTAATAAACAGATACAGGAGAGACTATAAAGACGGGCGTATCACCAGAGAGGCGGCAGTAGCACGTGTTCAACGTCAGCCGCTAGCCATTAAGAAAATCATCGTACCTGACTATGATGAAGATCAAGATGACGACCCCCTGGCGTCAGCAACAATAGCTCCAGCTCCAATGCTGATAGCCACAGCGGCAGTCCTGGTATCGTTGGCATCAAATCCAACAACGACGACAGCGCTAGCAAATCCAAATCCAACTCCAGCGATGACAACAACTGAAGAGGCTCAAAACGCGGCGACACCAACTCCAGCGGCTGCGGCAGCACCAGATACAACTCCAACGCTGGAAGCGGCTATACTGCAACATACCTCTGCAGCAACAACTTCAGTGATGATGGATGCACTAGCGGCCTCAACCCCAAGTCAGACAACGGAGGCGTCACAAGCCATGATGGCCACCACGACAATTGCGGCGTCAATATCTACTCCTACAGCAATGGATGCTATGCCTGCAGCAGTCCTACCATCATCGACTGCTTCCATACTGGCTACGGACCAGCTGAGCGATACAGCTGAACAAGAGGCGCTGCTTGATGAGGGGCTGAAAGAAATTAGAACCAGATTAGAACATGCCCTGGATGCTGATGAAAAGAGGACAGAGCAGCAACTAAGAGAGGTTCACCCCTCGTACTCACGTGCGCATGCATTGGCGAGACGTGTGCGACACCAAGGCTGTGGCATGCGGTCGACATTCCGGCTCGTCCATTGGACACTAATTGCAGGCCTGGTGACAGTGCCTGCACATATTATGCTAGCTGCGTATGCTCTTTCTTTACAGATGTTGCCCTGCACTGCTGGAAGATGCTCGAGGCGGCCACTTCGTCCCCATATGATGGGGCCATGCTCCTTCCACTTCTTGTGTCCGCCAGAAGTGACGATGACAGCGATCGCGGCGAATGCGAGTGCGACTGCAACAACGGTACCGCCATCAATGGCACCTCAAAGAAGAAGAAGAAGAGGGAGAATTAGAATGCGTACTCCAAATTGCTGCGCCAACCAGCCAGAACAGCCATCAAACCGACCAATGCGCGGGCTGCTGCCTGGAGTGAGAGCTCATCCCGCCACCGGTGATGTGGCTGCTCCTGGGCCAATGCATACAGCTAGCGCTACACTGGCTGCACAAACTGCACTGCTACCAGTGGCTTGCCTTGGCGGCCGCATTCCCACAAACATGCGGATTGCAATGAGGAGACGCGGGAGTAGCATAACTCCTGTGGCGCTGCCATATTCATCCTGAGTCGTAGGCTGCCTAAGTGGAGGAATGGATCAATGATGGCTTACCTGCTGATAAACTTCAACGATGTGGGGTGCCCAGAAGGCATGCAAACTCCCGGCCTGAGGTTGGTTGTCCTGTCGAGTGCTGCCCGGATCCTGAAATAGAAAGATAAAGTATATATTAGCCAACTAAATGCAATTATATTATTAATAGTAATATACTAATCTAATTGTAATGTTTGTTCGATGCAATAATAACCAGCACGTGTAATTAAGTGTGACCAGATCACACATAACATGTAAATAATAGAAAATAAGACAAATTTATCGTGTCCCACTTTTATCGAAATGTTAAGCTAATGTTAACTGCTATCGAAACGTTAATAGTTAAAAACGTTATATATTTTAAACCCAAAGCTATGACTTGCTGTTACCAAAATTCAAAAAAGTTGCTACTGTATTAGTAATAAGTTGGATTATAAATAAAAAAAAAAAAAAAAAA
>Dmoj_TR3Ab
AAGCAAATAAATTAAATTCAAATAAAGCAAAAGTGACTTTTTTCTTTAAAAGGGTGCTGCAAATAAATAAAAAAAAAAAAAAAAAAAAAAAAAAAAAAAACAAATAAAGTGACGATAAATAAATTATTAAATAAATTTATTGAAAAAAAAAAAAAAAAAAAAAGTAACTTTTCATTAAAAGCTACGATTGAATCAAGTACGTAAGCTGGAACTGGGGAAAAGACTATGGGTGGACCACAAATGGAATCCTCATCATTAAATTCGTCGCCAATATCGGTTGGAAGGGAACTTGACATGGATGTATCTTGCATCATGCCCACTGGCAGTGATTCTGATGACACCGCGACGGGGGTTACAGTAATCTTTACCAACAAACAGAGTGCCTCCGCTGACGATGGAACGCAGCAAGCGCCCACGGACGCACTTACTCTCACTAAACAAACAGGCGGTGAGTACATAACATCACTATTATCTGACTCGGATATGTCCATGGAGGCGTGTGAAGGCTCACCACTCAACGACACTAGATTTATATCAGAGGATGATGAAGCACTTGCAGAGACGCCATTACTAAAATCTGACTCGGCACCAGAAGAAAATTACATGCTGCCGCATATTCGCAGCTTATATGTAAAGAAAAAAGCGGCAAAAATTGAAAGAAAGAAAAAAAATAGCAGTAAAAAGCCTCTCTCCTTATTTCACCAACCCAAAGTAAACGTAAAAAAACTCTCTCTGCAAAAAAACTCTCAAAGAGATACATCTACCCACACACTTACACACGCACACACGCACACAGAAACCCTTCCCACTAAGACAAAAACGGACACTAACATAAACGCAAAGAAAAACTCAAACGCAAACACAATCACAAACATAACTGCAAAAACTGCAAACACAAACATAAACGCAAACACACTCACCTTTAATACTCACATCAGCAAACTCAGCACTAATGAGAAGCAGTTCAAAACAAACACAGACGCAAAGATAGTCGCCACCAACACTCACATTAGCAAACACAACACTAATGCTAATCAAAGCAATACAAAGAGAGAGACCTCCCCCCTGGCTCGCTCCATCAACGAAATAAGAAAGCAGCGCAAAACTGAGCAGCAAGCAGTGCAAACTGAGATGGCACTGAGAGCTCTGAACACAGAGCAACTGCTGCGACCCCAAAAAATGAATCAGCATAAGCCACAGCCAACACTACAACAACCCACTAAGATGGCTGCTGTTCTCTTGCCTCCCCCCACCACTATACCTTTCTTTGCCTCTCTGCAACAGAAGCCAATAAAGATTCCCCCCCTCTTCTTACCCCTGGTCCCCGATATAATGCCTATACTGCAGAAGCTTAAAGACAACTCCCTGATTAAGAAATTCAGCACTAAAGTCACTCCTAGCAATGGGCTGCGCATCCAATGTGAAGACATCGATGCTTATAATGCTGCACGGACTACGCTTGAGGCAGATGGAATACATCTGCACACCCACCAATTGCCCAGCCAGAGGGGACTCCGCATAATAGTAAAGAATATCCACCATTCCACCCCTTGTGAGTGGATCAAGAACATATTGAGCGAAAAGGGATACTGTGTTAGGCATATACGCTGCGCTAGGCAGCGCTTTACGGGAAAGCCGATAAATCTATTCGAAATAGAAATACAGCCCAACCCAGATGGCAGCCATTTAAACATCCTGGGGCTTAAAGAATTATGCAATCAGGCAGTGAAAATTGAACGGCAGGCCAAGCCAGTAGATCCGCCACAGTGCCATAGGTGCCAGGCATATGGCCACACGAAGAATTATTGTAGGAGGCCTTTCAAGTGCATGAAGTGTGCAGGCGATCATGCCACCATAGATTGCACCAAACAAAGAAATACTACGCCCAAGTGTACCAACTGTGGAGGAGAGCACATAAGCTGCTACAAAGGCTGCCCGGCATATAAGGCGGCCAGAAGAAACCTCTCATCATATCGAGCTATTGCAGAGGCAAAACGACAGAAACAGCAACCACGACTAGCCGTTACTCGAGAGCCGATGACGAAAGAAACAACTGGTATCTCCTCAAGCGATTCAAACTACAAGCCACTTCTATCCTACAGTGATGCTGTGCGTTTAGGCTTATCTACTGACTTAGCAAACACAACACAAAAGAAACAGCTGACTAGCCAACAACAACAGTCGCAATATTTGAATCTGCAGAAACAACAGCAGCTGCAGACCCTACAACATACACCAACAATAAACGCTACACCAAATATGAATGCAGACACACAAAACAACACGCTACCGCTAAATCCATTCAAGGCGTCACAGAATAGAATACATCGGCCTATGGCACAGGCCCAGCCCCCACATAAACGACTGGGAGCCAATAGCAACAACGACTCACCCACTGCGCATATAAGCAATCCTGCTGAGAAGCACCTGGCCAATATTCAAAGACGAATGAGGATAGAGCAGCACCTCAGGCAACAACAGCACCAACAACAACAACATAACGGACAGCAATGGGTACCAATGTTTAGGCTAGAACAAAAAATAGATCAGTTGTTAGCATTATTGACGCAAATTATTAACATGCAAATGGCACACAACACATTGTCAGTACCCCTAGGCTCACATCAACAGCAGCAGCAACAGCAACAGCAACAACAACACCAGCAACAGCAGCCTCATCAGCAACAGCAACTTCTACAGCTCTCCAAACAGACAGATGGAAACAACTCTGCCGCTGAGGAGTTTGTCACCGCCAATGACAACATAAATGACCAATAGAAACATTTCCAACCAGACTCAAAATGCCACGCACTCTGGAATTCAGAATGGCAACTCATACAAAATTGCATTCTGGAATGCCAGCGGAGTGAGCAACAAGATGAATGAAGTGGAACTTTTTATCCAGCGCCTAAAAGTAGACATTATGATGGTCGTTGAAACGCGAGTGCCACCAGGTACAAACACTCTGAACGTCCCGGGATACGTGACATATACGGCCACAAATCCACAATCACACAGGAGAGGCGGAGTTGCTATCCTCGTGCGCAGCAGCATAAGGCACATGGCTCTCCAGGCCATATGTGAGGAATCTATCCAATGCATGCCAATAGTGATTCTAAAGGAAAATGAAAAAAGAAAAGACAATGTCATTATCTCACCAGTATACTGTCCACCAACATATAAATGGACAGCTGTTCATTTTACAAAACTGCTGGGACACCTTGAAGGCTACTCTGGACACGACTTACCAGCAAAATTCATCATATGTGGAGACTGGAATGCCCAGCACACCTGGTGGGGCAACACACGCACATGCCAAAGGGGCAAAGCGCTCCTGGAAGCGGTCCATGTGCAACGGAGGCATAATATCCTGGCCACTGGCAGTGCCACACACTTTCCCTATAGCACGAGAAAGAGACCATCAGCAATTGATTTTGCTATTTATGGTGGAATTGAAGACTGCCGCCTCAAAATTAGCTCAATGACTGATCTAGACTCTGATCACTTACCTCTAATTATTGAATGGTCTGCTGGTGGTCATCGTCGTAAACTCACTGAGCATCAACCAGGCGGCGGTTGCCTACTACCTCGCGGAGCCAAAATTGAGCGCTTTCAAGCGACGATCGATCAAAATATCCATCTCAATACAGAAATTAATACGAGTGCAGATATTGAAGATGCTGTGGCAATATTCATGCGCAACGTAAAGCTGGCAGCACTGGCAGCTACATCGCACTTCAATCAATCCAGACGACAGAGACGGCGACATGATCTTCAAATGGACGAACATACTCTAGCGTTATTAGCCCATAAACAGCAATGCAAGCGAACTCTGATGGCCACGCGTACCATAGAAGCCAGAAGAAATTACAGGGCTGCGCAAAACCGACTGAAGAAAGCCATTGTCACCCTAAAACAAAAAGAAATTAATAAATTATTTGCTGGAATTGTTAATACTGATCAGTACAGCATGCAAAAACTCTGGAAACTGACGAATAAGGTGAAAAGGCAACCAAAGCCCAACTATCCTCTGAAGATAACACCGGCAGGTGCCCCAAGTACTCAAGTTAAATGGACTAAGACTCTGGAAGAAAAGGCAGAAGCGTTCGTCGCTCACTTGGAAGACAGATTCTCGCCAAAACTCTTCAATACGACAAAGCAAAGAGATGACATACATAATGAATGGCATACACTAAAGCAAAGAAAAAAGCAACAGTCGCAGCAAATCCATGCAATTCGTCCTATTACAATCAATGAATTAAAGTCACAAATTGAATTGCTGGACAAAACCAAGGCGCCGGGAGAAGATGGAGTGGACAACGGCGTTATTAAGAATTTGCCGCTAAAAGCGCAACTATATTTGCTGCTAATCTACAATTCCATACTCAGAATAGGGTATTTTCCAGACGCATGGAAGCACGCAGGCATCTCTATGATTTTAAAACCAGGCAAAAACTCGGCAGAGGTGACATCATACCGCCCAATCAGTCTAACCTCGGGCCTCTCCAAATTGTTTGAGAGATTACTGCTGACCAGACTGTTTGAGGTCGAGGATTTTGCTAAAGCGGTACCTACTCACCAATTCGGATTCAGAAGAGAACACGGTACGGAGCAACAATTGGCGAGAGTCACCCAATTCATATTGCGTGCATATGAAAGAAAGGAATATTGCTCAAGCATATTCATTGACATCTCAGAAGCCTTTGATAGAGTATGGCACGCAGGCTTACTACATAAATTGATAAAAATACTGCCCATTAACATATATAAAATCATTGAAAGTTATATTGGTGAACGGACATTTGTCGTTATATGCAACGGGATTAAATCAAGGATAGGCAGAGCCACAGCTGGTGTCCCCCAAGGAAGCGTGCTGGGCCCCATTTTATATACAATCTTTACGTCTGACATGCCACTGCCCAGGATCACTCAAAACCGCCAATTTCTCGCAACAAATCAAAATCGGATGATGCTATCTACCTATGCAGATGACACAGTGGTGATGTGCTCATCGAACATACCCTCATTTGCTGCAAGAGAAAACCAGAGCTATCTAAACCACTTCACCAGCTGGGCCCAAAAATGGGCTATACAAATAAACGCGGCCAAGACAGCTCATGTAGTATTCACACTAAACAACGCTCAAAGCGGACAAAGAGGATATGTATCATCTATCCAGTTAAACGGACATGCTGTTCAGCATAAAAAATCACATAACTACCTAGGCGTCATACTGGATAGGAAGTTAACAATGCGACTACACGTGACCCAGCTTTGTGTGCGTCTGAAGGCGAGAACTGCTAAATTGGGCTGGCTCCTGGGGAGAAGCAGCAGACTGGCGACCGTATGCAAAACACTAGTCATCAAGCAGCTAATAGTACCGATCTGGCAGTATGCGCTCCCAGTATGGGGCTCTCTTGCATCAGATACTCAAATACAGCGCGTGCAAACGAATCAAAATAAAATATTAAGAAATGCAGTTAAGGCATCGTGGTATGCAAGAAATGTTGACCTACGTGCCGCCTATGGAATCAACTCGGTTGACGAGGCTTTCAAACTTGCCAGTGATCGATTTGCCAGATCATTGGCATCTCATGTTAACCCGGAAGCTCGTAAATTGATTATGGATCCGTATGTGCCACTACGCCTAAGCAGACCTCGATACTTTGAGCAACTACAACACTATATAATGCCACTACAGCCACAAGATATACAGCACCAGCAGCGACAACTACCCAGAGAAGACCTCCCAACATTACTGCGCATCCAGGAGGAAGATCGCGAGCGAGAGGAATCTGAGAGACGGGCGCTGGAACAGGCAAGACGTGTGAAAGAGCGCAAGATGCGACCGCCAACCAGATTCTGCGAGTCCATTATAAACACATTGAAACGTAAATACTGGAGTGGACAGCTCACCAGAGAACAAGTAGTTCAACGGATACAGGGCCAACCTCTCTCCATACAACGAATAATAGTCCCTGACTACATCGAGGAGCCGCGTATTGAGACAATAATAGCACTGTCAACGACTACATGGGCTGCGAGGATAGAAGCACAAGCTGAAGTGACAACAGCTGAGCCAGACTCCATATCCAATGATAGACCACTGCAACAAATAGCGACCATCCCAGAAACTGCTCCATACTCGTTGCAGCCACAGGCCATGTGTCCACAGAAACTACAGGTCGCTTTGCAGGACCTGCTACTTGACGAAGGACTGGAAAGAATAACGATTAGACTGGAACAGGAACTGGATGCAGACACTGCCATAGAGCAGCGAAGAACATTGACTACAGCTCCTCGAATACATGTAAACTCACCACAGAAGCACACACAGCGTTCTTGCAAATACATACATATCAATGTATTGCTAATATGCTGGACCATGACAGCGAGAAATATCCAGATGGCGCTGCACAGGAGAATTGCATGTGACAGTGATGCAAGCTTCTTGAGACGGCACAAAAAGCGGCAGCAACTCACCCAAATGACCAGGCGCCCAAGGCGACACTATCAGAGATTGCTAGGTGAAAGCGTGCCGTCCCTATTGCACTGGCCGAGAACTGGAGTAGAAGCCCTGGCTGACCCACATGGACTGCCCTTTGCAGCCTACAATCGGACTGGAACGCGTACTCCCAGTGCACATCTGCATAGACGTAACCATAGATGGAGTCTTCAACCTGGCCTGGTTGTAGTCACTACAAATGCGAGACGAAACCCAATGGGACCATTATCAAATATAAACCATAACTACTATAAATATCATTTCTTTATAGACTAACCCGACCTTACACAGCTGTGAAGGCCATCCTTGGTATATATGCCTACATCACGATGCTTGCCTTGCCTGAAGGATGCAGACGCCCTTGATCTGCAAAACACATTTGGCCCAAGGACTGCAGCCTCGCCTTCGGGTGTTTACGCCTCCCTGATGTCATGCTATGGCGCTGGGCTAACATAAGCCTGTAAATGGAAAAAGCTATAAGCATCAAAATACCAGTTACAATCTGCAATGATGACTTACCTGCCGACAAACTCCAGCGACGAGGGGTGCCCATAAATTGCGCAATATCCCAGCTTGATGTGGTTATCCTGTGAAGTGCAGCCCGGATCCTGAAAAAAAAAAAAAAAAAAAAAAAAAAATAATAATAATAGTAATAAATAATAATAATAATAAAATTATGTACTAGCCACCTAAATATTGTTAATAATAATATACTTAACTAATTGTAATGCTTATTTGCTACAATATCAACAAGCACGTTTAACTAAGTGTGCCCAGATTGCACGGATGTAAATAATAACAAATATTTATCGAAATGTTATGTTAAATGTAAACTGCTATCGAAATGTTAAGTCACTTAACCCATTGCTATGATTGCTGTTATATTTATTTTTAATTCAAAACAAAAGCTGCTAATGTTATGCTAAACGGCTATCGAAACATTAAGGTTTTTAAAACCCATAGCTATAATTGCTGTTATTTTAAATTCAAAAAAGTTGCTATAGTTTTAGTAATAAGTTGGATTATAAATAAATATATATATATAAAAAAAAAAAGTGCAGCCCGGATCCTGAAAAAAAAAAAAAAAAAAAATAATAATAATAGTAATAAATAATAATAATAATAAAATTATGTACTAGCCACCTAAATATTGTTAATAATAATATACTTAACTAATTGTAATGCTTATTTGCTACAATATCAACAAGCACGTTTAACTAAGTGTGCCCAGATTGCACGGATGTAAATAATAACAAATATTTATCGAAATGTTATGTTAAATGTAAACTGCTATCGAAATGTTAAGTCACTTAACCCATTGCTATGATTGCTGTTATATTTATTTTTAATTCAAAACAAAAGCTGCTAATGTTATGCTAAACGGCTATCGAAACATTAAGGTTTTTAAAACCCATAGCTATAATTGCTGTTATTTTAAATTCAAAAAAGTTGCTATAGTTTTAGTAATAAGTTGGATTATAAATAAATATATATATATAAAAATAAATATGTGAGCCGGCTTCTTGCTCATCCCAATCCTGAGGCAAGACGAATTGGTAACTACCCGTGCATTCCGCAACGGCTGAAGTGGAAGCGTTACTCCGTGATGCTCAACAATCACTTGCAATCAAACATATTTAAGCGGAAATGGGAACTATTACAGGCCAAGCAGAGACGGGCACATGGTTGCATATATGTTGCTACTATCCCTTCTAAAAATGCAGTTTCTACTTTTAATCATCCTGTTAACTTAAATCGGAACTTCAACTCATATCAGAATATCAGTTTTAGGCGGGACGATAGTTTCAGGCAAGATACTGGCTCCAGTCAAAATAATGGTTTCAATCAGGTCGATGGCTCCAGACAAAATTCCATTCCCAGTCGAAATATTGGCTCTAGTCGAGATGTCAATCTTATTCAAATCGACGGTTCCAGACAGGATCCTGGCTCCAGTTAAAATACTGGTTCTTCCATACAGAATCCCAAACAGGATGCCAGTCCCGGAAGAGATGACGTTTCCTGGCCGGATGCAATTCTTAATCAAGATATCTATACATTCACTAAAACATAATCAAACTACTTTTGTATTTCACTTCACATTTAATGTAACACTCACATTTGAGATCTACACACAGTAGGCGTCAACAAATTCACACAAAATTAATCAAACTACTTTTGTATGTCACTTCACATCTAATGTAACACTCACATTTGAGATCTACACACAGTAGGCGTCAACAAATTTACACAAAATTAATCAAACTACTTTTGTATGTCACTTCACATTTAATGTAACACTCACATTTGAGACCTACACACAGTAGGCGTCAACAAATTTACTATATTATACAGTAGTATAGCAGTAAATAAATAAATATAGTCAGTCAGTCTACGGCACAGCCTCGAGCAGACGTGACTATTCAACAAAAAAAAAAAAAAAAAAAAAAAAAAAAAATTTTTTTTTTTTTCCAAAATCAAAAAGAAAAATTTTCAAATCAAATTCTGCAAAAAAAAAAAAAAAAAAAAAAATAAAAATTCAAAATTCGAA
>Dper_HTR1A
GCTCGTGTAGCCGCCCACGCCGCTCAACGACCCCCAGTTTCTGCTGGTGCCCTTGCAGCACCTGTGCAGAGCCAGCCGACCCTGCACGAGATCCTCAAGGAGCAGCGGAAGAAACTGGAAATGGAGAGGAAAGCTACTGCCAAGCTGATGGCAGAGTTTGAGGCCCGGCATAAAAAGCGGACGACCACCTTGGGCTCGTCGATCATAAAGGCGACGGCCAAGAAGAGCAAGCGGACAGCAATCCCCAAGGAGAAGCCCGTCTCAAGCCAGAGGAGTATAACGAACTATTTCGAAATACTCTCGGATGCTGACGATGTAGCCAACGATGACATGGATGTGGACGCTGACTGCAGCGAGGGAGAGACGGTAGCCGAGGAACCTGTTCCCACAAGCAGGCCCTCCACTCCTCACTCCACCCCCCCGCCTGCCCCTACCACTGCACACGCACCCGATGCTGCTGCTACTGCTGACGCCAGAACTGTGCGGCCAGCCCCCATATTCATCCCCAACGTCCCAGAGATCGTTCCCCTGCTCCAATGCATTGACAATGCCATTGGCGCAGGCACATACGACACTAAGACTGCCAACAACGGATCACTCAAAGTCATGTGCCACACAATAGATGGCTATAGGACCCTAATACGGCTCCTATCTGAGGGTGAAGGTGTGGAGTACCACACATATCGACTGCGAAGCGAGAGGGGTATGCGTGTCGTCATACGTCACCTGCATCGGTCCACACCCACAGACTGGGTGCGCGAACAGCTCGACAAACTTGGCTACAAGGTGAGGCATATTGCCAATATACCGAAGCGATTCACGAAGGAGCCATTGGACCTGTTCGAAGTCGAGCTTGAGCCTCATGAGACAAACAATCGCATATATGAGCTAACGGCAATTTGCAGCCAACGTATCAAGGTTGAAAAGCCCATACGCGCGCCAGGCGTTCCCCAGTGCCACAAGTGCCAAATGTTTGGGCACTCGAAGAACTACTGCAGCCGTGCAGTTGTGTGTTTGAAGTGTGGGGAGAAGCATGACCCCAAGGACTGCCCCAAGAAGCGGGAGGACGTGCCGAAGTGTGCAAACTGCAACGGTCCCCATGTTGCCAGCTACCGTGGATGCATCAAGTACAAGGAGTACTGCAACAGAAGGAGAAATGGGTTAGAACAGACCAACAGGATGTTGAGCAAACTATCAATGCCTACCTTACCCGCCACTCAGGGTTTGCGTCGTCCCCGCCAGCCACCCGTCACCAACCAGCAGGGCTTTCCAGCACTGCAGCAGCCGCGCCGCCGGCGATCGCGCTCAGGCGCAAGAGCTCCTGCTCCTCCAGCTCAGACGAGCACCTATGCCGATGCACTCCGCACAAGGCAGCCAGCGAGTCATCCCCAGCCCCTTTCAGGGAGGCAAGTATGGCAGACTACTCCAACCACAGCGACCGCAGCTGGACTCCAGCCCACGGTGAGCAACCAGAACGACCGTCCTAGCGATGAGCTCAGCCAGAAACTGGACTATCTCATCACCCTGCTGACTCAGGAGCGGATCCAGCATGCGGCCGCCGCTGCTGAAGCCACCCAGAAACTGGAAGAGAAAGTTGATGTTCTAATTGCCCAAATGACCAGGTTGACAGATTGTCTGTACGCTGGCATACAGGCGAGTTCCCATGCCGGGAATGTGTAGTGCTGGTACAGCCAAGCCAACGAAAGCGCACACAAAAGGAAGCAAACAAGCAAAAGCTCTGGCTGCCCCGGACCAGTGGGCAGAGGAGAAACAAAACAAGACAAATGAAAGGAACAAGAAGACAATAATTAGAATAAATAACATATATATATAATCGCCCTTCCCGCCAACGTAAGGCAACCAATATGTTCCCCTTAATTATAGTCTAAATTTAAATCTAAACTAAGTCTAGAGTATTATGCTTTAGCTCTACCCACTCCCCCTCCCCCCCTCTGGCAAACGGACTGTTTACCAAGGCGGAGAGATATTCACACAAGATGATTGCGCCGGCAGCACTGCCGGCAGAAGAGATTTCGTGCTGTTCAAAGCATAGTATTTGCTGCCTACGACTGCTCTCAGCAGTTCGTAGACAGCTATTTACATATATTTTTAAGCTACAGCCCCAACAAATTGTACTAAAAATGCTCCATAGTATAGGTACAATAAAGTCCCCATAGCGCAACGTAACTCTGGCTCCCCTAACCTGCTGGATCAGGCCAAGGCGTGAGCTGGGTTACGTTGCGTTATGTTAATTGCGTATTGCCGCCGTGCATACGACAAAATAAAAAA
>Dper_HTR3A
GTGACTTGTGTTTTTTGTTGTTTTATGTGGAACTTTAAATGTAATAAAATACATGTTTAAACCGGGATTAAATTAAATGAAAACTAAATAAACAATATGTGCCAAATAATTGCAAATAATGCAATATAATCATCTGTAACCGTGCCGTAATAGTGAAGCCAATAAACCCAACTGAGGAAAGAGGAAGGAAAAGCAAGCTACTGAGTACCTGGACCAGGCCACCAAATGGACGCACTTGCTCCAAATCTGACGACCAACAAAATGGATGTTATGGATGCTACGGACAACTCGGCAAGAGCCGAAGCGGGTGGTGAGTGCGTTACTCAAATAAGTTCTGCCGTCATATCGACCAGGCCCCTGGGAGGGAACCCCTCCGCAAATGCTTCCCTCTTCGAACCAATGTTCGACTCAGAGGGGGATGCGGATCTGGCTGAGTTGGAGACGGACTCGCCAGAGAGTACCCTGAGCTCCTTGGGAGCTACGGTGCTGGAGTTCGAGCGTCGTTTCGTGGACAGGGGTTTATATGTTAGAAAATACCCGCCAATCCCACCAAAAACAGACGCCAACATACAAGAAAAACCGCCATCAAATACACGTACAAACACGCAGACAAAAATAGTTCCCAGCGAAAGTGCAACGGGTTCCCAAAATAGCGGCGCTTTCGCTCTTACCAAAGAGCATTTAAGTGCACATAAACATAACAAGAACAAATGTTATGCCCATATGTTTTCGCGCCAAAACATTAGCGAAAACAAAAACAATCAAACAACTCACACAAGCATCAGAGAGAGCGACGCTTGCGCTCTCTCGGCAGCCGAACCCTCGGCGCACAATCAAAACGGAGGCTCGTCACATCAAGCCCCAAAGCGTTTGCCGCCAAACATGCACTCACACACTTATGACAAAAAGAGAGATGCTTGCTCTCTCCCGCCGAACCAAAACACAAACACATACAAGAACGAAGCTAGCCTGACCTACGCCAATAACAAAACAAAGACAAACACACTGACTTATGCCGAAACTGTAAACGGCATAAAGAAAAACAATGACCAGCAACAGCAACAAAGTTTGACGACAGCTGAACGCAATAATACTAGCAGAAGCAGAAAATGCTTGCTGCCCACTCTGACTCAGGCGGACGAGCATAATACTCAGACAAGGCCTAGTACCAGAACACAACTGGTAAAGGAATGGCTAATTAGCGTTCCCCCGCTACTGGCCAATGAAATGCCCTCGCCCCTGCCCCTTACCCCTATAGCAAAGGATAAATTGACTACAAATTCGTTTCGCTCGCCGCTCAAAAGAAGATGCGCGGCGATCGAAACGGATACAGATGACGATGACTTCACCTGCCTCACTCTGGACACGCCCATGTTCAAGAGCCAATTCGCGAAAAGGCTGCATCATGAGACCCGGCAGATGGAGTCAGATGCTGGGCAAATACGCACACCGTCAAATAGTGTGGTTCCGGTTCCGGAGGTCCAACATAGGGAGCCCCAAAGGATAGAGGCTGAAAGCCAACAGATGGAGACGGACAACCATCAGCCGCAACATCAGCCAGACATTAGTATAAATATAACGCCCGTCCAACCGTCATTACGCAGCACCAAGGTCCCAACAATCTTCCTGCCCCTGGTGCCTGCAATTTTACCCCTGATTAACAAATTGACAACAAATCCGAACGTGGGGAAATTCACAACGAAATCGATGGCCAACAGTGGACTTAGAGTCCACTGTGACGACATGACAACCTACAACGCCATTCAGAACGCCCTAGCTGAAGACAGCACCCAATTGCACACACACCAGCCGCGCAGCGAAAGGGGCTATCGTGTAATAGTGCGTCATTTACACCACACTACGCCCAGCAGCTGGATAACGGAGGAGCTGGAACGACTCGGATACACTACCCGGTTTATCCGAGGACTCAAACATCGTTTTAATGGGAGGCCTCTAAATATTTTTGAGGTTGAAATTCAGCCCAAGGCGGATGGCGGCCATGAGGCAATTCTGGACATTAAAAACCTGGCCAATCAATGCGTCTCCATAGTGAGACAGGCCAAGCCACGCGATCCAGCTCAATGCCATCGGTGCCAGGAGTTTGGGCACACAAAAAACTACTGCAGACGGCCATACAAGTGCATGAAATGCGCAGGAGATCACCCCACAACAGCATGCAGGAAACCCAGGCAGGAGGATCCTAAATGCGCGAATTGTAGCGGCAAGCACGTGAGCTGCTACAAGGGATGTCCCGCCTACAAAAAGGCCCGCAGCCATCTAAGGGCAAACCGGCTCATCGCTGAGCAGCAAAGGCAGCAGTACCAACAGCAACGCCAGCAGCCACAGCAGCCAACTGACCAACAACGCCCTCAAACTCAGCAGCCGAGTCGCCAATCCCAATCCCAGCAACAACAACAGCAGACAGCAAACACAGGCACCAGAGGCAATGGCAGGCCCTCCTACAGCAGGGTGTTGCGGTCTGGGAATGCTGAGCAGCAGCAGCAGCCACGAGCGGCAGAACGGCAACAGCCGACGAGCAGTCGTCGTCCTTCCCAACAACAGCAGCCTCATATCCCCGCCCCCAAGCAGCAGCAGTCATCACAAAAGAAGCGGCCACAACACCAACACCAACAGCAGCATTCAAGCGGCAAACAGGGGGCCAAAGCAGCACCAACACCAGCTGCAGCAGCAGCAGCAACGCCCAACACCCGCAGGCCCTTGTATAGCCGAGGTGCGCAAGCCAATCCGGCTTCAAATCATTTGGCCAAGTTCCAGCAAAATCTAAGGGAAGAGCAGCAGCAGCAACAAGAACAAAAACAGCAGCAGCGCGGACACAATTTGGGTCGGCAGCACCAGCAGCAGCACCAGCATCGCGGCCATCATTCCCAGCCACAGGCCAAGGGGCGCCAATGCCAGCGCGATCAACGGGTGCAGCCAACTCCAAAACGTTTCCAGACGCCGAGAAATCCCCAGCATAAGCAGCAGCAGCCAGCCATCCAATGCGATGGCAAGTGTGTGGGACTCCTGAAAGAGTACGCCGTCAAAATTGAAAACTTAGAAAAAAAACTGCAAGAACTTACCACATTAATTGCAAGCCTGACGGAAGCAAAGGGCAGTGGCTCAGCAGCGGCCAATCCTCCAACACAGACTCCAGCAGCAGCACCAGAAGCAGCACCAACACCTACAAGGCCCGCCGCCAATTCACAACCTGACGCCGCAGCCGTATCGGAGGACTCTGATATGGACTGCGAAGCACTCAGCGACGATGGCGACGACCAGTGGACGGACGACGATTCAGTTGACGACGAGATAGCGGACATCCTAGACGACTACGATAGCTACTACTCTGACTACTTTTGATGAGCCCAAAAGTCGGTCCTGAGGCAGCCTGACAATCCACCGCACAAGTCCAGAGCAGCCACTGAAATAATACAAAATGACGTCAATACACTCATCAACACAATATGGACAAAACTCAAAATAATCACACGTACCTGCCACGCCTCCGACAGATCTGCCCCTCCAGCAGCTGCCCCGTCATCAACACCACACATCTGATGCCAATTGGACGACATTTTAGGATTTATTGACGACGCTCCCTGACAATCCACCGCACAGGTCCAGAGCAGCCACTGTAAACAAACCAAAATGACGTCAATATACACATCAACACAAAATGGACCAAACACACATAAAACATAAGTACCTGCCACGCCTCCGATAGAGCTGCCTCTCCAGCAGTTGCCATACCAAATTCTCCATCCACTTTCTGCCAAATGGGCGAAATTTGAAGGCCCTATCGCCGTCGCCAACAACACCCAGTCCTCAGGCTGCCGCTAAAAAGAAGAAAAACATCAATACACAGTTCAACACAAAATGGTCCAATCACTCACAAAATATACGTACCTGCCACGCCTCCGATAGAGCTGCCTCTCCAGCAGCTGCCACACCAATTTCGCCATCAAATTCCTGCCAAATGGGCGAAATTTGAAGGCCCTATCGTCGTCGCCAACAACATCCAGGCTGCCGCTAAAAGAAGAAAAAAAACATCAATTCACGCATCAACACAAAATAGCCAATACTTCTACTAATCACACTTACCTGTCAATACACTCACAGATCAGCCTCTCCAGTACCTGCCTCGCCACCAACCGCAACATTTTGTTGCAAGTTGGGCCCAATTTGGACGCCCCTCCGACAACGCTGCCGTCAACCGATGGCCGTGACGTCACGCCACCACCATCACAAAACAGCAGCAGCAATCCAACGACGAGGCCAGACAATACAGATGACTTGGCCAGCGCTCCATCTACATCCACATCGACAGTGCATCCTGGGTGGCCGGACCAGCAGCCACTCGGATGCAGCCAATCCGCACTCATATGCGGCCATCTCCACTGCGGCCGTTTCCACTGGCCAACGCACCCCGATTGGCCGGACCAGTGTCAATCCCCAGTTCTCCAGGTAGAAGCAACGTGGGCGGCCGGACCAGAGTCGCTCATCAAGCTCCATCTCCATTCACGCCAACTCCTGGATCCTGCCTCTGTCAATTCCGATGCCGCAGATGCGTGATCTGCAGCATCACATACACTTGCACATCCAGCGCTGAGGCGGATGCGCCCTGTGCCATCCACACTGCTCCAGACGACGATGATGATCCTCCAGTACCTGAAATAGAAAATAAATAGAATTAAATTAGCCTATAAATGTCATTAATGTTGCAATTTGTCCAAATACTCATCTCTTTGTTTGTATAAATGTACGTCAATTATTGCGAATGTCAAAATAGGGCTACCAGACTGTAATACTGATAGAATGTAAACATGTCTGTAGATGTTAATGTTAATGTAATGTTAATGTCAATTGCCCGCAAAAATTCAAAAGAACATCATTGTTGTAAGTTAAGCTTAAATGTAAATTGCCGAAGTACTGGTAATGAGAAAAGCTGGAAATAAACTCCGCCAGTAGCAAAGCTGGCGGGCGAGTGTGCGCATCGTAGGCGTGCACGCGCATCTAATTACATCGAAAAAAAAA
>Dper_HTR3B
ACTGTGTGAATCAATCTGACTTGACAAAATCTCCACTCGCGTCGGTCGAAAAAATTTATTACCAAATCCAACCAAAGCCAATCCAGCGCAGCTATGCCACGCGGTTCCACTGCCAGAAGAGGACGACGACGACGAGGACCACACGGCGTCACAGCCAGGGATCGCCCCAAATCAGCCATTTCCACTGCCAGCTCCGACAGCGCCGCCGACGGCGAAGCCAGCGCCGACAGCGCAGCCACCGGCGCCGTGGCAAACGCAGCGATACTGAGACGCCAATCCACCGACTCCGCCACCTGGTTGGAGGCACTTCCTCCAATTCCTGGACCGGCTCCAGCCACCATTACCGGGTATGTGTGGACCACAAATACCGACACCACCATCACGGCCACTCCGGCCACAAGCCCCATCCCCGACCTGCCCTGCCCCAACAGCTGGGCGGCCATTCCCAATCTCACCAGCCAGGAGCAGTTCCAGATCGGCGATTGGGTGGAGGCGGTCCATACCCAGGAACGCCAGCAGCAGCAGCAGCAGAACATCAGCAGCAGCAGCAGCGGTAGTCGCCGGCTTGAGGCATTGGCGGCGTCGGCAGCGGCAGCGGCGTCAGCCAAAGCACCGCAATGTCAAGCCCCGCTATGCCAAGCCAAGCCAAGCCTAGCGGTACCGAGCGCGCCATTAATTCCGCTTCCCACACTCCAACACACACATACACGTATCGATGCACCGTATGCCGATGCTTCGTGTGGAGAGAGCCGGAAACAGCAAGGAGCGAGAGTGAGCGCAAAGAGAGAGCGGGTAACGACCTCGTACCAGCGACAGTACGAGAGGGCACTCGAGCAGCCTCTACACGAACAGCAGCCAACAAAAGATTCGTGCTCGAGTGCCCGTTCGGGAGCGAGTTCGAACTCGAACCACAGCCATGGCACAAACCCCGCTCGATCGGCCACAGCAGCGGTTCCAAATGCAATGCACAAAGCCAATACCACAACCACAAATACAATGATGACATACATCAGCACACAAACAGCGACATCAAACACAAAAACGACAACTACAATTACGTCGGCAGCCAGACGATGCCTGTTAACAGCAATGTTAACAGGCGGACCCCCCCCACCACCGCCGCCAGAGGAACATCAGCAGCAGCAAACACATCAACAACAACAACAACATCAGCCAATAGCAACAAACACAGCCAATACCGATGATATCCCATCCACCTCTGCTGCAGCGGCCCGTTCGCCACTGAAGCGCGTCCGCGCCGAGGTGGATGACGATGACGATGATGACAGTGATGATATGGTTGTTGAGTTTGATGACGATGACGACGACAATTTGGATGCCAATTATGCATCGGCCAAACGACGACTCCGGGAAACTAACCAACAGGCAAGCAAATCCCATATCCCCCAAATTCAAAACCATCTCCATCACCAACAATCAAACCAGCAACAGCAACAACATCAGCGGACAATTACACAAAATGCCCCTGCCCCCGCCCCTGCCCCTGCCCCTGCCCCTGCTCCAGCCAATGCTCCACTAGCTCTACCTCACTCACCTGCAAATGCAACTAGTAGCTGCGGCACAGGAACCCACAGCAGCAGCAGCGGCGGCGGCGTTGGGCTGCTCCAGCTGCCCGCCCTGAGTATGCCCAATGCCAGACAAACTCGGATGCTGCAGCGACAGCACCAACCAACGACAATTATTCCCCCCCCCATCATTCTGCCAGCTGTCCCCGACATTATGCCCATTCTGGACAAGCTGCAGAATGACCCGAGGGTGGGCAACAGTAGCTATCACACCAAGCTCATCAGCCGCAATGGTGTCCGTATCCAGGCCCGCGACATGGCTACCAGGGATGCCATCATGGCAATCCTGGGCGATGGCGACGGCAACGAGGCGATGACTGGCCACTACACACACCAGCACAAGAGTGACCGTGGGCTACGGATCGTCGTGCGAGATCTACACCACTCCACAAGCACCCAACTAATAAAAAATCAGATGGCAGAATTGGGTTATTATGTTATATTTATTAGAGCCATTAAAGGGAGATCCGATGGACAGCCGCTCGACCAGTTCGAGTTGGAGATAGCCCCCAAGCCGGATGAAAGCCACCAGGATGTCCTCCAATTAACCCAGCTGGGCAACCAGTTGGTGACCGTTGAGAGGCAGGCCAAGCCGGTGGACCCAGCCCAGTGCCACAGATGTCAGGCATTCGGGCACACCCGCACCTACTGCAGGCGTTCATTCGTCTGTATGAAGTGTGCGGGTGCCCACGCTTCCACGGCATGTGCCAAGCCAAGGGCAGACGCCCCTAAATGCGCCAATTGCCAGGGCGCCCACATCAGCGCCTACAAGGGATGTCCGGCATTCAAGGCAGCAAGGGGCCGCCTTCTGTCCCACCGAGTGGCCATGCAGGAGTTGCGTCGCAAGCGCAGCTCGCTTCTGCAGCCATTGCCAGAGCAGCAGCCACCACCAGCAAGAACAACACCAGCACATCCAGGGCGCCGACAGCAGCAGCAACAGCAAGCTCAAACGCCAGCCAATCCCTGGCGCGGACAGCAGCAGCAGGCAGCATGGACGCCACTCAATGTCTCCTCTCCTGGGCGACGAAGAGGACAACAACATCAGCAGAAGCAGAAACAGCAGCAGCCAATACATACAAAAAAACAGACGCCTGCTGCCTCTGGCCCACGCACTGGGCGACGACGTCCAGAGCAGCCATTGAGCCGTTCCCAGGCACCACAACAGCAGCAGCAGCTACAGCAGCTGCAACAGCAGCCGCAGCGCGAACAACAACAGCGACAGCAGCAGCAGCTGCAGCTTGCCAACAACCGCTCCCGGCAGAAGATGCAGCCGAAACGCCAATCTTGCGAGGGATCCTGCAGCCAGGCACTGTTGGAGAATACGCAGAGGATGACGCGATTGGAAAAGAGGCTGGAAGCGATGATGTCACTACTCACCTCGCTCATCCAATCCCAGGCAGTGACGGCAACTCCAGCAGTTCCAGTGACATCGGAAAATCCACCAACAATGGCAGCAGCAACAGCTGCCCCAGCTCCACAGCCACCACAAGAAACGTTAGGGCCAACGCCAGCCGCCATTCCAGAGACGGATCCTGAAACGGATGAAGAAAATGATGACGATGAGATGTGGACAGATGACGACTCCATGGATGACATTAAGGCCTACGCCCGCAACATGAGGTACCATCTTGACAACCAGATATCCTGGAACGCTGTGTACTAATTGGACACATCTCTGCCACTGCACTGGATTAAAGGACAAATGCATATCAATCGCATGCCACAACAAAAATTAACAACGGACGCTGCCGCCATCAAAGCAATTAAATACTTACCGCCTGCCATTCAGACACACACACACACAAACATCCATTACACTTGGGCGGCCGGACCTGTGCCGTTCGTGTAGATGTGTGTCGTGTCCGCCATCGTCCTTAGCTGGTGGCCGGATCCAGTGCCATGGCATTCAGAGTGCCCTATGGACCTGGAAAAGGAAAAATCCATCAGCCAAACATACGATTAAAACGGGCTCTGAAAATACTTACCGCCAGCCATTCAGACACACACACACACACACACATCCATTACACTTGGGCGGCCGGACCTGTGCCGTTCGAGTTATGTGTGTCATTGTCCACCTTTGCCCACAGCTGGTGGCCGGACCAGTGCCACTCGCTCTACATCAGGGCCACAATTTCCGACGCACACACACACTCACATCCATTTCACTTTGGCGGCCGGACCCGTGTCGCCACAGTAATATGTGTGCCGTCAATCCTGGCTCCCAGCTGGTGGCCGGACCAGTGCCACTGGTCCTCCAAGAGGGCAGCCACAGCCACAACGACGACGAGGTGCTAATTGCAGCTACCTCTGACGACTCCGGATGACGCCAATTTCGACGACCAGGGGGGACGACGGGGTCGGCCGGTATGCAACGCAATGTCTTTACAAGCATTGTGTTTTGCTATGCCGGCCGATGCTTCTTGTCTTCCCTGTAATTATAGTAAAAGATATAGACATTATTTTAAATTGTTATGTTTATTGTAATATTGTAAACGTAAATCAATTGTACCTGTTTTGTCTCGTCTTTGTTCCAGTGTAGTATCTCTTTTATTACCTGTTTTTCCGTCGTCTCCACTCCAGTCTATTACTTATCTGTATTGCTATTTCTGCAAGTGCTTGTCTCTTTTATTTAGTGCCTTTCCACTTATTTTCCATGCAAAGCACATGCATTGTTTACCTTTTCCCTTTATCTATTCCCCAATTGACTACGTGTTGCAACACTGCACATTTCTGCACATTTCGATCTCATTTCTTTAACACCTTCTTCCCCCCCCTTATTGTTACTATCGTAATTAGTGCGGTTCTCCGACACCCCACTAAAAAAAAATTATTACAATCTGTGATAAATCTTCGGCGGCAACGGTGCTGACAATTGATTATCGGTTTCGTAATCGACTTTCAAATCAGCATCAGTTGCCGCCACACCCCACCACTACGGCCTAAATTGAGCCAAATATGCAAGTCTTCGCATATATCCACTACGTTCCCTATAAACTGCCCGCCCACATGTACATGATACATTCCTAGTCGTCTGCCCTCAGCAGGCGGCAAGGGTAGTAGAGGGGACTGAAGACCACATACCGCATTACAACCAACAAAACATCAAGTTGACAAACTCACAGGGGATCAAATCAAATTTTAAGTTAGGGAAAATTACAAAGAAGAGACAGCATACTTTTGAGCGTGGCCCCACTTTACTTTCTTGACTCACACCGCACACACACACACTTGACACCCTCTTGACAATTCATACTTTTGGAGCCTTTTGCCCCGATCGTGGAATCGAGTCTCGAGTCTGGATCTCTATCCTAAATGTAAAGTCGTGTCGTGAGCGTTGTGGAGTCGAGTCGTGTTTGAGGTTTAGTCCCTCCGTCAAAGTGCCGAAAAGTTTATCTCTCTCTCTTTCTCTTTTTCCCTTGCCCCCTGCTGAGTGCGGGCCTAGTCGAGGTTACAAGTGTTTAACGTTGCTGCAGTGTATATGTTTGTAAATTATTGTGCCATTAAATGTACTAGTGTGTTTGAGTGCCGTTTAAAAGTTAAATTGTAAAAAACAAACAAACAAAAATGTACATATACTAAATTAAGACATATACTGCCCACAAAGAGAAATTAATAAAGCAACGCGCTTGGTTGCTGGCGGCTCACACCCCAGCCTCTCAGTTCCTTCCCTGTATGGAGCACTGAGAGCCCTCAACCCAAAGCGGGTATATAATTGGAAAAAAAA
>Dper_TART
AGCAAGTTTGAACATCAAAACATCAAAAAACATCAAAAACATCAAAAAAAATCAAAAAAATCAAAAAATATAAATCAAAAAATCAAATAAAATTATATACAAGTAAAGGCCATTAAAAGTATTAAAGAAAAGCAAATAAAAGCAAGGAAAGTAGTGGTACCGAGGAATTGGAAAACTGACTACATGGAAGAAAAAATGGGGGACCAAAGACCAAAGTGCATAAAGGAAGAGAAGGAAGAGAAGGAAGAGAAGAAAATGGAGACCAGCCACCAAACAGACAAGACAACCATTGCTCAACTGGATCTGACAGGTGCGTGCATCACACTTTCTTCCAGCTCTAGCTCGGAGCTTGATGGGTGCTCCCCCCAGAGAACTGGGCTGAGACAGGCACGGGGAGATCCATCTCCTCTCCACGAAATGTCCGTTGATCCATCTTGTTCCTGGGAGTCACTCAATGAGGACGGCACTTTCCCTGAAAAAGTGCCTGATCGGCGAGCCTGCCACCTTCCTGCGGTAGATGTCCAGGGAAACGGCTCCAAAATCAAGCTCCAGAAAACTCTCCAAAATGGAGCACGATATCATCTCTCTCTCTCCACCCGACAGCGACACGGCCAGCAACATGTTGCGGCGAGAGAGCTTACTGACCCGCTTCTCATTAATGTTGCTGATACAGATTATAGACATGTTGCTGTCAATGTTGCTGACGATGTTGCTGACGATGTTGCTGCTGATGATCAAATACATGCAGCCACTAATAAAACCATTGACAATTCATATCTATATATTGACAAAAATAAAAACAATTCTAAACCTAAAACAAACAATTCCAAAAATAAAAATAAGTCTCCTAAAACGAATATCAAAGCAAAAAAGAGTCTATTAGAATCCCTGACCCCGGCATCCCGTACGAGTATGACTATCACCCAATCCCCTCCTCTGACTGAGCTAGAAAATAGTAACGACATCATAAATAATTGGCTTAGCGATATACCAGCAACCACGCTCCCTAACATGGCTGTCTTCTCAGCCCCCAACTATACCCCGGGAAAAAGGCAAAATAGAGAAATGGACACCACAGACGAGGACCAATCCTTTCATGAATTACCAAAACAAGATCTTGATTTCAACACCCCTAAATTCAAAAGTGACACTGCCAAAAGATTTGCCTCAGAATTCAATAAAATTAAAATTCTTAACCCTACAAAGACAAATCAGCCATTAACACAACCTTCCAATACGAAAGATCTTGACACAGGGGAATTCCAAGACAGTTCTGGGCCAAACAATCCTCAACGACAGCCACTTCCCCCAATTAGCATGCACAGCGAAATGCTCACTGCCAACAATACTGATCAGATTGAGCAGCCTGACCTATTCCCATGGCAGGAAGTGCCAAGGAGTAAGAGGGTACCTTCCATTTACATCTCAGGAGTAAAAACAATAGTACCTCTTTTGGAAAAACTAAACTACACAGCAGGAATAGGTAGATTTACAACCAAAAGTACCCCTGGGAATGGGATCAGAATACAATGTGCTGACATGGATGCCCATAAAAAGATCACCACACTCCTCAACGACCAAAAAGTACCAATGCACACGCATCAGCAGATTGGGCAGCGGGGTGTTCGATATATACTTCGACACTTGCATTACTCAACAACAAGGGAGTGGATTTCCTCTGAGCTTAAAAAAAGGCACTACATCGTGAGATACACCAGCAATATGAAACATAGGTCTACAGGTCAGCCTATAAATATGTTCGAAATTGAAATTGAGCATAAACAGGACGGTTCTCATGATGAAATCTTAAAAATTTCCGAGCTAGGTGGACAGGCAGTGGCTTTTGAGAGGAAATGGGTGACTAGGGACCCGCTTCAGTGTCATAGATGTCAGGCCTACGGACACACTAGGAACTACTGTAAAAACGCACCCAAGTGCATGAAGTGCGCCAGTGACCATCTCTCAACTACATGCACCAAACCCAGATACACTCCTGCTAAATGTGTTAACTGCGGCGGAGAGCATGTCAGTTGTTTTAAGGGTTGCCCGGCCTTCAAAGCTGCCAGAAGCAAGCTCAAAATCGACAAAATTGTCAATATGGACAGGAGCATAGGGAAGGCACTAGGGAGGCCGAGTGTATGGGAGGAGATCTCCAGGCACCCCCAACCAAACAGAGGGGGCCCCACTACTGCAGGTGACCATCGAAAGGATGAGGGCGACTATGTCGAAGGGCGGAAAATTCCAGGGAGGGGTTTCACTAACCCTTTCTCAGGCAGAACAGTCCAACCCAAGCCGAGCCTCCACAGCACTGAAATAAAAAAAAGGCTTTCTAAGATGAGAAACCGAGAAAGGAGCAAGCAAACATCCAGCCATAAGAAGGACAGAATAGGGAAGGGACGGGCTCCAAAAACCGGTGACACGAATGTCAACCCAGCCGCCAGCCACCTAGAGAAATTCCAGAGTAGACTGAGGGAGGAGCAGATGGCGCTCTCGCAGTCTGCAAAAGAAATGACAGAGGGCCCCGCTGAACAGGAGAACAAGCGGTTTGAAGACAGGCTCAATGTAATTGAGCTCAGTATTAAGGACATCATGGCGTCAATTAGCCAAATTCACACTCTACTGCAAAACCCTCCCCCCAAAAATACTGACAATATAAATAACACTACAAACAATTCTGAACATCACAAAACAACAAATATCCTCAATCAAATAGAAAACAAACAATAAAACAACTCATTGCTATACATTATATCTAACTAAACTAGCCAATAATTTACAGACATGAACACAAACAATAATAACGCAAACCATTTCCCACATTCCAATCACTTTCCGCCACAAACTCTTGACACGACCGGGGCAAACCTGCCCAACTCCAACAGGCTTAAAATAGCTTTCTGGAACGCCTGTGGGATCAAAAATAAAATGGCTGAACTTGAAACATTCATGACAAATGGGGACATACAAATTATGATGGTTATTGAAACTAGAACTAAACAGAGCGCTGACCTACTGAAAATACCAAACTATATCTCATACCACACTGCCAATCCTATAAACCACAAAAAAGGGGGGGTCGTGGTATATGTGAAAGAAAATGTTAGACATGCTGCACTGGAACCCATTAGCACCGATTTCCTTCAATGTACCCCAATTGTAATAATCCCAATAAACAACAAGAGGAGAAACATGATCGTGGTTGCACCGACGTACTGCCCACCTAACTTCAATTGGACTGAGAATCATTTCAGATCACTACTCCTGCATTTTGACAACATATTGGGGGGTACCTCCGGGTTCATTTGCTGCGGAGATTGGAATGCTAAGCATCCATGGTGGGGGAACCCCAGATCCTGTAGGAGAGGACGTGCCCTGATGCAAGCTGTGAGCTCTGGAGCCAGATACAACATCCTGGCCACAGGAGGTGCCACCCACTATCCATACGACAGCAGAAAAAGACCCTCAGCCATCGACTTTGCAGTTTGTGGGGGTATTACAGTAAATAGGATGAAAATCCATTCATGTAGCAGTCTGGACTCCGATCACCTGCCAATAACCATCGAAATGTGTACAAATGGGGCCGACACATTTACCCAAAGTTCTATAGGCAGACGACTAATTACAAAGAAAACAAATATTAACAGAGTAAAAGAGCACTTGGAACAGACCATAAACTTAAACACGGAAATTCACTCGGGACTGGATATTGACGACGCAGTAAAAATACTAACTACAAACATACATGACGCGATAAAACTAGCCACTAAAAATGTAAACTCCAATCAAAGATTAAGATCTGGGAATTCAAACAGCCAACGAAGGATGGACAAAGCACGCTATAAACTAGACGATGAAACTAAAGCGCTTCTGCAAATAAAAAACGAACTGAACCTCAGATTTAAAATATTCCACACAGAAGAGGCTAAAACACTGTACAAGGCCGCCCAGAACACCCTCAGGAAAAAATTACAAAAATTAAAAACAAACAACATTAATCAGCAATTTGAAGGTATAAACACGCAAGACAGATACAAAATGGCAAAGCTCTGGAAAGTAACAAATACAATCAAGAGACAGCCACAACCAAACTGGCCCATTTGCACGCAGACGGGGAACTCTAACCAACGACCCGTATGGACCAAGAGTAACGAAGAGAAAGCCGAAGTATTTGTCTCTCACTTTGAACAACGATTTAAGCCCAGACATACAAGCTCAGAAAAGGAACGCGAGACGACACAAAAAGACCTAGACATTGAGAAACAGAAGCTGACGGATGCAGCAACAAAGACACAAACACGTCCTCTCAGACCATTTACACTCCCAGAACTGACAACCGAAATTAAAAACTTGATCTTGAATAAATCCCCAGGTAAAGACAGAATAGACAATGTGTTAATCAAGGCTCTCCCAAAGAAAGCCCTACTATATATTCTCCTGATCTTCAACTCAATGCTGAGATTGGGTCACTTCCCGCAAGCTTGGAAACACGCCACAATCACATTACTTCTTAAGCCAAATAAGCCTGCTCAGTCGGTAACATCCTATCGCCCAATCAGTCTCCTTTCTGGATTAGCTAAAACCTTTGAAAAACTTTTTATTAAACGATTATTTGACTTTGAGGATTTCTCTAGAGCCCTTCCCACACATCAATTTGGGTTTCGAAAAGAACATGCCACTGAACAACAGCTAGCAAGAGTAACGCAATTCATTATGGGGGCCTTCGAAGAAAAACAATACTGCTCAGCTGTTTTTATAGATATATCTGAAGCGTTTGATAGAGTATGGCACACCGGTTTGCTATATAAGCTATCAAAACTGGTGTCTCTTCAGGCCTTCAAGCTACTAGAAAGCTACCTAAATGAAAGGACCTTCGAAGTAATTACCAACAATGGTATTACATCGAGAATTGGAAAAATAAAAGCCGGGGTTCCTCAGGGCAGCAATTTAGGTCCACTTCTATACAGCATTTACTCATCTGACGTTCCGCTACCAAACTGCTTGAATGGATATCACCCCACTTCGATACCGGTACTAAGGGAAAAAAACAGAATGTTAGCTACGTATGCAGATGACACAATTATCATGAGCAGAGCGGACTTCCCCTTGACAGCGGCAAAAATGAACGAACAATATTTAAATAAGTTCAGTGTTTGGGCTAAAAAATGGGAAATGGGCATTAACGAAAAGAAAACAGCCCACGTATTTTTCACACTGAATAAACTTAGCAAAACACAGCAAGAAAGTACGCCTAAATTAAATGGACAAAGAATTCCTAACAAATTCAAACAAATGTATCTTGGGGTTACGCTCGATAGGAAACTTAGCCTTAACCACCATGTCAAAGCCATTATAAATAAGACAAGAACTGCGTCAATTAAACTTGATTGGATTATTGGCTGCAAAAGCCGGCTTGCCAAAGAATGCAAAGTGACGATCCTAAAACAATTAATCATGCCAATTTGGTTTTATGCTTTTCCAGTCTGGGGTGCCCTGGCTTCTGACTCATTAGTGAAAAAGATACAAACACTCCAAAACAAACTAGTGAGGAGGGCAGTTAGGGCCACAATATATACAAGAAACGACAATATCAGAAGTGTATACAATATCAAAACTGTCGAGGAGGTTTACGAGAAGGCTAGCGGCCGTCTCGCTAATTCACTTGTGGATCACTCAAACTCCGAAGTGGCCAGACTGCTGACCAACCCCCATGTCCCTAATAGATTGAAATCTAGCCGCCACAGATATGACAATCAACTCCGGAAGTTTATCCTCCCGCGTTGTAATGGACAACGTCAAGAACAACCAAATCCAGATTTGGGATCCTACTCGATACTATTCCGAAGCTGAACGCAAAGTTATAGCAGAGAAGTATGTACCCATCCTGAGGAAAGGACTTCCTACTCTGCTGAGGTTAGAAAATGAAGAACAGGAAAGACTGGAAAAGGCTAAAATGGACAATAGAGAGGCCGAACGGAAGAAAAAACCATACAAACACCCGGACAGATTCTGCGAACTACAAATAAACGTGTACAGAAAAATGTATGCTCAAGGGAAATTTACTAGGGAAACAATACTTGAAAGAATCAGGGGCCAACCATTGGGTATACAAAGAATTATAGTGCCAGACCACAGAGGGGATGTAGAGGAAGGCGTCCTCCAGCCGAATGGTTAAGACTTGATCCAATGGTACAGCAAAAATCCAGAAAGTATAAACCTACAAATAAAACTAATTAAAAGCAGCCAAAACATAACTTAAACCACTTACCAAATCACCTCCAAGCAAACCAATCAAAACCTGCAAATAAAATACAATCAAAATCAGCCAAAACAGAAATAAACTCGCTTACCAAATTCAACGCACACCTCCAAATAAACCAATTGAACCTGCAAATAAAATACAATTAAAATCAGTCAAAACACAAATTAATATACTTACCACGCTAGCTTCCAAACAAACCAATCACAATCTGCAAATAAAATACAATTAAAATCAGCCAAAACAGAAATAAACTCGCTTACCAAATTCAACGCACACCTCCAAACAAACCAATTGAACCTGCAAATAAAATACAATTAAAATCAGTCAAAACACAAATTAATTTACTTACCACGCTAGCTTCCAAACGAACCAATCAATATCTGCAAATAAAATACAATCAAAATCAGCCAAAACATAAATAGACTCGCTCACCAAATACAACGCAAACCTCCAAATAAATCAATTGAACCTGCAAATAGAATACATTTAATAATCAGTCAAAACACAAATCAATTCACTTACTACGATAGCCATCAAACAAACCAATCAAAACCTGCAAATAAAATACAATCAAAATCAGCCAAAACAGAAATAGACTCGCTTACCAAATACAACGCAAAACTCCAAATAAACCAAATGAACCTGCAAATAGAATACATTTAATAATCAGCCAAAACACAAATTAATTCACTTACTACGATAGCCATCAAACAAACCAATCAAAACCTGCAAATAAAATACAATCAAAATCAGCCAAAACAGAAATAGACTCGCTTACCAAATACAACGCAAAACTCCAAATAAACCAAATGAACCTGCAAATAGAATACATTTAATAATCAGCCAAAACACAAATTAATTCACTTACTACGATAGCTTCCAAACAAACCAATCAATAACCTGCAAATAAAATACAAACAAAACATAAACCTGAAAATAAAATAATATTAAAATCGGCCAGGAGTTTCATATTCATCCACAGAAAGAGGCATATGCGTCGCCGTTCTTCCTGGAGTTGCATCGACTGGATTCGGCCAGGAAAGGAGGGACGAGGCGATGCCGCGCATGCGTTGCCGATGCTTTGGAGGTCTCCCTGTCGTCCATGCCTCCGTTTCGCACCGGATGAGGGGTCCAGGAGCGGCGTTGCAGGGTTTTTTATGCCTAAGTCAAAAAAAAAGAAAAAGAAAACACAAGCCAATCTTAACTTGTTTACATCGATAACTGTATAGTATTTTTCTGTATATTTTTTCTGTATATTTTATCAATGTTACCGTAATGTTAAAAAAATACCTAAATGTTAAAAAAATTGTAAGTTTCCATAAATAATGTTAAATGTTGCTAATAAGTAATAAGAACACTAATAAAGATTGCGTCAGGTCACACTAAGTGCCCTGAGCAAGTTTGAACATCAAAAAAA
>Dper_TR1A
TACAAATATCAAACAATGGTACGTAAACCGTGCCCCAAATCTAAAAAGAAGACTAATTTGGCCTCGAGTGCCCCGTGCTCAGACAACGAAGTTGATCTGCATTCCCCCCCCTCGCTGCTAATGTCGGGTATATCGCAGAGTGATCTACGCCCCCTTTCCTGCCGCTCGAGCTCACTGGCCGACTTGACCAGTGATATGCCATCAACCTCAGCTGCCGCTGCAGCCAAGTTGATGCAGGCCCCGTCCACTGTGAAGCCATTGCTCGCCCCCCCCTCTGCCATGCTAACTAGAGCCTCTGCTGCTACTGCCTCTGCTGCTACTGCCTGTGCTGCCATTCCTGGTGCTGCTGCTAAAGCCACCGCCCCTACTCGTGTAGCTGCCGCCACAGCCAAACGCCCTTCAACATCTACAGTTCCTAGTGCTGCTCGTGTAGGTGCTGCTCAACGCACGCCAGTTTCTACTGGTGCTGCCCGTGCTGCTGCTGCCTCTACTGCTACCTGTGCCCCTGGCAGTTCTGCCACTGCTGTCGCTACCAATCCTACTGCCCTTGCAGCATCCGTGCCGAGCCAGATGACTCTGCACGAGATACTCAAGGAACAGCGGGAAAAACTTGCAAAGGAGAAGAAGGTGATGGCCATGCTGAAGGCCGAGTCGGAGGCCCGTAATAAGAAGCGGACGACCACCCTGGCCTCGCCGATTACAAAGGTGTCGGCCAAGATGGTCAAACGGATTGTATCCTCGAAGGAGAAGCGGGACCCCAACCAGATGAGTACAACAAATTATTACAATATTCTTTCTGATGCTGATATGGATGTGGATGCTGACTGCAGCGAGGGAGAGACAGAAGCCGAGGAACCTGTTCTCACAAACAGGCCCTCTACTTCTCAGACTACCCCCCCCGCCTGCCCCTACTACTGCGCACGCTACAAATGCTGCTGCTACTGCTGACGCCAAAATTGTGCGGCCAGCCCCTATTTACATACCAAATGTTACAGATATCTTTCCCCTGCTACAGTGCTTCGATAATGCCATTGGCGCTGGTACATATGATACCAGGCCGGCTGCTAATAGGTCTCTAAAGGTAATGTGCCACACAATCGATGGACATAGGGCCCTGATCCGGCTCCTAAATGAGGGACAAGGTGTTGAGCACCATACGTTTCGCCTGAAGAGCGAGAGGGGAATGCGTATTGTTATACGCCACCTGCACCGCTCCACACCCACAGATTGGGTGCGTGAACAGCTCGGAAGACTCGGATACAAAGTGAGGCATATTGCCAATATCTTTAAAAGGTTTACAAAGGAGCCATTGGACCTATTCGAGGTTGAGCTAGAGCCGCAGGAGATTAACAATAATATCTATGAACTAACGGCAATCTGCAGCCAACGGGTCAAGGTGGAGAAGCCCATACGCGCGCCAGGAGTTCCCCAGTGCCATAAGTGTCAGATGTTCGGGCACTCGAAGAATTACTGCAACCGAGCAGTTATTTGTTTGAAGTGCGGCGATAAGCATGACCCCAAGGACTGCCCCAAGAAGCGGGAGGAGGTGCCGAAATGCGCAAATTGTGAAGGTCCCCATGTTGCCAGCTACCGTGGCTGTGTGAAGTATAAGGAGTACTGCAACAAAAGAAGAAATGGGTTAGATCAGACCAACAAGATGCTAAATAAACTTTCGATGCCTACCTTACCCGCCACTCAGGGTTTGCGGCGTCCCCGCCAGCCACCCGTCATGAACCAGCAGGGATTTCCAGCACTGCAGCAACCTAGCCGCCGGCGAGCGCGCTCTGGCGCAAGAGCTCCTGCTCCTCCAGCTCAAATGAGTAGTTATGCCGATGCACTCCGCACACGGCAACCAGCGAGTCATTCCCAGCCTCTTCCTGGGAGGCAAGTATGGCACTCGGTGCCAACAACAGCAGCCACAACTGGATTCCAGCCCGTGGTGAGCAGTCAGAGTGTCCGTCCTAGCGATGAGCTCAGCCAGAAACTGGACTACCTCATCACCCTGCTGACTCAGGAGCGGATCCAGCATGCGGCCGCCGCTGCTGAATCTACTCAAAAGCTGGAAGGGAAGATGGATATATTAATTGCTCAAATGACGAAGCTTACGGACTGCTTATATGCTAGTATTCAGGCGAATTCATTTGCTAGAAATGTATAATTCTAATACTAACTACTCTACCCGTCACCACAGCAATCTAAAGATTGTGTTTTGGAACGCCTCGGGACTCCGAGGGAAGACAGCCGAACTTGCGGCATTTGCATGCAGACACGAAGTTGACGTTCTGATGGTCTCTGAGTCTCATTTTAAAAACTCAGAGACCTTCAGCGTCAATGGATACTGTACTTACGGTGCCAATCACCCATCTGGGACTGGTCGTGGGGGATCCCTGCTCCTAGTCAGAGCTGGAATCCTTCATATTGCCCTGCCGAATATAGCTACGGACCACATTCAGTGTGCATCCGCTACCCTGACCCTGCCTGATGGTGGCCGACTGGTGGTCTCTTCCATTTACTGCCCCCCAATGCAGGAATGGACTGAGGAGGACTTCTTGGCATTTTTTGGTCAGTTGGGGCCAAGATTCATTGCTGCCGGCGATTGGAACGCGAAGAATTCGTGGTGGGGAAACGCAAGGGCGTGTAGAAGAGGTGGAAAGCTGCTCAGGGCCGTTCAGGAAAGTAGCTGCAACATTCTGGCTACTGGATCTCCCACTCACTACCCTTACAATACTCGGCATACACCATCTGCAATCGACTTCGCGGTCTACAAGGGCGTGAGGGACGAGTTGCTGCGTATATCCCATCTGAACGACCTCTCATCTGACCATCTCCCAATGGTGGTTCAGTTGAGCATGTCTCCAGCGGAGGCGGTGAACAGGAGACGCCTCTTGCCCCCAGGGGCCAGCATCTCGAGGTTCCAATCGTGGCTGGACTCGCACATCCATCTGAATACTGAGCTCAGGTCAGCAGAGGATGTTGATGACGCAGCGAGCATTCTGGAGAGGAACGTGTTGGAGGCAGCTGAACATGCCACAAGCGGTTTGAGGAGGCCCGTCCGACCTAGAGTCCAAGCTGAGTACCAGGTCAGCAATCGCATACGGCTGATGATTGCCACCAAGAGGCGCCTGAGGAACATGCTGAAGCGGAATCAGGACCCGGCAGTGCGACAGCTGTTCAATATGCTTGGCAACAGGATCCACAAGGAGCTGGAAGCGGACAAAGCCAGACGCGCCGACAACATCATTGGCTCAATCGATCCCACCGATCGCTACAGCATGGCAAAGCTGTGGAGATTGACCAATGGATTGAAGCGGCAGCCAGCAGCCAATCTGCCCGTGAGAAAGTTTTGCGCCGATGGAGAAGACAACGCTGATGATCCCTGGTGTAAGAGCACGGAGGAGAAGGCAGAGTCCTTTGCGAGGCATCTGGAGCAGCGATTCAAGCCTGTACTGACCAGCGCGGCAGCCGACATACGAGCAATCGAGGAGTCTCTTGAAGAGTTTGGATCCCCTGGTCCCAATTTGAGATTCAGGGCGATCACTCTTCCTGAGATTGAGGCACAAGTCAAGGTACTGAAGGTGAAAAAGGCCCCTGGAATGGACAGGATCGACAACCGGACAATAAAGGCTCTACCTAAGTCTGCTCTGTTATACTTCGCGCTAATATGCAACAGCTCCCTTAGGATTGGTTGCTTTCCTAACAGGTGGAAACACGCGGCTGTTAGCATGATCCCCAAGCCAGGAAAACCCGCCGATAAGTTGGCATCTTATCGCCCTATCAGTCTGCTTTCGGGTCTGTCGAAACTGTTTGAGCGTCTCATTCTGACCAGGATGATGGAAGCTGATGGATTTGTTGAGGCTATTCCAAACCATCAGTTTGGCTTCAGACATGTGCACGCGGCTGAACACCAATTGGGGAGAGTCTCGAAGTTTATTTTGTCCACCTACGAGAACAATTTGTACTGCTCTGCCATATACATGGACATCCAGGAGGCATTCGATCGAGTCTGGCATGCGGGCCTGAAGCACAAGATGAAGCAGTTGTTGCCGGTAGCGTTATACAGAGTCCTGTCCCACTATTTGGATGATCGGTCCTTTTATGTTGAGTGCACAGGCGGCGTCAAGTCAGGAAGCAAAATGATTGCAGCAGGCGTTCCTCAGGGCAGCGTACTTGGGCCAGTGTTATACAACCTGTATACACACGACATGCCGCTTCCTCGCGACAGGGGTATGCTCCTGGCTACCTATGCTGACGACACAGCAATCCTGGCGACTGGCATGAATCAGCTCATGGCTACCCAAAAGCTCAACCGCTTCCTGCTCAGCATCTGCAACTGGGCAAAGCAATGGGGCATCACGATCAACGCTTCCAAAACTGTGCACATAGTGCATACGTTGCGCACGATCCAGCAGCCAGTAGATGAGTTGCAGCCGCACATCGCCGACCAGCGAATCAGTAGCGTCGCCGTGCACTCATATCTGGGGGTCAAGCTGGACGCCAAGCTGCAGTTCCACCTGCACATCACCAACATCGTCACCAAGGTCAGGGCAAGGGTCCAAAAACTGCGCTGGCTCCTGAACTCAAACAGCAAATTGAACCTCAAAACCAAGGTAATGTTGTACAAGCAGTTGATCGCACCGATCTGGCAGTACACATTGGCCGTATGGGGCCCATTGGCTACCAGCGCAGAATTTGGACGGATCCAGGTTGAGCAGAACAAGACCCTCCGATTGATATGTAACGCTCCATGGTACGTGAGGAACGACACCATCCACAGGGACCTGGAAGTGGACACGGTAGAGGCAGTCTACGAGAGGGCATGCAAAAGGTACTCGGAACAAATGAGATCACACCACAATATTGAGGCAGCCAAAGTGGTCAATGACCCTTATGTACCGCACAGAATCACAAGACCCCGGTACTCCGAGTACCTTAGCAAACACCTTCCCAAGGAACTCGCGAAACAACAATGGAACCGTATTGAGATTATCCCTAACCAGCGCCCGTACACGGAGGAGGACCAAATCAGCCACGACAGGAACCTTGACGAAATGCGGAGGATGCTAATCAGGATGGATCGCCCAGTGTCGCCACCACAAGAGTTTAACTACTACACCGAAGTTATACTGCCAAGACGGAGGTTACTGGAGCCTGCTCCCATAGCCACGATAGATCTGACGGTCAGCAGCAGAAGGCAGCGACTTGAACGATTGGGACTGGCATTGGATGCAGCAATGAACGAGATAGCTGACACACATTCGCGGCACAGCGATAACGGCCAAGGCAATGGAAGCTCACACACACACACCAACACAAATGCCCATGAGAATCAACCATCGCCAGCAACAGGAATAAGTGCAGAAAATAGCAGCCGAAATGATCAGCAGCAATGAAGACTCACCGCCAGCAAAGTCCCGTACAGCCCCTAAGATTGCAACAACCATGGCTGCCACATTTGCACACAGAATTCACAAACGCACGAAAGAAACCACAAATATATGTGAGCGCGACGAATGCCACGGACAAAGAAGACACCGAAATGGCCGTTATGGAATGAACACACTGATTAACATCTTCCTAAACCGAGCAACTAACGACATAGTAATGGACAACTGCGAATATAAAAAGAGTAGAAGACTCATGCGACCGACTGCCAAAAACGCGTCCGACCAAGGCGCCGCTGTTCAAAACTGTGAGCGTTAGCATTTCTGCTGCGCATTTTCTGTTTCCTCCTTCTCCTACAGATCTCGATTTGCCGCCAGTGAAGTCCCTGAGAGGAAGAGAGAAGGCAACAACAACTACTGGAAGGTGGTGGATTTCTGCCATCTCCACTGCCGAGACAACTGTCTGCTGCGCACAACCTCATACACATACATACACACATCCATACAGACACTCAACCCAATGCTGGCCGCCCCGGACCAGAGGGCGGAACAACAATGAAAGAAAAACGAAGAAGTAAACAAAAGAAGCAATAGCTCTGGCTGCCCCGGACCAGTGGGCAGAGGAGAATCATAAAGAAGACTAAAACAAATTGAAGACAAGATATAAATAAGATAAACATGTACATATATATAATTGCCCCTCCCGCCAATGTAAGGCAACCAATATGTTCCCCTTAATTATAGTCTACATTTAAATCTAAACTAAGTCGAGAGTATTATGCTTTAGCTCTACCCACTCCCCCTCCCCCCTCTGGCAAACGGACTGTTTACCAAAGCGGTGGGATTTATACAAAGGATGATTGCGCCGGCAGAACTGCTGGCAGAAGAGAATTCTTGCTGTAAAAAAAA
>Dper_TR2A
TCTGAAAAATAACAAAAACTCTAAAAAACACACAATTAATAAAATCAATTATAATTAAATCGCCCTAATTGTCCACACAATTTGTTAACGTTTTTCAAAGCTGTTCGTACGTGAGCGTTTTTATTTTCTGACTAATTTTACCGTGGTAAAATTTTTTTATGTAAAACCCGACGCGCATGTATAAGTATTGCGAGTGTTTGTTCCGTGTATGTAAACGTATACGCATTAACATACATTTGTATGCGCTGAATAGCTTAATACTTACAAGACTTTTCGCGCCAAATTACACACCAATACATCGTCTATGTAAACGTATACGCGTTAATATAAATCCGTGTGCGCTGAATAGCTCTAATACTCATAAGATTACTCGCGCCCTGTAATTTTACACCAATACCAATGAAACCCCGCCTTAAAACAAATACTATCAACATGGCATCAAACCGGGATATGTGTGAGAAAGAGAATCACTCAATTTCAAATGATTTATTTCCCCCTCAAACGCAGCCATCTCCCCCGCATACACCGGCTGCTGAGCCAAGTGCGGTAGGAAATTCAAATGCAAATGCAATTGATGCGCGGGTGGAAAGCGTGCAATATGAGGTTAAGGGGAAAAAAGTTGATCTAAATACCAACAAAGATGCAATTAGCATCTGCAACTCTGAATTTTCTTCGCCTAACGCCACTATGGACTGCTCTCCAATGGTATCCAGTATATCAACCCTCAGCGACGGGACCACTAATCATACCCAAATAAACGACAACAACAACAAGTCCCCTGGCCAGAGTACAATGGACAAAAATAATAAAGTAGAAACCAGACTAAATCCTTTGACAACCACGCCACCGCACAGGCCGCGTGTGGCTTCAACTCCCAAATCTACTGCAAAGAACCCTATATCAAAGGCAGGCAATAACTACCGAGTAGGAGATGCCCGGCATAGTACAACTCCGGCCACAAAACCAGGCCCCCTATGCAGTAAAATAAGGAAAGTATTGCCCTTGACTCTGTCCCGACCCAAGCGTCCCCAATCTGTCACTGCTGCTATAGTGATGGAGGCGGTTAAAATGAATATTGGGCCCACTATTGCGGCCAAACTGGCCAAAACTCTTTCCAAAACTGCGACGGCAGCAACAGTCGATGCAGGAGAAAGCAGACATCCCAGCGAAGCTATGGAAATGGATCCATACACACGGGATGACGCCGCAGAGACACCAGGTGACTCAGCCTTGGGTCAGCAGCAACAACAGCAACAGCAGCAAACTCAGCAGAGCCACCTGCAGGATCAGGGTCAGTTGCCGCATCAGCAGCAACAATACAAGGCAGCAGACCAGAAGGAACCTCAACGGCCTATCACAGAAACTAAAATACCAGCCATCTATCTGCATGACGTTTCTAACATACAGCCTTTAATAGAATCCCTTAACAACGCACCAGGGGAACAAAATAAATTTACCACTACCAGTGTAAGGGGTAACAAAATTAAACTGGACTGCGGCGATATGGAAACCTACAACAGAGTCATGGCCAAACTTGATGCAGACAATATAAATATGCATACACACCAGCTGCGCAAGGAACGTGGCTACCGTATCATCTTGAGAAATCTGCATCACTCTACTCCTTGCGATTGGATACGCAAATTAATCGGCGAGATGGGTCTTTCAGTGCGTTATGTAAATGTAATTAAACATAGGCGCAGCCGCAAGCCGTTAAACATGTTTGAAGTTGAATTGGAACCAACCTTAGACAATGGTAATGACAAAATCTTATCACTGACTACTATGGGAAACCAGGAAATTTCAGTTGAACGACAAATGAGACGCATTGACCCTGTTCAATGCCACCGCTGCCAATGCTTTGGCCACAGTAAAAATTACTGTCGCCGAGCTTTTGTTTGCCAAAAATGTGCCGGGGCACACCCATCCACAGCGTGCGCCGAGGCTAAGATCCCAAATCCTAAATGTGCCAATTGTGGGGAAGGACATGTTGCCAGCTATAGGGGCTGCAAGGCGTTTAAGCAAGCCCAGGCAACACTCAAATCCTACCGGGCGCACATTGCTATTGGAAAACAAAAGCGGACAAACTGGCAGCACCAGAAGAACACCAACTCCACTCGGCAGAATGCAGCTTACAGCGGGGAAATAAACAAAAGCTTGAGATGGCAGCAGCGAAAACAAAAACACCACCTACCTAAACCACACCAAAACACGCAGCAGCAGCAGCACAACAACAACAGCTCCCAGCCGACCAACAGCCAGAACATTAACAAGGCCCCAAAACGCCAGCTTTTTAGTCAACTTTTCAGCAACAACAATAAACTGTCCGTTGGCCAGCAGGAAAGCAACATCAGCAGGGCCCCTCGCGGGCATCACCAGCAGCAGCGAAAGACACAAAAGCCTGCGCCGGCTAACCTGCAGCAACAACATAACAACTCCCAACAGCCCACCATCAGCCGGTACACTAATAAGACGCCAAACCTCCAGCCTTTTAGCAACAAAAATCAACCATCCGATGACCTTCAGGGCAACAGCATCAGCAGGCCACACTCCTCCTCTCGTGGGCATCAACAACAGCAGCGAGAGTCACAGAAGCACGCCCCCCAACCACAGCTATACCAGCAGCCTGGGGCCCCATATGTGAATGACCAGCTAATGCAGGTAGTGCACCAAAATCTTCTCCTTGTAAGTGAAATGGGCAAAAAAATGGATGCCCTTATAGATCTATTGCATACTTTTATTATCTCAAATAAAGGACAAACTATTTCCACCGCTAATGACATTGTAAATGAATAATTACGCCGAAATACCGTATACTACAAACACTATTTCGGCCAACAATACAGCCAATTCTCTAGCTACTACCACCATAAATGTAAATACAAATAACTTAGCTCATACCACTACTGCTACTACAGGCGCCCAGTACAACAGCTCTCTCAAAATCGTTTATTGGAACGCCTGTGGTCTAAAAAACAAAATTTTGGAGTTAGAACTATTTATGCAGCGTAATAACGTGGACATAATGATGGTTATTGAAACCCGCATAACCACAAATGACCCTACTACCACAATAACAGACAATCTAACCATAAAAGACTACGTACTGTATACTGCCTCACACCCTTCCTCCAGAAGGAAAGGTGGAGTAGCCATTTATGTCAAAACTGGTCTCAAGCACATTGCACTTGAACCAATTACAGAAAATTTCTTGCAGTGTGCTCCCATCGCATTAACCACTAACAATAATGAGGTCATTGCTCTAGCGCCAATATATTGCCCGCCAACTATCACCTGGACGGAGCAGCACTTCAAAAGGTTATTCAAGTACATGAGCGAACTCTGTTATGGCTCCAAATTTATAGTTTGCGGGGACTGGAACGCTAAGCACCCATGGTGGGGAAATGTGCGATCCTGTAAAAGAGGCAGAGTTTTAATGAACACGATCCATGCAAACACCTGCTTAAATGTGTTGGCCACTGGGGGAGCCACACACTACCCATTTGATCAAAGAAAAAGGCCCTCCGCTATCGATTTGGCAGTATATGCTGGCATAAACTATGACAGAATTCACACCTATTCAGCAGTTGACCTGCAATCAGACCATCTTCCTATCTTCATTAACCTGGGCATCAATGGCTCAACGACAGTCCCGGTAACAAAGCGCCGACTTCTACCAAGCAAAGCAAATGTCAAAAAATTCCAAGATTTCCTATCGCAGCGTATCAATCTCAACATGGAAATAAACTCAGGAGAAGACATTGAGGATGCGATCGACATTCTAAATCAAAACATCTACAATGCAGCGGCGGCTGCAACTTCACTAATAAATCCGCGTTCTCACCCACGCACAGGGCAACTACCACTAGATAGGAAAACACAGAAACTATTAAGGCTCAAATGGCAGCATAAAAGGGAGCACATGCGCAGACCCACCTTGGAGACGCGAAGGTTATACAACGCAGCAAATCATCGGCTAAAAAAGGCCCTTCGTAAGGCTAAAAATAACCAGATCAATAACCTTTTCAAAAAAGTAGACGCTCAAGATCGTTACAGAATGCAAAAACTATGGCGCTTAACAAACACTTTAAAGAGGCAGCCAGAACCAAACTGGCCATTGAAAATTCCCAGCAGTAGTGGTAGTAGAGAAGGCTATAGGTGGACAAAGAGTAGCGAGGAGAAAGCTGAAGCTTTTGTTTCACATTTAGAAGAAAGATTCACACCAAAACTCATAAACTCTGACGAATTTAGAAATAGCGTAGTTATGGAGTGTAATGAAATAGCGCAGCTCAAACGCTTAACAACTAAACCTGCCTGGCTTCAGAGGCAACAATTTGGGCGGGAATACGATGTAAATAGACTCCCGTTCAGGCCTATTTCCCCCAATGAAGTTATGATGGAAATCAAATCTCTGCAAAACAAAAAGGCTCCTGGCATGGACCAAATAAACAACAGAGTCATTAAAGCGCTACCTCAAAAGGTAATTATTCATTTGACAAATATTTACAATTGCATCTTGAGACATGGCCATTTCCCCAAACAATGGAAATGTGCTGCTATTACAATGATTAAAAAACCGAGCAAAAATGCAAATGAAGTTGGCTCTTATCGACCGATTAGCCTTTTGGCTGGCTTCTCTAAAATCTTTGAAACCTTGCTCATGGAAAGGATGTTTGAATGCGAAGACTTTGAGAAGGCTATTCCCTCTCATCAGTTTGGATTCAGGAGAGAGCACAGCACGGAGCAACAACTGGCACGCGTTACACAGTATATTCTTGATGCATATGAGAAACAGTTATTTTGTTCTGCTGTATTTATCGACGTGAGCGAAGCCTTTGACCGAGTTTGGCATAATGGTCTACTACTTAAGCTAGCGAAGCTACTCCCGTTTACATATTACAACGTTTTAAAAAGTTACTTAGCAGATAGAACATTTATTGTAAACGGAAACAATGGAATACGCTCGAGACCTGGAAGGATTTGCGCAGGAGTGCCCCAGGGTAGCGTCCTCGGCCCTGTACTCTACACAGTCTTCACGTCGGATATGCCGCTACCGCACCTGTCAGAACAAAATGAAAGAATTGAGTCGAATATATACAACAACATGATGCTTTCTACTTACGCAGATGACACAATCATCCTATGTGCTAAAAAAGAAGCCAGTACAGCGGTTAGAACAAATCAGTGCTATCTTGAACACTTCACTGCCTGGGCTTCCAAATGGTGCATCAGCCTTAATACCAGCAAAACGGTCCATGTCCTCTACACAAGGCGATCGATTGCAAATGGCATAGGTGAGCTATCGCCAAAAATGTACAACGAAGCAATCAAAAGTAAGCCAAGGCATCGCTATCTAGGCTTGATAATGGACAGGAAACTTGTGCTACATGCCCATACCACCCAGTTAGCAATTCGAGTGAGAGCAGCAGCCATAAGACTGAACTGGATCATTGGTCATCAGAGCCGGCTATCTAAAAGATGCAAAATGGTTATATATAAGCAATTAATCGCCCCAATATGGCAATATGCCTTACCTGTATGGGGAGCATTGGTATGCGAATCACAATTTTGCAGGGTAGAAAGCGCACAGAACCAACTCCTACGGAAAATCGTGAAGGCTAGCAGGTACACAAGAAATCAAGTTATCCGAGATGCACACAACATTGACTCTGCAGAAGAAACCTTTGATAAAGCCAGCGGCAGACTAGCAGCTTCACTATTTCGCCATCCAAATCTGGAAGCAAAAAGACTCATCATGCAGCCATTCATTCCTCAAAGGCTTGACCGGCCAAGATACACAAAGCAGCTGGAAACTCACTTTCGGCCTCTCCAACAACAACTCCTGCAGCAGGCAGCACAACAACAACTACTGCTGCCAACTTTAATCAGGCACGAGCAGCTTGAAATTGAACAACAGCGCCAACTCCGGGAGTCCCAAGCCAAGGAAGCACTTGTCGAACGGAAACGCCTTGAACAAGAGCGTTGCATAGCCCTTGGTATCCCGCAGGAGAGACCCTCAATAATCTGGGTTAATTGTATGGCGCAATGTCTCAGAAGAGGAGAAATGAATCGATTAGAAATGGCACAGAAGATTCGTTTTGAACCTGAATACATACAAAGGCTCATAATGACTCCGCTTGAACCGCACGAACTCCCTCCGCCTACTCCAGAGCAGCTTCTCGAAGAGCAGATGAAGTCCCTGCAGCAGCAACTTGAGAAGGAACTCGACGACGAGATGGACGCAGCATTTGCCGCCGAAGAAAGCCGAGCCTGCACAAATCCGCACCAGGAAGCCTCATCTGTGTGTGTAGAAGCTGCACAACCAAAAGCTATGGCCACTCCAAAACCTGAAAGAAGACAAAATATCATCAATGCCAACCTGGATGGCAATAATTCTGCTTACCTTTATTTACAGGCAAATATCACAGCTACTGACGGCCTCTTGGTGCATCCAAGGCAAATCTGGCGCCCAGCAGTCCATCCGTTGGCCTGCCGTCCTGCTGTAATTCCTATGGCTGCCTGCAGCGAGCGGCCTCCCACGCCATCTTCTATAAGGGCCTCGCCTACTGCCGGGATTGACCTGCGTATCCGGAATGACTCTCTGGCAACTTCTCCGAATCCGCTTCGCAGCCTGCAGCAGCCTATCTCTACTCCAAAACCTGAAAGAAGACGACAAATCATCAATGCCAATCTGGATGGCAATAACTCTGCTTACTTCTATCTACAGGCAAACGGCACAGCTACTGACGGCCTCCTGGTGAATCCACGACGAAAGCGGAGGCGAGTAGTCCATCCGGTGGCCAGCTATCCTGTTGCGAATCCTCTGGCTGGGCGCAGCGAGCCGGCTGCAATGCTCCCTTCTGCACGGGCCTCGTCCATTGCCGGTGCACACTTCCGTCCCTGGAATCGCCTTTTGACTGGCTCGCCAAATCCGCACCGCAGTATATCCAGCATCCAACGAAGGCCTGTCCGACAGTTACAGCAGCCACTGGTGAATCTTCTTCTCATTGGCCTAATGCTCGATCCATGGCAGTTGCAGCAGTCCAATGACGTCACGGGGCATCTACTCAGACCGCTCCCAGGTCACCTGAAATTTCACCGCCGTCCAGTGCGCCAATGGTGGAAAGGCGCACACCGAAAGACACGCCCTCTGGAAGCATATAAGCGAAGCAATCTATAAAAATCAAATACTTACTCACTTACGGTGCGGCTTTATACTTCCCCTGAGGTTGCAGCAGCCTGATGAAATCACCGGGTCCATTGTTTTGACACCTGCTCAAGCCAACTTGTACAGACCCAATTCCATCCAGTGAGCTGATGATAGAGGTCCATACCTATATACATATACGTCCGCTGTAATTAAATGGGCAAAGAAATTATAATTAATATAGCTTATATTTGTTAAATTTATAATTTTTAATACTTACAATGCAATTTCCAAATGTAAACAAATGCACGTTGTTGCCAGAGTGTCTTGATTTCTTGTAATGTAAAGTTAAATGTCCCAACCATGTGTAATTAGTGGTTCAGCTGTTAAATAACAGCCGTTAAAAAATATTTGTAAATGCGTTCAAATGTAAATTGCGAAAACAAATAAAATTAGCTGAGGGTCACTGTGGCCAATCAGTCTTATTGTGCTCGCGCCGTCGACACACAACCACAAA
>Dper_TR3A
GTGACTTGTGTTTTTTGTTGTTTTATGTGGAACTTTAAATGTTTTTAAATACATGTTTAAACCGGGACTAAATTAAATGGAAACTAAATAAACAATATGTGCCAAATAATTGCAAATAATGCAATATAATCATCTGTGATCGCGCCTTAATTCAGTGAAGCCAATAAACCCAACTGGAGGAAAGAGGAAAAGCAAAGCAACTGAGTACGTGGACCAGGCCATCAAATGGACGCACTCGCTCCAAAACGAACCACAAATAATATGGATGTTATGGATGCTATGGACAACTCGGCAAGAGCCGAAGCGGGTGGTGAGTGCGTTACTCAAAATAGTGCTACCGATATAATGACCAGGCCCCTGGGAGGGAACCCCTCCGCAAATGCTTCCCTCTTCGAACCAATGTTCGACTCAGAGGGGGATGCGGATCTGGCTGAGTTGGAGACGGACTCGCCAGAGAGTACCCTGAGCTCCTTGGGAGCTACGGTGCTGGAGTTCGAGCGTCGTTTCGTGGACAGGGGTTTATATGTTAGAAAATACCCGCCAATCCCACCAAAAACAGACGCCAACATACAAGAAAAACCGCCATCAAATACACGTACAAACACGCAGACAAAAATAGTTCCCAGCGAAAGCGCAACGGGTTCCCAAAATAGCGGCGCTTTCGCTCTTACCAAAGAGCATTTAAGTGCACATAAACAAAACAAGAACAAATGTTATGCCCATATGTTTTCGCGCCAAAACATTAGCGAAAACAAAAACAAGCAAACAACTCACACAAGCATCAGAGAGAGCGACGCTTGCGCTCTCTCGGCAGCCGAACCCTTGGCGCACAATCAAAACGGAGGCTCGTCACATCAAGCCCCAAAGCGTTTGCCGCCAAACATGCACTCACACACTTATGACAAAAAGAGAGATGCTTGCTCTCTCCCGCCGAACCAAAACACAAACACATACAAGAACGAAGCTAGCCTGACCTACGCCAATAACAAAACACAAACAAACACATTGACTTATGCCGAAACTGTAAACGGCATAAAGAAAAACAATGACCAGCAACAGCAACAAAGTTTGACGACAGCTGAACGCAATAATACTAGCAGAAGCAGAAAATGCTTGCTGCCTACTCTGACTCAGGCGGACGAGCATAATACTCAGACAAGGCCTAGTACCAGAACACAACTGGTAAAGGAATGGCTAATTAGCGTTCCCCCGCTACTGGCCAATGAAATGCCCTCGCCCCTGCCCCTTACCCCTATAGCAAAGGATAAATTGACTACTAATTCGTTTCGCTCGCCGCTCAAAAGAAGATGCGCGGCGATCGAAACGGATACAGAAGACGATGACTTCACCTGCCTCACTCTGGACACGCCCATGTTCAAGAGCCAATTCGCGAAAAGGCTGCATCATGAGACCCGGCAGATGGAGTCAGATGCTGGGCAAATACGCACACCGTCAAATAGTGTGGTTCCGGTTCCGGAGGCCCAACATAGGGAGCCCCAAAGGATAGAGGCTGAAAGCCAACAGATGGAGACGGACAACCATCAGACACAACATCAGCCAGCCATTAGTATAAATTTAACGCCAGTCCAACCGTCATTACGCAGCACCAAGGTCCCAACAATCTTCCTGCCCCTGGTGCCTGCAATTTTACCCCTGATTAACAAATTGACAACAAATCCGAACGTGGGGAAATTCACAACGAAATCGATGGCCAACAGTGGACTTAGAGTCCACTGCGACGACATTATAACATACAACGCCATTCAGAACGCCCTAGCTGAAGACAGCACCCAATTGCACACACACCAGCCGCGCAGCGAAAGGGGCTATCGTGTAATAGTGCGACACTTACACCACACCACGCCCAGCAGCTGGATCTCTGAGGAGCTTGAACGACTCGGATTTACTGCGAGGTTTATCCGAGGATTAAAACACCGTTATAATGGAAGGCCTCTAAACATTTTTGAGGTTGAAATTCAGCCCAAGGCGGATGGCGGCCATGAGGCAATTCTGGACATTAAAAACCTGGCCAATCAATGCGTCTCCATAGTAAGACAAGCCAAGCCACGTGATCCAGCCCAGTGCCATCGGTGCCAGGAGTTTGGGCATACTAAGAACTATTGCAGGCGGCCATACAAGTGCATGAAATGCGCAGGAGATCACCCCACAACAGCATGCAGGAAACCCAGGCAGGAGGATCCCAAATGCGCGAATTGTAGCGGCAAGCACGTGAGCTGCTACAAGGGTTGTCCCGCCTACAAAAAGGCCCGCAGCCATCTAAGGGCAAACCGGCTCATCGCTGAGCAGCAAAGGCAGCAGTACCAACAGCAACGCCAGCAGCCACAGCAGCCAACTGACCAACAACGCCCACAAACTCAACAGCCGAGTCGCCAATCCCAATCCCAGCAACAACAGCAGACAGCAAACACAGGCACCAGAGGCAATGGCAGGCCCTCCTACAGCAGGGTGTTGCGGTCTGGGAATACTGAGCAGCAGCAGCAGCCACGAGCGGCAGAACGTCAACAGCCGAACAGCAGTCGTCGTCCTTCCCAGCAACAACAGCCACATATACCCGCCCCCAAGCAGCAGCAGTCATCACAAAAGAAGCGGCCACAACACCAACAACAACAGCAGCATTCAAGCGGCAGACAGGGGGCCAAAGCAGCATCAGCATCAACTCCAATAGCAGCAGCAACGCCCAACACCCGCAGGCCCTTGTATAGCCGAGGTGCTCAAGCCAATCCGGCCGAAAATCATTTGGCCAAGTTTCAACAGAAGTTGAGGGATGAACAGCAGCAGCACCACCACCAGCAGCAACAAGATCAGCAAAAAACTCTCCCCGCAAATTTCCAGTCCCATGCCCATAAAGAAAATGCAGAATTTCTCACAAGACTTGAGGCCAAAATCGATAGTCTATTTTCTGCAATAGTCAAATTAATAAACATCAATACAAATAAGACAAGCAAAACAACAAATAGCAGTTCACCAAACTCTTTGGACATGGCCCTGTCCTCCGCCAATGATGCCTTTTATGTTTAGTCCAGTCCCGAACGGCCTGTCAAACCAAAAAGTCAATCCAGTACAGACTATTTCCACCCACAGCGTCAGCCAGAACGGCAACACTTTTAAAATTGCCTTCTGGAACGCGTGTGGTGTGACTAACAAGTTGAACGAGGTCGAAGTTTTCCTGAAAAGGGAAAAAATACAATTAATGATGGTCATCGAAACACGCACAAGGGCCGTCTCTGTGTGCGGATTCCACACTTACACTGCACAAAATCCGGCAAACGATCGCAGAGGGGGAGTAGCCATCCTGGTCCGGGACGATGTCACCCACTCAGCTCTGCAGCCAATTTCAAAGCCATTCATCCAGAGTGCACCTGTCATCGTCTTCACTGAAAAGGAAAATAAAAAGGGAATTATTTTTGCGCCGATCTACTGTCCGCCTGTATTCAAGTGGGCGCCTGCCCATTTTACTGGATTGATAAGACATTTTGAAGAACTCTGCGTCGAAGAAACAGCATCCGGCTTCCTTGTATGCGGTGACTGGAACGCGAAGCATATGTGGTGGGGAAATGCCCGTGGATGCGCCAGAGGGAAAGCACTGATGGAGGCTGTACACACCAACAACGGCTGCAATTTGCTGGCCACCGGTGGTGCCACACACTATCCCTACGACAAAAAAAAGAGACCATCAGCGATTGACTTTGGAATCTACAAAGGTATCAACGACACTCACCTGAGTATCCGTTCAAGCTCGGATTTGGACTCTGATCACTTGCTGCTCAGGGTGGAGTTGACGATCGGCAGCGGTGGACGTAGACATCCTACGCCCACAGTCAGGAAACATCTGCTCCCAGCACGTGCCAATATCAGCCTGTTCCAAAAGTCGCTGGAACGGTTGATCAATCTCAACACCGAGATTAGGATAGCGCAGGACATTGATGACGTCGTTTACTTGTTTTTGAACAATATACGGGTAGCAGCAGCAGCAGCAACAACACAACACCAACAGCAGCATCCAAACACTCATCGAAGATGGCCACAGCAGCGTCAGCATCATCATCAGCAGCGGTCACAGCAACATCACCGGCACCATCACCTCAAGCTGGACGAGGCTACAAGCGAGCTGCTCTCCATCAAACAGCAGTGCAAGAGGATCTGGCTGGCGACCCGCACCATCGAAGCCAGACGAAACTACAGGGCGGCGCAAAATCGTCTTAACAAGGGGCTCACAATCCTGAAAAACAAAAACATCAACAAACTGTTCACAGGGATTGACAACAAAGACCGCTATCAAATGCAGAAACTTTGGAAATTGACCAGCACAATCAAAAGACAGCCGCAGCCAAACTGGCCACTGAGGCTGCCAACTATGACTGGAGGCAAGGCAAGTGTCTCGTGGACAAAGTCAACAGCTGAGACAGCCGATGCCTTTGCTACTCACCTGGAGGAGAGATTCAGCCCGATACTGTCCAATTCAGATGAAGAGCGGGCCGCAATCAACAGAGAGCGTGAGCAGTCAAAACGGCAGAAGCAGCTACAACCGGACCAGGAAACCAGGATTCCCTTCAGACCAGTCACACTGCCTGAGCTGATGCAGATTGTGGATGCATTGGAGCTGTCCAAATCACCTGGGGGAGACAAAATCGATAACAAACTGATTAAAAATTTGCCAAAAAAAGCGTTATTATATTTAATACTAATATATAACTCCATTTTCAGGCTGGGCCACTTTCCAAGTCAGTGGAAACATGCCCAGATTAAAATGATTTTAAAACCGGGCAAAAACACAGCAGACATGTGTTCCTACCGGCCAATCAGTCTATTATCTGGCCTTTCAAAGATCTTTGAAAAATTGCTGATGGCGAGACTGTTTGAGGTGGAGAATTTTGCCAAGGCCGTACCCAATTACCAATTTGGATTTCGGCGGGAGCATGGCACTGAACAGCAGCTGGCTCGAGTCACTCAATACATCCTCAAGGCGTATGAGAAAAAACAAGTTTGCTCGGCAATTTTCCTGGACATTTCCGAAGCTTTTGACCGAGTATGGCATGAAGGGCTGCTGTACAAGTTGATGAAGCTGCTGCCTTTAAATTTGTACTGCATTCTGGAGAGCTACCTGGCTGAACGCACTTTTCGTGTGAGCTGCGGAGACGAGGAACTTTCAAGAATCGGGAAAATATCAGCTGGAGTCCCGCAGGGTAGTGTACTTGGGCCAATCCTATACACAATCTATGCCTCGGACATGCCAATGCCTCACCTCATCCAGGACAGCACTGGCTTCCATCCAGAACGGGAAACAATGCTGCTGTCCACGTATGCCGACGACACGGTGATAATGAGCGCATCTGGAATCCCAAATGTGGCAGTCAAATATAACCAAAGATACCTGACTCACTTCTCTATATGGGCCAAGAAGTGGTGCATTAACATAAATGCGAAAAAAACCGGACATGTAATATTCACACTGAGGACAATTAGATCAACGGACTTAAGGCAAACGCCGACTATAAATGGACAGGCTGTGCCACTTGCCAAATCACACACATATCTGGGCATAAAATTGGACAAAAAACTCACCCTAAGCTCACACATCACGAGGATCTGCACAAAACTCCGATCAAGAGCGGCCAAACTGGACTGGCTTGCTGGCCCAAAAAGCCGGCTGCCAAGCGAAACCAAGGCTATAGTCATCAAGCAGCTCATCATGCCCATTTGGCAATATGGTCTTCCGGTTTGGGGCGCACTTACATCCGATTCCCAGCTGCGACGGGTGCAAAGCCTACAAAATAAAATTATTAGACGGGCAATGAAGGCGACAAGGTTCACCAGGAACGATGCGATAAGACAGACTCACAATCTAGACACAATCGACGAAGTGTTCCATGCGGCAAGTGGGCGCTTCGCCAACTCCTTGGCTTGCCATGTCAATCCGGAGGCTCGGAAACTATTACTGCAGCCGTATGAACCACAGCGATTGCAGAGACCACGTTATCTGCAACAGCTGCTCCAACACTTCCGCCCGCTGCAGCCTCAAAATCAGGATCGGAGCAGCCATCTTCATCAACATCCAGATCCGGCCATCTCCGAGGAATCGCTTCCAACGCTGATCCGTCTCGAAGAGGAGGAGCTGAAAAGAAAGAGACAGGAGGAATCAGACGCCAGGCAATTAAGAAGAATCCATCAACAAAATATCAATCCGAACCCCGAAAGGTTCAACGAATCGATGATAAATTGCTTCAGAAAACGATACCTCAGCGGCCAAACTCCCCGAGAAAGAATAGTGGCTCTTATCTTTGGCCAGCCACTTTCTGTCCAAAGGATAATCCTGCCAGATTACGAGGGGGATCCCGATCCAGCGACGCAGCAGCAGACGCAGCAGCAGACTCAGCAGCAGACGCAGCAGCAGACTCAGCAGCAGATGCAGCAGCAGACGCAGCAGCGGACCCAGCAGCAGACGCAGCAGCGGACTCAGCAGCAGACACAACAACAGATGCAGCAGCAGACGCAGCAGCGGACTCAGCAGCAGACTCGGCAAATTCTGGCGAGCAGCAACCGGCAGACGTCACATCATCGTTGCCAGACACGGGCTGCAAGCAGCAGCTCACGCACCCTGGACGACAGCCATCGACGCAATCCGCAAGAGGCACTTCTGGACCACGGACTGGAGCAAGTCCGACGGCGCCTTGAACGGGTGGTCGACGACGACGACGTCCAAATCATCTCAGATGACGACGACGACGACGTCCAAATCATCACCGATGTCCAATCCATCTCAGATGACGATGACCACAACAACGACGATGATGCCGGCCGGCACATTGCGCACACCGCCACAGTGACTCCGCACTTTGGTGCAGCAAGGCGCCGCTCACTGGGACGCCGCAATCCGGCCGCAGCAAGTCCAATGTTCCTGTGGTGGACATTGTCGTTGTACCTGGTAAATGTAAAAATGACATTAAAATTTGCAAAATTATCCCCTCCACAGAGTAATATAAAACGGCACAAAACTCACCTGAAGCGTGTACAAACACGCTTGCGACACCGGGCGACACCCCTAGTTGCTCCTCTGATCCTTTCTCATGGGCGTCACCACGGCATCCGGCCTCCAGAAGGGCTCCGCGGACGAGAGTCATTACGGCTGCTGGTTGGCCATGAATGCCAATTTGGACACGCTTGCGCTGCACACATGGCGCATCCGATTCCACGCAGGGGTGGTTTTCCTGCACTTCATGGCTGCTGGCAAACATCGCCACACAAATCTGGCCGAATCCCGGGCCACCTGGAGGACCACGGCGATCGCTCCATCCACTCTGCACGGCGCTGTGCATTGTCCACGTCTCCTGCCGCACCTTACACACGCGCTCATCCAGCGCCGTACGGTTGCGCACCGTGCCAAACACTCTGCTCCAGACGACGACGATGATCCAGTACCTGCAAATAGAAATAAAATAGAATTAAATTAAATTAAAATGTAAATAATTGTTCAATATTGTCAATACTTATCTGTTTGTGACCACCTGCTGATTTATGTACGTTAATCCTGTGATTGACACATAAGGGCTGCCAGACCATTAGTTTCATGTTTTAATGTTAATGTTAATGTAATGCTACTGTAATGCTAATGTTAATGTTAACAGCCCGCCAATTTTAAAAATCACATCATTGTTGTAAGTTAAGCTTAAATGTAAATTGCCGAAGTTATGGTAATAAGAAAAGCTGGAAATAAACTCCGCCAGTAGCAAAGCTGGCGGGCGAGTGTGCGCATCGTAGGCGTGCACGCGCATCTAATTACATCAAAAAAAAAAAAA
>Dper_TR3B
GACGTCCAGAGCAGCCATTGAGCCGTTCCCAGGCACAACAGCAGCAGCAGCTACAGCAGCCGCAGCGCGAACAACAACAGCGACAGCAGCAGCAGCATCAGCTTGTCAATGCACGCTCCTGGCAGCAGCCGCAGCAGCAACGACAATTCGATCCAGACCACCAGCAGCCATCCTCACGATGCGACGGCTCCTGCAGACAAGTCATACTGGAAAATATAAAAAGAATGACACAGTTAGAGAAAAAAATTGAAGAGATGACGCTATTACTTTCCTCCTTTATTCCGGGGCAAGTGAACACAAATGCAAATGACCCTTCCAATGCCTAGACATAACTATATGAGAATCCTATCCTCCAATACTTCTGCCGAATCTGCCCCTACCATCCACTGTATAACCCAAAACGATGGCACCATTAAAATCGCATTCTGGAATGCAGGCGGGGTAAAAAACAAGATAAAAGAGCTAGAGATGTTCATGGACCGGGAGGGCCTCCATGTCATGATGGTCATTGAGACACGATGCAAAGACATCAACATAGATGGATACGTCACATACTACGCCAAAAACCCAACCAATAGGCGTCGAGGGGGAATAGCCACACTGGTCCGCACTGACGTAAAGCATACAGCTCTCCAGCCAATCAACAGCGAAAAAATCCAATGTGCCCCCGTTTCCCTATTACCAGATGACGGTAGTGATAGGGGAACGACGGTTCTCGCACCGCTCTACTGCCCGCCATCCTACAGATGGACAAAGAAGGAATTCCATCAGCTTTTTACAGTCTTTGACATAACGACGAGTGGCTCGCCAAATAACAAGTACATAATATGCGGTGACTGGAATGCCAAACACCCTTGGTGGGGTAACTTTAGGTCCTGCCAACGAGGAAGGGAATTGTTTGAAGCGACCCAGCTCCGAAAAAAACACAATGTCCTGGCCACTGGTGCGGCCACCCACTACCCCTACGATCGGAGAAAAACTCCCTCTGCCATCGACTTTGCCATTACAAGTGGAGTACAAAAGAACCAAGTCATGATCCACGCCTCCATGGACCTGGATTCAGACCACCTGCCAATGGTAATCCACCTCTACAAGCCTGGCCAACATAACTCCTCCAACAAGCCCACTCATATCTCCCGACTACTGCCCAAGGGAGCCAACAAACTAAAATTCCAGGAATATCTCGAACAAAATATTCACCTGAACACGGAGGTAAATTCTGGCCAAGACATTGACGACGCGGTGGACATTTTCACTAAGAATATTACAGACGCGGCTGCCATCGCCTCCAAAAAATGCCCGCAACCAAACACCAAAGCCTACTACAGACAACACGCCATCCTCGACGGTCCCACTAGACAACTACTGGAAGAAAAGCAAGAGAAAAAGAGAGTATTTCTGGCACTTAGAACGACTGAGTCCAGGAAGCTCTACAGGAAAGCCCAAAACAAGCTGAGCAAGGCCTTGGCTGCCACTAAAACGGAAAAAATCAATGGCAAGTTGAGAGCTATAAGCTCCACGGACGGACACAACTTGGCCAAGTTGTGGCAAATTACCAAATTAATCAAGAAACAGCCGATACCAAACTGGTCAGTTAAGACGAATGACGATGAACAAATAAGATGGACTCGGAGCACCCTCGAGAAGGCAGAAGCTTTCGCCAATCATATGGAGGAAAGACTCACCCCACTTCACACAAGCACAGCCACGGAAAGGACAAAAATAATTGAAGAACTGACAAGGCAAAAGCGGACCATGCAAGATGACAACGCCGCCAATGAGCTGCAGCATAAAAAACACTTTACGAAACCAATTACTCTGGAGGAACTGCAAAAAGAAATCAGACTACTAAAAACAAAGAAGGCCCCAGGGGAGGACAACATTGACAATAGGCTAATGAAACTATTACCAAAAAAAGCCAACCTCTATCTCCTGCTAATATTTAATTCAATCTTACGAATAGGCCACTACCCTAGGATATGGAAACACGCAGAGATAGTTATGATCCCAAAGCCAAAGAAAAATCCCTCACATATGAAGTCATACCGCCCAATCAGCCTCCTATCGGGCCTCTCAAAAGTATTTGAGAGACTCCTGCTCAAACGGCTGCTGAGCGAAGAGGCATTTCACAAAGCCATCCCGGACCACCAGTTCGGCTTCAGGAAGGAGCATGGCGCAGAGCAGCAACTGACCAGAGTCACCCAATTTATCCTCAGGGCCTACGAGGAAAAACAGTACTGCTCAGCAGTATTCATTGACGTAGCTGAGGCCTTCGACCGTGTTTGGCATGAAGGATTACTGTCAAAACTAATAAAAATACTTCCCCTCAGACTCTATACAATCCTAGAAAACTACCTGTCTGGGAGAACTTTTGCCATTAAATGCAACGATGGCATCAAGTCTAGGACAGGGCGAATCACAGCTGGAGTTCCTCAAGGGAGTGTGCTAGGCCCCATCCTTAACACGATCTTCTCCTCCGACATGCCACTACCTGCGCTCACGCACAGAAGTTTACATACGAATCCGGGCCCCAAAAAAATGCTCCTATCTACATATGCGGACGACACGGCCATACTGAGCATGGGAGACTATCCCGCAATGGCGGTCCAACGAAACAACAACTACTTAACGCAACTGGTAATATGGGCTAAAAAATGGTCCATAACCATCAACCCAATAAAAACGGCACACGTAATTTTCTCCAAAAGAAGAGTACAGACTAACAACATCCCAATAAAAATAGATGGCAAACAGGTCCCAGTCAAAAAAAGCACTATTTATCTGGGCGTCAAGATTGACAGCGGACTTACAATGAGTGCACACGTGACGCAACTCCGAATAAAAATGTGGGCCAGAGCCAAAAAATTGAACTGGCTGATCGGTGCAGGAAGCAAGCTGGCAAAGAAATGTAAAATGCTGATGATAAGACAGCTCATCGCCCCACTCTGGCAATACACCCTACCAGTGTGGGGTGCCCTATGCTCCAACACGCAAATCAAAAGAATACAGGGACCGTACAACAAACTAATAAGATGCTCTCTTAAAGCGGGAAGATATGCCAGAAACGAAGCACTTAGGGCGAGATACGACCTACTCACTGTGGAAGAGCTTTTCCAAAAAGCCAGCGGCCGATACGCCATTGCCCTAGCCACCCACACAAATCCAGAAGCCCGCAATCTGGTTGCCAATCCATTTGTTCCAACAAGACTACTAAGGCCGCGGTACCTAAACCAAATAACCAACCACTTTATACCTCTGCAGGCTCAGGGCTAACATCACACAACAGCAAAAGCAGAGCCTCACCACTAGCACCCAACACGCGCCTCGCGAAACCACCAACCAGCTACCCACTCTTCTGCGGATCCAAGAGGAGGCTAAGGAAAAGCAGGAGACTGCAAGAAAGGAACTGCAACGAGCTAAACAAATGGAAGAGAGAGCACGCCGACCAGCAAGCCGATACTGTGAATCAGTTATAAACGTAATCAAGCGACGTTACGCTAATGGCCAGTATACAAGGGAGGAGGCCATTAGGCAGGTGGAGGGCCAAAACCTGGCAGTGCAGAGGCTGGTGATCCCTGACTACACGCCAGCCACCATAGTCATATCGGGACGAAATTCCAAATGGCCCACCCTCCACAGCAATTGACACTGCAGCACTAGTAATAACAATCTCAGACGAAGACTCAACAAACCACCTACAAGCTCAACTACAGCCCCAAGAGTAACTACAATAGACACAGCTGCTGACCCATTAACCGCGTTAGATCGAACTGAAGGAGCTATCCAAATACTCACAGCACTCCGAAGAACTGCCCATCCTTCCATCAATCTATTGGAAAGTGTACTCCCGTATCCGATTGGCCGAATGGGGGCCCTCTGTATATTTCCTCCGTCACTATTGAGGATATAGGGTCCCTCAGACGACTGAATCAGATCGACGCCATTCCAGCTGGCGACACACACACGCACACTCACTCTCTTCAGGTCAAAGGAGAGGGGTGATGGCGGGAACGTGAGCGCCTAAATCATGGGGGCTGTAGCCAGCACACCTGAAACAAAAAAAGAAAACAAGCCATTAGACCAAACACCAATGAAAATCTGCCTCACACAACAACAAAAACTGACGGCCGGATCAGAGCCGCCAGTATGCAAAGCACTGATGCTTGCTTACAAACCCAAATGCAGATACACACGCAACTACATCCAATCCAAATCGGGGGCTGGCTTCGAGCCGCTCGAATCTTGTGTGAGGTGTCTGCTTCTGCCCTGAGCTGGTGGCCGGATCCAGTGCCATGGCATTCAGAGTGCCCTATCGTCCTGGAAAACGAAAAATCCATCAGCCACAAATACGATTAAAAAAGGGCTCTGAAAATACACACCGCCAGCCATTCAGACACACACACACACACACATCCATTACACTTGGGCGGCCGGACCTGTGCCGTTCGAGTTATGTGTGTCATTGTCCACCTTTGCCCACAGCTGGTGGCCGGACCAGTGCCACTCGCTCTACATCAGGGCCACAATTGCCGACGCACACACACACTCACAACCATTTCACTTTGGCGGCCGGACCCGTGTCGCCACAGTAATATGTGTGCCGTCAATCCCTGGCTCCCAGCTGGTGGCCGGACCAGTGCCACTGGTCCTCCAAGAGGGCAGCCACAGCCACAACGACGACGAGGTGCTAATTGCAGCCACCTCTGACGACTCCGGATGACGCCAATTTCGACGACCAGGGGGGACGACGGGGTCGGCCGGTATGCAACGCAATGTCTTTACAAGCATTGTGCTTTGCTATGCCGGCCGATGCTTCTTGTCTTCCCTGTAATTATAGTAAAAGATATAGACATTATTTTAAATTGTTATGTTTATTGTAATATTGTAAACGTAAATCAATTGTACCTGTTTTGTCTCGTCTTTGTTCCAGTGTAGTATCTCTTTTATTACCTGTTTTTCCGTCGTCTCCACTCCAGTCTACTACTTACCTGTATTGTTATTTCTGCAAGTGCTTGTCTCTTTTTATTTAGTGTATTTCCTTCTGTTTTCCACGCAAAGCACCTGCATTGTTTACCTTTTCTCTTTATTTATTTCCACAACTGACTACGTGTTGCAACACTGCACATTTCTGCACATTTCGATCTCATTTCTTTAACCCCTTCTTCCCCCCCGTTATTGTTACTATCGTAATTAGTGCGGTTCTCCGACACCCCACTAAAAAAAAATCATTACAATCTGTGATAAAACTTCGGCGGCAACGGTGCTGACAATTGATTATCGGTTTTGTAATCGACTTTCAAATCAGCATCAGTTGCCGCCACACCCCACCACTACGGCCTAAATTGAGCCAAATATGCAAGTCTTCGCATACGTCCACTACGTTCCCTATAAACTGCCCGCCCACATGTACATGATACATTCCTAGTCGCCTGCCCTCAGCAGGCGGCAAGGGTAGTAGAGGGGACTGAAGACCAACAACCAACAAAACATCAAGTTGACAAACTCACAGGGGATCAAATCAAATTTTAAGTTAGGGAGAATTTCAGGGAGGAGACAGCATACTTTTGAGCGTGGCCCCATTTTACTTTACTTTCTTGACTCTCACCGCACACACACACACTTGACTCTTGACAATTCATACTGTTGGAGCCTTTTGCCCCGATCGTGGAATCGAGTCTCGAGTCCAGATCTCTATCCAAACGAGAAAAAGTCGTGTCGTGAACGTTGTGGAGTCGAGTCGTGTTCGTGGTCTAGTCCCTCCGTCAAAGTGCCGAAAAGTTTATCTCTCTCTCGTTTTCTTTTTCCCTTGCCCCCCCCCCCCTGCTGAGTGTAAAAAGAGGTTACAAGTGTTTAACGTTGCTGCAGTTTATATGTTTGTAAATTATTGTGCCATTAAATGTACTAGTGTGTTTGAGTGCCGTTCAAAGTTAAATTGTAAAAACAAACAACAAAAATGTACATCTACTAAATTAAGACATATACTGCCCACAAAGAGAAATTAATAAAGCAACGCGCTTGGTTGCTGGCGGCTCACACCCCAGCCTCTCAGTTCCTCCCCTGTATGGAGCACTGAGAGCCCTCAACCCAAAGCGGGTATATAATTGGAAAAATCCAAAAAAGCGAAAAAAAAAA
>Dpse_HTR1
CAAATACATTCCGGGCAACGAAGTGTTGTGCCGTGTAAAAGTGTTCGCTGTGCAAACATAACCCAAGTGCCGACAGTGAAAAAACGTGGGGTAGGCTGCAGCCGCTGCTGTCCCCCCCCCCCCCCCTCCAACACTTTCACACGTGTGTATTTTTGTGCAAATAAAGCCACAAAACATAAACAATGGTGCGTAAGCCGTGTCCCAAGTCGAAAAAGAAGACCAATTCGGCCTCATGTGCTCCCTTTTCGGACAGCGAAGATGACCTCCATCCCTCCCCGCAACTATTGCGCCCCCTCTCCTGTCGTTCGACCTCTTTGGCGGACCTGACAAGCGACATGCCATCAACTTCAGCTGCCGCTGCAGCCAAGATGATGCAGGCCCCGTCCACAGTGAAGCCAGTGCTATCCCCCCTCGCTACCATGGTAACCAGAGCCTCTGCTGCAGCTGCCCGTGCTGCCATCCCTGCTGCTGCCAAAGCCACCGCCCCTACTCGCGTAGCTGCCGCCGCAGCCAATCGCCCTCCAGCTGCAACAGCTCCCACTACCGATAGCGCTGCTCGTGTAGCCGCCCACGCCGCTCAACGACCCCCAGTTTCTGCTGGTGCCCTTGCAGCACCTGCGCAGAGCCAGCCGACCCTGCACGAGATCCTCAAGGAGCAGCGGAAGAAACTGGAAATGGAGAGGAAAGCTACTGCCAAGCTGATGGCAGAGTTTGAGGCCCGAAACAAAAAGCGGACGACCACCTTGGGCTCGTCGATCATAAAGGCGACGGCCAAGAAGAACAAGCGGACAGCAATCCCCAAGGAGAAGCCTGAACCTAGCCAGAGGAGTATAACGAACTACTTCGAAATACTCTCGGATGCTGACGACGTAGCCAACGACGACATGGATGTGGACGCTGACTGCAGCGAGGGAGAGATGGTAGCCGAGGAACCTGTTCCCACAAACAGGCCCTCCACTCCTCACACCTCCCCCCCGCCTGCCCCTACCACTGCACACGCACCCGATGCTGCTGCTACTGCTGACGCCAGAACTGTGCGGCCAGCCCCCATATTCATCCCCAACGTCCCAGAGATCGTTCCCCTGCTCCAATGCATTGACAATGCCATTGGCGCAGGCACATACGACACCAAGACTGCCAACAATGGATCTCTGAAAGTCATGTGCCATACAATTGATGGATATAGGGCCCTAATTCGGCTCCTATCTGAGGGAGAAGGTGTCGAATATCACACATTCCGCCTGCGAAGCGAAAGGGGTATGCGCATCGTTATACGCCACCTGCACCGTTCCACACCCACAGACTGGGTGCGCGAACAGCTCGACAGACTTGGCTACAAGGTGAGGCATATTGCCAATATTCCGAAGAGATTCACGAAGGAGCCGTTGGACCTATTCGAGGTTGAGCTAGAGCCTCAGGAGATCAACAATAGCATCTACGAGCTAACGGCAATCTGCAGCCAACGGATCAAGGTCGAGAAGCCCATACGCGCGCCAGGCGTTCCCCAGTGCCACAAATGCCAGATGTTTGGGCACTCCAAAAACTACTGCAACCGGGCAGTCATATGCCTGAAGTGTGGAGAGAAACATGACCCCAAGGACTGCCCCAAGAAGCGGGAGGACGTGCCGAAGTGTGCAAACTGCAACGGTCCCCATGTTGCCAGCTACCGTGGATGCATCAAGTACAAGGAGTACTGCAACAGAAGGAGAAATGGGTTAGAACAGACAAACAATATGCTGAGAAAACTTTCGATGCCTACCCTACCCGCCACTCAGGGCTTGCGGCGCCCCCGCCAGCCACCCGTCACGAACCAGCAGGGCTTTCCAGCACTGCAGCAGCCAAGCCGCCGGCGAGCGCGCTCAGGCGCAAGACCTCCTGCTCCTCCAGCTCAGATGAGCAGCTATGCCGATGCACTCCGCACAAGGCAGCCAGCGAGTCATCCCCAGCCCCTTCAAGGGAGGCAAGTATGGCAGTCAACTCCACCCTCAGCGACCGCAGCTGGATTCCAGCCCACGGTGAGCAACGAGAACGCCCGTCCAAGCGATGAACTCAGCCAGAAACTGGACTACCTAATCACACTGCTGACACAGGAGCGGATTCAGCATGCGGCCGCCGCTGCTGAAGCCACCCAGAAGCTTGAAGAGAAAATGGATGTTCTAATTGCCCAAATGACCAAGCTGACGGATTGCTTATACGCTGGCATTCAGGCGAGTTCCCATGCCGGGAATGTGTAGTGCTGGTGCAGCCAAGCCAACGAAAGCGCGCACATACAGAAACAAACAAGCAATAGCTCTGGCTGCCCCGGAACAGCGGGCAGAAGAGAAACAAAACAAGACGAAAAAATGAACAAGAAGACAACAATTAGAATAAATAACATGTACATATATATAATCTCCCTTTCTGCCAATGCAAGGCAACCAAAATGTTTCCCCTTATTTGATAATCTACATTTAAATCTAAGATAAGTCAAGAGTATTATGCTTTAGCTCTACCCACTCCCCCTCCCCCCTCTGGCAAACGGACTGTTTACCAAGGCGGAGAGATTTTCTCACAAGATGATTGCGCCGGCAGCACTGCCGGCAGAGGAGATTTCGTGCTGTTCAAAGCATGGTATTTGCTGCCTACGACTGCTATCAGCAGCTCGTAGACAGCTATTTGCATATATTTTTAAGATACAGCCCCAACAATTTGTACTAAAAATGCTTTATAGTATAGGTACAATAAAGTCCCCATAGCGCAACGTAACTCTGGCTCCCCTAACCTGCTGGATCAGGCCAAGGCGCGAGCTGGGTTACGTTGCGTTATGTTAATTGCGTATTGCCACCGTTGCATACAATCCGCAAAAAAAAAAAAACATCAAAAATT
>Dpse_HTR3
AAACTGCAATTAATTTAACAAACGGTAAAGGGACCAACACCAGCAACAACAACAATGACGAAAGGAATGGCCAGACGAGGGTCGAATAGACGCCACAGCGACGGCGGCAGAGCGGCCCGCAGAGGCGCCCTAGCAGCAGCAGCAGCAGCCAACAACATCAACACAAACACCGCCAATAGCAGCAGCAGCAGCAGAGCCCTCGGCGCAGGCGCCAACACCAACACCAACGCCCCAGCCAATACAGAGCGCCGACGCCACAGCCACCCACCGTGTGAGTACCCAGCCACTGCCATGGCCGATATATCCACGGCCACAGCCACTCCCCCCTCGAGCCCCGTAAAAACAGCAGCGCCAATACTGGCCATGCCCCTCCACTCCCGGCTGCATAGCGGCGAGCAATTCTGCTTCCGCCAGTGCCAGGAGGAGGTGGCACAAAGATGGGAGGCGGCAGCGTCGGCCGCCTCAGCAGCGCCAATACCAACAAAAATACCCACCGCAAATCCCGCAACTCCGCCAAATCCAAAAAACCCGCCAAACACAAAGGGAAAGGCCGATAGGACGCCGCTCTCGCTGCCGCTTTTCCCGCCTCTCACGCTCTCGAACATCCAAAACCGTTCGGGAGTAACGGGAGAGGGAGAAGACGGAGGAGAGCCGGCAAGCCGAAGCGCAGGAGCAGAGCGCCAAATCGGCCAACGGGCAGACACATACACATACACGAACGGATCGAACCCGTTGCGAATCGAACTTGGTTCGAGCTCGAGCAACGGGTCGATCCGAGCCATAGCCCAGCCAGCACATATACAACGACAAACAGCAACAAATACACAACCACAAACAGAGCCACAATCACAGCCAATCCCAGCAACACCGAAACGACGCCGCGCCCTCATCGACAGTGGGAGTGACGATGAGGATGTGGCTGAGACAAAGCAGGCCAGAGGACGGGGCCGCCATCACCACCATCACCAGCAGCGGCTGCCAATCAAAAGGCCTATTAAGAAGAGGCAAACGATGGAGGAGCTGGAGGCCATTGTCCAGGAGCAGCTGAGGCAGCACGAGCTGCGGCAGCAACAACAGAGGCAGCAGAAACGGAAAACGAATACAGCCAACACCAACACAGTTGCCGATCCTGCTGCCCTGCCGCAATCTGCCCAACCAACACATGCCCCTGCCCCAGCCTCTGCCTCTGCCACTACTAATACTAATACTGACAATATCAATACAAATAATGACGCCAACGCAATTACAAATACAAACACCAACACCGTCACCGCCACTAACACCAGCACCATCGCCACAACCAACACAACTACTGCCACTCCCAATACAAACACCCTTGCCATTGCCAATGACATCCGGCACGGCGAGTTCGGGCATCAGCCTGTGGAAGACAGAGGGCTGAGGATCCTCATCCGAGGTCTTCCTCATTCCACGCCCTCTGACTGGTTCCGGGACAGCATGCAGGCCGAGGGGTACACGGTCCGGTATAGTCGGGCGATCACCGATCGGTTCGATCGCAGCCGCCAATTCAACCTCTTCGAGGCTGAGATTGCCCCCAAACCGGACCGTGGCCAATACGAGGTGTTGAGGCTGCGACGCCTGGGTGGGAGGCCCGTCACGGTTGAGAGACTTGGAGTCTCCCGTGACCCTGCCCAGTGCCATCGATGTCAGGTGTTTGGCCACACCCGCGCATATTGTAGACGAGCTGCTGTTTGCATGAAATGCGCGGGTGGGCACCTGACGGCGGAGTGCAGCAAGCCAAGGGCTGCAAATCCCAAATGCGCCAACTGCCAGGGCGCTCACATCAGCTCATACAAGGGATGCCCATCCTTTAAGGCAGCCAGGCAGCGGCTCCTGGCCCACAGGGTCGCCAGGGAGGAGGAGCGTCGGAGACAGCAGCCACAGCCAAGCCAACAGCAACACCAGCCAATACAACGTCGCCAGCAGCAGCCACATCTACAGCCATTCCCAAATCGGCAGCAGCAACGCCAACACCAACCGGATCGGCAGCATCGGCAGCAGCATCGGTATGGCGACCAACATCCCCAGCCATCGACCAGGGGGCGCCAATACCAAAGGGACCAGCCGATGCAGCCGATCCCAGATCGTGCTCCGACGCCACGCCAACACCAGCAACAGCAGCGGCCAGCAGCTCAGTGCGATGGGAGCTGCGCTCAAAATCTGAAAAGTTATGTCGATAAAATTAGACAGCTGGAAGAAAAACTGGCAGCAATTACAACGAAAGTGACAAACCTGCTGCAGGCAAGGGACGAGAGCACGGGAGGAGTGCCGCCACTTCGGACAACAGCAGCAGCAGCAGCATCCACACAGCCATCAACAAGACCAGCACCAAATACGCACCATGACGCCGCAGCCATATCGGACTCTGAATCCGATATGGACTGCGCAGCAATTGAGGACGAGGATGACGACCAATGGACCGACCACGATCCATTTGACGCGCTGGATGGCCTGGGCGAAATATGGAGGGCACAAATCGCCAGCGCACGCGAAAGCATGCGATCAGGCGGCGCCTATTGATGTGCCAAATCGCCGACCCAGAGGCAGCCACTGCAACTAAGAAAAAGACGTCAATACGGACAACAATGAAAAACGGCCAAAACACATGAAATCCACACGTACCTGCCAATCATCAGACAGAGCTGATCACCAAGAAGCTGCCTCGCCACAATCATTGACAATTCCCTGCCAATTGGGCGGAAAAGGAGGCCTCTTTTGATGACGCTGCCACCACACCATGGCCGTGACGTCACGCCACTCCAAACAGACAGCAGCCATTCCAACGACGATGCAGATGCTGGCGCCTGCTGCCGCTCCGCTGGGTCGCACCCGTCTCTCACGCCAATTATGTGAGGGCGGGATGGCCTGGTGTGGGGCCGCCGGACGCCAGCAAATCCTGCAAAAGAAAAAGGAGAAACAGGAGGGAGAAGCAGACTGCCAAAACACAAAATACTCACCTGCTGTTTTTCCGCCAACACCAACCAGACAAGGGTCGCCAGCAACAACATCCCAACGACGAAAGTACCTGCAAATAAACATAAATTAAAAACCAAAGCCAAAGCAAACACCTCATCTGGATGGCCGGACCAGTAGCCATTCAAACGCAAATACAAACTGATGACGAACGTGGCCGAGGAGGCCAGGTCAATCCACCTGACAGCGCATCCTGGTGGCCGGACCAGCAGCCACTCGGATGCGGCCAATCAACAAAATCGACAACGTATCCTGGTGGTCGGACCAGCAGCCACTTGGATGCGGCCAATAACACGACTTGTTGGCATCACATTTCGATGCCAACGCCAACACACTGGACAATGCATCTCGGGTGGCCGGACCAGTGCCACTCGATGGGATGCGCCATCTCCACCTGACAGATGCAACGTGGGCGGCCGGACTAGAGCCGCTCGCCATCTCCATCATTGCCCACGATGCACGCCAACACCATGAATCCAGCCAGCCAATAAACAACACACAGGGGGACAACAGAGCCGGCCGGTATACAGCGCAATGTTCGCATTGCTTTTGTTATGCCCGCCGGTGCTCCGTTGTTTGTCCTCCTGTTAGAAATAAAATAAATATGATTAATATGTTTATATGTTGTAAATGTATGTCAATTATTGTTTATTTTACCTTGTCTGCATCAATGTTTTTGTTGTAGATGTCAATCCTGTTGTTTTCTGTAGTTTTGCATGTCCGTAGATAGTTTTGTCCATAGTTTTAGTTACTTGCCTGTGATATTAGAAATAAGTTTTTGTAAATTAATGTAGTTTTTGTAGTTAATTGTATATTATTAGTAGTTTTTGATTAGTTTATTACCTTTTTCCTCTTCTTCCCCACCTATCTTCCATTCCCATATTCCCCTTGACATGTGGTATCACAAAAAATACCACGCAAATACCAGACCATTGACCGATAACACACAAAAGCCATTTCAAATTCAAATGCATTTATCAATGCCAAGTGTGTTATCGGCCGCCAACTTCGGCAATTTACGCCCAGCCAATTCCACACCCACCCCACCCCACCCAATTCAAATGCCACTAAAAACCAAAAATGAGGCTGAGCAGGATCAAAATTAACACTGCCAGCCATCGCCACTCTGCCACACGCCCCAACAAAGCCATTAAAACCGCCCACAAGATGCTATGCGGTCGTCTCTTCGGAGCTACACGCGCCCGGATCTTACGATCCGGAAGTATAAAGTATCCGGGCGGTTATACGGGAGCAGGCATTTTCCCCTTCCCATCCCATCCCCTTGACAACAGAGCAGCCACTACAGGAAAGCACAGAGAAAACATAAGACATGAGCCATTTGCAAACAACAACACACACAGCCACTAAAACAAACAGCCATTGCAAATTTCCATTGCCTACTTGTCGGTGCTGCTGCCCTCGGACCATTTTCATCTCACTCAATATTGGGGTGTGTGAAAGTGGAACCGGGGGTGAGAGCACCGGTAAATGACGATCGGCGATCGGGTCTCTCGAGTGTGGAGAGCATGGGAGTTGGCGGACACATGAGTGTTCCACCATGAACCTCGTCCAGGCCACTCTCATCTCATCCGCCCGCTCGAGAGGTCGCGATCGTCGGACGCAAATAAATTGAATAAATCGCCGCTGCCATTAAAAAGTCGGACGTGCCATCACCGTTTTTTCGTGTCGTCTTTGCCGTGTCGCCATTTGCGTTGTGTTTTTCTGTGTTGCGCCCTGTTTTCTTTTTTGTGCTGTCTGTCGTGTGCCGTGCCGTGCTGTGCCGTGCCCCCCCCCGCTGACATGACAAAAAGTCCCCTCCCCCCCACCACCACCGCTACTACTACTACCGACAAGCTTTCTGCTCCCCAATAAAAATTAACAATAATTTAGATACACAAACTAAATAGAAATATACACAAACTAAATAGAGTTACACAAACTAAATAGAGTTACACAAACCAAATAGAAATACACAAACTAAATAGAGATACACAAACTAAATAGAAATATACACAAACTAAATAGAGTTACACAAACTAAATAGAGTTACACAAACCAAATAGAAATACACAAACTAAATAGAGAAAACTGTGTAAAGAGAAGAAAGTGCCAATAAATGACCAAAAAAAAAACAAAGA
>Dpse_HTR3A
GTGACTTGTGTTTTGTTGTTTTTTGTGGAACTTTAAATGTATTAAAATACATGTTTAAACCGGGAAATAAACAATATGCGCCAAATAATTGCAAATAATGCAATATAATCATCTGTAACCGTGCCGTAATAGTGAAGCCAATAAACCCAACTGAGGAAAGAGGAAGAAAAAGCAAGCTACTGATTACCTGACCAGGCCACCACCAAATGGACGCACTTGCTCCAAACCTGACGACCAACAATACGAATGTTATGGATGCTATGGACAACTCGGCAAGAGCCGAAGCGGGTGGTGAGTGCGATACACAAATAAATGCTACTGACATATCGACCAGGCCCCTGGGAGGGAACTCCTCCGCAAATGCTTCCCTTGAACCAATGTTCGACTCAGAGGGGGATGCGGATCTGGCTGAGTTGGAGACGGACTCGCCAGAGAGTACTGTGAGCTCCTTGGGAGCTACGGTGCTAGAGTTCGAGCGTCGATTCGTGGACAGGAGTTTATACGTTAAAAAATTCCCGCCAATCCCACCAAAAACAGACGCCAACTTACAAGAAAAACCGCCATCAAAGACACGTACAAACACGCAGACAAAAATTGCCCCCAGCGAAAGTGCAACGGGTCCCAAAAATAGCGGCGCTTTCGCACTAACAAAAGAGCATTTAAGTGCACATAAAGAAAACAAGAACAAATGCTATGCCCATATGTTTTCGCGCCAAAGCATTGGCGAAAACAATAACAAGCAATCAACTCACACAAGCATCTTAGAGAGCGACGCTTGCGCTCTCTCAGCGTCCGAACCCTTGGCGCAAAATCAAAACGGAGGCGCGTCTCATCAAGCCCCAAAGCGTTTGCCGCCAAACATGCACCCACACACATATGACAAAAAGAGAGATGCTTGCTCTCTCCCGCCCAACCAAAACACAAACACACACAAGAACAGCAAACCAAACGAAGCTAGCCTGACCTACGCCAATAACATAACAAAAACAAACACATTGACTTATGCCAAAAACAATGACCAGAAACAACAACAACGTTTGACGACAGCTGAAAGCACAAATACTAGCAGAAGCAGAAAATGCTTGCTGCCTACCCTGATTCAGGCAGACGAACAAAATATACAGACAAGGCCTAATACCAGAACACAGCTGGTAAAGGAATGGCTAAATAGCGTTCCCCCGCTATTGGACAATGAAATGCCCTCGCCCCTGCTCATTACCCCTATAACAAAGACCAACCTGACAACAAATTCGTTTCGCTCGCCGCTCAAAAGAAGATGCGCGGCGATCGAAACGGATACAGAGGACGATGACTTCACCTGCCTCACTCTGGACACGCCCATGTTCAAGAGCCAATTCGCGAAAAGGCTGCATCATGAGACTCGGCAGATGGAGTCAGATGCTGGCCAAACAAGCACACCGCCAAATACTGAGGTTCCGGTCCCACCAAGTGAGGTCCAACATAGGGAGCCGCAAAGGATAGAGGCTGAAAGCCAACAGATGGAGACGGACAACCATCAGACACAACATCAACCAGCAATCAATATAAATTTACCGCCTGTCCAATCGCCATTACGCAGCACCAAGGTCCCTACAATCTTCCTGCCCCTGGTGCCTGCAATTGTACCACTAATTAATAAATTGACACTAAATCCGAACGTGGGGAAATTCACAACGAAATCGATGACCAACAGTGGACTCAGAGTCCACTGCAGCGACATGACAACCTACAACGCCATACAGAACGCCCTTGCTGAAGACAGCACCCAACTGCACACACACCAGCCGCGCAGCGAAAGGGGCTATCGTGTAATAGTGCGGCACTTACACCACACCACGCCCAGCAGCTGGATCTCTGAGGAGCTGGAACGACTCGGATACACTGCCAGGTTTATCCGAGGATTAAAACACCGCTTTAATGGGAGGCCTCTGAATATTTTTGAGGTCGAAATCCAGCCCAAGGCGGATGGCGGCCACGAGGCAATACTCGACGTTAAACAACTGGCCAATCAATGCGTCTCCATAGTGAGACAAACCAAGCCACGCGACCCAGCGCAGTGCCATCGGTGCCAGGAGTTTGGGCATACTAAGAACTATTGCAGGCGGCCATACAAGTGTATGAAATGCGCAGGAGATCACCCCACAACAGCATGCAGGAAACCCAGGCAGGAGGATCCCAAATGCGCCAACTGTAGCGGCAAGCACGTGAGCTGCTACAAGGGTTGTCCCGCCTACAAAAAGGCTCGCAGCCATCTAAGGGCAAACAGGCTCATCGCTGAGCAGCAGCGGCAGCAGTATCAACAGCAACGCCAGCAGCCACAGCAGCCAACTGACCAACAACGCCCACAAACTCAGCAGCCGAGTCGCCAATCCCAATCCCAGCAACAACAGCAGACAGCAAACACAGGCACTAGAGACAAGGGCAGGCCTTCCTACAGCAGGGTGTTACGGTCTGGGAATGCTGAGCAGCAGCAGCAGCCACGCGCGGCAGAACGGCAACAGCCGAACAGCAGTCGTCGCCCTTCCCATCAACAGCAGCCTCATATCCCCGCCCCCAAGCAGCAGCAGCCATCACAAAAGAAGCGGCCACAACATCAACAGCAACAGCAGCAGTCAAGCGGCAGACAGGCGGCCAAACCAGCAGCACCAACACCAGCTGCAGCAGCAGCAGCAACGCCCACCACCCGCAGGCCATTGTATAGCCGAGGTGCGCAAGCCAATCCGGCTGAAAATCATTTGGCCAAGTTCCAGGAAAAGCTAAGGGAAGTGCAGCAGCAGCAACATAAACAAAAACAGCAGCAGCGCGGACACAATTTGGGTCGGCAGCACCAGCAGCAGCACCAGCATCGCGGCCATCATTCCCAGCCACAGGCCAAGGGGCGCCAATGCCAGCGCGATCAACGGGTGCAACCAACTCCAAACCGTTTCCAGACGCCGAGAAATCCCCAGCATCAGCAGCAGCCAGCCGTCCAATGCGATGGCAAGTGTGTGGGACTCCTAAAAGAGTATGCAGTTAAAATAGAAAACTTGGAGAAACGACTTCAAGAACTTACCACATTAATTGCAAGCCTGACGGAGGCAAAGGGCAGTGGCTCATCAGCGGCCAATCCTCCAACACAGACTCCAGCAGCAGCACCAGAAGCAGCACCAACACCTACAAGGCCCGCCGCCAATACACAACCTGACGCCGCAGCCGTATCGGAGGACTCTGATATGGACTGCGAAGCACTCAGCGACGATGGCGACGACCAGTGGACGGACGACGATTCAGTTGACGACGAGATAGCGGATATCCTAGACGACTACGATAGCTACTACTCTGACTACTTCTGATGAGCCCAAAAGTCGGTCCTGAGGCAGCCACTAAAATAGATGGAAATCATTAACTCACATAACCAATACGTACTCACCTGCCACGCCATCGACAGAGCTGCCCCACCAGCAGATGCCACGACAAATAGACCAAACTTTTGCTGCTAATTTGACGACATTCCTGGAATTCATTGACGACGCTCCTGACAATCCACCGCACAGGTCCAGAGCAGCCACTGAAACAAACCAAAAATGACGTCAATTCGCATACCAACAAAATATGGACAAAACTCAAAATAATCACACGTACCTGCCACGCCTCCGACAGATCTGCCCCTCCAGCAGCTGCCCCGTCATCAACACCACACATCTGATGCCAATTGGACGACATTTAAGGATTTATTGACGACGCTCCTGACAATCCACCGCACAGGTCCAGAGCAGCCACTGAAATAACACAAAATGACGTCAATTCGCATACCAACAAAATATGGACAAAACTCAAAATAATCACACGTACCTGCCACGCCTCCGACAGATCTGCCCCTCCAGCAGCTGCCTCGTCATCAACACCACACATCTGATGCCAATTGGACGACATTTTGGGATTTATTGACGACGCTCCTGACAATCCACCGCACAGGTCCAGAGCAGCCACTGTAAACAAACCAAAATGACGTCAATACACACATCAACACAAAATGGTCCAAACATACACAAAACATACGTACCTGCCACGCCTCCGATAGAGCTGCCTCTCCAGCAGTTGCCACACCAATTTCGCCATCCAATTCTTGCCAAATGGGCGAAATTGAAGGCCCTATCGCCGTCGTCATCAACATCCAGGCTGCCGCTAAAAAGAAGAAAAAACATCAATTCACGCATCAACACAAAATAGCCAATACTTTTACTAATCACACTTACCTGTCAATACACTCACAGATCAGCCTCTCCAGTACCTGCCTCGCCACCAACCGCAACATTTTGTTGCAAGTTGGGCCTAATTTGGACACCCCTCCGACAACGCTGCCGTCAACCGATGGCCGTGACGTCATGCCTTCATCACAAAACAGCAGCAGCAGCAATCCAACGACGAGGCCAGCCAATTCAGTCGACAATGGCCAGCGCGCCATCTCCATCTCCATCTACATCGACAGTGCATCCTGGGTGGCCGGACCAGAGCCACTTGGATGCAGCCAATCTGCACTCATTTGCGGCCATCTCCACTGCGGCCATTTCCACTGGCCAACGTACCCCGATTGGCCGGACCAGTGTCAATCCCCAGTTCTCCAGGTAGAGGCAACGTGGGCGGCCGGACCAGAGTCGCTCATCAAACTCCATCTCCATTCACGCCAACTCCTGGATCCTGCCTCTGCCAATTCTGATGCCGCAGATTCGTGATCTGCAGCATCACATACACGCGCTCATCCAGCGCCGTACGGTTGCGCCCTGTGCCATCCACACTGCTCCAGACGACGACGATGATCCTCCAGTACCTGAAATAGAAAATAAATAGAATTAAATTTGTCTATAAATGTCATTAATGTTGCAATTTTGTCCAAATACTCATCTCTTTGTGACCACCTGTTTGTATATGTAAATGTACGTCAATAATTGCGAATGTCAAAATAGGGCTACCAGACTGTAAGACTGATAGAATGTAAACATGTCTGTAGATGTTAATGTTAATGTAATGTTAATGTCAATTGCCCGCAAAAATTCAAAAGAACATCATTGTTGTAAGTTAAGCTTAAATGTAAATTGCCGATGTAAAGGTAATAAGAAAAGCTGAAAATAAACTCCGCCAGTAGCAAAGCTGGCGGGCGAGTGTGCGCATCGTAGGCGTGCACGCGCATCTAATTACATCGAAAAAAAAAAAAAA
>Dpse_HTR3B
CAATCCGAATTGACAAAATCTCCACTCGCGTCGGTCGAAAAAACCTAATACCAAATCCAACCAAAGCCAATCCAGCGCAGCTATGCCACGCGGTTCCACTGCCAGAAGAGGACGACGACGACGAGGACCACACGGCGTCACAGCCAGGGATCGCCCCAAATCAGCCATTTCCACTGCCAGCTCCGACAGCGCCGCCGACGGCGAAGCCAGCGCCGACAGCGCAGCCACCGGCGCCGTGGCAAACGCAGCGATACTGAGACGCCAATCCACCGACTCCGCCACCTGGTTGGAGGCACTTCCTCCAATTCCTGGACCGGCTCCAGCCACCATTACCGGGTATGTGAGGACCACAAATGCCGACACCACCATCACGGCCACTCCGGCCACAAGCCCCATCCCCGACCTGCCCTGCCCCAACAGCTGGGCGGCCATTCCCAATCTCACCAGCCAGGAGCAGTTCCAGATCGGCGATTGGGTGGAGGCGGTCCATACCCAGGAACGCCAACAGCAGCAGCAGAACATCAGCAGCAGCAGCAGCAGCAGCAGCGGTAGTCGCCGGCTTGAGGCATTGGCGGCGTCGGCAGCGGCAGCGGCGTCAGCCAAAGCACCGCTATGTCAAGCACCGCTATGCCAAGCCAAGCCAAGCCTAGCGGTACCGAGCGCGCCAATAATTCCGCTTCCCACACTCCAACACACACATACACGTATCGATGTACCGTATGCCGATGCTTCGTGTGGAGAGAGCCGGAAACAGCAAGGAGCGAGAGAGAGCGCAAGGAGAGAGCGGGTAACGAACTCGTACCAGCAACAGTACGAGAGGGCACTCGAGCAGCCTCAACACGAACAGCAGCCAACACAAGATTCGTGTTCGAGTGCCCGTTCGGGAGCGAGTTCGAACTCGAACCACAGCCATGGCACAAACCCCGCTCGATCGGCCACAGCAGCGGTTCCAAATGCAATGCACACAGCCAATACCACAACCACAAATACAATGATGACATACATCAGCACACAAACAGCGACATCAAACACAAAAACGACAACTACAATTACGTCGGCAGCCAGACGATGCCTGTTAACAGCAATGTTAACAGGCGGACCCCCCCCACCACCGCCGCCAGAGGAACATCAGCAGCAGCAAACACATCAACAACAACAACAACATCAGCCAATAGCAACAAACACAGCCAATACCGATGATATCCCATCCACCTCTGCTGCAGCGGCCCGTTCGCCACTGAAGCGCGCCCGCGCCGAGGTGGATGATGATGATGACAGTGATGTTATGGTTGTTGATTTTGATGACGATGACGACGACGACAATTTGGATGCCAATTATGCATCGGCCAAACGACGACTCCGGGAAAGTAACCAACAGCAACAACAGCAACAACATCAGCGGACAATTACACAAAATGCCCCTGCCCCCGCCCCTGCCCCTGCCCCTGCCCCTGCCACTGCCAATGCTCCAGCCAATGCTCCACTAGCTCTACCTCACTCACCTGCAAATGCAACTAGTAGCTGCGGCACAGGAACCCACAGCAGCAGCGGCGACGGCGGCGATGGGCTGCTCCAGCTGCCCTCCCTGAGTATGCCCAATGCCAGACAAATTCGGATGCTGCAGCGACAGCACCAACCAACGACAATCATTCCCCCCCCCATCATTCTGCCAGCTGTCCCCGACATTATGCCCATTCTGGACAAGCTGCAGAAGGACCCGAGGGTGGGCAACAGCAGCTATCACACCAAGCTCATCAGCCGCAATGGTGTCCGTATCCAGGCCCGCGACGTGGCTACCAGGGATGCCATCATGGCAATCCTGGGCGATGGCGACGGCAACGAGGCGATGACTGGCCACTACACACACCAGCACAAGAGTGACCGTGGGCTACGGATCGTCGTGCGAGATCTACACCACTCCACAAGCACCCAACTAATAAAAAATCAGATGGCCGAATTGGGCTATTATGTAATATTTATTAGAGCCATTAAAGGGAGATCCGATGGACAGCCACTCGACCAGTTCGAGTTGGAGATAGCCCCCAAGCCGGATGAAAGCCACCACGATGTCCTCCAATTAACCCAGCTGGGCAACCAGTTGGTGACCGTGGAAAGGCAGGCCAAGCCGGTGGACCCAGCCCAGTGCCACAGATGTCAGGCATTCGGGCACACCCGCACCTACTGCAGGCGTTCATTCGTCTGTATGAAGTGTGCGGGTGCCCACGCGTCCACGGCATGTGCCAAGCCAAGGGCAGACGCTCCTAAATGCGCCAATTGCCAGGGCGCCCACATCAGCGCCTACAAGGGATGTCCGGCATTCAAGGCAGCAAGGGGCCGCCTTCTGTCCCACCGAGTGGCCATGCAGGAGTTGCGTCGCAAGCGCAGCTCGCTTCTGCAGCCATTGCCAGAGCAGCAGCCACCACCAGCAAGAACAACACCAGCACATCCAGGGCGCCGACAGCAGCAGCAACAGCCAGCTCAAACGCCAGCCAATCCCCGGCGTGGACAGCAGCAGCAGGCAGCACGGACGCCACTCAATGTCTCCTCTCCTGGGCGACGAAGAGGACGAGAACAACATCAGCAGAAGCAGAAGCAGCAGCAGCAGCCAATACATACAAATAAACAGACGCCTGCTGCCTCTGGCCCACGCACTGGGCGACGACGTCCAGAGCAGCCATTGAGCCGTTCCCAGGCACAACAGCAGCAGCAGCTACAGCAGCCGCAGCGCGAACAACAACAGCGACAGCAGCAGCAGCAGCTTGCCAACAACCGCTCCCGGCAGAAGACGAAGCCGAAACGCCAATCCTGCGAGGGATCCTGCAGCCAGGCACTGTTGGAGAATACGCAGAGGATGACGCGATTGGAAAAGAGGCTTGAAGCGATGATGTCACTACTCACCTCGCTCATCCAATCCCAGGCAGTGACGGCAACTCCAGCAGTTCCAGTAACATCGGAAAATCCACCAACAATGACAGCAGCAACTGTGGCTGCCCCAGCTCCACAGCCACCACAAAAAACGCCAACGCCAGCCGCCACTCCAGAGACGGATCCTGAAACGGATGAAGAAAATGATGACGATGAGATGTGGACAGATGACGACTCCATGGATGGCATTAAGGCCTACGCCCGCAACATGAGGTACCTTCTTGACAACCAGATATCCTGGAACGCTGTGTACTGATTGGTCACATCTCTGCCACTGCAACGGATTAAAAGACAAATGCATATCAATCGCATGCCACAACAAAAATGAACAACGGACGCTGCCGTCAACAAAGCAATTAAATAAAACATAAACACACACAAACACCCATTACACTTGGGCGGCCGGACCTGTGCCGTTGGAGTTATGCCATCGCCATCGTCCTTAGTTGGTGGCCGGATCCAGTGCCATGGCATTCAGAGTGCCCTATGGACCTGGAAAAGGAAAAATTCATCAGCCACAAATATGATTAAAAAGGGCGCTCAAATTACTTACCGCCAGCCACTCAGACACACACACACACACACATCCACTACACTTGGGCGGCCGGACCTGTGCCGATCGAGTAGGTGTGTCATTCTCCGCCATTGCCCTCAACTGGTTGCTGAAACCAGGTGCCGTGGCATTCAGAGTGCCATGTGTACCCGAAATGGAAATATACACACACACATCCACTACACTTGGGCGGCCGGACCTGTGCCGTTCGAGTTATGTGTGTCATTGTCCACCATTGCCCACAGCTGGTGGCCGGAACAGTGCCACTTGCTCTACATTAGGGCCACAATTGCCGACGCACACACACACTCACATCCATTTCACTTTGGCGGCCGGACCCGTGTCGCCACAGTGATATGTGTGCCGTCTACTCCTGGCTCCCAGCTGGTGGCCGGACCAGTGCCACTGGTTCTCCAAAAGGGCAGCCACAGCCACAACGACGACGAGGTGCCAATTGCAGCTACCTCTGACGACCTCGGATGACGCCAATTTCGACGACCAGGGGGGACGACGGGGTCGGCCGGTATGCAACGCAATGTCTTTACAAGCATTGTGTTTTGCTATGCCGGCCGATGCTTCTAGTCTTCCCTGTAGCTATAGAAAAAAAAAGATATAGACATTATTTTAAATTGTTATGTTTATTGTAATATTGTAAACGTAAATCAATTGTACCTGTTTTGTCTCGTCTTTGTTCCAGTGTAGTATCTCTTTTATTACCTGTTTTTCCGTCGTCTCCACTCCAGTCTACTACTTACCTGTATTGTTATTACTGCAAGTGCTTGTCTCTTTTTTATTTAGTGTCTTTCCACTTATTTTCCACGCAAAGCACATGCATTCTTTACCTTTTCTCTTTATCTATTCCTCAATTGACTACGTGTTGCAACACTGCACTTTCAGAATTTTCGATCTCATCTTTAACCCCTTCTTCCCCCCCCCATTGTTATTATCGTAATTAGTCGGTTCTCCGACACCCCACTATAAAATTATTACAATCTGTGATAAAACTTCGGCGGCAACGGTGCTGAGAATTGATTATCGGTTTCGTAATCGATCTTCAAATCAGCATCAGTTGCCGCCACTCCCCACCACTACGGCCTAAATTGAGCCAAATTTGCTAGTCTTCGCATAATTCCACTACGTTCCCTATAAACTGCCCGCCCACATGTACATGATACATTCCTAGTCGTCTGCCCTCAGCAGGCGGCAAGGGTAGTAGAGGGGACTGAAGACCACATACCGCATAACAGCCAACAAAACATCAAGTTGACAAAATCACAGGGGATTTCAAATCAAATTTCAAGTTGGGGAGAATTGCAGGGGAGGGACAGCATACTTTTGAGCGTGGCCCCACTTATCTTTCTTGACTCACACCGCACACACACACACTTGACACCCTCTTGACGATTCCCTCTTTTGGAGCCTTTTGCCCCGATCGTGGAATCGTCTCGAGTCTGGATCTGGGTCCCAACGAGGAAGGTCGTGTCGTGAGCGTTGTGGAGTCGAGTCGTGTTTGAGGTTTAGTCCCTCCGTCAAAGTGCCGAATATTTTGTCTCTCTCTTGTTTTCTTTTTCCCTTGCCCCCCGCCCCCTGCTGACTGCGGGCCTAGTCGAGGTTACAAGTGTTTCGTTGCTGCAGTTTATATGTTTGTAAATTATTGTGCCATTAAATGTACTAGTGTGTTTGAGTGCCGTTGAAAGTTAAATTGTAAAAACAAACAAAAATGTACATCTACTAAATTAAGACATATACTGCCCACAAAGAGAAATTAATAAAGCAACGCGCTTGGTTGCTGGCGGCTCACACCCCAGCCTCTCAGTTCCTCCCCTGTATGGAGCACTGTTGAGCCCTCAACCCAAAGCGGGTATATAATTTGGAATAATTCCAAAAAAGCGAAAAAAAA
>Dpse_TART
AACACACGGACAGATTCTGCGAACTGCAAATGAACATGTACAGAGGAATGTATGCTCAAGGGAAATGCACTAGGGAGACAATACTTGAAGGAATCAGGGGCCAGCCATTGGGTATACAAGAAATTATGGTGCCAGACCACAGAGGGGATGAAAAGGAAGGCGTCCTCCAGCCGAGTGGTTAAGACTTGGTCCAATGGTTACGGTGAGGATTGACGCATTATCACCAAGTCCAGAAAGTATAAATCTACAAATAAAACTTATTAAAAGCAGCCAAAACATAAATTAAACCGCTTACCAAATCACCTTCAAGCAAACCAATCAAAACCTGCAAATATAATACAATCAAAATCAGCCAAAACAGAAATAAACTCGCTTACCAAATTCAACGCACACCTCCAAATAAACCAATTGAACCTGCAAATAAAATACAATTAAAATCAGTCAAAACACAAATTAATTTACTTACCACGCTAGCTTCCAAACAAACCAATCACAATCTGCAAATAAAATACAATTAAAATCAGCCAAAACAGAAATAAACTCGCTTACCAAATTCAACGCACACCTCCAAATAAACCAATTGAACCTGCAAATAAAATACAATTAAAATCAGTCAAAACACAAATTAATTTACTTACCACGCTAGCTTCCAAACGAACCAATCAATATCTGCAAATAAAATACAATCAAAATCAGCCAAAACATAAATAGACTCGCTTACCAAATACAACGCAAACCTCCAAATAAATCAATTGAACCTGCAAATAGAATACATTTAATAATCAGCCAAAACACAAATCAATTCACTTACTACGATAGCCATCAAACAAACCAATCAAAACCTGCAAATAAAATACAATCAAAATCAGCCAAAACAGAAATAGACTCGCTTACCAAATACAACGCAAAACTCCAAATAAACCAATTGAACCTGCAAATAGAATACATTTTATAATCAGCCAAAACACAAATTAATTCACTTACTACGATAGCTTCCAAACAAACCAATCAAAACCTGCAAATAAAATACAAACAAAACATAAACCTGAAAATAAAATAATATTAAAATCAGCCAGGAGTTTCATATTCATCCACAGAAAGAAGCATATGCGTCCGTTCTTCTTAGAGTTGCATCGATTGGACTCGGCCAGGAAAAGAGGGACGAGGCGATGCCGCGCTTGCGTTGCTGATGCTTGGAGGTCTCCCTGTCGTCCATGCCTCCGTTTCGCACCGGATGAGGGGTCCAGGAGCGGCGTTACAAAAATTTTATGCCTAAGTCAAAAAAAAAGAAGAAAACAAAAGCCAATCTTAACTTTGTTTACAAAAGCCAATAATCGATAACTGTATAGTATTTTTCTGTATATTTTTATCAATGTTACCGTAATGTTAAAAAAATACCTAAATGTTAAAAAATTTGTAAGTTTCCATAAATAATGTTATATGTTGCTAATAGTAATAAGAACATTAATAAAGATTGCGTCAGGGTCACACTAAGTGCTCTGAGCAAGTTTACACATTAAAATAATTAAAATCAAATAAATCAAAAAATCAAATTAAATTATATACAAGTAAAGGCCATTAAAAGTATTAAAGAAAAGCAAATAAAAGCAAGGAAAGTAGTGGTACCGAGGAATTGGAAAATTGACTACATGGAAGAAAAAATGGGGGACCAAAGACCAAAGTGCATAAAGGAAGAGAAGGAAGAGAAGGAAGAGAAGAAAATGGAGACCAGCCACCGAATAGACAAGACAACCATTGCTCAACTGGATCTGACAGGTGCGTGCATCACACTTTCTTCCAGCTCTAGCTCGGAGCTTGATGGGTGCTCCCCCCAGAGAACTGGGCTGAGACAGGCACGGGGAGATCCATCTCCTCTCCACGAAATGTCCGTTGATCCATCTTGTTCCTGGGAGTCACTCAATGAGGACGGCACTTTCCCTGAAAAGGTGCCCGATCGGCGAGCCTGCCACCTTCCTGCGGTAGATGTCCAGGGAATCGGCTCCAAAACCAAGCTCCAGAAAACTCTCCAAAATGGAGCACGATATCATCTCTCTCTCTCCACCCGACAGCGACACGGCCAGCAACATGTTGCGGCGAGAGAGCTTACTGACCCGCTTCTCATTAATGTTGCTGATACAGATAATAGACATGTTGCTGTCAATGTTGCTGACGATGTTGCTGACGATGTTGCTGCTGATGATCAAATACATGCAGCCACTAATAAAACCATTGACAATTCATATCTATATATTGACAAAAATAAAAACAATTCTAAACCTAAAACAAACAATTCCAAAAATAAAAATAAGTCTCCTAAAACGAATATCAAAGCAAAAAAGAATCTACTAGAATCCCTGACCCCGGCATCCCGTACGAGTATGACTATCACCCAATCCCCTCCTCTGACTGAGCTAGAAAATAGTAACGACATCATAAATAATTGGCTTAGCGATATACCAGCAACCACGCTCCCTAACATGGCTGTCTTCTCAGCCCCCAACTATACCCCGGGAAAAAGGCAAAATAGAGAAATGGACACCACAGACGAGGACCAATCCTTTCATGAATTACCAAAACAAGATCTTGATTTCAACACCCCTAAATTCAAGAGTGACACTGCCAAAAGATTTGCCTCAGAATTCAATAAAATTAAAATTCGTAACCCTACAAAGACAAATCAGCCATTAACACAACCTTCCAATACGAAAGATCTTGACACAGGGGAATTCCAAGACAGTTCTGGGCCAAACAATCTTCAACGACAGCCACTTCCCCCAATTAGCATGCACAGCGAAATGCTCACTGCCAACAATACTGATCAGATTGACCAGCCTGACCTATTCCCATGGCAGGAAGTGCCAAGGAGTAAGAGGGTACCTTCCATTTACATCTCAGGAGTAAAAACAATAGTACCTCTTTTGGAAAAACTAAACTACACAGCAGGAATAGGTAGATTTACAACCAAAAGTACCCCTGGGAATGGGATCAGAATACAATGTGCTGACATGGATGCCCATAAAAAGATCACCACACTCCTCAACGACCAAAAAGTACCAATGCACACGCATCAGCAGATTGGGCAGCGAGGTGTTCGATATATACTTCGACACTTGCATTACTCAACAACAAGGGAGTGGATTTCCTCTGAGCTTAAAAAAAGGCACTACATCGTGAGATACACCAGCAATATGAAACATAGGTCTACAGGTCAGCCTATAAATATGTTCGAAATTGAAATTGAGCATAAACAGGACGGTTCTCATGATGAAATCTTAAAAATCTCCGAGCTAGGTGGACAGGCAGTGGCTTTTGAGAGGAAATGGGTGACTAGGGACCCGCTTCAGTGTCATAGATGTCAGGCCTACGGACACACTAGGAACTACTGTAAAAACGCACCCAAGTGCATGAAGTGCGCCAGTGACCATCTCTCAACTACATGCACCAAACCCAGATACACTCCAGCTAAATGTGTTAACTGCGGCGGAGAGCATGTCAGTTGTTTTAAGGGTTGCCCGGCCTTCAAAGCTGCCAGAAGCAAGCTCAAAATCGACAAAATTGTCAATATGGACAGGCGCATAGGGAATGCACTAGGGAGGCCGAGTGTATGGGAGGAGATCTCCAGGCACCCCCAACCAAACAGAGGGGGCCCCACTACTGCAGGTGACCATCGAAAGGATGAGGGCGACTATGTCGAAGGGCGGAAAATTCCAGGGAGGGGTTTCACTAACCCTTTCTCAGGCAAAACAGTCCAACCCAAGCCGAGCCTCCACAGCACTGAAATAAAAAAAAGGCTTTCTAAGATGAGGAACCGAGAAAGGAGCAAGCAAACATCCAGCCATAAGAAGGACAGAATAGGGAAGGGACGGGCTCCAAAAACCGGTGACACGAATGTCAACCCAGCCGCCAGCCACCTAGAGAAATTTCAGAGTAGACTGAGGGAGGAGCAGATGGCGCTCTCGCAGTCTGCAAAAGTAATGACAGAGGGCCCCGCTGAACAGGAGAACAAGCGGTTTGAAGACAGGCTCAACGTAATTGAGCTCAGTATTAAGGACATCATGGCGTCAATTAGCCAAATTCACACTCTACTGCAAAACCTTCCCCCCAAAAATACTGACAATATAAATAACACTACAAACAATTCTGAACATCACAAAACAACAAATATCCTCAATCAAATAGAAAACAAACAATAAAACAACTCATTGCTATACATTATATCTAACTAAACTAGCCAATAATTTACAGACATGAACACAAACAATAATAACGCAAACCATTTCCCACATTCCAATCACTTTCCGCCACAAACTCTTGACACGACCAGGGCAAACCTGCCCAACTCCAACAGGCTAAAAATAGCTTTCTGGAACGCCTGTGGGATCAAAAATAAAATGGCTGAACTTGAAACATTCATGACAAATGGGGACATACAAATAATGATGGTTATTGAAACTAGAACTAAACAGAGCGCTGACCTACTGAAAATACCAAACTATATCTCATACCACACTGCCAATCCTATAAACCACAAAAAAGGGGGGGTCGTGGTATATGTGAAAGAAAATGTTAGACATGCTGCACTGGAACCCATTAGCACCGATTTCCTTCAATGTACCCCAATTGTAATAATCCCAATAAACAACAAGAGGAGAAACATGATCGTGGTTGCACCGACGTACTGCCCACCTAACTTCAATTGGACTGAGAATCATTTCAGATCACTACTCCTGCATTTTGACAACATATTGGGGGGTACCTCCGGGTTCATTTGCTGCGGAGATTGGAATGCTAAGCACCCATGGTGGGGGAACCCCAGATCCTGTAGGAGAGGACGTGCCCTGATGCAAGCTGTGAGCTCTGGAGCCAGATACAACATCCTGGCCACAGGAGGTGCAACCCACTATCCATACGACAGCAGAAAAAGACCCTCAGCCATCGACTTTGCTGTTTGTGGGGGTATTACAGTAAATAGGATGAAAATCCATTCATGTAGCAGTCTGGACTCCGATCACCTGCCAATAACCATCGAAATGTGTACAAATGGGGCCGACACATTCACCCAAAGTTCTATAGGCAGACGTCTAATTACAAAGAAAACAAATATTAACAGAGTAAAAGAGCACTTGGAACAGACCATAAACTTAAACACGGAAATTCACTCGGGACTGGATATTGACGACGCAGTAAAAATACTAACTACAAACATACATAACGCGATAAAACTAGCCACTAAAAATGTAAACTCCAATCAAAGATTAAGATCTGGGAATTCAAACAGCCAACGAAGGATGGACAAAGCACGCTATAAACTAGACGATGAAACTAAAGCGCTTCTGCAAATAAAAAACGAACTGAACCTCAGATTTAAAATATTCCACACAGAAGAGGCTAAAACACTGTACAAGGCCGCCCAGAACACCCTCAGGAAAAAATTACAAAAATTAAAAACAAACAACATTAATCAGCAATTTGAAGGTATAAACACGCAAGACAGATACAAAATGGCAAAGCTCTGGAAAGTAACAAATACAATCAAGAGACAGCCACAACCAAACTGGCCCATTTGCACGCAGACGGGGAACTCTAACCAACGACCCGTATGGACCAAGAGTAACGAAGAGAAAGCCGAAGTATTTGTCTCTCACTTTGAACAACGATTTAAGCCCAGACATACAAGCTCAGAAAAGGAACGCGAGACGACACAAAAAGACCTAGACATTGAGAAACAGAAGCTGACGGATGCAGCAACAAAGACACAAACACGTCCTCTCAGACCATTTACACTCCCAGAATTGACAACCGAAATTAAAAACTTGATCTTGAATAAATCCCCAGGTAAAGACAGAATAGACAATGTGTTAATCAAGGCTCTCCCAAAGAAAGCCCTACTATATATTCTCCTGATCTTCAACTCAATGCTGAGATTGGGTCACTTCCCGCAAGCTTGGAAACACGCCACAATCACATTACTTCTTAAGCCAAATAAGCCTGCTCAGTCGGTAACATCCTATCGCCCAATCAGTCTCCTTTCTGGATTAGCTAAAACCTTTGAAAAACTTTTTATTAAACGATTATTTGACTTTGAGGATTTCTCTAGAGCCCTTCCCACACATCAATTTGGGTTTCGAAAAGAACATGCCACTGAACAACAGCTAGCAAGAGTAACGCAGTTCATTATGGAGGCCTTCGAAGAAAAACAATACTGCTCAGCTGTTTTTATAGATATATCTGAAGCGTTTGATAGAGTATGGCACACCGGTTTGCTATATAAGCTATCAAAACTGGTGTCTCTTCAGGCCTTCAAGCTACTAGAAAGCTACCTAAATGAAAGGACCTTCGAAGTAATTACCAACAATGGTATTACATCGAGAATTGGAAAAATAAAAGCCGGGGTTCCTCAGGGCAGCAATTTAGGTCCACTTCTATACAGCATTTACTCATCTGACGTTCCGCTACCAAACTGCTTGAATGGATATCACCCCACTTCGATACCGGTACTAAGGGAAAAAAACAGAATGTTAGCTACGTATGCAGATGACACAATTATAATGAGCAGAGCGGACTTCCCCTTGACAGCGGCAAAAATGAACGAACAATATTTAAATAAGTTCAGTGTTTGGGCTAAAAAATGGGAAATGGGCATTAACGAAAAGAAAACAGCCCACGTATTTTTCACACTGAATAAACTTAGCAAAACACAGCAAGAAAGTACGCCTAAGTTAAATGGACAAAGAATTCCCAACAAATTCAAACAAATGTATCTTGGGGTTACGCTCGATAGGAAACTTAGCCTTAACCACCATGTCAAAGCCATTATAAATAAGACAAGAACTGCGTCAATTAAACTTGATTGGATTATTGGCTGCAAAAGCCGGCTTGCCAAAGAATGCAAAGTGACGATCCTAAAACAATTAATCATGCCAATTTGGTTTTATGCTTTTCCAGTCTGGGGTGCTTTGGCTTCTGACTCATTAGTGAAAAAGATACAAACACTCCAAAACAAACTAGTGAGGAGGGCAGTTAGGGCCACAATATATACAAGAAACGACAATATCAGAAGTGTATACAATATCAAAACTGTCGAGGAGGTTTACGAGAAGGCTAGCGGCCGTCTCGCTAATTCACTTGTGGATCACTCAAACTCCGAAGTGGCCAGACTGCTGACCAACCCCCATGTCCCTAATAGATTGAAATCTAGCCGTCACAGATATGACAATCAACTCCGGAAGTTTATCCTCCCGCGTTGTATTGGACAACGTCAACAACAACCAAATCCAGATCTGGATCCTACTCGATACTATTCCGAAGCTGAACGCAAAGTTATAGCAGAGAAGTATGTACCCATCCTGAGGAAAGGACTTCCTACTCTGCTGAGGTTAGAAAATGAAGAACAGGAAAGACTGGAAAAGGCTAAAATGGACAATAGAGAGGCCGAACGGAAGAAAAAACCATACAAACACCCGGACAGATTCTGCGAACTACAAATAAACGTGTACAGAAAAATGTATGCTCAAGGGAAATTTACTAGGGAAACAATACTTGAAAGAATCAGGGGCCAACCATTGGGTATACAAAGAATTATAGTGCCAGACCACAGAGGGGATGAAGAGGAAGGCGTCCTCCAGCCGAATGGTTAAGACTTGATCCAATGGTACAGCAAAAATCCAGAAAGTATAAACCTACAAATAAAACTAATTAAAAGCAGCCAAAACATAACTTAAACCACTTACCAAATCACCTCCAAGCAAACCAATCAAAACCTGCAAATAAAATACAATCAAAATCAGCCAAAACAGAAATAAACTCGCTTACCAAATTCAACGCACACCTCCAAATAAACCAATTGAACCTGCAAATAAAATACAATTAAAATCAGTCAAAACACAAATAAATTTACTTACCACGCTAGCATTCAAGCAAACCAATCAATATCTGCAAATAAAATACAATCAAAATCAGCCAAAACAGAAATAAACTCGCTTACCAAACTCAACGCACACCTCCAAATAAACCAATTGAACCTGCAAATAAAATACAATTAAAATCAGTCAAAACACAAATTAATTTACTTACCACGCTAGCTTCCAAACAAACCAATTAATATCTGCAAATAAAATACAATCAAAATCAGCCAAAACAGAAATAAACTCGCTTACCAAATTCAACGCACACCTCCAAATAAACCAATTGAACCTGCAAATAAAATACAATTAAAATCAGTCAAAACACAAATTAATTTACTTACCACGCTAGCTTCCAAACAAACCAATCACAATCTGCAAATAAAATACAATTAAAATCAGCCAAAACAGAAATAAACTCGCTTACCAAATTCAACGCACACCTCCAAATAAACCAATTGAACCTGCAAATAAAATACAATTAAAATCAGTCAAAACACAAATTAATTTACTTACCACGCTAGCTTCCAAACGAACCAATCAATATCTGCAAATAAAATACAATCAAAATCAGCCAAAACATAAATAGACTCGCTTACCAAATACAACGCAAACCTCCAAATAAATCAATTGAACCTGCAAATAGAATACATTTAATAATCAGCCAAAACACAAATTAATTCACTTACTACGATAGCTTCCAAACAAACCAATCAAAACCTGCAAATAAAATACAAACAAAACATAAACCTGAAAATAAAATAATATTAAAATCAGCCAGGAGTTTCATATTCATCCACAGAAAGAAGCATATGCGTCCGTTCTTCTTAGAGTTGCATCGATTGGATTCGGCCAGGAAAAGAGGGACGAGGCGATGTCGCGCTTGCGTTGCCGATGCTTGGAGGTCTCCCTGTCGTCCATGCCTCCGTTTCGCACCGGATGAGGGGTCCAGGAGCGGCGTTACAAAATTTTTATGCCTAAGTCAAAAAAAAGAAAACACAAGCCAATCTTAACTTTGTTTACAAAAGCCAGTAATCGATAACTGTATAGTATTTTTCTGTATATTTT
>Dpse_TR1
CGTTCCGCAATAATTAATTATTAAATAGCCAAAATCGCCACAAAATCCCCGAAACAATATTGCACACGTATAAATATATACTGTGCAATATTCAGTAAATACATTCCGGGCAACGCGAAGTGTTGTGCCGTGTTGAAGTTTTTCAGTACCCGCTTACATAACCAAAGTGCAGTCAGTGAAAAAACGTGGGGTAGGCTTCAGCCGCTGCTGACCACCCCCCCCCCTCCGCTATATTAACAATTGTGTTTAGCTGCACAATAAAAAGCTACAAATAACAAACAATGGTACGTAAACCGTGCCCCAAATCTAAAAAGAAGACCAATTCGGCCTCAAGTGCTCCGTGCTCTGACAATGAAATTGATCTGCATTCCCCCCCCTCGCTGCTAATGTCGGGTATATCGCAAAGTGATTTACGCCCCCTTTCCTGTCGCTCGAGCTCACTGGCCGATCTGACCAGTGATATGCCATCAACCTCAGCTGCCGCTGCAGCCAAGTTGATGCAGGCCCCGATCACTGTGAAGCCATTGCTAGCCCCCCCCTCTGCCATGCTGACCAGAGCCTCTGCTGCTACTGCCTCTGCTGCTACTGCCTGTGCTGCCATTCCTGGTGCTGCTGCTAAAGCCACCGCCCCTACTCGCGTAGCTGCCGCTGCAGCTAAACGCCCATCAACATCTACAGTTCCTAGTGCTGCTCGTGTAGGTGCTGCTCAACGCACGCCAGTTTCTACTGGTGCTGCCCGTGCTGCTGCTGCCTCTACTGCTACCTGTGCCCCTGGCAGTTCTGCCACTGCTGACGCTACCAATCCTACTGCCCTTGCAGCATCCGTGCCGAGCCAGATGACTCTGCACGAGATTCTCAAGGAGCAGCGGGAAAAACTTGCAAAGGAGAGGAAGGTGATGGCCATGCTGAAGGCCGAGTCGGAGGCCCGTAACAAGAAGCGGACGACCACCCTGGCCTCGCCGATTACAAAGGTGTCGGCCAAGATGGTCAAACGGATAGTATCCTCGAAGGAGAAACGGGACCCAAACCAGATGAGTACAAACTATTATAACATTCTCTCTGATGCTGATATGGATGTGGATGCTGACTGCAGCGAGGGAGAGACGGAAGCCGAGGAACCTGTTCCCACAAACAGGCCCTCTACTTCTCATACCACCCCCCCGCCTGCCCCTACTACTGCGCACGCTAACAATGCTGCTGCTACTGCTGACGCCAAAATTGTGCGGCCAGCCCCTATTTACATTCCTAATGTCACAGATATCTTTCCCCTACTACAGTGCTTTGATAAGGCCATTGGCGCTGGTACATATGATACCAGGCCGGCTGCTAATAGGTCTTTAAAGGTAATGTGCCACACTATAGATGGACATAGGGCCCTGATCCGGCTCCTAAATGAGGGACAAGGTGTTGAGCACCATACGTTTCGCCTAAAAAGCGAGAGGGGAATGCGTATAGTTATACGCCACCTGCACCGCTCCACACCCACAGATTGGGTGCGTGAACAGCTCGGAAGGCTCGGATACAAGGTGAGGCATATTGCCAATATACTTAAAAGGTTCACAAAGGAGCCACTGGACCTGTTCGAGGTTGAGCTAGAGCCTCAGGACATTAACAATAATATCTACGAGCTAACGGCAATCTGCAGCCAAAGGATCAAGGTGGAGAAGCCCATACGTGCGCCAGGTGTTCCTCAGTGCCATAAGTGTCAGATGTTTGGGCACTCGAAGAATTACTGCAACCGTGCAGTTATTTGTTTGAAGTGCGGCGATAAGCATGACCCTAAGGACTGCCCCAAGAAGCGGGAGGAGGTGCCGAAATGCGCAAATTGTGATGGTCCCCATGTTGCCAGCTACCGTGGTTGTGTGAAGTATAAGGAGTACTGCAACAAGAGAAGAAATGGGTTAGATCAGACCAACAAGATGCTAAATAAACTTTCGATGCCTACCTTACCCGCCACTCAGGGTTTGCGGCGTCCCCGCCAGCCACCCGTCATTAACCAGCAGGGATTTCCAGCACTGCAGCAACCTAGCCGCCGGCGAGCGCGCTCTGGCGCAAGAGCTCCTGCTCCTCCAGCTCAAATGAGCAGTTATGCCGATGCACTCCGCACACGGCAACCAGCGAGTCATTCCCAGCCTCTTCCTGGGAGGCAAGTATGGCATTCGGTGCCGCCAGCAGCGACCACAACTGGATTCCAGCCCGTGGTGAGCAGTCAGAGTGTCCGTTCTAGCGATGAGCTCAGCCAGAAACTGGACTATCTCATCACCCTGCTGACTCAGGAGCGGATCCAGCATGCGGCCGCCGCTGCTGAATCTACTCAAAAACTGGAAGGGAAAATGGATATATTAATTGAACAAATGACTAAATTAACAGATTGTCTATATGCCAGCATTCAGGCGAATTCATATGCCAGAAATGTTTAATACTAATCCCAGTAACTCTACCCGCCACCACAGCAATCTAAAGATTGTATTTTGGAACGCCTCGGGACTCCGAGGGAAGACAGCCGAACTTGCGGCATTTGCATGCAGACACGAAGTTGACGTTCTGATGGTCTCTGAGTCTCATTTTAAAAACTCAGAGACCTTCAGCGTCAATGGATACTGTACTTACGGTGCCAATCACCCATCTGGGACTGGTCGTGGGGGATCCCTGCTCTTAATCAGAGCTGGAATCCTTCATATTGCCCTGCCAAACATAACAACGGACCACATTCAGTGTGCATCCGTTACCCTGACCCTGCCTGATGGTGGCCGACTGGTGGTCTCTTCCATTTACTGCCCCCCAATGCAGGAATGGACTGAGGAGGACTTCTTGGCATTGTTTGGTCAGTTGGGGCCGAGATTCATTGCTGCCGGCGATTGGAACGCGAAGAATTCATGGTGGGGAAACGCAAGGGCGTGCAGAAGAGGCGGAAAGCTGCTCAGGGCCGTTCAGGGAAGTAGCTGCAACATCCTGGCTACTGGATCTCCAACTCACTACCCATATAACACTCGGCACACACCATCTGCGATCGACTTCGCGGTTTACAAGGGCGTGAGAGACGAGTTGCTGCGCATATCCCATCTGAATGACCTCTCATCTGATCATCTCCCAATGGTGGTTCAGTTGAGCATGTCTCCAGCGGAGGCGGTGAACAGGAGACGCCTCTTGCCCCCAGGGGCCAGCATATCGAGGTTCCAATCTTGGCTCGACTCGCACATCCATCTGAATACTGAGCTCAGGTCAGCAGAGGATGTTGATGACGCAGCTACCATTCTGGAGAAGAACGTGTTGGAGGCAGCTGAACATGCCACAAGCGGTTTGAGGAGGCCCGTCCGACCTAGAGTCCAAGCTGAGTACCAGGTCAGCAATCGAATCCGGCTGATGATTGCCACCAAGAGGCGCCTGAGGAACATGCTGAAGCGGAATCAGGACCCGGCAGTGCGACAGCTGTTCAATATGCTTGGCAACAGGATCCACAAGGAGCTGGAAGCGGACAAAGCCAGGCGCGCTGACAACATCATTGGCTCAATTGATCCCACCGATCGCTACAGCATGGCAAAGCTGTGGAGGTTGACCAATGGTTTGAAGCGGCAGCCACCAGCCAACCTGCCTGTGAGGAAGTATTGTGCGGACGGAGAGGATAATGCTGACGACCCCTGGTGCAAGAGCACGGAGGAGAAGGCAGAGTCCTTTGCGAGGCATCTGGAGCAGCGATTCAAGCCTGTACTGACCAGCGCGGCAGCCGATATACGAGCAATCGAGGAGTCTCTTGAAGAGTTTGGATCCCCTGGTCCCAATTTGAGATTCAGGGCGATCACTCTTCCTGAGATTGAGGCACAGGTCAAGGTACTGAAGGTGAAAAAGGCCCCTGGAATGGACAGGATTGACAATCGGACTATAAAAGCTCTACCCAAGTCTGCTCTTCTGTATTTTGCACTCATATGCAACAGCTCCCTCAGGATTGGTTGCTTTCCTAACAGGTGGAAACACGCGGCAGTTAGTATGATCCCCAAGCCAGGAAAACCCGCCGATAAGTTGGCATCTTATCGCCCCATCAGTCTGCTCTCGGGTCTGTCCAAACTGTTTGAGCGTCTCATTCTGACCAGGATGATGGAAGCTGATGGATTTGTCGAGGCTATTCCAAACCATCAGTTCGGCTTCAGACAAGTGCACGCGGCTGAACACCAATTGGGGAGAGTCTCAAAGTTCATTTTGTCCACATATGAGAACAACCTGTACTGCTCAGCCATCTACATGGACATACAGGAGGCATTCGATCGAGTCTGGCATGCGGGCCTGAAACACAAGATGAAGCAGCTGTTGCCGGCAGCAATATACAGAGTCTTGGCTAACTATTTGGACGATCGCACTTTCTATGTGGAATGTACAGGCGGCGTCAAATCAGGAAGCAAAATGATTGCAGCAGGCGTTCCACAGGGCAGCGTACTTGGGCCAGTGCTATACAACTTGTATACACACGATATGCCGCTTCCTCGCGACAGGGGTATGCTCTTGGCTACCTATGCTGACGACACAGCAATCCTGGCGACTGGCATGAATCAGCTCATGGCTACCCAAAAGCTCAACCGCTTCCTGCTCAGCATCTCCAACTGGGCAAAGCAATGGGGCATCACCATCAATGCCTCCAAAACTGTGCATATAGTGCATACGTTGCGCTCGATTCAGCAGCCAGTGGAGGATTTGCAGCCGCACATTGCCAACCAGCGAATCAGCAGCGTCGCCGTGCATCCTTATTTGGGGGTCAAGCTGGACGCCAAGCTGCAGTTCCACACACACATCACCTACGTCGTCACCAAGGTCAGGGCAAGGGTCCAAAAACTGCGCTGGCTCCTAAACACAAACAGCAGGCTGAATCTCAACACCAAGGTAATGCTGTACAAGCAAATGATCGCACCGATCTGGCAGTACACATTGGCCGTATGGGGTCCACTAGCGAGCAGCGCAGAATTTGGACGGATCCAGGTCGAACAAAACAAGACTCTTCGCCTGATCTGCAATGCGCCATGGTACGTGAGGAACGACACCATCCACAGGGACCTGGAAGTGGACACGGTTGAGGCAGTCTACGAGAGGGCTTGCAAAAGATACTCGGAACAGATGAGATCCCACCACAACATCGAGGCAGCCAAAGTGGTCAATGACCCCTATGTACCGCATAGAGTGGCAAGACCCCGGTATTCCGAGTATCTCAGCAGACACCTCCCCAAGGAACTCGCGAAGCACGAGTGGAACCGTATCGAGATGATCCCTAATCAGCGCCCATACACCGAAGAAGACCAAATCAGCCACGACCGGAACCTTGATGACATGCGAAGGATGCTGATCAGGATGGATCGCCCAGTGTCGCCGCCGTCAGAGTTTAACTATTACACCGAGGTTATTCTGCCAAGACGGAGGTTACTGGAGCCTGCCCCCATAGCCACGATAGATCTGACGGTCAGCAGCAGAAGGCAGCGACTAGAGCGATTGGGCCTGGCATTGGATGCAGCTCTGAACGAGATAGCTGACACACATTCGCGGCACAGCGAGAACAGCCAAGTCAATGTAAGCACACTCACGCACACCAACACAAATGCCCAGGAATATCAACCACCGCCAGCAGCAGGAATAAATACAGAAAATAGCAGCCAAAATGATCAGCAGCAATGAAGACTTACCGCCAGCAAAGTCCCGTTCAGCCCCTAAGAATGCAACAACCATGGCTGCCACATTCGTACACAGAAAACACACACGCACGGAAATAAAACACAGAGGCATATGCGAGCCCGACAATGGCCGTTACGGAATGAGAACACTGACAAATATCTTCCCGAACCGACCAACTGGCGACATGGAAATGGACAGCTGCAAATTGTTTAAAAGAGTAGAAGACTCATGCGACCGACTGCCAAAAACGCGTCCGACCAAGGCGCCGCTGTTCAAAACTATGAGCGTTAGCATTTCTGCTGCGCAATTTCTCTGTTTCTCCTTCTCCTATAGACCCCGAACTGGCGCCAGTGATCTCCCTGAGAGGAAGAGAGAAGACAACAACAACTTCTGGAAGGTGGTGGATTCCTGCCATTTCCACTGCCGAGACAACTGACTGCTGCGCAAAACCACATACACACACATCCACACAGACACCCAACCCAATGCTGGCCGCCCCGGACCAGAGGGCGGAACAGAAACGAAAGAAGAAACGAAGAAGTAAACAAAAGAAGCAATAGCTCTGGCTGCCCCGGACCAGTGGGCAGAGGAGATACAAAAACAAGACAAAAAGGAATTAGACAATAATTAGAATAAATAAAATATATACATAATCGCCCTCTCTGCCAATTGTAAGGCAACCAAAATGTTTCCCCTTAATTATATTCTATACATAAACCTAAACCTAGTCTAAGTCAAGAGTGTTATGCTTTAACTCTACCCACTCCCCCTCCCCCCTTTGGCAAACGGTCTGTTTACCAAAGCGGAGAGATATTTACAAAAGATGACTGCGCCGGCAGAACTGCTGGCAATGAGATTTCTTGCTGTAAAAAGCACTGTATTTGCTGCCTACGGCTGCTAAATAGCAGCCTGTAGACAGCTGTATACGTACATTTATATATTAACAGCCCCAATAGATTGTACCTTAAATGCTATTTTAAAGTATCTGTACAATAAAGTCCACATAACGTAACGTAGCCCTGGCTCCCCTAACCTGCTGGACAGGCCAAGGCTCGAGCCGGGTTACGCTGCGTTATGTTAGTTACGTATCGCCTCCGCTGCATACGACACATCAAAAGTTCCGCAAAAAA
>Dpse_TR1A
GTTTACACATCAAAAATAAAATCAAATTTATTATTAAAAATAGTACTTTTCCTACTGTTTTTTCGTGCATTTGCTGACCAATTATGGCAGATCGCGGGAATCGTAGGGGAAAGGCTAAAAAACCGCCCCCCCCAATAATCCACGTGCACAAAGATAAGTTGCCCCCTCGAATAGAAATGAGAAATTTCTGTGACAACCTCATGGGAGTGGACAATTATGTTCTGGACTACCAAGACGGCGGCATGGTCAGAATTGTATGCCCCACCAGAAGATCATACAAGAAGCTTCAAATGTGCGTTGATGATGACGAGCTACTGCCAGTAATCTCCTCCAGTGAGTCAGAGAGCGAGCATGTAAGTGTGAATGCCCCCCTTGCCCCTCACCTGGGAAAAACTGCTGTTGAGGTTAAATTCAACAACCAAGGCAAAAGGCCTGCAACCCCGCAGTCCCCTCAGTCAAATGCCCAAAACCAAGCTGCCAAAAAAGTAGTCAAGTCCCCACAAGCACAGCCATTTCAAAGTGCCATGGATTTGACTTCTGACGAAGAATTAACTGACGTGACAGCCAGACGTTTAACCAGAGAAGACCTGGGCATACCAGCGAGAGTCCCACAGAGAGAGCGAGCGCCAGCAGCGGCCACACAAAATGCTGCCGGCCCCTCCAGTGGAAACTCCACACTCCACGCCACGCGCTCCGCACCGTCCCAGGGTGCACCTGCAACTGAAACTCGACCACCCAAGCCGCCACCAATTGTGCTAACCAAAATCACCAACATTACCGCCACTCTTAAAGAAATTTCGCAGCTAATCCCAGCAGAAAAGTTCCACACCAAGACAACTTCGGCAGGTGGACTTCGCGTCATGTGCAGTGACGTGCAATCTTTCAGGGTACTGCAAAGACATTACAGGGACGAGGCCTGTACCACGCCATCCTATTCCTACCAGCTACAGTCTGAGAGGGGATACCGAATTGTCATTAGGGACCTGCACCACACCACCGAAAGCGATTTCGTCACTGAACTTCTGGCCAGCCACGGCCACACAGCCACTTTCGTTCGGGGCATGACGAGGCGAGCTACCAATGAGCCCCTCAACATGTTCGTAGCTCAACTTGAACCAAAGCCAAACAACGCTGAGGCGTTGAACATCACTAACATGGGCGGTCAACGAGTCAAAGTCGAGGTGCAGAGGAACACCGGCCCAGTTGTCCAGTGCCACAGGTGTCAACGCATTGGGCACACCCACAATTACTGCCGAAATGACTTCGTGTGTGTTAAGTGCGCAGGGCAGCACTCCTCAATTGTTTGCCAAAAACCCTTGCAACAGCCGGCTAAATGTGCAAACTGTAGCGGCCCTCACCCAGCCAGCTACAGGGGCTGCACCGCTTTTAAAAGTGCAGCGCTGCGCAAGAAGCCGAGCGAACTTGCCCAAGCCAACAAACTACTACATGATCTGGGCATGCCTGCCCTTCCAATGACTAGAAACCGAAGCCAAAGCCGACGTCGTCGTCAGCCAAGCAAACCACGCACTCAGCAGATGAACGCCCATAGCTCCCGTACACGAGAAGAAGCACCCTGCACTTCAAAGCAGGCCCTGAGTTACGCTGCAATTGCCAGAGCGAGCCTCCCAGCGCAGCAGAAACAGCAACAACAGCGCAGGTCGAGGTCGAAGAGGAAGCTGACGCCAAGTACACGCTTGCAGGAGCAGCTCATAAAGCACCTCAGCCGAAATCGCTCCAAGAGCGCAGGCCGCTTTAAGAGCACAAATCGCCCGCAAGGCAGCAATAACAACAACAATAATGCCGACCTCAGCAGCTTAAATGAGAAGCTAGACAAGCTTATTACTCTCCTACAAGTGCAGACGGATCGAAGGAACGAGACCACTAATAACAAGACACAACCCCAACCGAGCCTTGAAGCTAGGCTCTCCATGATCGAGAAGACACTGTACCGACTTATGGCACGACTCCCACCACCCACAAACGACAATGAGACCTCAAATGCTTAGTAATTCCCCTTTAATCAAAATCGCTTTCTGGAATGCTGCTGGGCTTCCAAACAAACTCCCTGAACTTAACGCTTTTTTGGCAGGCAACAGTATTGACATCCTACTGATATCGGAATCGCATCTAAAAGAAGACACCAACCTAGTGATAGACGGCTACCACGTCTACATGGCAAACCACCCGTCGAACCGGAGCAGAGGCGGAGCTGCGGTAATCATCAAGTGCAACATCCCGCACATTTCCCTCGCACCAACAAGAGAGGACTCCATCCAAATGTGCAATACAGCTGTAACAATAAAAAACCATCAAACAATAAACATTGGTGCGATCTATTGCCCACCTGCACACGAATGGACTGATACACAATTTAAACAGGTATTCGACTCTCTGGGTAGCAGATTTATTGTAGCTGGGGATTGGAACGCCAAAAGTCAGTGGTGGGGCAATGCAAGATCCTGTAGAAGAGGGGCTGCACTTTTGAAATGCATCCAGGAAAACGACCAAAGCATACTGGCCACTGGATCCCCCACCCATTTCCCTTCAAATCGACGACATATGCCGTCTGCCATAGACTTTGCGGTTTATAAGGGTATCAGACACAGTTTAATTCACATCGAAACATCATATGATTTAGGTTCAGATCACAACATGCAAATCATTAGACTCCTCCTGAGACCTGAATATGGAAAAAAGAAGATACTATTACCAAAAAATGCAAATATCAGAAGATTTCAGGCTCACCTTGAACAGCGAATCCATCTGGAGACTGAACTCCACAACGGCGACGACATAGATGATGCAGTGGCTATCCTTGAAAAGAACATCTACATTGCAGCTGAACTGGCCTCGCAAGCCTCAAGTAACCAGCACACAGTGTACGGACCGCAAAACCTTCATCTTGACTCGCAAACGCTGAAAGCGATCAAGATCAAAAGAATACTCTGTAAAATCAACCAAAGAGATAGGTGCTCCAACCCCCTCATTGCACGCACTATCAATCAGCTGACTAACAGAATACGTAAACGGATCAAGCTGCAAAAAGACAAACAAATGAACAGACTGTTACACGACATCGACCCAACTGATAGGTACAGTATGCAGAAACTATGGCGGCTCACCAATACAATCAAGAGACAGCCCATTCCAAATCTGCCAGTCAGGAGGCACGTGGCGGAAGGGCAGCAAGCTCCTGCTGATCCTTGGTGCAAAACTACGGAGGAAAAAGCTGAGGCCTTTGCGCAGCACCTGGAAGCACGTTTCACGCCAAAGATCACGGCAGCCCTAGAAGACAGAGAAGAAATTAACGCAGTATTGCAAGAAAACGGTCCAGCTGCTCAAATAATCAGACCTGTGACCATCCAGGAACTCAAATCGGAAATCAAGAAGCTCAAGACGAAAAAGGCACCCGGTTTCGACAGCATCGACAATCGCGTCATTAAATCTCTGCCAACATCCGCCATCGAGTATCTGCTGTTGATATGCAACTCGGCTCTGCAGTTCGGCCACTTCCCAAAGTCCTGGAAATGCGCAAAAATTTCAATGTTAAGGAAGCCAGGAAAGCCGAGTGATAGGCTTGAGTCCTACAGACCCATCAGCCTACTTACAGGCTTCTCCAAAATCCTCGAACGCGTCATCCTCAAGCGACTCTTTGAAGAAGAAAGCTTTGCCATGGCTATTCCAAACCATCAATTTGGCTTCAGAACTCAGCACTCAGCGGAACAGCAAATCGGACGAGTCACGCAATTTATCCTCAGATCCTACGAAGCGCAGCGGCACTGCAGTGCCGTGTACATGGATATCCAGGAAGCTTTTGATAGAGTCTGGCATCAGGGTCTTCTCTGCAAAGTAAAAACGATAATACCTGACAATTTATACATTCTACTCACCAGCTATCTCTCAGACAGAAGCTTCAAAGTCGTCTGCTGTAATAACATCACCTCAAGCCTAAAGCACATAACCGCTGGAGTGCCGCAAGGAAGCGTACTTGGCCCAGTGCTCTACAATCTTTACACTGCCGACATGCCGCAGCCACCAAGACACGCAAATGCAACCCAAATGCTTGCAACGTACGCTGATGACGCAGTATACCTCGTATCTGCCCTGTGTCCAAAACAAGCCAACGAAAATATGGAGCGGCTCCTGGCTGATGCATTATCATGGTCTAAGAAATGGGGAATAACCATCAGTCTTGCAAAAACTGCTCATGTCCTACACACTCTCTCACCTGCGCAGCAACACACTCCAGCTCCAAGGTTAGCCGGGCAACTCCTGGCCAAAAAATCCGTCATGCCATACCTGGGAATACAAATGGATACGAAGCTCAATTTTAATAAACATGTAGCGGCTGTTGTCACTAAAACAAGGGCCCGGATCAAAAATATCGACTGGATCATCGGCAGAAACAGCAAACTCCCTCTACCTCCAAAGGTCCTCCTTTATAAGCAGCTGATTGCTCCAATATGGCAGTATGCTATGCCAGTCTGGGGGCCACTGACTTCAAGCATGCAAATGGCCAAGCTCCAGACGATCCAAAACAAAGCTCTCAGAGCAATGACGAATGCTCCCTGGTATGTGAGCAACAACGCACTGCATGCGGATCTTCAAGTAGCAACTGTGGAAGAAGTTTACAACAGACTCTGCAGGAACTACTACACTCGGCTAATGCAGCACACAAATTTACTTGCCTGTGAGATTGCAACGCACCCATACATTCCAAGAAGGCTGGCCAGGCCAAGGTATGCCGCAATGATAGAAGAACACAATCCAAGCAGCAACAGAAGCCTGACAGCCATCCAAACAATATTGCTCCAAGTCAGACGCGAGAACTGGCTGCGCAATCCATTTTCAACACACAACATGGAAGTCAGCCGCAGCAGCGCAAACGCAGCTGCTACGCCGGCAAATGACGGCCCCAGCAGAGAATCAGATGATGGACGGCGGCAGCTCCAGAATCCAGATGATGGCGGCGGCTGAAAAGAAACTAAAACCCCTTTTATTCTTCCACAGATACGAATACACTCACCTTCACAGAAAATCGTAGTCCACATCCAGAATGACGATGCACTGGACCTCGGCCAGCTTCAGCCCTGTTGATGCTGTCCTGCAGTCCCAGCTCAGCGCCGACACTCGCAAGGATCTCACTTCACAGCCGACGACGAGGCCAATAGGCGTAATGATGTTCTCCACGGCTGCATACTCCACCTGAAAACAAAATAAAAACAATTAAAATAATGTAAACAAAGTAGCAATAAGTATAGTGTTACCCTAGCATTTAGACAAATTATCGATACCTACTAAAAATACCAAATAAGCCAATATCGTAACAAATGTTACCCTGCCAATTAACAGCCACTTCTGCAACTACATGTAATGTAGATAAGCAGCCGGCGCGAAACTATTTGTAAAATATGCTAATTTTAAGAGTATAATCAAATAAAACGGTTCTCTCTTCATGTCAGCCTCCCTCCCCCCCTGCTAATGCAGGTGGCGATGGGATTGGTTCGACATGAAGAGAGACTGCCAATTTAGTTCGCAAGACGAACACATCAGAAAAACAA
>Dpse_TR2
CACACAATTAATAAAATCAATTATAATTAAATCGCCCTAATTGTCCACACAATTTGTTAACGTTTTTCAAAGCTGTTCGTACGTGAGCGTTTTTTATTTTCTGACTAATTTTACCGTGGTAAAATTTTTTATGTAAAACCCGACGCGCATGTATAAGTATTGCGAGTGTTTGTTCCGTGTATGTAAACGTATACGCATTAACATACATTTGTATGCGCTGAATAGCTTAATACTTACAAGACTTTTCGCGCCAAATTACACACCAATACATCGTCTATGTAAACGTATACGCGTTAATATAAATCCGTGTGCGCTGAATAGCTCTAATACTCATAAGATTACTCGCGCCCTGTAATTTTACACCAATACCAATGAAACCCCGCCTTAAAACAAATACTATCAACATGGCATCAAACCGGGATATGTGTGAGAAAGAGAATCACTCAATTTCAAATGATTTATTTCCCCCTCAAACGCAGCCATCTCCCCCGCATACACCGGCTGCTGAGCCAAGTGCGGTAGGAAATTCAAATGCAAATGCAATTGATGCGCGGGTGGAAAGCGTGCAATATGAGGTTAAGGGGAAAAAAGTTGATCTAAATACCAACAAAGATGCAATTAGCATCTGCAACTCTGAATTTTCTTCGCCTAACGCCACTATGGACTGCTCTCCAATGGTATCCAGTATATCAACCCTCAGCGACGGGACCACTAATCATACCCAAATAAACGACAACAACAACAAGACCCCTGGCCAGAGTACAATGGACAAAAATAATAAAGTAGAAACCAGACTAAATCCTTTGACAACCACGCCACCGCACAGGCCGCGTGTGGCTTCAACTCCCAAATCTACTGCAAAGAACCCTATATCAAAGGCAGGCAATAACTACCGAGTAGGAGATGCCCGGCATAGTACAACTCCGGCCACAAAACCAGGCCCCCTATGCAGTAAAATAAGGAAAGTATTGCCCTTGACTCTGTCCCGACCCAAGCGTCCCCAATCTGTCACTGCTGCTATAGTGATGGAGGCGGTTAAAATGAATATTGGGCCCACTATTGCGGCCAAACTGGCCAAAACTCTTTCCAAAACTGCGACGGCAGCAACAGCCGATGCAGGAGAAAGCAGACATCCCAGCGAAGCTATGGAAATGGATCCATACACACGGGATGACGCTGCAGAGATACCAGGTGACTCAGCCTTGGGTCAGCAGCAACAACAGCAACAGCAGCAAACTCAGCAGAGCCACCTGCAGGATCAGGGTCAGTTGCCGCATCAGCAGCAACAATACAAGGCAGCAGACCAGAAGGAACCTCAACGGCCTATCACAGAAACTAAAATACCAGCCATCTATCTGCATGACGTTTCTAACATACAGCCTTTAATAGAATCCCTTAACAACGCACCAGGGGAACAAAATAAATTTACCACTACCAGTGTAAGGGGTAACAAAATTAAACTGGACTGCGGCGATATGGAAACCTACAACAGAGTCATGGCCAAACTTGATGCAGACAATATAAATATGCATACACACCAGCTGCGCAAGGAACGTGGCTACCGTATCATCTTGAGAAATCTGCATCACTCTACTCCTTGCGATTGGATACGCAAATTAATTGGCGAGATGGGTCTTTCAGTGCGTTATGTAAATGTAATTAAACATAGGCGCAGCCGCAAGCCGTTAAACATGTTTGAAGTTGAATTGGAACCAACCTTAGACAATGGTAATGACAAAATCCTATCACTGACTACTATGGGAAACCAGGAAATTTCAGTTGAACGACAAATGAGACGCATTGACCCTGTTCAATGCCACCGCTGCCAATGCTTTGGCCACAGTAAAAATTACTGTCGCCGAGCTTTTGTTTGCCAAAAATGTGCCGGGGCACACCCATCCACAGCGTGCGCCGAGGCTAAGATCCCAAATCCTAAATGTGCCAATTGTGGGGAAGGACATGTTGCCAGCTATAGGGGCTGCAAGGCGTTTAAGCAAGCCCAGGCAACACTCAAATCCTACCGGGCGCACATTGCTATTGGAAAACAAAAGCGGACAAACTGGCAGCACCAGAAGAATATCAACTCCACTCGGCAGAATGCAGCTTACAGCGGGGAAATAAACAAAAGCTTGAGATGGCAGCAGCGAAAACAAAAACACCACCTACCTAAACCACACCAAAACACGCAGCAGCAGCACAACAACAACAGCTCCCAGCCGACCAACAGCCAGAACATTAACAAGGCCCCAAAACGCCAGCTTTTTAGTCAACTTTTCAGCAACAACAATAAACTGTCCGTTGGCCAGCAGGAAAGCAACATCAGCAGGGCCCCTCGCGGGCATCACCAGCAGCAGCGAAAGACACAAAAGCCTGCGCCGGCTAACCTGCAGCAACAACATAACAACTCCCAACAGCCCACCGTCAGCCGGTACACTAATAAGACGCCAAACCTCCAGCCTTTTAGCAACAAAAATCAACCATCCGATGACCTTCAGGGCAACAGCATCAGCAGGCCACACTCCTCCTCTCGTGGGCATCAACAACAGCAGCGAGAGTCACAGAAGCACGCCCCCCAACCACAGCTATACCAGCAGCCTGGGGCCCCATATGTGAATGACCAGCTAATGCAGGTAGTGCACCAAAATCTTCTCCTTGTAAGTGAAATGGGCAAAAAAATGGATGCCCTTATAGATCTATTGCATACTTTTATTATCTCAAATAAAGGACAAACTATTTCCACCGCTAATGACATTGTAAATGAATAATTACGCCGAAATACCGTATACTACAAACACTATTTCGGCCAACAATACAGCCAATTCTCTAGCTACTACCACCATAAATGTAAATACAAATAACTTAGCTCATACCACTACTGCTACTACAGGCGCCCAGTACAACAGCTCTCTCAAAATCGTTTATTGGAACGCCTGTGGTCTAAAAAACAAAATTTTGGAGTTAGAACTATTTATGCAGCGTAATAACGTGGACATAATGATGGTTATTGAAACCCGCATAACCACAAATGACCCTACTACCACAATAACAGACAATCTAACCATAAAAGACTACGTACTGTATACTGCCTCACACCCTTCCTCCAGAAGGAAAGGTGGAGTAGCCATTTATGTCAAAACTGGTCTCAAGCACATTGCACTTGAACCAATTACAGAAAATTTCTTGCAGTGTGCTCCCATCGCATTAACCACTAACAATAATGAGGTCATTGCTCTAGCGCCAATATATTGCCCGCCAACTATCACCTGGACGGAGCAGCACTTCAAAAGGTTATTCAAGTACATGAGCGAACTCTGTTATGGCTCCAAATTTATAGTTTGCGGGGACTGGAACGCTAAGCACCCATGGTGGGGAAATGTGCGATCCTGTAAAAGAGGCAGAGTTTTAATGAACACGATCCATGCAAACACCTGCTTAAATGTGTTGGCCACTGGGGGAGCCACACACTACCCATTTGATCAAAGAAAAAGGCCCTCCGCTATCGATTTGGCAGTATATGCTGGCATAAACTATGACAGAATTCACACCTATTCAGCAGTTGACCTGCAATCAGACCATCTTCCTATCTTCATTGACCTGGGCATCAATGGCTCAACGACAGTCCCGGTAACAAAGCGCCGACTTCTACCAAGCAAAGCAAATGTCAAAAAATTCCAAGATTTCCTATCGCAGCGTATCAATCTCAACATGGAAATAAACTCAGGAGAAGACATTGAGGATGCGATCGACATTCTAAATCAAAACATCTACAATGCAGCGGCGGCTGCAACTTCACTAATAAATCCGCGTTCTCACCCACGCACAGGGCAACTACCACTAGATAGGAAAACACAGAAACTATTAAGGCTCAAATGGCAGCATAAAAGGGAGCACATGCGCAGACCCACCTTGGAGACGCGAAGGTTATACAACGCAGCAAATCATCGGCTAAAAAAGGCCCTTCGTAAGGCTAAAAATAACCAGATCAATAACCTTTTCAAAAAAGTAGACGCTCAAGATCGTTACAGAATGCAAAAACTATGGCGCTTAACAAACACTTTAAAGAGGCAGCCAGAACCAAACTGGCCATTGAAAATTCCCAGCAGTAGTGGTAGTAGAGAAGGCTATAGGTGGACAAAGAGTAGCGAGGAGAAAGCTGAAGCTTTTGTTTCACATTTAGAAGAAAGATTCACACCAAAACTAATAAACTCTGACGAATTTAGAAATAGCGTAGTTATGGAGTGTAATGAAATAGCGCAGCTCAAACGCTTAACAACTAAACCTGCCTGGCTTCAGAGGCAACAATTTGGGCGGGAATACGATGTAAATAGACTCCCGTTCAGGCCTATTTCCCCCAATGAAGTTATGATGGAAATCAAATCTCTGCAAAACAAAAAGGCTCCTGGCATGGACCAAATAAACAACAGAGTCATTAAAGCGCTACCTCAAAAGGTAATTATTCATTTGACAAATATTTACAATTGCATCTTGAGACATGGCCATTTCCCCAAACAATGGAAATGTGCTGCTATTACAATGATTAAAAAACCGAGCAAAAATGCAAATGAAGTTGGCTCTTATCGACCGATTAGCCTTTTGGCTGGCTTCTCTAAAATCTTTGAAACCTTGCTCATGAAAAGGATGTTTGAATGCGAAGACTTTGAGAAGGCTATTCCCTCTCATCAGTTTGGATTCAGGAGAGAGCACAGCACGGAGCAACAACTGGCACGCGTTACACAGTATATTCTTGATGCATATGAGAAACAGTTATTTTGTTCTGCTGTATTTATCGACGTGAGCGAAGCCTTTGACCGAGTTTGGCATAATGGTCTACTACTTAAGCTAGCGAAGCTACTCCCGTTTACATATTACAACGTTTTAAAAAGTTACTTAGCAGATAGAACATTTATTGTAAACGGAAACAATGGAATACGCTCGAGACCTGGAAGGATCTGCGCAGGAGTGCCCCAGGGTAGCGTCCTCGGCCCTGTACTCTACACAGTCTTCACGTCGGATATGCCGCTACCGCACCTGTCAGAACAAAATGAAAGAATTGAGTCGAATATATACAACAACATGATGCTTTCTACTTACGCAGATGACACAATCATCCTATGTGCTAAAAAAGAAGCCAGTACAGCGGTTAGAACAAATCAGCGCTATCTTGAACACTTCACTGCCTGGGCTTCCAAATGGTGCATCAGCCTTAATACCAGCAAAACGGTCCATGTCCTCTACACAAGGCGATCGATTGCAAATGGCATAGGTGAGCTATCGCCAAAAATGTACAACGAAGCAATCAAAAGTAAGCCAAGGCATCGCTATCTAGGCTTGATAATGGACAGGAAACTTGTGCTACATGCCCATACCACCCAGTTAGCAATTCGAGTGAGAGCAGCAGCCATGAGACTGAACTGGATCATTGGTCATCAGAGCCGGCTATCTAAAAGATGCAAAATGGTTATTTATAAACAATTAATCGCCCCAATATGGCAATATGCCTTACCTGTATGGGGAGCATTGGTATGCGAATCACAATTTTGCAGGGTAGAAAGCGCACAGAACCAACTCCTACGGAAAATCGTGAAGGCTAGCAGGTACACAAGAAATCAAGTTATCCGAGATGCACACAACATTGACTCTGCAGAAGAAACCTTTGATAAAGCCAGCGGCAGACTAGCAGCTTCACTATTTCGCCATCCAAATCTGGAAGCAAAAAGACTCATCATGCAGCCATTCATTCCTCAAAGGCTTGACCGGCCAAGATACACAAAGCAGCTGGAAACTCACTTTCGGCCTCTCCAACAACAACTCTTGCAGCAGGCAGCACAACAACAACTACTGCTGCCAACTTTAATCAGGCACGAGCAGCTTGAAATTGAACAACAGCGCCAACTCCGGGAGTCCCAAGCCAAGGAAGCACTTGTCGAACGGAAACGCCTTGAACAAGAGCGTTGCATAGCCCTTGGTATCCCGCAGGAGAGACCCTCAATAATCTGGGTTAATTGTATGGCGCAATGTCTCAGAAGAGGAGAAATGAATCGATTAGAAATGGCACAGAAGATTCGTTTTGAACCTGAATACATACAAAGGCTCATAATGACTCCGCTTGAACCGCACGAACTCCCTCCGCCTACTCCAGAGCAGCTTCTCGAAGAGCAGATGCAGTCCCTGCAGCAGCAGCTTGAGAAGGAACTCGACGACGAGATGGACGCAGCATTTGCCGCCGAAGAAAGCCGAGCCCGCACAAATCCGCACCAGGAAGCCTCATCTGTGTGTGTAGAAGCTGCACAACCAAAAGCTATGGCCACTCCAAAACCTGAAAGAAGACAAAACATCATCAATGCCAACCTGGATGGCAATAATTCTGCTTACCTTTATTTACAGGCAAATATCACAGCTACTGACGGCCTCTTGGTGCATCCAAGGCAAATCTGGCGCCCAGCAGTCCATCCGTTGGCCTGCCATCCTGCTGTAATCCCTATGGCTGCCTGCAGCGAGCGGCCTCCCACGCCATCTTCTATAAGGGCCTCGCCTACTGCCGGGATTGACCTGCGTATCCGGAATGACTCTCTGGCAACTTCTCCGAATCCGCTTCGCAGCCTGCAGCAGCCTATCTCTACTCCAAAACCTGAAAGAAGACGACAAATCATCAATGCCAATCTGGATGGCAATAACTCTGCTTACTTCTATCTACAGGCAAACGGCACAGATACTGACGGCCTCCTGGTGAATCCACGACGAAAGCGGAGGCGAGTAGTCCATCCGGTGGCCAGCTATCCTGTTGCGAATCCTCTGGCTGGGCGCAGCGAGCCGGCTGCAATGCTCCCTTCTGCACGGGCCTCGTCCATTGCCGGTGCACATTTCCGTCCCTGGAATCGCCTTTTGACTGGCTCGCCAAATCCGCACCGCAGTATATCCAGCATCCAACGAAGGCCTGTCCGACAGTTACAGCAGCCACTGGTGAATCTTCTTCTCATTGGCCTAATGCTCGATCCATGGCAGTTGCAGCAGTCCAATGACGTCACGTGGCATTTACTCAGACCGCTCCCAGGTCACCTGAAATTTCACCGCCGTCCAGTGCGCCAATGGTGGAAAGGCGCACACCGAAAGACACGCCCTCTGGAAGCATATAAGCGAAGCAATCTATAAAAATCAAATACTTACTCACTTACGGTGCGGCTTTATACTTCCCCTGAGGTTGCAGCAGCCTGATGAAATCACCGGGTCCATTGTTTTGACACCTGCTCAAGCCAACTTGTACAGACCCAATTCCATCCAGTGAGCTGATGATAGAGGTCCATACCTATATACATATACGTCCGCTGTAATTAAATGGGCAAAGAAATTAAAATTAATGTAGCTTATATTTGTTAAATTTATAATTCTTAATACTTACCAAATGTAAACAAATGCACGTTGTTGCCAGAGTGTCTTGATTTCTTGTAATGTAAAGTTAAATGTCCCAACCATGTGTAATTAGTGGTTCAGCTGTTAAATAACAGCCGTTAAAAATATTTGTAAATGCGTTCAAATGTAAATTGCGAAAACAAATAAAATTAGCTGAGGGTCACTGTGGCCAATCAGTCTTATTGTGCTCGCGCCGTCGACACACAACCACAA
>Dpse_TR3B
AGTGTGAATCAATCTGACTTGACAAAATCTCCACTCGCGTCGGTCGAATAAACTTTATTACCAAATCCAACCAAAGCCAATCCAGCGCAGCTATGCCACGCGGTTCCACTGCCAGAAGAGGACGACGACGACGAGGACCACACGGCGTCACAGCCAGGGATCGCCCCAAATCAGCCATTTCCACTGCCAGCTCCGACAGCGCCGCCGACGGCGAAGCCAGCGCCGACAGCGCAGCCACCGGCGCCGTGGCAAACGCAGCGATACTGAGAAGCCAATCCACCGACTCCGCCACCTGGTTGGAGGCACTTCCTCCAATTTCTAGACCGGCTCCAGCCACCATTACCGGGTATGTGAGGCCCACAAATGCCGACACCACCATCACGGCCACTCCGGCCTCAAGCCCCATCCCCGACCTGCCCTGCCCCAACAGCTGGGCGGCCATTCCCAATCTCACCAGCCAGGAGCAGTTCCAGATCGGCGATTGGGTGGAGGCGGTCCATACCCAGGAACGCCAGCAGCAGCAGCAGCAGCAGAACATCAGCAGCAGCAGCAGCGGTAGTCGCCGGCTTGAGGCATTGGCGGCGTCGGCAGCGGCAGCGGCGTCAGCCAAAGCACCGCAATGTCAAGCACCGCTATGCCAAGCCAAGCCAAGCCTAGCGGTTCCGAGCGCGCCAAAAATTCCGCTTCCCACACTCCAACACACACATACACGTATCGATGTACCGTATGCCGATGCTTCGTGTGGAGAGAGCCGGAAACAGCAAGGAGCGAGAGAGAGTGCAAAGAGAGAGCGGGTAACGAACTCGTACCAGCGACAGTACGAGAGGGCACTCGAGCAGCCTCTACACGAACAGCAGCCAACACAAGATTCGTGTTCGAGTGCCCGTTCGGGAGCGACTTCGAACTCGAACCACAGCCATGGCACAAACCCCGCTCGATCGGCCACAGCAGCGGTTCCAAATGCAATGCACACAGCCAATACCACAACCACAACCACAAATACAATGATGACATACATCAGCACACAAACAGCGACATCAAACACAAAAACGACAACTGCAATTACGTCGGCAGACAGACGATGCCTGTTAACAGCAATGTTAACAGGCGGACCCCCCCCACCACCGCCGCCAGAGGAACATCAGCAGCAGCAAACACATCAACAACAACAACAACATCAGCCAATAGCAACAAACACAGCCAATACCGATGATATCCCATCCACCTCTGCTGCAGCGGCCCGTTCGCCACTGAAGCGCGTCCGCGCCGAGGTGGATGATGATGATGACTATGTTGACAGTGATGATATGGTTGTTGATTTTGATGACGATGACGACGACGACAATTTGGATGCCAATTATGCATCGGCCAAACGACGACTCCGGGAAAGTAACCAACAGGCAAGCAAATCCCATATCCCCCAAATTCAAAACCATCACCATCACCAACAATCAAACCAGCAACAGCAACAACATCAGCGGACAATTACACAAAATGCCCCTGCCCCTGCCCCTACCCCTGCTCCAGCCAATGCTCCACTAGCTCTACCTCACTCACCTGCAAATGCAACCAGTAGCTGCGGCACAGGAACCCACAGCAGCAGCGGCGGCGGCGGCGATGGGCTGCTCCAGCTGCCCTCCCTGAGTATGCCCAATGCCAGACAAATTCGGATGCTGCAGCGACAGCACCAACCAACGACAATCATTCCCCCCCCCATCATTCTGCCAGCTGTCCCCGACATTATGCCCATTCTGGACAAGCTGCAGAAGGACCCGAGGGTGGGCAACAGCAGCTATCACACCAAGCTCATCAGCCGCAATGGTGTCCGTATCCAGGCCCGCGACATGGCTACCAGGGATGCCATCATGGCAATCCTGGGCGATGGCGACGGCAACGAGGCGATGACTGGCCACTACACACACCAGCACAAGAGTGACCGTGGGCTACGGATCGTCGTGCGAGATCTCCACCACTCCACAAGCACCCAACTAATAAAAAATCAGATGGCCGAATTGGGCTATTATGTAATATTTATTAGAGCCATTAAAGGGAGATCCGATGGACAGCCACTCGACCAGTTCGAGTTGGAGATAGCCCCCAAGCCGGATGAAAGCCACCACGATGTCCTCCAATTAACCCAGCTGGGCAACCAGTTGGTGACCGTTGAGAGGCAGGCCAAGCCGGTGGACCCAGCCCAGTGCCACAGATGTCAGGCATTCGGGCACACCCGCACCTACTGCAGGCGTTCATTCGTCTGTATGAAGTGTGCGGGTGCCCACGCGTCCACGGCATGTGCCAAGCCAAGGGCAGACGCTCCTAAATGCGCCAATTGCCAGGGCGCCAACATCAGCGCCTACAAGGGATGTCCGGCATTCAAGGCAGCAAGGGGCCGCCTTCTGTCCCACCGAGTGGCCATGCAGGAGTTGCGTCGCAAGCGCAGCTCGCTTCTGCAGCCATTGCCAGAGCAGCAGCCACCACCAGCAAGAACAACACCAGCACATCCAGGGCGCCGACAGCAGCAGCAACAGCCAGCTCAAACGCCAGCCAATCCCCGGCGTGGACAGCAGCAGCAGGCAGCACGGACGCCACTCAATGTCTCCTCTCCTGGGCGACGAAGAGGACGAGAACAACATCAGCAGAAGCAGAAGCAGCAGCAGCAGCCAATACATACAAATAAACAGACGCCTGCTGCCTCTGGCCCAAGCACTGGGCGACGACGTCCAGAGCAGCCATTCAGCCGTTCCCAAGCACAACAGCAGCAGCTGCAACAGCAGCCGCAGCGCGAACAACAACAGCGACAGCAGCAGCAGCAGCAGCTTGTCAATTCACGCTCCTGGCAGCAGCCGCAGCAGCAACGCCAATTCGATCCAGACCACCAACAGCCATCCTCACGATGCGACGGCTCCTGCAGACAAGTCATACTGGAAAATATAAAAAGAATGACGCAGTTAGAGAAAAAAATTGAAGAGATGACGCTATTACTTTCCTCCTTTATTCCGGGGCAAGTGAACACAAATGCAAATGACCCTTCCAATGCCTAGACATAACTATATGAGAATCCTATCCTCCAATACTTCTGCCGAATCTGCCCCTACCATCCGCTGTATAACCCAAAACGATGGCACCATTAAAATCGCATTCTGGAATGCAGGCGGGGTAAAAAACAAGATAAAAGAGCTAGAGATGTTCATGGACCGGGAGGGCCTCCATGTCATGATGGTCATTGAGACACGATGCAAAGACATCAACATAGATGGATACGTCACATACTACGCCAAAAACCCAACCAATAGGCGTCGAGGGGGAATAGCCACACTGATCCGCACTGACGTAAAGCATACAGCTCTCCAGCCAATCAACAGCGAAAAAATCCAATGTGCCCCCGTTTCCCTATTACCAGATGACGGTAGTGATAGGGGAACGACGGTTCTCGCACCGCTCTACTGCCCGCCATCCTACAGATGGACAAAGAAGGAATTCCATCAGCTTTTTACAGTCTTTGACATAACGACGAGTGGCTCGCCAAATAACAAGTACATATTATGCGGTGACTGGAATGCCAAACACCCATGGTGGGGTAACTTTAGGTCCTGCCAACGAGGAAGGGAATTGTTTGAAGCGACCCAGCTCCGAAAAAAACACAATGTCCTGGCCACTGGTGCGGCCACCCACTACCCCTACGATCGGAGAAAAACTCCCTCTGCCATCGACTTTGCCATTACAAGTGGAGTACAAAAGAACCAAGTCATGATCCACGCCTCCATGGACCTGGATTCAGACCACCTGCCAATGGTAATCCACCTCTACAAGCCTGGCCAACATAACTCCTCCAACAAGCCCACTCATATCTCCCGACTACTGCCCAAGGGAGCCAACAAACTAAAATTCCAGGAATATCTCGAACAAAATATTCACCTGAACACGGAGGTAAATTCTGGCCAAGACATTGACGACGCGGTGGACATTTTCACTAAGAATATTACAGACGCGGCTGCCATCGCCTCCAAAAAATGCCCGCAACCAAACACCAAAGCCTACTACAGACAACACGCCATCCTCGACGGTCCCACTAGACAACTACTGGAAGAAAAGCAAGAGAAAAAGAGAGTATTTCTGGCACTTAGAACGACTGAGTCCAGGAAGCTCTACAGGAAAGCCCAAAACAAGCTGAGCAAGGCCTTGGCTGCCACTAAAACGGAAAAAATCAATGGCAAGTTGAGAGCTATAAGCTCCACGGACGGACACAACTTGGCCAAGTTGTGGCAAATTACCAAATTAATCAAGAAACAGCCGATACCAAACTGGTCAGTTATGACGAATGACGATGAACAAATAAGATGGACTCGGAGCACCCTCGAGAAGGCAGAAGCTTTCGCCAATCATATGGAGGAAAGACTCACCCCACTACACACAAGCACAGCCACGGAAAGGACAAAAATAATTGAAGAACTGACAAGGCAAAAGCGGACCATGCAAGATGACAACGCCGCCAATGAGCTGCAGCATAAAAAACACTTTACGAAACCAATTACTCTGGAGGAACTGCAAAAAGAAATCAGACTACTAAAAACAAAGAAGGCCCCAGGGGAGGACAACATTGACAATAGGCTAATAAAACTATTACCAAAAAAAGCCAACCTCTATCTCCTGCTAATATTTAATTCAATCTTACGAATAGGCCACTACCCTAGGATATGGAAACACGCAGAGATAGTTATGATCCCAAAGCCAAAGAAAAATCCCTCACATATGAAGTCATACCGCCCAATCAGCCTCCTATCGGGCCTCTCAAAAGTATTTGAGAGACTCCTGCTCAAACGGCTGCTGAGCGAAGAGGCTTTTCACAAAGCCATCCCGGACCACCAGTTCGGCTTCAGGAAGGAGCATGGCGCAGAGCAGCAACTGACCAGAGTCACCCAATTTATCCTCAGGGCCTACGAGGAAAAACAGTACTGCTCAGCAGTATTCATTGACGTAGCTGAGGCCTTCGACCGTGTCTGGCATGAAGGATTACTGTCAAAACTAATAAAAATACTTCCCCTCAGACTCTATACAATCCTAGAAAACTACCTGTCTGGGAGAACTTTTGCCATTAAATGCAACGATGGCATCAAGTCTAGGACAGGGCGAATCACAGCTGGAGTTCCTCAAGGGAGTGTGCTAGGCCCCATCCTTTACACGATCTTCTCCTCCGACATGCCACTACCTGCGCTCACGCACAGAAGTTTACATACGAATCCGGGCCCCAAAAAAATGCTCCTATCAACATATGCGGACGACACGGCCATACTGAGCATGGGAGACTATCCCGCAATGGCGGTCCAACGAAACAACAACTACTTAACGCAACTGGTAATATGGGCTAAAAAATGGTCCATAACCATCAACCCAGTAAAAACGGCACACGTCATTTTCTCCAAAAGAAGAGTACAGATTAACAACATCCCAATAAAAATAGATGGCATACAGGTCCCAGTCAAAAAAAGCACTATTTATCTGGGCGTCAAGATTGACAGCGGACTTACAATGAGTGCACACGTGACGCAACTCCGAATAAAAATGTGGGCCAGAGCCAAAAAATTGAACTGGCTGATCGGTGCAGGAAGCAAGCTGGCAAAGAAATGTAAAATGCTGATGATAAGACAGCTCATAGCCCCACTCTGGCAATACACCCTACCAGTGTGGGGTGCCCTATGCTCCAACACGCAAATCAAAAGAATACAGGGGCCGTACAACAAACTAATAAGATGCTCTCTTAAAGCGGGAAGATATGCCAGAAACGAAGCACTTAGGGCGAGATACGACCTACTCACTGTGGAAGAGCTTTTCCAAAAAGCCAGCGGCCGATACGCCATTGCCCTAGCCACCCACACAAATCCAGAAGCCCGCAATCTGGTTGCCAATCCATTTGTTCCAACAAGACTACTAAGGCCGCGGTACCTAAACCAAATAACCAACCACTTTATACCTCTGCAGGCTCAGGCTAACATCACACAACAGCAAAAGCAGAGCCCCACCACTAGCACCCAACACGCGCCTCGCGAAACCACCAACCAGCTACCCACTCTTCTGCGGATCCAAGAGGAGGCTAAGGAAAAGCAGGAGACTGCAAGAAAGGAACTGCAACGAGCTAAACAAATGGAAGAGAGAACACGCCGACCAGCAAGCCGATACTGTGAATCAGTTATAAACGAAATCAAGCGACGTTACGCTAATGGCCAGTACACAAGGGAGGAGGCCATTAGGCAGGTGGAGGGACAAAATCTGGCAGTGCAGAGGCTGGTGATCCCTGACTACACGCCAGCCACCATAGTCATATCGGACGAAATTCCAAATGGCCCACCCTCCACAGCAATTGACACTGCAGCACTAGTAATAACAATCTCAGACGAAGACTCAACAAACCACCCACAAGCTCAACTACAGCCCCAAGAGTAACTACAATAGACACAGCTGCTGACCCATTAACCGCGTTAGATCGAACTGAAGGGGCTATCCAAATACTCACAGCACTCCGAAGAACTGCCCATCCTTCCATCAATCTATTGGAGAGTGTACTCCCGTATCCGATTGGCCGAATGGGGGCCCTCTGTATATTTCCTCCGTCACTATTGAGGATACAGGGTCCCTCAGACGACTGAATGAGATCGACGCCATTCCAGCTGGCGACACACACACGCACACTCACTCTCTTCAGGTCAAAGGAGAGGGGTGATGGCGGGAACGTGAGCGCCTAACACATGGGGGCGGTAGCCAGCACACCTGAAACAAAAAAAAGAAAACAAGCCATTAGACCAAACACCAATGAAAATCTGCCTCACACAACAACAAAAACTGACGGCCGGATCAGAGCCGCCAGTATGCAGAGCGCTGATGCTTGCTTACAAACCCAAATGCAGATACACACGCAACTACATCCAATCCAAATCGGGGGCTGGCTTCGAGCCGCTCGAATCTTGTGGGAGGTGTCTGCTTTTGCCCTGAGCTGGTGGCCAGTTCCAGTGCCATGGCATTCAGAGTGCCCTATGGTCCTGGAAATGGAAAAATTTATCAGCCACAAATACGATTAATAAGGGCTCTCAAAAATACTTAATGCCAGCCACTCAGACACACACACACACACACATCCACTACACTTGGGCGGCCGGACCTGTGCCGTTCGAGTTATGCCATCGCCATCGTCCTTAGTTGGTGGCCGGATCCAGTGCCATGGCATTCAGAGTGCCCTATGGACCTGGAAAAGGAAAAATCCATCAGCCACAAATACGATTAAAAAGGGCGCTCATAATACTTACCGCCAGCCACTCAGACACACACACACACACACACACACACACATCCATTACACTTGGGCGGCCGGACCTGTGCCGATCGAGTATGTGTGTCGTTCTCCGCCATTGCCCTCAACTGGTTGCTGAAACCAGGTGCCGTGGCATTCAGAGTGCCACGTGTACCCTAAATGGAAATATACACACACTCATCCACTACACTTGGGCGGCCGGACCTGTGCCGTTCGAGTTATGTGTGTCATCGACCGCCATCGCCCACAGCTGGTGGCCGGACCAGTGCCACTCGCTCTACATCAGGGCCACAATTACCGACGCACACACACACATTCACATCCATTTCACTTTGGCGGCCGGATCCGTGTCGCCACAGTAATATGTGTGCCGTCTACTCCTGGCTCCCAGCTGGTGGCCGGACCAGTGCCACTGGTTCTCCAAGAGGGCAGCCACAGCCACAACGACGACGAGGTGCTAATTGCAGCTACCTCTGACGACTCTGGATGACGCCAATTTCGACGACCAGGGGGGACGACGGGGTCGGCCGGTATGCAACGCAATGTCTTTACAAGCATTGTGTTTTGCTATGCCGGCCGATGCTTCTAGTCTTCCCTGTAGCTATAAAAAAAAAGATATAGACATTATTTTAAATTGTTATGTTTATTGTAATATTGTAAACGTAAATCAATTGTACCTGTATTGTCTCGTCTTTGTTCCAGTGTAGTATCTCTTTTATTACCTGTTTTTCCGTCGTCTCCACTCCAGTCTACTACTTACCTGTATTGTTATTACTGCAAGTGCTTGTCTCTTTTTCATTTAGTGTATTTCCACGCAAAGCACATGCATTGTTTACCTTTTCTCTCAATCTATTCCTCAATTGACTACGTGTTGCAACACTGCACCTTCTGAATTTTCGATCTCATTTCTTTAACCCCTTCTTCCCCCCCCCCATTGTTATTATCGTAATTAGTGCGGTTCTCCGACACCTCACTACAAAATTATCACAATCTGTGATAAAACTTCGGCGGCAACGGTGCTAACAATTGATTATCGGTTTCGTAATCGACTTTCAAATCAGCATCAGTTGCCGCCACACCCCACCACTACGGCCTAAATTGAGCCAAATTTGCTAGTCTTCGCATAATTCCACTACGTTCCCTATAAACTGCCCGCCCACATGTACATGATACATTCCTAGTCGTCTGCCCTCAGCAGGCGGCAAGGGTAGTAGAGGGGACTGAAGACCACATACCGCATAACAGCCAACAAAACATCAAGTTGACAAACTCACAGGGGATTGCAAATAAAATTTTAAGTTAGGGAGAATTACAAGGGAGAGACAGCATACTTTTGAGCGTGGCCCCACTTATCATTCTTGACTCACACCGCACACACACACACTTGACACCCTCTTGACGATTCGTACTTTTGGAGCCTTTTGCCCCGATCGTGGAAGGGTTAGGAGTTCTGGATCTGTGTCCCAACGAGGAAGGTCGTGTCGTGAGCGTTGTGGAGTCGAGTAGTGTTTGAGGTTTAGTTCCTCCGTCAAAGTGCCGAATATTTTGTCTCTCTCTTGTTTTCTTTTCCCCTTGCCCCCCGCCCCCTGCTGACTGCGGGCCTAGTCGAGGTTACAAGTGTTTCGTTGCTGCAGTTTATATGTTTGTAAATTATTATTGTGCCATTAAATGTACTAGTGTGTTTGAGTGCCGCTTAAAATTGAATTGTAAAACAAACAACAAAAAAAAATTTACATAAATTAATAGTAAGACATATACTGCCCAAAAAAAAAAACTCAACTAATAAAGCAACGCGCTTGGTTGCTGGCGGCTCACACCCCAGCCTCTCAGTTCCTCCCCCCCTGTAAGGTGGAGCACTGTTGAGCCCTCAACCCAAAGCGGGTATATAATTTGGAAGAAATTCCAAAAAAGCGAAAAAAAAAAAG
>Drho_TARTAHRE
AAATAAATTGAGATTGACATACACATTTAAAGTAAATTAAAGCTAAATTAATAGTTATCTATTGCCTTGAATTAATATGGATGGAGCTTCAATATCGTCAGTCACACACACAGACAGTGAGGCAATCTCAATTGCCTCAAGCCCGGAATATGTCATGTCCCCAAATTTCCTAGACATTTCGGCCCTCTCACAGGGCCCTATTGACTCTGATGACGATGTCACCCTGACAGAAATCGAAACAGGAAGGGATCCACTCAAATTGGTAGTAACCACTAGCAAAGACCTCATTATTCAAAAATATCTAAAATCAGCAGAGAAAATGGCCCCCCATGTAACCAAGCACCTCCCCTCAAAATCAGAATCAATTTGCCGCAACCACACATATACATACACGCCCTCAAAACTCGCTCAGCCCAGTGTAAATCAAGAGCAGCAGAGCGGCAAAAACGAACTGCTTGCAAAATTGGCACTCACACCAAAACCTCCATCAGAATCTCCAACTTGTAAAATTGACTCGGAGCAACAGGCTGCCTCCACCAAAAACCGCACACACACTCCCACAGCTCTCTCTTTGAAAGCGAAACCCACCACATTTCCAACCAAGTCCCCTCCCTCTCCAAGTACCAAAATGGTAGCAAGTATGGAACCACAAACAAAACTCACGCACACAAATGACAAAGCCTCTCTCAAAAATGAAAACCTCCAAACACATAAACTCTCTCCCTCACACACCTGCAAAGGCAAACAGGGCAATGAACCCCGCGAGCAGCAATCCCATCTTACACATACAAGCACAAAACCCACCGCTCTCACAGAAAAGGCTCTTCTAGATCACATTTCGAATTTGAATAAAACAGCAATATCTCTTACACAAATAAAAGCAAATAAAAGCGCCATAAAAGGCTCCCAAAACGACATTGCTGCTGGCAATTCTCTTAAAAAAGATGCCAATGTCACGATAGCTAAACCCCTCTCAGCAAAAGCCCCAAGCACAGAGAAAAAGAGAAAAAACTCTTTGAATATTTCCCCTCATACTAATAAAGAAATGTACAAGGGAAAGGGGGAAACTCGAACATTTTGGACTGCGGTCATACACTGGCTAAGCCCTCACAACCAGAAGTCTCTTTACTAAAAGACTTGCAAAGTGGCTCCACGACTGACCCAGTTACACTGACCAACGCCATTCTTGGACAGATTAGTAGCCAATATCTAAATCCGAATGCATGCCCCATGTCGGACCAATTTAAAAACAACTCGCCCAACATAGAGAAAAGGAAAAGATCCCCCTCCCCCCTTGAACATCCATCAACTCCTCTAGGAAAAGAACAGAAAATCACTGCTGAAAATCCCAGTAAAAGTTCTACAAGGCGCAGTCTGTTCAAAACTCCGGGAAAAAGGCGAGTCGACGACAGCGAACACCTGTTAGAGGAAACCCCAGGCAAAAAGCTATGTAATAGAAATGGTATCCACACTGTGAAATTAGACAACAGGGAAAACAAAAATACAGCCACAAACACAGACTACATAGAAACTGATCAGCCCCATCTTAAAAAAAATCAAGATCAATTTAGCCATCCTTGGAGGGTGGTCCCTTTAAGCAAGAAAATACCTTCTTTTTATGTAGCAAGTATACCTGCAATAATTCCCCTGCTAGAGAAATTTAACTATAGGGCGGGTATTTCCAAATACAAAACTAAAACGACAACAGGCAACGGAATCCGTATTCAAGCGGCTGACATGGAAGCTTACAATTCCATCAAGTCAGTGTTGATTGAAAATAAGGTTCCTGCCCACTCGCACCAGGTGAACGCTGACAAAGGTTTCAGGATAATAATTAGGCACCTACATCCCTCTACCCCACCAACCTGGATAGTAGACGAACTTAGAAAAATAGGATACACGACCACCTACATCCAGAACATGAGAAACAGGATTACGGGAGTGGGATACAAGATGTTTGAGCTTGTTATAGACACTCAACGGGATGGCGGACACTTGAGAATCCTAGACTTGGCCTCCTTAGGAAATCAAGTGATAAAAGTGGAGAGAAAAAATAAGCCCCGTGAGCCAGTCCAGTGTTTTAATTGCCAGGGGTTTTCACACGCAAAAGGGTCCTGTTTGAAGCCCCCAAAATGCATGAAGTGCGCGGGGAACCATGCCTCTTCAGTATGCAACAAGACTAGAGCCAGCCCTCCTACGTGCGTAAACTGCCTGGGCGCCCATGTAAGCAGCTATAAAGGCTGTCCAACATACAAAAAAGAAAAGGGCAGACTAGCGGCAAATAAAGCAAACCTAGACGCGTACCGAGGACATGCAGACAGAACCGATCAAAATAGAGGCAACACAAATTACCCTATAAACCAGATGGCTAATAATACTCCCTACGCAAGAGTTCTGAAGAAGGCCCCCACGCCAAATTCCGCCACCAAAGGGGGCCCTTCAGAGGGGAATGGGCAACACTCCTCCAACCAAAGCTGGATAAATCCCTTTAAGACTAGGGACAATATAAGGAAAAAACACCAACTTCGCCCCTCGGCCCACAATGTTGCAATCAAAAAAAGGTTGGAAAAATTGAGAAAAAATGACCAGCCCTCCGCTAAAAATAGACCCAGCCAAACAAATACAAAATCCTCCGGGATACACATGAACTGGTTGGAAAGAAACAAAAACAAAACAAGCAGGGATACAGAGAGAAGCATGGGAAGCGGAGCTATAGACGACAGCCCTCCCACCACTAGCAAACAAGCCATGCTAAACTTTAGGCCAAGAAGAATTTATGACAGTCCGGAACCCCTGAAAAACGAAAGCAACAAGCCAGTCAAGGCCCAGGGAAGTAATGGCCTTTCCCTTGAAGCCAAGATCACCAACCTTGAGCAAAAACTCGACCTCTTCATAAACAAGATAATGTCTCTGCTGTGCCCCGTAAACAAGTAAAAACCGTATGTAAATACAAAGACCAAAATCCAATAAAAACAACACGCAGCCATATAAATAAACAAAATGAACAGCACAACTACAAGACAAAATAACATAAAAATTGCCTTCTGGAATGCCGGAGGGGTAGGGAATAAGAGGGGCGAGCTCGAAGCTTTCATGGCCAGCGAAGAAATCCAAATCATGTTGATAATTGAGACACGACTAAAACCGAACTCACAGACATTAAATCTCCCGGGATACCATACCTACTATGCCTCCAACCCAATTTCGTACAGGAAAGGGGGTACAGCAACAATTGTTGCTCAAAATATCAGGCATTCAGCCCTGGACCCAATAGAGTTGGATTCTATACAGAGCTCCCCAATAGTCCTGATCCCGTCTAGCGGAATTAGGTCAGGTATGATTGTTGTTGGTCCAATATACTGCCCGCCCACTTTTGTCTGGGAAGTCGACCATTTCTCACGCCTTTTCAAACACTTTGAAGAAATCTTAGAGGGAAAATCAAAATTCATAATCAGCGGAGATTGGAATGCCAAACACTCTGGATGGGGAAATCACCGATCCTGTATTAGAGGAAGAACCCTTTTTCAAGCCCTTCAGCAGAGTAAGGATCTACAAATACTAGCCACTGGTGGCGCCACCCACTTCCCCTTCTGCAACAAAAATCAACCTTCAGCCATTGATTTCTCCATATACAAAGGGCTTAGAGGATGTCAACTCAAAATTAAATCAACAAATGACATGAGTTCTGACCACCTTCCCCTCCAAATAATTATTGATTTTGATAAAGTAAGCTTCTCACATGACGAAAACCCCCGAAACAATATATTGCTAAAGGGTACAAACTTGACCAAGTTCAAAAAAATACTTGACAATAAGGTTTTGCTAAACACTGACATAAACACAGGCCAGGACATTGAAGACTGCCTAGACATATTCTTGAGAAATATAAAGGAGGCAGCAAAGGAATCGACCCCGGAAAGCGGCGCCCGACGCGCAAATGCGCGTAAGGACATCAGGCACTTGGTTAGGCTGGATGAACCAACCCTCAGGCTACTAAATGAAAAGAAGGAAATGAACAGAATTTTCAGACAGACGGGAACGGAAGAGGCAAAAAAATGGTTCAAAGCGGCCCATAATAGACTAGCAAAAGCTATCAAGGGACTCAAAGAGAAAAACATAAACGCCAGAGTTGAAGAAATAGACCCAACGGACAGGTATAGGATGAAAAAGTTATGGAAGATGACCAACATCATTAAAAAACAACCACAACCTTGCTGGTCAATCATACAGGAGATTGACCCAACAAACCCCGCCCTTGGAAGTTTTTGGACCAAAACACTAGAAGAAAAGGCTGAAGCCTTTGCAAACCACCTCGAATCTCGGTTCATACCCAATTCTCTAAATGATACCTCAGAAAGGGATAAAGTCCGACAGGAGTTAAACAACAAAAAAGCCATAAACGAAATTATGATAAAATCAAACAAATTCTTTAAACCCAGACCGGTAACCCTGGCTGAACTCAACCTTAATATCGAAGCATTAGTGTTAGGAAAAGCTCCAGGTGACGATTTAATAGACAATAAGCTTATAAAACTGTTACCGGAAAAAGCAAAAATATATTTAATACTCATCTTTAATAACATACTTCGTACTGGTCATTTCCCAAGCCAATGGAAACATGCCACGGTCACCATGATCCTAAAGCCAGGGAAAACCCCAACTAGCGTAAAATCCTATCGTCCAATCAGCCTACTCTCCGGTTTCTCAAAACTATTTGAAAGGATCTTAATGACAAGGCTTTTTGATGTCGAAGCCTTCTCGAAAGCCATCCCTAACCATCAATTCGGCTTTAGAAAGGAACACGGAGCTGAACATCAACTAGCCAGGGTCACCCAATTTGTTATGAAAGCGTTCGAACAAAAGGAGGTTTGTTCAGCCATCTTTGTAGACATCACAGAGGCCTTCGACCGAGTTTGGCACGACGGACTTAAACTAAAATTAATCAAATTACTCCCTGCAAGCTTATTTAGAATTATTGAAAGTTATCTACAAAACAGAACCTTTTCAGTAAAAATAAATAATGATACCCTCTCAAAAACTGGAAGCGTCAGGGCCGGGGTCCCACAGGGAAGTAATCTAGGACCTATCCTTTACTCAATATATTCCTCGGATATGCCCCACTTTATACCCAAAAAGTATGTTCCGGGTGTTCAATGGCCTGAATACAACTCAAAAAGTGCAGTATTGGCTACTTACGCAGACGATACTGTAATCCTCAGCAGCGCCAAAACAGCAAGGGAGGCCATTGATCAAAATCAAAGGTTTGTCGATTTATACTGCGATTGGGCCAAGAAATGGGATATAGCCATAAATGGTAGTAAAACTGGCCATGTATTATTTTCCCTAAAAGGAAAACAGGAAAACACACACACACCCCCAATGGTCGATGGGACCAGAGCAGCCAAACTTACCAGACAGCTATACTTAGGAGTTATGCTCGACAAAAGACTAACCTTAATCTCTCATGTAAAACTGCTCAAAGGGAAAATGTTCTCAGCATACAAAAAACTGGAATGGCTTATTGGCAACCAAAGCAAACTCCCTAGTATAACCAAAATGCTACTACACAAGCAAATAATATCCCCCATCTGGGGATACTCTATTGCAGTCTGGGGAGCCCTTGTCTCTGATACAAGCATAAATAAAATTCAAATCTCAGAAAACAAGTTAATAAGGAGATCCATTAGTGTCCCCAGATACACAACCCAAACTATCATCAGGGAAAACTACAATATTAAATCGGTGATCGAAGTCTACGAACAGGCAAGTCAGCGTTATGCAAACTCCATTTCAACTCATAACAACCCCCTGATCAAAGACCTAATCAGATACCCATACGTACCAGAGAGACTTGCGGCCAGTAGAAACAGATACGTGGAACAGTACCAGAAATTTATCCAACCAATAAAAGCAGACTACCCTAAACCAACAGAGGAGCCTGTTTACGAATACATAAGATTCTTTACCGACAGAGAGGAGAGAGAAATGGTAAGAAAAGCAAGGCTAAGGTATAGAGAGAACCTCCCTACACTTCTTAGAATAGAAGATGAGGACGAGGAAAAGGAGGAAGATAGGATATACGAGAAAGCAAGAAGAGAAAAAATTGCTGCAAAGAGGGGAAAAATAACGAGCAGATTGGGGGAATCCCTAATAAATAAATACAATAAAATGTATAGGGAAGGGAGATATAACAGAGAGGAGATTCTGGAGAGGATGGAAGGTCAGCCGAGAGGTATAATTAGAATCATTTTACCTGATTTCGAGATTCATCTGGGAAACTCAACCCTATACTACTCAGAGGAATAAACTACAAGCAATAACGGCCGGAATGATGGAAAGGCATCTTATTCCTCACTAAGTATCTTTCGTAGGAATAAGGGGATAAATTAAATACGCTCACCCGATTTTCTGATGAGATGCTGCTGACCAGCCTCGAAGCATGCCTCATAAAAGCCATTCCTGCGCGACGGCGCCCAGACCTCCAAAAATCGCTCCTTTGGCCTTCGAAACTGATCCTGAACGGCACGGTTCGTCCCTTGGCGTTCCTTGTTAGTCACCCAGGGAGACTACTTCTGGGGTGGATCCCTGGGTCTAATGCTGTCGGTGACGGTGATGGCACCTGTCCCGAAAGGAAAACAAAGGATAGGATTAAAACCACGCCTCAAATCAACAGAACTCGTTGTAAAAAGATTTTAACTCACAAATGAATGGAGGGCACCACCAGCTCTCTGCTGCAGAATAGGCACTCCGCGCTTCATTGTTGGCCCATCTGGCTGTGGCACAAAGACGGAAAATGTTCTCCAATTGATCTGTTTTGCGGATAGGCACACTGACATTGGGTGGCTGCTGGCATCCTCCTCCCGTCAAAGTCCGGAGAAGAGGTATGTACACAGGGTCGCTGGAGAGCGGCCTTCGTGCGAGCTGCCTGTGAAGTCTTCCTTTACTGGCCTATTCTCGAACAAACTAGCCCTCTGTACTGCACTCTCGAAACGCGGGTGTTGCTTCCTGAACGGATCCTCATCAGGAATGGCTACGCTGGCTCCTGGGAGGATTGTTGTGGATCTCCGGTGCTGCCGGTTACAGGAGGTGCACAATATGGTTATGCTTCTGCCCTGGAAAAGAAAGCGAAAATGGAATTAGATACAGCACGATTTATGTCGAACCATGGAGTACACATCTTGGGCAGGAGAGACACGATCTGATCTTGCCCTTTTGGGCGCACTCGAGGATTGCTGCGTCTCCTCATGGGGCGATCATGGATACTGCTGACCGAGGAGATGACGAGTAACAATGGATTCCTGGAGCTTGAGGTGGGTGTATCAAGGGACTGAGCCTGCTGGAGATGCAGAATGCTGGCATCCGGTTGCGATGCTGACCATTCGGACGGGGAGCCTGACAGGTGCTCTGCCCTCTCTGAGGGCGGAGAGGATGCGGAGCTGATGCACACCTGCTACAAACACACGATGCAAACTGCACAGTTGGATACAGCGGGTTCCTTCCAATCCGCCAGGGTGGTTCCTCCTGCAACTGATCCAGAGGGTCCTTGGCTGGCAATGACAGCGATGGCTTCTGTTCTGAAAGGAAAACAAAGGGAAAAACTAGAATCACGCCTCTTAAAAAGCAGAAACTATTGCTAAATAGTATTTGACTCACGGAAGAATAGAAGATGCTGCCGCCTCCTTTGCGGAGTGGTGCGCGGTGCTACTGTTTGACCATTTTGCCATGGCACGAAGGCGGAAAAGCCCAGTTGGCATATACTCGAGGATTAACACAGTCATTTTGAGCAGCGATGTCATCCTCCTTTTGTTGGAGGGCGGGAGCGAGGGGTTCGCAGGGGGATTGCAGGGAGATTGCCCACACCTGAGCTGCTCCCTCTGGCTCTATTTTCTGGGCTGCTTCCAAACAGACCGGCCTTCTACACAGCACCCTCAAAACATCCATATTGCTTCCTGAACTGGTCTTCATCGTGGACGCCTATTTGACTCCTTTGAAGATCCGATTTGGAACTCGGGCTCTGCTGCTTACGAAAGGCGCACGCTATGTTTACGCTTCCGTCCTGAAAAAGAAACCAAAAAAGAAAATTAGATCAATTTGCCAAATCTCCGGGGTCCCTGAATTCCTAGTAGTTTGGTAGATGCAGTGTTTTGTGGCCTCCTCCTTCTAGTCTGGAAGGGCAGAATGACTGGCTTCGCACCATGGAGTACACATCTTGGGCCGGAGAGATACGATCTGATACTTTAGATTGCACTTCATGAGGTCGCTGCTCGCAAATGGCCTCCAAAAAGCCTCAGCTAAATAATGTTCCTGGGAAGGCGCTATGATGAGGCGGCAATACTGGATGCCTGACGATCTACAAGGATGGGATGATCTGGCCCTTTATGGGCGCACTCGGGGATTGCTGGCGTCTCCTCACGGGGCGATTATTGATACTGCTGACCGAGGAGATGACGAGTAGCAACGGTTTTCTGGAACTTGCTGTAGGCGTATCAAGGGACCGAGCCCGCTGGAGGGGTAGAATGCTGGTATCTGGTTTTAATGCTGGCCGGTTGGGCGGCGAGCTTGACAGGAGCCCTAATTGAGGAGGCACACAGGATCCGCATGGCTTTTGTGGATGCCCTCACCTGCGGGGAGCCCGATGAGACTGAATGCGGATTCTGGATGGCGGGAGCGACGGAGTCCTTCGGCGACTGTGTCCTGGGCACACACAATGAGTTCCTGCTGTTTGTCCTCGGTGGCTGCTCTGCTGACTGCGTGAGAGCGGAGAGGATGCGGAGTCGACTACACACCCGCTATACACACATGGTGCAAACTGCACATTTGGGTCCAGCGAGTTCTCTCCAATCCGTCAGGGTGGTTCCTCCTGCAACTGATCCAGAGGGTCCTTGGCTGGCGATGACAGCGATGGCTTCTGTCCTGAAAAACAAAGGGAAAAATTAGAATCATGCCTCTTAAAAAGCAGAAACTATTGCTAAATAGTATTTGACTCACGGAAGAAAAGAAGATGCTGCCGCCTCCTTTGCGGAGTAGCACGCGGCGCTACTGTTTGACCATGGCGCTAAGGCGGAGAGGCCCAATTGGCACATTCCCGAGGATTAACACTGACATCTTGAGCGGCGATTGGCATCCTCCTTTTGTCGGAAGACAGGAACGAGGAGTGAGAGAGATTGCCCACACCTGGGCTTCTTCCTGTGGCTCCATTTCCCGGTCCACTCTCAAACGTACTGGCCCTCTATTTTGCACCCACAAAACGTCGATCTTGCTTCCCGAACTGGTCTTCACTGCCGGCCATGTTGACTCCTGAGATGACTGGTTTGGATCTCTGGCGCTGCCGCTTACAGGAGGCGTATTTACGCTTAAATAACGCTTAACGCTTCTGGCCTGAAAAGAAACCAAACTGAAATAATATGTATTAGTTAAAATTCTAATATCCCTATATTTCAGCAGTCTGCTGGATGCAGAGAATAGGGGCTTTCTATGTTCCTTCTGGCCTAAAAAGACAAGGTGGCTATTGTTGAACCATGGAGCAAACACTTTGGACTGAAGAGACAGGATCTAATGCTGACAGGATCAAGATTCTGTCAATGGGGCACAACACGGGATCAAGAGGCGTCTGCCGGTGGCTCGCACCAACAATGACCCAGCACCCATATTACTGCGATCCACTTGTTTGGTGTTGGAGGCTGTTCCTGCTACTCGCCCGGGAGCGTCCAGGATGCGAAGGAGACTCCCAAAATGGCCAACTGGGATCCGCCCTCGGGATGGGACTCTTTGCATATGGTTGCATTATAATCCACCGGTGCCGAGACTTGTTCGCCCCCGCGGCGTACATACTGGATGAGATGTGAATTTCCAATTGGGCGATTTACAAACTTCACCAAAACATTCACTTCTGCAAAAATCTGCAAAAATAATTGAAGCCGCTATCCACAACTGACTGATGAGTGACGCCGTAGTGTTGAGGGTCAAATCTTCCACTAATGCTAACAACAAATGCATGTGCTGCTGGAATGAAGAAGCCGATATTCCATTAACGTTGAAGTTGCGTAGGCTGTACCATTTTAAAGCAGAGCGCGAGACTTTCCACTAACTGGAATCAAAATAAATGTGACCACCTAAACTTAAGTAAAAATCCCCAGTTTCCCTTAGCCGAAACTCAAACCCTCTAATAATTGTCCCTACTAATACTAGAACTAGACAAATGTAAATTAAAACACTAAAATGTCAAAAGCTATGTAAATAACGTAAAACCTGCCATGTAATTGTACCTATAAGCTGCAACCAATGTAACAAGAGGACAAATAAAAGGAGTGGCAGGAGGAATTGCTAGTCAGTTCCTTCCTTTATCGCCACTGAGTATGACTGAAAAACAGCCATCTAAGATTACTAAGCACCAGTAATTAAAACCAGCCTAACTAAAGAGAGGAAAATTGGAACTAAATAAAAATCGGAGGCCATTAAAGAAGACAAGGAACAGCAATGAAAATCAGCCCAACAAAAGAAAGGAAAAATAAACGGTAGGCAAAATCTACAAAACCAGCAGCCATTTTCCAAACGCTTAATCTAACCACAAAGCAGAATTAAATAAAACAAACCTACAAAGTGAATTAAAACTAAAAGTAAATCTAAATAAAACCGCAAATTAAACTCTACATCTTTTTAATTAAAAAAAATAAATAAA
>Drho_TR2
AAAAAGCGTCCGCAAAAACTCGCAATCTTATACTCACCAGCTGACCGGCGCACCTGCTACTGCCCCAAGTCCAACGGATGGGAAAGAAGTCGAAATCAACAACCATCGGCCACATCTGGCACCGGCCTGCTGCTGGCATTGAGTCTCCTCCCACTGCTCACCTGGATCTGTTGACTGCAGCTGGTTTGACCCCAGCAGATGCCTTGAGCAACGACTCATCCGCTGGCTGGAGCTCCTCTCGGGCACCTTTTCTGGACCCCGAGGAACTAACGCTGAACCTGCTGCTAGCTTCAGCTGTACACAACTCCCGTAGACAATCCCGTCGAAACAAGGAGGGCATCCACCGAAAAGCGCTGGCGCTAATAAGAAAAATGAAATACATGAAAGAAATTTATTCCAACTCTGAAATGTAAACAAAAAGGGCTGCGATACCGATGGTGATGTGAGGCCGTCGATGCTCGCGGCTGCGATACCAATGAACTAGTTCATAAATCGTAGCCGCGAGTATCGATCGCGACGCATCGCTATCGATATTCGCAGTTCCTATTGTCAGTATATTTTTGTTATATGTCTTAAAGCCTTTTATTGTATTGGCCTCTGCCACTGGCCGCTAAATAGTATTTATATATAGCTTATACACTAAAAAGCTGAAATAAATAAATAGCCATTGCCCTGCTATAGGCAAATGGTCTTACTAGTGTCCGCACTGCCGGCACCAAAGCGAATACTGGACAATTTTAACGTGTTAAAATGTTTTATGTGACTGACGCGCATGTATTTAGTGCTAGTGTTTGTTCTGTGTATGTAAATTGTCTACACTGACACATGCACTTGTGCTGTGAAAAACTCTTGTATCGCACCCACACACACAAACTAATTCGCGGCTTTTCTGGGCTTCTCGCGCCAAAATCAAACTCACCACGCACTTATACATGCAAACTGAACTGTTTTAAAGCCACACATACCACTGCAGCCTAACCTAACTTTAGCGCACGTGTTTTTTGCCAAACCAAATAAAATGATCTCCAACGCTAATACTGACCACCAGAGCCGTGATATACCTAGCGATGTATCTAGTGTATCACTGAGCCCTACTCTACCTGGACCCAGCAGCAAAAAAGTAACTGTGGTTGCAGACATTCATTTGCCATCTCGTGAGAAGGAAGGAGAGGGGTTAAACGCACCGCGCTACGCCACCTCCACTAACACCTGCAAAAACTTCAAGCCCGGTGATCAGCCTGTTGTGGATGCTATTGACTGTGATAATTATGAACTAAATAATCATATTTTATCTACCCTTAGACGTAAATCTACCCTTAACTCAGTTGCGCCAGCGTCCAAACCTGGACCCTTGTGCAGCAAACGGAAGAAGCTTTCTCTCTCGATAACAACTAAAAAGCGAACCAGGTCCATCTCGGCGGCCAAACTCATGGAAGCTGCTACTCCGGCTGGCGAACCAGCAATCAAGCCAACTTGCCTGGCGCCTGTGTCCAGCACCCCGTCTAAGCCAACTGAGGAATGCATGGATATCTTCGAGGAAGCTGAGGACGCCCACAGCAGCCTGACCACTTGCCGAAATGTGCAGAAAACTCCCACAGAGTCGGCATGCACGCGGAGAGACAGTCAGGCCCCTCGCAAAACGATTCAGGACACAAGCCAACAACCTCCTGCTGACCAAGTAAACCCCTCGGCACAAAAACCTGTTGAAAAAATCCCTGCTATCTTCTTACATAATATTTCTTCCATCCAACCTCTAATAACGGCTCTCAACAATATTGAGGGTCTGCAAAACAATTATTCCATGGCATGCCTAATTGGAAATAAAATCAAGATTACATGCAAGGACTTTATCTCCTATCAACAGATTTTGGCTAAACTGGAGGCTGAGAAATGTCAGTCTCACACGTTTCAGCGACCGTCGGAGCGTGGCTATAGAGTTGTTATCAGGCATTTACATCATTCCACGCCCAGCGACCAGATTCGCCGGCAACTTACTGAACTGGGTCTACATGTCCGCTACATTAACAACATCAAACATCGACGCAGCAGAAAGCCTCTGGACATCTTTGAAGTAGAGCTGGCTCCTGCGGCTGACCATGCCAACGACAAAATCCTCAGCGTCAACAGGCTGGGAAATCAAATCGTCAAGGTTGAACGTCAGCTGAGGAGGCTTGAACCCGCAATGTGCCATCGCTGCCAGCGTTTTGAGCACACCAAGTCAAATTGTCGCCGGGATTTCGTGTGCATGAAATGCGCAGGAAGCCACGCGACGACGGATTGCTCGGAGGTCAGAGTCTCAAATCCCAAATGTGCAAACTGTGGGCTCGGCCATGTTGCCAGCTATAAGGGATGCGTTGAGTACAAAAAAGCGCAGGCCCGCCTTACAGCCTACCGTGCGCATATTGCCGTGGATAAGAGACCCCAAACCAACACTGAGCACAGGCAGCGACAAACTCACCGGAATACGACGAACCTGCCAGGCGAAACAAGGGCGTGCCCTGAAGAGTCTTCACGAGTACAAAACCCCTTTCGCAGTATACCTAGCAAAGTCAACCAAGCCACCTATAGTCAGGCTCTCAATAAAAATCTCACAAAAACCATTCCTGCTAAAAATCCTGCAGAAAATCACCTGAAAGAGTTTCAGACCCGACTACAAGCTGAACAACGTGGTGTTAGGGAAAACTGTCATACAGCCCGCATTAATACTCTTTCTCCCAGCAGGAATAACAGCGAAAAGTCTCCCCCTACAACGAGCGGCCATCAACAACGCAGGCAGCCACTTCAACGGGAACCACACATGCTGCGGGGAAACCAAACTGGATCTGCTCCGCCTTTATTCACTGCTGATGAAATGATGCAGTTGGTCCAGCAAAACCTGGTTGCCGTGAGTGAAATGGGAAAAAAAGTTGATGCCCTGTTTAAATTAGTACACCTCCTTATTGCCTCATCCAAGGGGCAAATAAATGTTAATGAGGAATGCCATGCCTAATACAAGAAATGCTAGACGAAATTCCAGAATTTACTCAGAAGATCCCACTCAGCCAATAGCAAATGCAGGCGTCTCCCTATGCAAATCATTCAAAATTGCGTATTGGAACGCCTGTGGCCTTGGCAACAAATTCCCTGAAGTAGAACTTTTTATTCAGCAAAATAAATTAGACTTAATGATTATTACTGAAATCCGCCTTGCCTCTAACTTCGACCCACTTACCACCACCATTAACAAAGCACACATAAATGGCTACGTTCTATACACCGCCACACACCCCACCAAAAGAAGTGGTGGCACGGCCGTGTACATAAAGGCAGATCTTAAACATATAGCCTTGCAGCCAATATTAGAAGACTACTTACAAAGCTGCCCACTAGCCATCACAGTTGGCAATAGGGAAGAAATAGTTATAGCCCCAGTTTATCTTCCACCTCAACATAATTGGTCTGATGTCCATTTTAATAAGTTATTCGACCACATAAAAAAACTATCGTATAGCTCCAAAATTATTATATGCGGGGATTGGAACGCAAAAAACCCCTGGTGGGGAGGCATGAGATCCTGTGCAAGAGGCAGGAACCTCTTGCGATCGATTCACTTAAATAAACAGCTAAACGTACTAGCGACTGGAGGCGCCACTCACTACCCCTTTGATAGTAGAAAAAAGCCATCAGCAATTGATTTCGCAATCTATTCAGGCATTCCTAGCGATAGGATTCGTACACATTCCATAGTTGATCTGCAGTCTGACCACCTCCCTATTGTCATTGAGTTGGCTGTAAATGGATTCTTTGAAAACAGCGCCAAAAAACGTCGGCTCCTACCACCCAGAGCCAGCGTTAAAAAATTCCAGCGTGTTCTATCAGATTCAATTCACCTCAACACCGAAATTTCTTCAGGGGAGGACATTGAGCTCGTAATTGATTCCCTCTACAACAAAATTTACTGTGCGGCTGCGGCAGCTTCCCAAAATAGAAGCTCGCGTACTCATCATCGGCCAGGGCAAATCATTCTTAGTCAACGTCTTCAGAATCAACTTGATGCCAAAAATATTAGTAAGCGTAATTTTATTGCCAGGCCCACTCCAGAAAATCGGAAAATATATAATTCACACAGTCGTGCCTTTTCTAAATCCGTGCAGGAGGAAAAAACTAAAATTAACAACAAAATGTTTAACAACATCGACCCAACGGACCGCTATCGCGCCCAAAAACTCTGGAAAATTGCTAATCGTTTCAAGAGAAAACCGGAGCCAAACTGGCCCTTAAAAATCAAGTGTGAAAATGGTGGTGGTAGTAGTAGGGAAACATTTACTTGGACAAAGACAAGCGAGGAGAAAACTGAAGCTTTCGTTAAGCACCTTGAAGAAAGGTTTACACCAAAACTAACAACTTCAGCTGAATATAGGGATACTGTAATTTCTGAGTCAAGAGAAATCATTAGGCATAAGAAATTAATCACGACGACTAGGTGGCTGCACAGGGAGAATTATGGGGGAGACCACCCTGTTGCTGACGTGCGGTTTAAGCCAATTACACCTGCAGAAGTTTATCTAGAGATTAAACTCCTACAAAATAAAAAGGCCCCGGGGGAGGACCGGATTGAAAATAGTCTCATCAAAAAACTTCCCCATAAAGCCGTAATTTTTATTACCTACATTTACAACTGCATCCTTAGATACGGGCACTTTCCCTCAAAATGGAAGTGCGCATACATCTCCATGATTAAAAAACCCGGAAAAAGTCATCATGAGGTTGACTCGTATAGGCCAATCAGCCTCTTGGCTGGCTTCTCCAAAATTTTTGAGGTGCTCCTAATGAAAAGGATGTTCAGGTGTAAGGACTTTGAGGATGCAGTCCCCGCTCACCAGTTCGGCTTTCGGAGGGGGCACAGCACAGAGCAACAACTATTTAGAGTGACTCAGTTCATACAGAACGCTTTCAAACAAAAGCTTCACTGCTCTGCTGTTTTTATAGATGTTAGTGAAGCGTTTGACCGTGTTTGGCACCAAGGTCTGCTCTTGAAGCTCGCTAAGCTACTACCTTACTGCCTCCTCAAAACTCTTGATAGCTACCTCACAAACCGCACATTTATTGTCAACGGATACAACGGGCACCAATCCAGAATTGGAACCATTGCCGCGGGTGTCCCTCAAGGCAGTGTCTTGGGACCCATATTATACACAATTTATACAGCAGATATGCCGCTCCCAAGCTCCGTTGAACGAACCCTTTTCAAAGAACAGGTGGACCATAAATTCATGCTGCTCTCAACATATGCGGATGATACTATCATCATGTGCGCAGACAAAGCAGCGCACATAGCTATCAACACAAACACCACCTATCTATACGAAATCACAGAATGGGCGTCAGACTGGGGCATTACCCTCAATGCGAACAAAACAGTACACGTTATGTTTTCAAACCGCACCGTCTCGGTCTCACGAGGGCCTAAGGCTCCATTAATTCATGGCAAGATAATCCAAAGCCATTTTAAACACCGTTACCTTGGGCTTTTACTGGACAAGAGGCTTAAACTTAACCACCATACCACCCAACTCGCTAACAGAGTACGTGCCTCTGCCTACGGACTAAACTGGATACTGGGGAAGCAAAGTAAGCTCCCAGCCGCAAGCAAGGCACTACTTTATAAGCAGATGATTGCGCCAATCTGGCACTATGCCCTCCCAGTCTGGGGCCCCTTGGTCTCCAAAACTCAATTCAAAAAAATTGAAGTTTCCCAGAACAAAATCTTACGCTGGGTGGTGCAAGCTGGCCGCTACACAAGAAACAAGGTTATACAAAGCTGCTATAAGGTAAAATCGGCACAGGAGGTACTTGACGACGCTAGTGGCAGGCTCGCCAACTCCCTCTATGCACACCCGAATGCAGAAGCCAGAAATCTTCTTATAGATTTATTTACTCCAAATAACCAGGATCTTCCTGTGTACAGCAAACAACTTGAGACGCATTTCGCACCTTTGCGACAACTTCTGCTCCAGCAGCCGGAACAACACCAGCAGGTAGTGCCCACATTAATTCGCCTTGACCAGCAACAACAAAAACAATACAGTCTGCAGCAGGATCAGTTGCGAGTTGAGCAGCAAGAAAACAACGCCCGACAAAGACAAGAACTTGCGATTTCGTCTGGTACACCTCAGGAACGACCATCGATAGATTGGGTCAATCATCAATCACGGCTAGTCAGAAGCGGCTCAATCAGCCGTTGGGACATGGCTCGCAAAATCCGCTTCCAGCCGGAATACATCCAAAGGCTTATTATGAGCCCGCTATTACCGTCCGAGATCCAACCGCCAACGCCAGAGGAGCAACTCGAGGCTGGCCTCAACAGGCTAAAACTGCGTCTGGAAAAGGAACTATTAGACACAGATGATTCTGCCGACGTCGCCAACACGGCTACAAGGCCGGATACTGGCGAAATCAGTAGCTGCGATACTTTAGGTCCTCCAGAAGTACCGACTCACACCAACTTAGCAGCGCTACTCCCTCCTGGTGCGAGAGATAAAATCATAGTTAACAGCGCATATGAAATTCAGCGACTTTCTGCTCACCAGCTGACTGATACCTCTGCCGCTGCCCCAAGACTGACAGGCAACACAGACATCAGCTCCAATACTCCAATGCAACCAAATTCGATTGCAGCTGAGATATCTCCTCCTAGTGCGAGAAAAATAACTGGAGTTAAAAACCAACAGCCACGTTTGCACTGGTTTACCGCTGCTACCGAGTTTCCTACTTCTGCTCCTTTGAACCCGTTGGAAGGCACTGCCACAAACTCTGCAGCCGGACTAGCCCCAACGCTTTTATTCGGCAACACCATATCTGATGATTGGAGCTGCGTCTCCTGCGTTCCAGACTCATCAGCCCAACCACCGCCATTGGCATCAGAAACGGGGACCAGCTCGCCTCATAGTGCACAAAGAAACTGGCAAGTCTCTGATCGTCAGCTGATTGGACGCTCCCTCAACGCCGGCAGCACTGCTCCAATCCCGGCTACCGGCGAAACCACTCTGAGTTCTCCAGAAGCTCCAGCGAGCATTGGTTTGTTTTCTCTACTCCCTCCTGGTGTGTGAGATGAAATTGTAAGTGGGAGCGTACACAAAAACCGGCAATCTTATACTCACCAGCTGACCGGCGCACCTGCTGCTGCCCCAAGTCCAACAGATGGGAAAAATAGTCGAAACTAACAAACCAGCGACCACAAGCGCACGGGCCTGCTGCTGTCATTGAGTTTCTTCTTAGCTGACAGGCAACGCTGACATCAGCTCCAATGCTCTAGGACCCCAAAATTCGATTGCAGCCGAGATATCTCCTCCTGATGATGCTCCACGCCTGGCTACTAACGCCATCATCGACTCCGCTACACTGGACTCTGATGTGCCAGCAAACACCAACTCTGCTGCGCTTTTTTCTCCTGGTGTGAGAGATAAGATTACAGTCAGCAACACACACGGAAATTGGCGATTTCTTACTCACCCCACTGGCTCCTACTGCTTGGCTTACTGCGGGAACTGATACTCCCACTACTGCTCCTTTGGTCCCGTTGGATGGCATCGCCACAAACTCCGCAGCTAGCTTCTCCCCAACAGATGTATCCGGCAACACCACATCTGCTGGCTGGAGCTGCACTGATGTCACCAAAAATTGGCACCTACTTCAGCCTTGGTTGGCGCCTCCTGCGTTCCAGACTCTGCAGCACAAACACCGCCCACAGCAGCAAAAACGGGTCCCAATTGGCTCCCCAGTGTGCAAGAAACCTGGCAAATTCCTGGACACCAGCTGACTGGATGCTCTGTAGACACTGGCAACACTGCTCCAAGCCTGGCTGCTGGCGTAATCACTAGCTGCGTTACTCCCTCATGATGCAAAAAAAAAAAAAAAA
>Dsan_HetA
GTTAATAAAAAATATTTTAAATTGCCTAAAATTGTTTATAACAATTACAATTTAAAATACAATCGAAAGTACAAAGCAAACGAAAAATAAACGGGACAGTTAAGTGAAAATCTCCACAAGTGAAAAGACAAAAGCAAAGCTCAAATAGCAAAGTTAATAAAAAATATTTTAAATTGCCTAAAATTGTTTATAACAATTACAATTTAAAATACAATCGAAAGTACAAAGCAAACGAAAAATAAACGGGACATTTAAGTGAAAATCTCCACAAGTGAAAAGACAAAAAATTCCCGGCCGCAAAATTTATACAGAAACAATACGACAAACAATTAAAATAAACCATTAAAATAAACATATTAAAAAGCATATAAATTCGGTTTTTTCGGTGAAATACTTTGAGACAAATCGACAAACTCAGCGAGCTGCAGATTTTATTAAAGAAGAGGAGCCATAAAGAAGAACCATAAAGAGGAGCTATAAAGAGGAACCAGAAAGAAGAGCCATAAAGAAGAACACTAACGTCGCAAAGAAGGAAGAACGCAAAAAAGAGGCAAAGAAGGACTAGCAAAGAAAAGGAATTGTACCAAAGGACCCGCCAAAACCAAAGTCAGGGTATTTATACCACAAAAAGTATCGTTCCTTTACATATAGTCAGCAGATATTATGGCCCATGTAATACTCTCTGACGATTCTTCAAATGACGAGGCGCTCTCTCTTTTCTCGAGCCCAGAAAGTCAAAATACCCCTTTCTACCTGGAAATCTCGCCCATGTCCCATAATTCTAACAACTCTCAGTTTAATATCAGTATAATAAACATGAAAAAATCGCCTTCCAAATCTGCAATTAACAGTCTAAAAAACCCTTCCGAGGCTGCTATAAAAATTATAAATTCACTTACATATAAGGGGAAAGAGAATAGAGAAAACAAAAATGCCCAAAAAGACCCGCTCTTCCTTACTAATACTAATAAAGAAACAGCTGGCGCCAAAAGTAGCGTCTCAAATGGGCCAGTGGTTTCCCCTCTTTCTATCACACATACAAATAGGGGGAAAAAATTGACAACAGCTCACAACACTAATGCAGCTGAAATTACTAATACCAATACGGATGACAAAAAGAGCGGCGCTCTTAGAAATTTCCCTTTCCCCACACATGAAGACAACAGCATGGAGAGAAACCTCAGCACATCTACAAAAATTGGCTCTAAAAGCATTTCCCCTCACTCTCTCTCACCTACACACACAAGCAAGGTTATTAACATAAGCACAAACAGCCGCTCAAAAAGTCCCGCGCTTGCAAATGCTGACACACTACATAAACTAGCCAATATATATGACAATAGCAGGGACCACAACCAAGGTGAAACACAACATAAATTTATAACTCGCAATACTTTTTTCCAAAACTTATATCCTAAACCTGACATTTCCAAACTAAGCTTAAAAAAGAAACCCACCATTCTCGCGGAAACTACAAAAAAGCAAAGCATCTCCCCCCAACTGAAAGGCGCTTCTTTGTGTTCCCCGGTTCAGGCTAATTTAAATTCCAAAGTCACCACTACTCACTCTATGGGTAACACATCTGCATCCAGAACCCTCAACCGGCCTGCAGCCAAGCGGGACCTTTTTAATTCACCCCCCAATAGCACGAACGCACCGCCTATGAGTTTTTCGGAAGTGGTGGCCGGAACCGGTCCAGGAATTGTGGCATCCTCTGATCCGGCACCAATTACGAAAACCCCGGGCAAGCGCCCAAATACCAACATGGACATGGGTAGCTTTAGCTATAAAACGCCCAATAAAAAAGCATGTGTGCCCACCAATTTTGCGACCCCAAACCCTTTCCCCCCCCTAGCCACCCCCATCTTTAAAAGTAAGGCGGCCAAAAGTATTGTCGAGGAAATAAAAGCCCCCCGCCACCCAGTCGAGAGTGAAAAGGCCTCTGCACGCAGCGCACCGGCGCAAACTGAAATTGCCCCCCCTCCCCCTAAAAATTCGGCTACCGAACTGCCCCCGTGGCAAATAGTGCCACAGAGCCGCAGGGCCCCCCCTATTCATATAGAAAACGTTAGGGAAATTGTGCCACTACTGGAAAAACTAAATTACTCAGCAGGGGTAGACAGTTTTACAACAAAAACGTCTATAGGAAACGGTGTAACTATTCAGGCGAAAGACTTGACTGCACATAGAACAATTAAAGACATACTAGCTAAAAGTGGCATCCCATTCTATTCAAACCAGAATAAATCTGAAAGGGGTTTCAGAGTTGTTATTCGTCACCTGCACCCCTCTACCCCTTGCTCGTGGATCACTAGCGAGCTGCAGAAGCTCGGCCTCCAGACTAAGTTCACAAGGAACATGACAAATCCTGCAACTGGTGGCCCGATGCGGATGCATGAGATAGAAATTGTCTCGGCCGTGGACGGAAGCCACCTTCGGATCCTCTCCATCAAACAGCTTGGCGGACAAAAAGTGGAAATAGAAAGGAAAAACAGGACGAGGGAACCGGTCCAGTGTTTCAGGTGCCAGGGCTTCAGGCATGCTAGGAACACATGTATGAAGCCCCCAAGGTGCATGAAGTGCGCTGGCCAGCATTGGTCTAGTGAGTGCACTAAGCCAAGATCAACCCCCGCCACCTGTTCAAACTGCCAAGGAAACCACATCAGCGCATATAAGGGGTGCCCTGCCTATAAGGCAGAGAAGCAAAAATTAGCAGTTAATAGAATAGATTTTCACAAAATTAGGACAATAATGGACGCAAAAAGCAACAATAACGAACGGCAGCCCCCCCCCCTTTTCAACAAGACCCCCCGACTACCTTATAGTACCGAAATGGCCGAAGCCCGAAAGGAAGCCGCCAGGAAGTCTGCAATGAACCCGTTCCGGCAAAATGTGAAGGATAGTAGACCAAATCTACCACACTTTTCCTCACATGAAGCTGCAATCCAAAAACGCCTAAATAAATGGCGCCGGAATGCAAACAAGTCCTCCACAAATGGCAGGGCCAAGGTCAAGGCCCCAAACATGACTAGAAACCCAGCGCAAAGACATCTGGAAAAATTCCAGAACAGGCTTCGAAATGATCAAAATGTGCATAAGGAACAGAAAAATGTAGAAAAAAAAATGGAGCGCAAACAGGGAAATCATGACAGCCCCCCGACAACGAGTAGAGCTGCTATGGCAAACCTGAAGCCAAGGATTGTGAAGGAGACAACGCCCTCACCCCAAAATACCAACACTCTTCCGAAAAATAGTCACCCCGACGACCCAGTCATTAAACTAGCAAATAGAGTCGACAATTTGGAAAAGAAAATTGATATTTTAATGGCTTTAATTATACAAGGAAGACAAAATGACCCTGACATGGAAACGTCGATGTAACTGTATTTAAAACAAAACTATTAAAAGACTGAAAAGAAAAAGACTCCGACGGCGTTTTTAGCAACTATGTCCTAGTGGCAGAAACTCGCCAAATCTCCCTCTTGACAACCTGTAAACAAGGAAATAACTATATATAATATTATATAAAATATTAAAACGACACTCACCAGCAAGCAATCCGGACTAAAAAATCTCTTGACAATGTATTCCTGCTGACCCCTACGAAGAAGACGTGAAGGATGCCACCCACTAGGACCCGCACAGATGAATCTGGAAGTAGATGGACAGGAGAAGGATCAACGCGCGGCATAAACATGATGAATTTAAGTCGACTCATTGCAGCAGCGTATGCAAAACGTCACTTTTCTGAACTTTTTGCTGCAGATCCTTTGAAATGCCCAGAAACAATGTCCTGAAACAACAGCTGAAATCCCTACGAAAGCCATACTGGACTGCAAAGGACGACCCAACTTGGCGTAATTGAAAAACTAACTTTTTGGCATTTAGAACACAAAAAACATACAATGTTTTGACGCAGTCTCCTTATTGGGATTCCCCCACGTTTTTACAGACCCTAGGCGTGGTGCTGCCGACCCGGCAAAAGGTCGAAATCGTAACCCCTGAATTTGACTTTTTTTTCCCTCAGAAATGCAATAATGACAAAATCTTTGTTAAAGATTGAAATAATTTAATCAAAACATAAAACAGAGTACTATATAATAATATATATAAAAATTCACAATGTTTTGATGCCGTCCCTATGTCAAGAAGTTCCCTCGATTTTATTGACCCTTGGCGCGGCGCTGCCGACCCGGCAAAAGGTCAAAATCGCGACCCTTAAATTCGAATTTTTCCTGGTAGCGTTGATTATACTGACAATGTCCCTGAAAAAGAATAACAAATTAATAAAAGCATAAAACTACGCAACCTACTACTTCCCTACTAGGCGCAACGGAAAATGAAGTTTTTGGCACCTAAAACATTAAAAACCTATAATGTTTAGATGCCGTCTCCACATCGGGGTGCCCCTTTGTCCTTCTGAACTCTAGGTGCGGCGCTGCTGGCCTGACAAAGGGTCAATTTCGCGACCCTTGAATTTGACATTTTCTGGCAGCAACGGTGTACAGACAAAGTCCCTGAAAAATTACAAAACAATTTATAAAACAAATTTATAAAAACACAAAGCTACGCAACTTACCATTTCCCGACCCGGTGAAATGGAAAACGACGATTTTGCATCCAAAACATAAAAAAAACGTATAATGTTTTGATGCCGTTTCCATACTGGGATGCCCCCTCGTCCTTCCGAGTCCTAAGTGCGGCGCTGCTGACCCGGCAAAAGGTCAAAATCGTGACCCTCAAATTCGACTTTTTCCTGGTAGCAACAGTATACTAAAATATCCCTGAAAAAGTACAAAATAAATTAATAAAAGCGTAAACTACGCAACTTACTACTTCCCGACTCGGCGCAAGGAAAATGATTATTTTTTGCACCTAAAACATTAAAAAACGTAAAATGTTTTAATGCCGTTTCCATGTTGGAATGCCCCCTCGTCCTCCTGTATCCTGGGAGCGGCGCTGCCGACCCGGCAAGAGGTCAATATCGTGACCCTTAAATTCGACTTTTTCCGGGCAGCAACGGTATACAGACAAAATCCCTGAAAAAGAACAAAATAAATTAACTACATCAGAAAACTAAATGTATAAACAAACCTACTGACATATACGAACCTCCCAAACGATGATTATCATAAAACCATGGCAATGTCTCCCTTCCCAAATCCCACCGGACAAATCTGAAAAATCCTGGACAATCTGGACCTGAAAAAGAAAAGACAAAAACTAAAATCAGACAAAACAAAACTAAACACATAGATATACTTATCTAATCCAATTTTCTGCATCCAATTCCATGGACTTTTACGAGCGACGGCCCAAAGCAAAGCATCTTGGCCCGGCGACCATAAGATGCTTCCTTTTCCCTGGCGAGATGACCCACAGAAGCGACGACCCTGGTGACTCCAAACAAATGACGACTTTCTCGCCGTTACCCTGTTGAACTCCAGCTGAAATGCAGCAACTTCCCTGACCCTGGAATAAGACGGCGGCGCGGGAATCCACTGCGCATTGAAGAACTCCAGCTGAAATGCAGCAACTCCCTGGACCTTGGAACAAGACGGCGGCGCGGGAATCCACTGCGCTTTGGACCTTTTGACGGCTGGCGATGAGACCCATGGGCGGGTTGGCGGCCTCCTGCAATTTATCTGGCAGACGCGGTGCTGCTGGCAACAACAAACTCCACGAAAGCGATGTTTTCTCTGCCCAAAAAAAAGCAGACTCCATCGCCAAATGTTGCCAGCGGACCCAAAGAAATCTAAATTGACGGCGGCGCGGGATTTTCACACGAAAATAAAAATCTGACGACTGGTGAAACTGCTGTAACTAAAATGAAAACTCAAACGCAAAATAACGGCCGCTGTAGTGGTAAAAAGTACCACATTTGACAGCCGGCAAAAATTCCACCATGAATACTACTTACCAGAAATGCTGGCCCAACTCGAAATTTCGAATTTCGCGCGCAGCCTGCGGCTGCAAAAAAAACTGGGACAAAGAAACTCCCATTCCCCACCGGCAATGACTCCCGAGGTTCGATGCTTCCGTCCCTCTGGCGGGGGCATCTGAAAAAAGAAATAAAACTAATATTATACTTAATTAAATTGAATAATGTAAATTGGAACTTCAAAATGTAAACAAACCAAAATGTAAACAAACTAAAAACCATATGTTAATGTTACCATCCACGCAATGTTTATAAGTAAGAAAATACCAAGACATGTATACTTACCACACCTGTCCAACCCTCACACTCATCCCCACAAATGTACAAACTCAAAAACGAAAATAATTGTACCTAGATATTGCACTCTGTGTAATCACAGGCAAATAAATGCGTGGATGCGGGGCAGAAATAAATCATTCTGTCTCCGTACTTTCACCAGAAACGTCAAATAGAAACATCTCAAAAA
>Dsan_HetAb
GCAAAGTTCAAATAGCAAATTTAATAAAAAATATTTTAAATTGCCTAAAATTGTTTATAACAATTACAATTTAAAATACAATCAAAAGTACAAAGCAAACGAAAAATAAACGGGACATTTAAGTGAAAATCTCCACAAGTGAAAAGACAAAAAATTCCCGGCCGTAAAATTTATACAAAAGCAATTCGACAAACAATTTAAAATAAACAATTAAAATAAACATATTAAAAAGCATATAAATTCGGTTTTTTTCGGTGAAATACTTTGAGACAAATCGACAAACTCAGCGAGCTGCAGATTTTAACAAAGAAGAGGAGCCATAAAGAAGAACCATAAAGAGGAGCCATAAAGAGAAACCATAAAGAAGAACCATAAAGAAGAACCCTAACGTCGCAAAGAAGGAAGAACGCAAAAAAGAGGCAAAGAAGGACTAGCAAAGAAAAGGAATCGTACCAAAGGACCCGCCAAAACCAAAGCCAGGGTATTTATACCACAAAAAGTATCGTTCCTTTACATACAGTCAGCAGATATTATGGCCCAAGTAATTCTCTCTGACGACTCTTCAAATGATGAGGTGCTCTCTCTTTTCTCGAGCCCAGAAAGTCAAAATACCCCTTTCTACCTGGAAATCTCGCCCATGTCCCATAATTCTAACAACTCCCAGTTTAATATCAGTATAATAAACATGAAAAAATCGTCTTCCAACTCTGAAATTAACAGTCTAAAAAACCCGTCCGAGGCTGCTATAAAAATTATAAATTCACTTACATATAAGGGGAAAGAGAATAGAGAAAACAAAAATGCCCAAAAAGACCCGCTCTTCCTTACTAATACTAATAAAGAAACAGCTGGCGTCAAAAGTAGCGTCTCAAATGGGCCAGTGGTTTCCCCTCTTTCTATCACACATACAAATAGGGGGAAAAAATTGACAACAGCTCACAACACCAATACAGCTGAAACTACTAATACCAACACGGATGACAAAAAGAGCGGCGCTCTTAGAAATTTCCCTTTCCCCACACATGAAGACAACAGCATGGAGAGAAACCTCAGCACATCTACAAAAATTGGCTCTAAAAGCATTTCCCCTCACTCTCTCTCACCTACACACACAAGCAAGGTTATTAACATAAGCACAAACAGCCGCTCAAAAAGTCCCGCGCTTGCAAATGTTGACACACTACATAAACTAGCCAATATATATGACAATAGCAGGGACCACAACCAAGGTGAAACACAACATAAATTTATAACTCGCAATACCTTTTTCCAAAACTTGTATCCTAAACCTGACATTTCCAAACTAAGCTTAAAAAAGAAACCCACCATTCTCGCGGAAACTACAAAAAATAAAAGCATCTCCCCCCAACTGAAAGGCGCTTCTTTGTGTTCCCATGTTCAGGCTAATTTAAATTTCAAAGTCACCACTACACACTCTATGGGTAACACATCTGCATCCAGAACCCTCAACCGGCCTGCAGCCAAGCGGGACCTTTTTAATTCACCCCCCAATAGCACGAACGCACTGCCTATGAGTTTTTCGGAAGTGGTGGCCGGAACCGGTCCAGGAATTGTGGCATCCTCTGATCCGGCACCAATTACGAAAACCCCGGGCAAGCGCCCAAATACCAACATGGACATGGATAGCTTTAGCTATAAAACGCCCAATAAAAAAGCATGTGTGCCCACCAATTTTGCGACCCCAAACCCTTTCCCCCCCCTAGCCACCCCCATCTTTAAAAGTAAGGCGGCCAAAAGTATTGTCGAGGAAATAAAAGCCCCCCGCCACCCAGTCGAGAGTGAAAAGGCCTCTGCACGCAGTGCACCGGCGCAAACTGAAATTGCCCCCCCTCCCCCCAAAAATTCGGCTACCGAACTGCCCCCGTGGCAAATAGTTCCACAGAGCCGCAGGGCCCCCCCTATTCATATAGAAAATGTTAGGGAAATCGTGCCACTATTGGAAAAGCTAAATTACTCAGCAGGGGTAGACAGTTTTACAACAAAAACGTCTATAGGAAACGGTGTAACTATTCAGGCTAAAGACTTGACTGCACATAGAACAATTAAAGACATACTAGCTAAAAGTGGCATCCCATACTATTCAAACCAGAATAAATCTGAAAGGGGTTTCAGAGTTGTTATTCGTCACCTGCACCCCTCTACCCCTTGCTCGTGGATCACCAGCGAGCTGCAGAAGCTCGGCCACCAGACTAAGTTCACAAGGAACATGACAAATCCTGCAACTGGTGGTCCGATGCGGATGCACGAGATAGAAATTGTCTCGGCCATGGACGGAAGCCACCTTAGGATCCTCTCCATTAAACAGCTAGGAGGACAAAAAGTGGAAATCGAAAGGAAAAACAGGACGAGGGAACCGGTCCAGTGTTTCAGGTGCCAGGGTTTCAGGCATGCTAGGAACACATGTATGAAGCCCCCAAGGTGCATGAAGTGCGCTGGCCAGCATTGGTCTAGTGAGTGCACTAAGCCAAGATCAACCCCCGCCACCTGTTCAAACTGCCAAGGAAACCACATCAGCGCATATAAGGGGTGCCCTGCCTATAAGGCAGAGAAGCAAAAATTAGCAGTCAACAGGATAGATTTTCACAAAATTAGGACAATAATGGACGCAAAAAGCAACAATAACGAACGTCAGCCCCGCCCCCCTTTCAACAAGACCCCCCGACTACCCTATAGTACCGAAATGGCCGAAGCCCGAAAGGAAGCCGCCAGGAAGTCTGCAATGAACCCGTTCCGGCAAAATGTGAAGGATAGTAGGCCAAACCTACCGCACCTTTCTTCACATGAAGTTGCCATCCAAAAACGCCTAAATAAATGGCGCCGGAGTGCAAACAAGGCCTCCACAAATAGCAGGACCAATCTCAAGGTAAAGGCCCCAAATATGACTAGAAACCCAGCGCAAAGGCACCTGGAAAAATTCCAGAACGGGCTTCGAAAGGAACAAAAAAATGTAGAAAAAGCTATGGAGCACAAACAGGGAAAAGACGACAGCCCCCCGACAACGAGCAGAGCTGCTTTGGCAAATCTGAAGCCAAAGATAGTCAAGGAGACAACGCCCTCACCACAAAATATCAACACTCTTCCAGTAAATAGCCAACCCGACGACCCAGTCATTAAACTGGCAAATAGAGTTGACAATCTGGAAAAGAAAATTGATATATTAATGGCCTTAATTATACAAGCAAGAAATCCGGACGAATAAACCTTTTGACGACGTATTCCTGCTGACCCCCACGATGAAGACGCGAAGGATGCCACCCACTAGGACCAGCATAGACGAATCTGGAAGCTGATGGACAGGAGAAGGATCAACGCGCAGCAAAAACATGATGAATCTAAGTCGACTCATTGCAGCAGCGTATGCACAACGTCACTTATCTGAATTGTTTGCTGCAATTCCTTTGAAATGTCCCAAAACAGCAGCTGCAATCTCTACGAAAGCCATACTTGACGACAAAAGACGACCCGACTGGGCGTAATGGACAAACTAACTTCTTGACACTCATAACACAAAAAACATACAATGTTTTGATTCAGTTTCCTTATTGGGATTCCCCCCCGTTTTTACAGACCCTAGGGGTGGTGCTGCCGACCCGGCAAAAGGTCGAAATCGTAACCTCTATAATTGACTTTTTTCCTCCAGAAATGCAATATCGACAAAATCTCCGTTAAAGATAGAAATACTTTAATCAAAACATAAAACAGAGCACTATATAATAATATATATAAAAATCCACAATGTTTTGATGCCGTCCCTTTTCCAGGAAGCCACTCGATTTTATTGACCCTTGGTGCGGCGCTGCCGACCCGGCAAAAGGTCAAAATCGTGACCCTTGAATTTCGACTTTTTCTGGTAGCAACGATAACACTGACAATATCCCTGAAAAAGAAAAACATATTAATAAAAGCATAAAACTACGCAACCTATTACTTCCCTACTAGGCGCAACGAAAAACGAAGCTTTTGTCACCTAAAACATAAAAA
>Dsan_TAHRE
CGTCAAAAAACACCAGAAACGTCAAAAAAATCAAATAGCAAAGTTAATAAAAAATATTTTAAATTGCCTAAAATTGTTTATAACAATTACAATTTAAAATACAATCGAAAGTAAAAGCAAACGAAAAATAAACGGGACAGTTAAGTGAAAATCTCCGCAAGTGAAAAGACAAAAGCAAAGTCCAAATAGCAAAGTTAATAAAAGATATTTTAAATTGCCTAAAATTGTTTATAACAATTACAATTTAAAATACAATCGAAAGTACAAAGCAAACGTAAAATAAACGGGACATTAAAGTGAAAATCTCCACAAGTGGAAAGACAAAAAATTCCCGGCTGGAAAATTTATACAGAAACAATTTGACAAACAATTTTCATAAACAATTAAAATAAACATTTTAAAAAAAAAGCATATAAATTCGGTGATTTCGGTGAAATATTTTGAGACAAATCGACAAACCCAGCGAGCTGCAGATTTTAATAAAGAAGTGGAGCCATAAAGAAGAACCATAAAGAGGAGCTATAAAGAGAAACCATAAAGGAGAACCATAAAGAAGAACCCTAACGTCGCAAAGAAGGAAGAACGCAAAAAAGAGGCAAAGACGGACTAGCAAAGAAAAGGAATCGTACCAAAGGACCCGCCAAAACCAAAGCCAGGGTATTTATACCACAAAAAGTATCGTTCCTTTACATATAGTCAGCAGATATTATGGCCCAAATAATTCTCTCTGACGACTCTTCAAATGACGAGGCGCTCTCTCTTTTCTCGAGCCCAGAAAGACAAAATACCCCTTTCTACCTGGAAATCTCGCCCATGTCCCATAATTCTAACAACTCTCAGTTTAATATCAGTATAATAAACATGAAAAAATCGTCTTCCAACTCTGCAATTAACAGTCTAAAAAACCCTTCCGAGGCTGCTATAAAAATTATAAACTCACTTACATATAAGGGGAAAGAGAATAGAGAAAACAAAAATGCCCAAAAAGACCCGCTCTTCCTTACTAATACTAATAAAGAAACAGCTGGCGCCAAAAGTAGCGTCTCAAATGGGCCAGTGGTTTCCCCTCTTTCTATCACACATACAAATAGGGGGAAAAAATTGACAACAGCTCACAACACCAACGCAGCTGAAACTACTAATACCAACACGGATGACAAAAAGAGCGGCGCTCTTAGAAATTTCCCTTTCCCCACACATGAAGAAAACAGCATGGAGAGAAACCTCAGCACATCTACAAAAATTGGCTCCAAAAGCATTTCCCCTCACTCTCTCTCACCTACACACACAAGCAAGGTTATTAACATAAGCACAAACAGCCGCTCAAAAAGTCCCGCGCTTGCAAATGCTGACACACTACATAAACTAGCCAATATATATGACAATAGCAGGGACCACAACCAAGGTGAAACACAACATAAATTAATAACTCGCAATACTTTTTTCCAAAACTTATATCCTAAACCTGACATTTCCAAACTAAGCTTAAAAAAGAAACCCACCATTCTCGCGGAAACTATAAAAAATAAAAGAATCTCCCCCCAACTGAAAGGCGCTTCTCTGTGTTCCCCTGTTCAGACTAATTTAAATTTCAAAGTCACCACCACACACTCCATGGGTAACACATCTGCATCCAGAACCCTCAACCGGCCTGCAGCCAAGCGGGACCTTTTTAACTCACCCCCCAATAGCACGAACGCACTGCCTATGAGTTTTTCGGAAGTGGTGGCCGGAACCGGTCCAGGAATTGTGGCATCCTCTGATCCGGCACCAATTACGAAAACCCCGGGCAAGCGCACAAATACCAACATGGACATGGATAGCTTTAGCTACAAAACGCCCAATAAAAAAGCATGTGTGCCCACCAATTTTGCGACCCCAAACCCTTTCCCCCCCCTAGCCACCCCCATCTTTAAAAGTAAGGCGGCCAAAAGTATTGTCGAGGAAATAAAAGCCCCCCGCCACCCAGTCGAGAGTGAAAAGGCCTCTGCACGCAGCGCACCGGCGCAAACTGAAATTGCCCCCCCTCCCCCCAAAAACCCGGCTACCGAACTGCCCCCGTGGCAAATAGTTCCACAGAGCCGCAGGGCCCCCCCTATTCATATAGAAAATGTTAGGGAAATCGTGCCACTTTTGGAAAAGCTAAATTACTCAGCAGGGGTAGACAGTTTTACAACAAAAACATCTATAGGAAACGGGGTAACTATCCAGGCGAAAGACTTGACTGCACATAGAACAATTAAAGACATACTAGCTAAAAGTGGTATCCCATACTACTCAAACCAGAACAAAACTGAAAGGGGTTTCAGAGTTGTCATTCGCCACCTGCACCCCACTACCCCTTGCTCGTGGATCAATAGCGAGCTGCAGAAGCTCGGCCACCAGACTAAGTTCACAAGGAACATGACAAACCCTGCAACTGGTGGCCCGATGCGGATGCATGAGGTAGAAATCGCCTCGGTCATGGACGGAAGCCACCTTCGGATCCTCTCCATTAAACAACTAGGCGGACAAAAAGTGGAAATAGAAAGGAAAAACAGGACAAGGGAACCGGTCCAGTGTTTCAGGTGCCAGGGCTTCAGGCATGCTAGGAACACATGCATGAAGCCCCCAAGGTGCATGAGGTGCGCTGGCCAGCATTGGTCTAGTGAGTGCACCAAACCCAGATCAACCCCCGCCACCTGCTCAAACTGCCAAGGAAACCACATCAGCGCTTACAAGGGGTGCCCTGCCTATAAGGCAGAAAAGCAAAAACTAGCAGTAAACAGGATAGATTTTCATAAAATTAGGACAACGATGGACGCTAAAACGAACAATTACGAACGACAGCCCCCCCTCCCCTTCAACAAAACCCCCCGACTACCATATAGCACCAAAGCAGCCGAAACCCGAAAGGAAGCCGCCAGGAAGTTTGAAATGAATCCTTTCCGGCAAAATATTAAGGATGCCAGACCATATCATATACGACCTACAACACACGATGCCGCCATTCAAAAACGGCTGAATAAATGGCGCCGAAATGCGGACAAGGGACCCACAAAAAATAGGATAAACTCTAAGGACAATTCCAAGCCGCTACCCCCAAAGACCCCAAGAAACCCGGCACAAAGACACCTCGAGGCCTTCAACGACAAGCTACGCAAGGAAAGGAGTGATACCAAAGACCAAGCTCGCGATGGAATGACGACAAGCCCCAGGAGGGGTGACTACGGCAGCCCGCCAACAACAAGCAGAGCTGCCAGACTAAACTTCAGACCAAGAACGATAAAGGAAGCCACCGTCGAGCCTGAGGCCGGGCAAAAGCACTCGCAAAGAGGACCTCCTGACGACCTGAACCTTGCGCAACGCGTACTGGCAATGGAGAAGAAAATTGACGCACTAACGGAACTCCTATTCAAAAGCCTCGGAACCAACAAAAATCTGACCACAGTACATCCCATGTCCTTCTAAAAACCATAAACCATAAACCATACAAATCTACGCAAAATAAACTAGCACCATGACATCAAACACTAACAATACACACTCTATCAATACCCTCAAAATAGGGTATTGGAACTCCTGTGGAGTCTCCAACAAAAAAGACGAGCTGGAAGCCTTCATAAAAAAAGAGGGTATCCAGATCATGATGGTTACAGAAACTAAGCTAGAACGGAATTCCACGATACTCAACTTCAAAGGTTTCCACACCTACCTCGCACAAAACCCAACAGCACACAGGAAAGGCGGCACGGCCACCATTGTCAGCCAATCTGTCCGACACACCTGCCTAAATCCCATCGAGACAGAGTTCTTGCAAAGTGCACCCATAGCCCTAATCCCCTCAAACTGCATACGCGCAAACATGACAATTGTTGCCCCAATCTATTGCCCGCCGGTGTATAAGTGGACTCCAGAAAACTTCCAAAAGCTCTTCAGCCACTTTGAAACGCTGCTGGATGGCAAGTCCAAATTTATCCTTGGCGGCGACTGGAACAGCAAGCACAGGTGTTGGGGAAACTACTCATCCTGCGAAAGGGGTAGATCTCTAATGCAGGCTATTATGCAAAATAAAGGCCTCGACGTAGTCGCCACCGGACAAGCCACCCATTTTCCTTTCGATAGGAGAAAACAACCGTCTGCCCTTGACTTTGCTATATGCAAGGGCCTCCGCAAACGAATCTCAAGGACCTTCTCCTCCAATGACCTCAGTTCCGACCACCTCCCGATCCAAATAATCCTCGATCCTGACGAAGTACATTTCAAAAAGACAACTAATGCTATATTAAATAGGAACACAAACATGACTAAATTCAAGAAAATTTTAGAAGATAAAATGTTACTAAATACAGAAATACGGACTGGACAGGACATTGACGATTGCATTGATATCTTTCTCAATAACATAAAATCTGCAGCCAGCGAAGCCACCCCCAAAAACCGCCATCAAAACAACCCAAGGGAAAATTACCGAAGGAAGGAAACAAACTCCAATCTGGATACTGCTACCTCTCGTCTTCTGGAAGAAAAAAAGGAGTTAAATAGGATCTTCAGATCAGCAGGAACGGAAGAGGCTAAAAGGTGGTTCAAGGCAGCGCAAAACAGACTGGCAAAGGAAATAAGAAAAATCAAAACAAGCCAAATCAACACTAAGCTACAACACATCGACCCAACAGACAGATATAGGATGCAGAAACTATGGAAATGGACCAATGATGTCAAGAAACAGCCGCAACCCATCTGGCCACTGAAGAAGGACGTCGACTGCACAAGCCCAAGGTCAGCTAGCCCCTGGACTAGGACGCTTGAGGAAAGAGCGGAAGCATTCGCCTCCCACCTAGAATCGCGCTTCAAGGCAAACCAAAGGAACAACACTGACGACCGGGAAAACATCAAAAAAGAACTGGACAAATACAAATCAATGAAGCTGCGGGACGAATCAGGCAGCAGCAGACCCCAACCTGTTACTCTAGCCGAACTGGACGTGCTGATCAAATCCCTAGAACCAAAGAAAGCCCCGGGCGCTGACAACATAAGCAACAAGGTCATTGGCAACCTCCCAAAAAAGGCCAAGATTTACCTCATCCTCATTTATAATAAAATGCTTAACACTGGCTACTTTCCAAAAAAGTGGAAGCATGCCTGTATTTCCATGATTTTAAAACCCGGAAAATCGCCTTCACTTCTTAACTCCTACCGACCCATTAGTCTGCTCTCTGGACTATCCAAGATTTTCGAGCGCATTATCCTAAACAGACTATTTAAAATCGAATCCTTCTCCAAAGCAATCCCAAATCACCAATTTGGTTTCAGAAAAGGACACGGGGCGGAACATCAACTAGCCAGAGTCACAAAATTCATCCTAGAAGCCTACGAGGAAAAGGAAGTATGCTCAGCCACTTTCCTAGACATAACGGAAGCATTTGACAGAGTATGGCACGACGGACTACTCCTTAAACTAACAAAACTCCTCCCTAACCAATTGTTCATACTACTGGAATCATATCTGACAGACAGGACTTTCCAGGTCAGAGTCAACAACGAAACGTCCTCCAGAATTGGCACCATCAATGCGGGAGTGCCTCAAGGCAGTATTCTGGGACCAGTCCTGTACTCAATATACACATCGGACATGCCACCCCCTATCCTTAAAGGATACATTCGCAACATATCTCTACCTGACTACCAACCTAAGAATATCATCCTCGCAACCTACGCAGACGACACCATAATTATAAGCCGCTCAAACAACCCTCGGACCGCAATAAACATAAATCAAACGTACATAAATACATTTTGTAGATGGGCAAAGAAATGGGATATTGCAATAAACGGAAAGAAGACAGGCCACGTCTTATTTTCCCTTAAAGAAAAAACAGAAAACATTTACACCCCCCCTACCGTTGACGGGCAAAGGGCCACCAAACTCAGCAAACACGGCTATCTTGGAGTTATACTCGATCGTAAGCTGACTTTTGGGGCGCACCTCATCCTGCTAAAAGGGAAAATTATAGCCGCATATAAAAGACTGGAATGGCTTATAGGTAAAAATAGTCACCTACCTAAAAAGACAAAACTACTCCTGTGGAAGCAAATTATTTCCCCCATATGGCATTATGCCATTGCGATCTGGGGGTCCCTCACTTCAGCCACCCAAACCAAAAAAATACAAACCCTAGAAAACAAACTCATAAGAAGGATCATAAATGCAAACAGATACACCAAACAATTAACAATTAGGGAAAAATATAATATAAAATCCTTTGACGAAGTATTTGACCAAGCCAGCAAACGATATGCCAACTCTATTGCCGACCACGAAAACCCACTAATAAAAGAACTACTGACAAAATCCTACAAGCCCATTAGACTGGCAGCAAGTAGAACTAGGTATGTAAATCAATACACAAAATACCTACTGCCTCTCCTACAAAACATCCCAAAGCCTCCTGACGAACCCACGTACAAATCACTATACAGTTACACGGATATAGAGGAATTAGAAATAGTCTCTAAATTAAGGTACGACTATAGACAGACCCTTCCTACTCTTCTTCAACTGGAGGACGAAGAAATGGAAGCGAGAGACTGCAAAGCAGAGGAGGAAAGGAAGGAAAGGGAAAAAGAAGAAAGGAAAAAAGCCCTGGAGAAAGGACCACCAGATAGATGGTGCGAATTACTCATAAACAAATTCAGCAAAATGTACAAGAAAGGAATGATCACCAAAGAAAGGGTCATGGAACTAATGCTCGGCCAACCCCCCACAGTGATCAAACTAGTCATCCCTGACTACGAACCTTAACAAACGTCGACATAAACCGCTCCCCAAAAAATGCAGCTCATACAACAAAATAGAAAGTTATGGCTGAATATTACGTATTCGAAATGCTTAACTGCTCTTTATTCTAAAAAAAAAAAAAAACTAAATTGAGGGTATATCTTCTGGTATCTAAGCTTAAAACCAAAGGAAAAGCCTGCCAAAGTAGCTAATACACATTACAAGTTATCAATCAAGACATGTTCACTACTTAAAATCTACATTAAAGCTATGGATGCGGGCTATTTCACTGAAACAATAATACCCAAGCGACAGCAAAGTGTCTTCATCTCTATCCTAATGACCTGCGAAACACGGACGAAGTACCCCCTCGACGACTCATCCCTGCTGACCCCGACGAAGCGCATATGAAGGATGTCACCCAACAAGACTAGCAAAGATGTATCTAGAAGCAGACGGACACGCGAAGGATCAAAGTGCGGCAAAAACATGACGAAACTTAGTCGACTTATTGCAGCAGCGTATGCACAACGTCACTTATCTGAACCTATTGCTGCAGATCCTTTTGCTGTAGATCCCTTGTAAGGTCCTGAAACAATCAGCGACAATCTCCCCTAAAGCCGTACTCGATTACAAAAGACGACCCGACTTGGCGTAGTGGACAAACCAACTCATTGACACTTAGAACACAAAAAACATGCAATGTTTTGACGCAGTTTCCTTATTGGGATTCCCCCACGTTTTACAGACCCTAGGAGTGGTGCCACCGACCCGGCAAAAGGACGAAATAGAAACCTCTAAAACTGACCTTTTTCCCTCAGAAATGCAATATTGACGAAATCTCCGTTAAAGATTGTAATAATTTAATCAAAACATATAACAGTGTAATATATAATAATATATATAAAAATGCACAAAGTTTCGATGCCGTCCCCATGTCAAGAAGCACCCTCGTTTTTATTGACCCTTGATGCGGCGCTGCCGACCCGGCAAAAGGCCAAAATCGTGACCCCTAAATTCAACTTTTTTCTCGGTAGCAACTAAAATATCCCTGAAAAAGAATAACAAATTAATAAAAGCATAAAACGATGAAATCCACAACTCACCTACTAGACGCAATCGAAAAACGAAGTTTTTGGCAACTAAAACATTAAAAACGCATAACTTTTTAATGCCATTTCCATGCTAGGATGCCCCCTCGTCCTTCTGAATCCTAAGTGCGGCGCTGCTGGCCTGGCAAAAGGTCAAAAGCATGACCCCTGAATTCGACTTTTTTCCTGGCAGCAACAGTACACTGAAAACATCCCTGAAAAAGAACAAAATTAATTAATAAAAGCGTAAACTATCCAAATTTCAAACCTACCGACATATACGAACCTCCCCAACGATGCTTCTTATAAATCCATGGCATCGCTTTCCTACCCAAATCCCACCGGACAAATTTAAAATCCTGGACAATCTGGACCTGCAAAAGAAAACAAAAACTATAATCAGACAAAACAAAAATAAACACATAGATATACTTATCTAACCCAATTTTCTGCATCCAATTCCATGGACATTTACGAGCGTCGGCCCAAAGCAAAGCATCTTGGCCCGGCGTCCATAAGATGCCTCCTTTCCCTGGCGAGACGACCCACAGAAGCGACGACCCTGGTGACTCCAAAGCAATGACGACGCTCTCGCCGATACCCTGATGAACTCCAGCTGAAGCGCAGCAACTCCCTGGACCCTGGAATTAGACGGCGAGCGGGAATCCACTACGCACTGAAGAACTCCAGCTGAAATGCAGCAACTCCTTGGACCTTGGAATAAGACGGCGGCGCGGGAATCCACTTCGCTTTGGACCATTTGACGGCTGGCGACGAGACCCATGGGCGGGTTGGCAGCCTCCTGCAAATTAAAATCTAAACTGACGGCGGCGCGGGATCTTCACACGAAAATAAAACACTGACGACTGGTGAAACTGACGACTGGTGAAACTGCCGTAACAAAAATGAAAACTCAAACGCAAAATAACGGCCGCTGTGGTGGTAAAAAGTACCACACTTGTCAGCCGGCCAAAATTTACACCATGAATACTTACCAGAAACGCTGGCCCAACTCTTTCCTTTTAAATCTGCGCGCAGCCTGCGGCTCCAAATAACTGGGACAAACAACTCCCTTTCACCACCGGCAATGATTCCTGAGGCTCGATGCTTCCGTCCTTCTGGCGGGGGCATCTGAAAATAGAAACAATATAAATGTTAAACTTAATTAAATTGACAAATGCAAATTTCCTAAACCTTTAAAATGTAAACAAACAAAAACCATATGTTAATGTTACCATCCATGCAATGTTTATAAGTAAGAAAATACCAAACCATGTAAACTTACCACACCTGTCCAACCCTAACACTCATCCCCAACAATGTACAAATTCAAAATCGAAAATAATTGTACCTAGATATTGCACTCTGTGTAATCACAGGCAAATAAATGCGTGGATGCGGGGCAGAAATCATCATTCTGTCTCCCGTACTTTCACCAGAAATCAAAAAAAAAA
>Dsan_TAHREb
ACAAAAGCAAAGTTCAAATAGCAAAGTTAATAAAAAATATTTTAAATTGCCTAAAATTGTTTATAACAATTACAATTTAAAATACAATCGAAAGTACAAAGCAAACGAAAAATAAACGGGACATTTAAGTGAAAATCTCCACAAGTGAAAAGACAAAAAAATTCCCGGCCGTAAAATTTATACAGAAACAATACGACAAACAATTAAAATAAACAATTAAAATAAACATATTAAAAAGCATATAAATTCGGTTTTTTCCGGTGAAATACTTTGAGACAAATCGACAAACTCAGCGAGCTGCAGATTTTATTAAAGAAGAGGAGCCATAAAGAAGAACCATAAAGAGGAGCTATAAAGAGGAACCAGAAAGAAGAGCCATAAAGAAGAACACTAACGTCGCAAAGAAGGAAGAACGCAAAAAAGAGGCAAAGAAGGACTAGCAAAGAAAAGGAATTGTACCAAAGGACCCGCCAAAACCAAAGTCAGGGTATTTATACCACAAAAAGTATCGTTCCTTTACATATAGTCAGCAGATATTATGGCCCAAGTAATTCTCTCTGACGACTCTTCAAATGACGAGGTGCTCTCTCTTTTCTCGAGCCCAGAAAGACAAAATACCCCTTTCTACCTGGAAATCTCGCCCATGTCCCATAATTCTAACAACTCTCAGTTTAATATCAGTATAATAAACATGAAAAAATCGTATTCCAACTCTGCAATTAACAGTCTAAAAAACCCTTCCGAGGCTGCTATAAAAATTATAAATTCACTTACATATAAGGGGAAAGAGAATAGAGAAAACAAAAATGCCCAAAAAGACCCGCTCTTCCTCACTAATACTAATAAAGAAACAGCTGGCGCCAAAAGTAGCGTCTCAAATGGGCCAGTGGTTTCCCCTCTTTCTATCACACATACAAATAGGGGGAAAAAATTGACAACAGCTCACAACACCAATGCAGCTGAAACTACTAATACCAACACGGATGACAAAAAGAGCGGCGCTCTTAGAAATTTCCCTTTCCCCACACATGAAGACAACAGCATGGAGAGAAACCTCAGCACATCTACAAAAATTGGCTCTAAAAGCATTTCCCCTCACTCTCTCTCACCTACACACACAAGCAAGGTTATTAACATAAGTACAAACAGCCGCTCAAAAAGTCCCGCGCTTGCAAATGCTGACACACTACATAAACTAGCCAATATATATGACAATAGCAGGGACCACAACCAAGGTGAAACACAACATAAATTTATAACTCGCAATACTTTTTTCCAAAACTTGTATCCTAAACCTGACATTTCCAAACTAAGTTTAAAAAAGAAATCCACCATTCTCGCGGAAACTACAAAAAAGAAAAGCATCTCCCCCCAACTGAAAGGCGCTTCTTTGTGTTCCCCTGTTCAGGCTAAATTAAATCTCAAAGTCACCACTACACACTCTATGGGTAACACATCTGCATCCAGAACCCTCAACCGGCCTGCAGCCAAGCGGGACCTTTTTAATTCACCCCCCAATAGCACGGGCGCACTGCCTATGAGTTTTTCGGAAGTGGTTGCCGGAACCGGTCCAGGACTAGTGGCATCCTCTGATCCGGTACCAATTACGAAAACCCCGGGCAAGCGCCCAAATACCAACATGGACACGGACAGTTTATGCTATAAAACGCCTAATAAAAAAGCATGTGTGCCCACCATCTTTGCGACCCCAAACCCCTTCCCCCCCCTTGCTACCCCCATCTTTAAAAGTAAGGCGGCCAAAAGTATTGTTGAGGAAATAAAAGCCCCCCGCTACCCAGTCGAGAGTGAAAAGGCCACTGCACGCAGCGCACTGGCGCAAACTGAAATTGCCCCCCCTCCCCCTAAAAATTCGGCTACCGAACTGCCCCCTTGGCAAATAGTGCCACAGAGCCGCAGGGCCCCCCCTATTCATATAGAAAATGTTAGGGAAATCGTGCCACTTTTGGAAAAGCTAAATTACTCAGCAGGGGTAGATAGTTTTACAACAAAAACATCTATAGGAAACGGGGTAACTATCCAGGCGAAAGACTTGACTGCACATAGAACAATTAAAGACATACTAGCTAAAAGTGGTATCCCATTCTATTCAAACCAGAATAAAACTGAAAGGGGTTTCAGAGTTGTCATTCGCCACCTGCACCCCACTACCCCTTGCTCGTGGATCACTAGCGAGCTGCAGAAGCTCGGCCACCAGACTAAGTTCACAAGGAACATGACAAACCCTGCAACTGGTGGCCCGATGCGGATGCATGAGGTAGAAATCGCCTCGGCCATGGACGGAAGCCACCTTCGGATCCTCTCCATTAAACAACTAGGCGGACAAAAAGTGGAAATAGAAAGGAAAAACAGGACGAGGGAACCGGTCCAGTGTTTCAGGTGCCAGGGCTTCAGGCATGCTAGGAACACATGCATGAAGCCCCCAAGGTGCATGAAGTGCGCTGGCCAGCATTGGTCTAGTGAGTGCACCAAGCCCAGATCAACCCCCGCCACCTGCTCAAACTGCCAAGGAAACCACATCAGCGCATACAAGGGGTGCCCTGCCTATAAGGCAGAAAAGCGAAAACTAGCAGTAAACAGGATAGATTTTCATAAAATTAGGGCAACGATGGACGCTAAAACGAACAATTACGAACGACAGCCCCCCCTCCCCTTCAACAAAACCCCCCGACTACCATATAGCACCAAAGCAGCCGAAGCCCGAAAGGAAGCCGCCAGGAAATTTGAAATGAATCCTTTCCGGCAAAATATTAAGGATGTCAGACCATATCATATACGACCTACAACACACGATGCCGCCATTCAAAAACGGCTGAATAAATGGCGCCGAAATGCGGACAAGGGACCCACAAAAAATAGGATAAGCTCTAAGGACAATTCCAAGCCGCGACCCCCAAAGACCCCAAGAAACCCGGCACAAAGACACCTCGAGGCCTTCAACGACAAGCTACGCAAGGAAAGGAGTGATACCAAAGACCAAGCCCGCGATGGAATGACGACAAGCTCCAGGAGGGGTGATGATGGCAGCCCGCCAACAACAAGCAGAGCTGCCAGACTAAACTTCAGACCAAGAACGATAAAGGAAGCCACCGTCGAGCCTGAGGCCGGGCAAAAGCACTCGCAAAGAGGACCTCCTGATGACCTGAACCTTGCGCAACGCGTACTGGCAATGGAGAAGAAAATTGACGCATTAACGGAACTCCTATTCAAAAGCCTCGGAACCAACAAAAATCTGACCACAGTACATCCCATGTCCTCCTAAAAACCATAAACCATAAACCATACAAATCTACGCAAAATAAACTAGCACCATGACATCAAACACTAACAATACACACTCTATCAATACCCTCAAAATAGGGTATTGGAACTCCTGTGGAGTCTCCAACAAAAAAGACGAGCTGGAAGCCTTCATAAAAAAAGAGGGTATCCAGATCATGATGGTTACAGAAACTAAGCTAGAACGGAATTCCACGATACTCAACTTCAAAGGTTTCCACACCTACCTCGCACAAAACCCAACAGCACACAGGAAAGGCGGCACGGCCACCATTGTCAGCCAATCTGTCCGACACACCTGCCTAAATCCCATCGAGACAGAGTTCTTGCAAAGTGCACCCATAGCCCTAATCCCCTCAAACTGCATCCGCGCAAACATGACAATTGTTGCCCCAATCTATTGCCCGCCGGTGTATAAGTGGACTCCAGAAAACTTCCAAAAGCTCTTCAGCCACTTTGAAACGCTGCTGGAAGGCAAGTCCAAATTTATCCTTGGCGGCGACTGGAACAGCAAGCACAGGTGCTGGGGAAACTACTCATCCTGCGCAAGGGGTAGATCTCTAATGCAGGCTATTATGCAAAATAAAGGCCTCGACGTAGTCGCCACCGGACAAGCCACCCATTTTCCTTTCGATAGGAGAAAACAACCGTCTGCCCTTGACTTTGCTATATGCAAGGGCCTCCGCAAACGAATCTCAAGGACCTTCTCCTCCAATGACCTCAGTTCCGACCACCTCCCGATCCAAATCATCCTCAATCCTGACGAAGTACATTTCAAAAAGACAACTAATGCTATATTAAATAGGAACACAAACATGACTAAATTCAAGAAAATTCTAGAAGATAAAATGCTTCTAAATACAGAGATACGGACTGGACAGGACATTGACGATTGCATTGATATCTTTCTCAATAACATAAAATCTGCAGCCAGCGAAGCCACCCCCAAAAATCGCCATCAAAACAACCCAATAGAAAATTACCGAAGGAAGGAAACAAACTCCAATCTGGATACTGCTACCTCTCGTCTTCTGGAAGAAAAAAAGGAGTTAAATAGGATCTTCAGATCAGCAGGAACGGAAGAAGCTAAAAGGTGGTTCAAGGCAGCGCAAAACAGACTGGCAAAGGAAATAAGAAAAATCAAAACAAGCCAAATCAACACTAAGCTACAACACATCGACCCAACAGACAGATATAGGATGCAGAAACTATGGAAATGGACCAATGATGTCAAGAAACAGCCGCAACCCATCTGGCCACTGAAGAAGGACGTCGACTGCACAAGCTCAAGGTCAGCTAGCCCCTGGACTAGGACGCTTGAGGAAAGAGCGGAAGCATTCGCCTCCCATCTAGAATCGCGCTTCAAGGCAAACCAAAGGAACAACACTGACGACCGGGAAAACATCAAAAAAGAATTGGACAAATACAAATCAATGAAGCTGCGGGACGAATCAGGCAGCAGCAGACCCCAACCTGTTACTCTAGCCGAACTGGACGTGCTGATCAAATCCCTAGAACCAAAGAAAGCCCCGGGCGCTGACAACATAAGCAACAAGGTCATTGGCAACCTCCCAAAAAAGGCCAAGATTTACCTCATCCTCATTTATAATAAAATGCTTAACACTGGCTACTTTCCAAAAAAGTGGAAGCATGCCTGTATTTCCATGATTTTAAAACCCGGAAAATCGCCTTCACTTCTTAACTCCTACCGACCCATTAGTCTGCTCTCTGGACTATCCAAGATTTTCGAGCGCATTATCCTAAACAGACTATTTAAAATCGAATCCTTCTCCAAAGCAATCCCAAATCACCAATTTGGTTTCAGAAAAGGGCACGGGGCGGAACATCAACTAGCCAGAGTCACAAAATTCATCCTAGAAGCCTACGAGGAAAAGGAAGTATGCTCAGCCACTTTCCTAGACATAACGGAAGCATTTGACAGAGTATGGCACGACGGACTACTCCTTAAACTAACAAAACTCATCCCTAATCAGTTGTTCATACTACTGGAATCATATCTGACAGACAGGACTTTCCAGGTCAGAGTCAACAACGAAACGTCCTCCAGAATTGGCACCATCAATGCGGGAGTGCCCCAAGGCAGTATTCTGGGACCAGTCCTGTACTCAATATACACATCGGACATGCCACCCCCTATCCTTAAAGGATACATTCGCAACATATCTCTACCTGACTACCAACCTAAGAATATCATCCTCGCAACCTATGCAGACGACACCATAATTATAAGCCGCTCAAACAACCCTCGGACCGCAATAAACATAAATCAAACGTACATAAATAAATTTTGTAGATGGGCAAAGAAATGGGATATTGCAATAAATGGAAAGAAGACAGGCCACGTCTTATTTTCCCTTAAAGAAAAAACAGAAAACATTTACACCCCCCCTACCGTTGACGGGCAAAGGGCCACCAAACTCAGCAAACACGGCTATCTTGGAGTTATACTTGATCGTAAGCTGACTTTTGGGGCGCACCTCATCCTGCTAAAAGGGAAAATTATAGCCGCATATAAAAGACTGGAATGGATTATAGGTAAAAATAGCCACCTACCTAAAAAGACAAAACTACTCCTGTGGAAGCAAATTATTTCCCCCATATGGCATTATGCCATTGCGATCTGGGGGTCCCTCACATCAGCCACCCAAACCAAAAAAATACAAACCCTAGAAAACAAACTCATAAGAAGGATCATAAATGCAAACAGATACACCAAACAATCAACAATTAGGGAAAAATATAAAATAAAATCCTTTGACGAAGTATTTGACCAAGCCAGCAAACGATATGCCAACTCTATTGCCGACCACGAAAACCCACTAATAAAAGAACTACTGACAAAATCCTACAAGCCCATTAGACTGGCAGCAAGTAGAACTAGGTATGTAAATCAATACACAAAATACCTACTGCCTCTCCTACAAAACATCCCAAAGCCTCCTGACGAACCCACGTACAAATCACTATACAGTTACACGGATATAGAGGAATTAGAAATAGTCTCTAAATTAAGGTACGACTATAGACAGACCCTTCCTACTCTTCTTCAACTGGATGACGAAGAAATGGAAGCGAGAGACTGTAAAGCAGAGGAGGAAAGGAAGGAAAGGGAAAAAGAAGAAAGGAAAAAAGCCCTGGAGAAAGGACCACCAGATAGATGGTGCGAATTACTCATAAACAAATTCAGCAAAATGTACAAAAAAGGAATGATCACCAAAGAAAGGGTCATGGAACTAATGCTCGGCCAACCCCCCACAGTGATCAAACTAGTCATCCCTGACTACGAACCTTAACAAACGTCGACACAAACCGCTCCCCAAAAAATGCAGCTCATACAAAAAAAAAGGGAGGAAGTTATGGCTGAATATTACGTATTTGAAATGCTTAACTGCTCTTTATTCTCATTACTCAAAATCTACATTAAAGCTATGGATGCGGGCTATTTCACTGAAACAATAATACCCAAGCGACAGCAAAGTGCCCTCATCTCTATCCTAATGACCTGCGAAACACGGACGAAGTACCCCCTCGACGACTCATCCCTGCTGATCCCGACGAAGCGCATATGAAGGATGTCACCTAACAAGACTAACAAAGATGTATCTAGAAGCAGACGGACACGCGAAGGATCTACGTGCGGCAAAAACATGACGAAACTAAGTCGACTTATTGCAGCAGAGTATGCACAACGTCACTTATCTGAACCTTTTGCTGCAGATCCTTTTGCTGTAGATCCTTTGTAAGGTCCTGAAACAATCAGCGGCAATCTCCCCGAAAGCTGTACTCGATGACAAAAGACGACCCGACTTGGCGTAATGGACAAACCAACTTTTTGACACTTAGAACACAAAAAACAGGCAATGTTTTGACGCAGTCTCCTTATTTGGGATTCCCCCACGTTTTTACAGACCCTAGGAGTGGTGCCGCCGACCCGGCAAAAGGTCGAAATAGAAACCTCTAAAACTGACTTTTTTCCCTCAGAAATGCAATATTGACGAAATCTCCGTTAAAGATTGTAATAATTTAATCAAAACACATAACAGTGTAATATATAATAATATATATAAAAATGCACAAAGTTTCGATGCCGTCCCCATGTCAAGAAGCACCCTCGATTTTATTGACCCTTGGTGCGGCGCTGCCGACCCGGCAAAAGGTCAAAATCGTGACCCCGGAATTCAACTTTTCTCCCGGTAGCAACTACAATATCCCTGAAAAAGAATAACAAATCAATAAAAGCATAAAACGACGAAATCTACAACTTACCTACTAGACGCAACAGAATACGATGTCTTTGGCACCTAAAACATTAAAAACGTATAATGTTTTGATGCCGTTTCCATATCGGAATGCCCCCTCGCCCTTCTGAATTCTGGGTGTGGTGCTGCCGGCCCGGCAAAAGGCCAAAATGGTGACCCTCAAATTCGACCTCTTTATAATAGTAGTGGTATAATGAAAATATCCCTGAAAAAGTACAAAATTAACTAACATCAACAGAACACTAAATGTATATACAAACCTACCGACATACATGAACCTCCCCAACGATGCTTCTTATAAATCCATGGCATCGCTTTCCTTTCCAAATCCCACTGGACAAATTTAAAATCCTGGACAATCTGGACCTGCAAAAGAAAAGACAAAAACTAAAATCAGACAAAACAAAACTAAACACATAGATATACTTATCTAATCCAATTTTCTGCATCCAATTCCATGGACATTTACGAGCGTCGGCCCAAAGCAAAGCATCTTGGCCCGGCGTCCATAAGATGCCTCCTTTCCCTGGCGAGACGACCCACAGAAGCGACGACCCTGGTGACTCCAAAGCAATGACGACGCTCTCGCCGACACATTGATGAACTCCAGCTGATGTGCAGCAACTCCCTGGACCCTGGATTAAAACGGCGACGCGGGAATCCACTACGCATTGAAGAACTCCAGCTGAAATGCAGCAACTCCCTGGACCTAGGAATAAGACGGCGGCGCGGGAATCCACTGCGCTTTGGACCATTTGACGGCTGGAGATGAGACCCATGGGCGGGTTGGCAGCCTCCTGCAAACTAAACCTAAATTGACGGCGGCGCGGGATCTAAACACGAAAATAAAAACACTGACGACTGGTGAAATTGCTGTAACAAAAATGAATACTCAAACGCAAAATAACGGCCGCTGTGGTGGTAAAAAGTACCACATTTGACAGCCGGCTCAAATTCACACCATGAATACATACCAGAAACGCTGGCCCAACTCTTTTTAAACTGGCGCGCAGCCTGCGGCTCCAAATAACTGGGACAAACAACTCCCTTTCCCCACCGGCAATGACTCCCGAGGCTCGATGCTTCCGTCCTTCTGGCGGGGGCATCTGAAAATAGAAACAATACAAATTTTAAAACTTAAATTAACTGACAAATGCAAATTTCCTAAACCTTAAAAATGTAAACAAACAAAAACCATATGTTAATGTTACCATCCACGCAATGTTTATAAGTAAGAAAATACCAAACCATGTATACTTACCACACCTGTCCAACCCCCACACTCATCCCCACAAATGTACAAATTCAAAAACGAAAATAATTGTACCTAGATATTGCACTCTGTGTAATCACAGGCAAATAAATGCGTGGATGCGGGGCAGAAATAAATCATTCTGTCTCCGTACTTTCACCAGAAACGTCAAAGAAACATCTCAAAAA
>Dsan_TART
GCTGACATGAAATCTTACGATTTTGAAAATATTGTATTAAATGAAAATAAAAATACCATATTGCCAGATCCTTTATTTGTTGATAAATGCGGAAATACTGCTAATACCACAGAAGCCAATGAAAAAAAGCCTGCCAATAGCCCCTTCCCCATTTCCATTATCAAGAATTTTAGCACTTCCTCGCCACTAACACATGTAGACACGCCTACACAAGAAGATGACGCCAGTGCATTCAATACATTGAAAGCAGCTAAAACAGCTAGAATAATTTCTCCCACACACACACAGATAAAGCCCGCCAAACCCTCGCCCCCTTCCAAAGAATTAAGCACAAACTCAGCACCCAAAACTCTTAGCTACACAGACAAAATTACAGTAACACAGAAAAATCTACCCGACAAAACACATGTAGACACACCTACACAAGATGACGACATTAATGCAACCAAAGCATCAAAAACCGCCAAAATAATTTCTACACAGTTACACCTACGTGAAACCAAGCCAACACAGCCCGCCAAAGACCCCTCACCCCGCACCCAAAAGCCTATTGCAAACAAAGCAGCCGAGACACTCACCCACACAGACAAACTCATAGCATCACAAAACCTAGTTCCCGCCAAAACACATATAAACTCCCCCACACAATATAATGACACTAATGCAACCAAAGCATCAAAAACCGCTAAAATAAATTTCTCTTCACACTCACACCAAAGTGAAACCAAGCCAACACAGCCCGCCAAAAACATTTCACCCCTCACACAAAAGCAAATCACAAGCGAAACAGCCGGGACACACACCCATACAGACAAACACAAAAACACAGCATCACAAAATCTCTTTTCCGCCAAAACACACATTAACTCACCCACACAACATAACGACACTAGTGCAGCCACAGCATCAAAAACCGCTAAATTAATTCTCTCCCCACACTCACACCTAAGTGAAACCAAGCCAACACAGCCCGCTTTAAGCCCCTCACCCCTCTCCCAGAAGCAAATAACAAGCATAGCAGCCAAGACACTCACCCACACAAACAAACACACAGCATCACAAAACTTTATTCCCGCCAAAACACATATAAACATACCCACACAATATAACGACACCAATGCAACCAAAGCATTAAAAACCGCAAAAGCAGCTTCTCCCTCCCACACATACTCACGCCAGACAAAACCAATAAAGCCCGCCATAAACGCATTGCATGCCGCCCAAGACACAAACCCAAGCCCAGCAATCAGTGCTGTCACTTACACAGACAAACCCACAGCTACTCAGAATATTTTTCCTGTCAAAACTTTTGCAGAGCTGATTAGAGAAAATGCAAAACGCTCACCAACTCCAATGCAAAATCCCCCTCAAGCAAAACATGACTCTGCCGCCCTCGGACGCCCTCCGACTGCAGCTAGAAAAAATCTAAATAAAACACTGATTTCTCCTAAAACTCCTGGGAAGCGCCGTGGGGACTGTCTTGATGAAGGCCTACTTCAAACCTCTAACAAAAAGGTTAGAATACGCGACGACTTCTCTGATGATGATCTGGGGGTCACAAACCTACTCTCTGAAACACCCTTATTCAAAAGCAAAGCAGCTATTAAGATTCGGCAAGACTCGAGAAGAGAATCCCTGCAGAAGTCAGCTGAAATGGACACAGCTCCAGCAATAAGTCCCTCAAACGCAGCAGCCGATCCCGACCTACCGCCCTGGAAAACTGTTCCAGCTAGCAGAAAACCACCATCAATCTTCCTGTCCAATATACAGCAGATTATCCCGCTAATAGAAAAACTAAACTATAAAGCCGGGGTAAATAGCTTTACTACCAAGTCTGAACTTGGCAACAATATTAGAATCCAGGCTAAAACGATGGACGCCTACAATGCAATTCAGAATGTCCTCCTTGAAGCAAACATTCCCCTACACTCTCACCAGCCAAAGAGTGCAAAGGGCTTCCAAATTGTAATTAGGCACCTCCACCAGTCAACCCCGACCAAATGGATTGAAAGCCAACTTCAAGACATCGGTATAGCTACAAAATTTATCAGGGCAATGCAGTTTAGGGACACGAGAAATCCTATGCGCATCCATGAGGTTGAGGTTGTACCCAAGGCTGACGGCAGCCATCTTAAGGTCCTGCTAATAAAATCCCTTGGAGGACAAACGGTCAAGGTTGAAAGGAAACGGGTATCGAAGGATCCTACACAATGCCATCGCTGCCAATGCTTTGGACACACAAAAAATTATTGCAGAAACCCGTTTAAATGTATGAAATGTGGCCAGCTGCACGCCACGGTCTCATGCACCAAACCCAAAAACCTTCCGGCTACTTGTGCAAACTGCAATGGAAGCCACGTTAGCAGCTATAAAGGATGTCCTGTTTTCCAAGAAGCAAAGCAAAGACTATCTATCAACAAAATGCAATCCCTTCACTCACAACCCACCCACCTTCAGACCCCCCGCAATAAACATCCCTACCCAAAACCCACCCACATTCAGACGCCCCTCAATAAGCAGCCCTACACACACCCCCTCCCTCGCACATTAGTAAACAACACAAAACTACCTGCCAAAAGAATCCAAGGAAAGAAGATATCGCAAAGGAATCTATCTATAAATAAACGCTTAAACAGAATCAGGACATTGGACAGAAAACCGAGGAATGAGACAAGCCCGCCGACAACTAGCAAAAAGGTCTTGGCCTCTCTAGAAGAAAGCAGAAAAAACCCAAATAGCGCCCTAAACCCGGCCAACACCCATCTCACTCATTTCCGCCCACCACCATTAGCACAAAATATTCCTAATGACGAATCTAAGGAGGTGAGTGGGGAGCAATACCTTTTAAATCGCATTGAAGGGATGGAAAAGAAGCTCAACAACCTTCTTGAAATCGTCACCCGCCTACTAAGCCAAGGAAAAGACTGTCCAAAGTCTCCAAAAAATCCTTTCCGAGATCCAATCTTCGTTTAAATGCTCTTTCTAGTAACATCAGAAAGTGACGTCTCCTATGACTCGGGAGTGCAACAGGGACATCCTTAAAATCGCTTTCTGGAATGCTGGTGGGATCAACAATAAAATAGATGAGCTTAAGCTGTTCATTCTAAATATTGATGCCCACATAATCATAGTCACCGAAACTAGACTAGACAACAATTCTACCAAACTAGAGCTGCCAGGATATTTCACATACTTAGCCCAAAATCCTGCCTCTAGCAAGAGAGGAGGAGTCGCCACGATAGTAAACAGTAGTCTCCGCCACATGGCCTTAGAACCGATTGAAAAGGAATGCATACAGAGTGCCCCAATAGTATTACTGCCTGAAAACAACAGACGCAGCGAAATGATTGTAATAGCATCTGTCTACTGTCCGCCTTCGCTAAGCTGGTCGCCCCACCATTTTACTGACGTTCTCAATTTTGCTGAGAAAACTATGGGAGGGCAGACTAAGCTCATTCTATGTGGCGACTGGAACGCAAAACATAGACAATGGGGTTGTATACGCGCCTGCCAACGTGGCGCCGCACTCTACGATGCAATTCAAGCAGACTCCATGGCTGAAATCGTCGCGACTGGCAGCGCTACACATTTCCCGCACGATACAAGGAAAAGCCCGTCAGCAATAGACTTCTCGATATGTAAACGGCTTGGCAGGTATGAAAAAAGAATCTCCTCAAGTGCACACCTATCCTCAGACCATCTTCCCATCTTACTTGAGATAAACCTAGATATAAAAACCATCTCCCTGCAAAAACAAAACAACAATATCCTCAAGAAAACAACGAACATTGAGCTCTTTAAGAACGTTCTAGAAAGGAAGATACTTCTAAACACTGAGATAAGGGTAGCAGAAGACATAAATGACGCCATAAACATCTTTATTAAAAACATCAAGGACTCGGCTGCTGAATCAACTCCCTCCCCAAGAATTCCTGATAACCACAGAAGAAGATATGGGCAAGCTAACAGAAATAGTCATACGCTCACACTAGACGAAAACACAAGCAGATTGCTGGAAGAAAAACGTATACAAAGTAGAATTTTTAAAGCTACTAGAACGAACGAGGACAAAACTAAACTAAAAGCAGCTGAAAATCGACTTAAAAAAGCAATTAAAATCTTAAGAGAAAAGAGAATCAATGAGCAAATTGAAGGAATTGACACAAATAACCCGGACAGAATGAGGAAAATTTGGAGGCTGCTAGATGAAGGGAAAAAAATGAATCAACCCAACTTTCCCCTCAAATTAGAAACCAAAAAAGGCCCTAAATGGACTAAAACAATTAAGGAGACAACAGAAGCGTTTGTCTCCCACTTGGAAGGAAGATTCGAGCCAAATAAAATTGTACCTGATTACCACATAGATAAGGTTAACACCGGACTAAGAATAATTAAGGAAAGCATGCTAACAGAACGACATAATCTAAACAAAAACCCCCATAACCAACCCATTACGCTAAACGAATTAAATGAAGAAATAAAAAACTTAAAGAATAGCAAAGCACCTGGTAAAGACCTTATAACAAACCAGCTCATAAAAACCCTACCGACTAAAGCTACCCTGTACCTTATCCTAATCTATAACTCCATACTTAGATTAGGATACTACCCTGAAGCCTGGAAACATGCACAGGTAAAAATGATCCTGAAGCCAGGGAAAAGCTCAAACGAGCCGAAGTCATACAGGCCGATTAGTCTACTCTCGGGACTCTCTAAAATGTTTGAAAGACTACTCCTAAAAAGACTTTTCAGGGTAGATCTATTCAAAAAAGCCATACCACTGCACCAATTTGGCTTCAGAAAAGAGCACGGAACTGAGCAGCAAATAGCCAGGGTCACCCAGTTCATCCTCGAGGCCTTCGAGCGGAAGGAATACTGCTCAGCGGTTTTCCTTGACATCTCTGAGGCCTTTGATAGGGTATGGCACGAAGGCCTTTTACTTAAATTAGCTAAGATCCTACCTTACAACCTATACATTATACTGGAGAGCTACCTTACAAATAGAACGTTCGAAGTTAAAGACCAAGCAGGAGAGACTTCGAGAACAGGACAAATAGGCGCAGGAGTGCCTCAAGGAAGCAATCTCGGACCACTACTTTACTCTATCTTCTCCTCTGACATGCCCCTCCCATATATCTACCGCCCTTCACCAACACAAAGAATTATGCTCTCAACATACGCAGACGACACTATAGTCCTCAGCTCAGACACACTAGCAACTGCCGCCACAAGAAACAACGAAAACTACCTCAAGACATTTTCGGACTGGGCGGACAAATGGGGTATCTCAGTAAACGCTGCTAAAACCGGACATGTCATTTTTACATTAAAAAACGACTTACCTACAAACTCAATGAATGTGAAGATCAAGGGTCAAACAATAAAGAAGGAAAGCAAGCAATCATACCTTGGCGTAACCCTTGATAGCAAGCTAACCCTTAGCTCTCACGTCACAAAGCTATTGGGTAAATACTCTACAGCCTACAGAAAATTGACATGGATCCTAAACGGAAGAAGTAAACTCCCTACTAAAACTAAGATACTGATCCTTAAATCAGTTTTATCACCAATATGGCAGTATGCCATAGCAGCTTGGGGTCCCCTTGTGACAGATGCACAGATAAGGAGGGTCCAGGTTGAGGAAAACAGAAAAATAAGAGACATATGTAGAGCGGGAAGATATACGAGAAACCAAACTATAAGGGACCTTTTTGGCGTCAAAACAGTAGAAGAATTCTATCAACAGGCTATGCACAGGTTCTCAGAAACTATAAAATCGCACCCAAATATAGCTGTTCGCAGGATTCTCTCTAGGCACTATATCCCGAACAGACTAGAAAGAAGCAGGCAGAGGTACTTTAAAATGACAAATGATCATATCACGCAAAAGCAGACTGGACTTACCCTCTCACCTAAACTCTTAAAAATCCCTGATATAGATGACTGCAGAACCGTAAAAAAGCGTAGCGAGAGAGAGAAAATAAGACAAATGCATCTAACTGAACTCCCCACCTTGCTGAGACTAGAGGAAGAGGAGGAAGAGCTCAAAAGAATAAAAAAACAGGAAGAAAGGGAAAAAAGAGAAAGGGAAAACCAAAAGTGGCCTCCAGATAGATGGTGCGAATTGGAAATAAACCGATATAATAAACAATATAGAAAGGGCGACCTAACCAGGCAGGAAGTTATAGAAAAATTCAGAGGGCAACCATTAAATGTACAACGAATAATCCTACCCGACTATGAAGGGGACTAAAATTAAATCAAAACAAACCAGGACAGGAGCAGAAGGCAGAAATAATCAAAACTGGCGGAAGGGGTGGCAAAATATTGAAAAGAGAGGAAAGAAATATAAAAAGGCTAAAGGCTAAGTTACAGGTTACATAAAAAGGGAAATCTGCTTATATATATTATGGTAAAATTAACTTAACTAATCACCTACTGGTTAACAAAATAATTATGCCTGCATGGCACAAGCTGCGTTCTCAAATCATTTCTCCTGACGCTATTGAAAATCCATCTTTACTTTCCAACCGAGGGACTTGCGACTGCGGTCTTTCCGCCTTATTGGCTCCTTATGGATCCATCTGCTGCCGTATTGGGCGACACACCAGCGCTCCAACCTAAAAGAGAGATAACATGTTTTAATTCACTTTCCTTTTCTCATAAACTAAATCACAACAACAGCAACAGCGCATCGGGCGACTGACAAAAGCATTAGCTCACCAAGTCAGCAACAACAGCAGCAGCAAGACCAGAATCAGTTGAGGAGGAGGCCTGGTGGTGTGCTGAACATTTCGCCGCCCACACCCACCATTTCTGTAGGCCTGTATGACCCTGAGCCCAACGCCGGCATGGCAAATCCGGTCTTCCTGAGGAGGCGGGGCTCTAGTGTGAGGCGCGCTTTTGCCCCAAAAGCAACAACGACAGCGGCAGTAGGGTCGGCGCCCCCTGCGTGACCGAGTCCATCTTAGCAATCGGTCCTTTTGGCGGTGTTATGCCGACGCGGCGGTCGCGCTTATGAGGACTGCCTGCAATGCTTGGCCATGAGACGGCGTCATCAGCAACATTTCAATCACGCTCAGCTGGTTGACCGGGGGCAACATGCTTGCCATGCAGCAACAATGGTGCATGCAGTCCAGCATGCAGCAACAACAACAATATTGGCAGCAGCAGCATAATGTTTCGCAGCAGATTCCATCTGGCAACTTCCGACGACCAGACTCCTCGCTTGGCCCCTGGAGACTCGCTCTGGAAAAAAAAAGAAATAAGCATGGATTATTTTTTTTTTTTTTTTCCCTTTAGCTATTGGATTAAATTTCTTTCCTGGACAACCGGCGCCTTCATGCAGATGACGCTGGACTGCGGCGATTTTTTCCCTCCAGCCACAGATGGGAAGCTCACATCATGGCATATATGCGGCATCGTGCTAATCAGCTCCCCCATGCTGAGCGAGATCTTGATGCGGCGATGCACTCACTAGCGAGCAGCGGGAACAGCATACAGCGTCAGCAACAGCAGGAAGAGACTTTGTAGCAGAAGCCTTTCGGCATTCTCCGACGACCCGACTCCTCGTTCGGGGTCAGGCAAATTGTACTGGACCGACAAATTTTCCCGGCGTTTCGTCCTGGAATAAGGAAGGAAGCACGGATTAATTTCTCCCCTTCAGCTTACGACCCTTCTCACCAACAGCAGCAACTACAACAACATCGGCAGCAGACGACTTGCAGCTGCTTGGCTCACCTAATGCGACAGCAATAATCCCGGCAAGGCCAGAAACGGCACCGAGCAGAAGCACGACAGGGTGAAGAACAACATGCCGCCCACGTCCACCAATCCGGAAGCCCTGCATTAGGGGTCTGAAGCGCCATTAACTGGAGGATCCGGCAGCGTATGCCTACGCAGAAGCGGGGCGTCGTAAATCCGGTGGCCGGAATAGCGCCTTGAACAGCATGCTGTGTATGTTTGCCCCAAAAGCAGAAACTGCCGCAGCAAAGGAACCGCAAGCAGGATCATCACTCGTGGCAAACTGGCGTATTCCTGTTGAAGACGCGGGACTGCGGCGCATTCTTCCTTTCCAACCGGGGGCTTTAGCGCCTGCGGTATTTCTGCTTTCACGGCTCCATTTGCTGCTGCATCTGACGCCTCATCAGCGCTCCTCCCTGAAAGAAAGAGAATATGTATTAGTTTTCTTTCCATTCCTTACAATCTCTCTCACCAAACCTCCACGACACAACAACAGCAGCAGAAACAGGTCTAGCCCACAATGGCAGCAGCTACAGCAATCAGCAGAAGCAAGGCCGGCAAAAGCAACAACAAAAGCCCTCTCTGAAAGCCCGGATGTGGAGACTGAAGCGCCGGAAACTTGAGGATCCGCCCCCGATGCACGCCCACCAACAATAAGCTGGAGGAGAAGTTACTGAAGCATGGGAAGCAGCACCAGGGGTCGCATACGCAGCGTCAGGGCTTTGCGAACCAGATGAATGAGGAGAGACTGGAACATCAGCGGCAGCAACAACAGCGCCAGCAGGGTCAGCGGCGTCTGCATGGCTGTGTCCAAAACAACTCCAATTCAACTGCTGTATGATGCAGCGCACCAGCGGCTTTCACAGGGACCGTCTGAAACGCTTGGCAGGAGCCGGCTGAAGGCCTGGGCGAAGACACTGGAGACACCAATGCGCGTCCTTTCGGCCGGCGGCAACAGGCTTGCCATGCAATAAGAACAGTAAATCCTGAAATAACAGCAGAAGATACAGACGTCCAAATTGCGAACACTGACGCCAGCCCTCACCTGAACGACTCACTGTGCAGCAGCAGCAACATCAGCACCGATGCCCTCAGCATCGGCAGCAGAGGGTGTTTTTGGCCTTTGACAATTCCCTGCGACTTGACTTCTTCTTGGCACCTGGTCAATCATCACGTGCCAGCAAACAGTGGCTTGTCACCCTGGAAGAAAGAAGACTGGATTAGTTTCTCCCCTTCTAATACATTTTGTGTGTTGAAATGCATCAGGCGGCGACACACTCACCAGCAACAGCAGCAACAACACCAGCGGCACCGGTAGCAGGAAATGGATCCTCAGCAAAAACCATCGGCACTTTCAGACGTCCCGTACTCCTCGCCTGGCCCTGGCCGGTAACAGGGGCTTGTTAGATGGAGAAGACGACGGTCATCCGACGGACAGCAGCCTGAAGATGGAAGCAGGCCTACGCTGCCCACCTCTCCGATGCCTGCAGCAGCAACGGCAGCGGCTCATAAATGCAAACTGGCGCCAGCCCTCGGCTCTTCGGGCTCATGTAGGCGGTGACACACTCACTAGCAGCTAAAACAGCAACGGCGGAATTAGCAGAAGGCAATGTTTTGCCGCAGCTGCCAGATGGCATACTCCTAGCTTGGCCCCTGCCCAAACCGTATTGGACCGGCAAATGATTCGACAATCCGATCTGGAAAAAATAAGTATTGATTAATTTTTCCCCCACAGATTGGTATAAAATTGCATTTACGGCCAACCGGCTTCTTCCTGTTGATGACGTCACACTGCGCCGCATGCTTTTCGCCAGCCACAGTTGGAATGCATGCATTGGGGTTGACGGTCCGGATGGGCCGTTGCCTGTTATATGCTGGCATCTCCACAGCGGCGTTGTGAGCAACGACACTGAAAGCAACAATAATATTGTTAATTACTGCTCAAAACTATAACACATTTAATCACTTACACAATTTACACACGCTTCTTGCCTAGGAGTTGTGGGACCAGCTACCGATAATGCCAACAATACCGGGAAACGCGTCGCGGGACATCGATAACAATTTGGCGGTTAAAATGCTAGAACATCGAGTACCAGACATGTTTTTCCTGCCGATATATCGAAGCCCAATAGCCCGCCAACGCTCAAAACATAAATCGGAGTGTGAGACCAGATACCGAAGCCGTTAAAAGCTTCGCGGTATATCGATAACAATTTGGCGGTAAAAATATTAGAACATCGAGTACCAACCATGTTTTTTTTTTTTTTTTTTTCCTTCCGATTAATCGAAGTCAAACAGCCCGCCAACGCTCCAAATTTAAATCGGAGTGTGAGACCAGCTACCGATGCCGGTAAAAGCTTCGCGGGATATCGATAACAATCAGGTGGTTAAAAATACTATAACATCGAGTACCAGCCGTGTTTTTTCCTGTCGATTTATCGAAGTCCAACAGCCCGCCTTCGCTCCGAACACAAATCGGCAAGTCAGTAGCTTTTTTAACCCGGCAGTGGCGCCTGTGCAGCAGCTATTTAAAGTGAAAAACACGAAACGCAACAACAAAATGGACGGCCATAATGGAGACATAAATGAAGGATGGGCAACAGTACTATCTATCTCGTCGGATGATAGTAACCAACTTTCGTCGCCGCCGTCAATTATAGTCTCATCGCTGGACACCACGCCAACGCCTGTCTAATGCAAATCAACTTACATATTATTCTAAAA
>Dsan_TARTA1
[truncated: 167,425 more chars]
