# Supplementary material for: Telomeric retrotransposons show propensity to form G-quadruplexes in various eukaryotic species
Source: Mob DNA. 2023 Apr 10;14:3. doi: 10.1186/s13100-023-00291-9 (PMC10088271; doi:10.1186/s13100-023-00291-9)
Supplement: Supplementary file 4 — Additional file 4. [file 13100_2023_291_MOESM4_ESM.gff]

##gff-version 2
##date 2021-07-26
##sequence-region dmel-all-chromosome-r6.40.fasta
2L	RepeatMasker	similarity	2	170	9.7	+	.	Target "Motif:HETRP_DM" 1507 1672
2L	RepeatMasker	similarity	227	265	2.6	+	.	Target "Motif:HETRP_DM" 1582 1620
2L	RepeatMasker	similarity	313	406	6.6	+	.	Target "Motif:HETRP_DM" 1507 1620
2L	RepeatMasker	similarity	457	628	10.1	+	.	Target "Motif:HETRP_DM" 1504 1672
2L	RepeatMasker	similarity	685	723	2.6	+	.	Target "Motif:HETRP_DM" 1582 1620
2L	RepeatMasker	similarity	771	864	6.6	+	.	Target "Motif:HETRP_DM" 1507 1620
2L	RepeatMasker	similarity	915	1086	10.1	+	.	Target "Motif:HETRP_DM" 1504 1672
2L	RepeatMasker	similarity	1143	1181	2.6	+	.	Target "Motif:HETRP_DM" 1582 1620
2L	RepeatMasker	similarity	1229	1322	6.6	+	.	Target "Motif:HETRP_DM" 1507 1620
2L	RepeatMasker	similarity	1373	1544	10.1	+	.	Target "Motif:HETRP_DM" 1504 1672
2L	RepeatMasker	similarity	1601	1639	2.6	+	.	Target "Motif:HETRP_DM" 1582 1620
2L	RepeatMasker	similarity	1687	1780	6.6	+	.	Target "Motif:HETRP_DM" 1507 1620
2L	RepeatMasker	similarity	1831	2002	10.1	+	.	Target "Motif:HETRP_DM" 1504 1672
2L	RepeatMasker	similarity	2059	2097	2.6	+	.	Target "Motif:HETRP_DM" 1582 1620
2L	RepeatMasker	similarity	2145	2238	6.6	+	.	Target "Motif:HETRP_DM" 1507 1620
2L	RepeatMasker	similarity	2289	2460	10.1	+	.	Target "Motif:HETRP_DM" 1504 1672
2L	RepeatMasker	similarity	2517	2555	2.6	+	.	Target "Motif:HETRP_DM" 1582 1620
2L	RepeatMasker	similarity	2603	2696	6.6	+	.	Target "Motif:HETRP_DM" 1507 1620
2L	RepeatMasker	similarity	2747	2918	10.1	+	.	Target "Motif:HETRP_DM" 1504 1672
2L	RepeatMasker	similarity	2975	3013	2.6	+	.	Target "Motif:HETRP_DM" 1582 1620
2L	RepeatMasker	similarity	3061	3154	6.6	+	.	Target "Motif:HETRP_DM" 1507 1620
2L	RepeatMasker	similarity	3205	3376	10.1	+	.	Target "Motif:HETRP_DM" 1504 1672
2L	RepeatMasker	similarity	3433	3471	2.6	+	.	Target "Motif:HETRP_DM" 1582 1620
2L	RepeatMasker	similarity	3519	3612	6.6	+	.	Target "Motif:HETRP_DM" 1507 1620
2L	RepeatMasker	similarity	3663	3834	10.1	+	.	Target "Motif:HETRP_DM" 1504 1672
2L	RepeatMasker	similarity	3891	3929	2.6	+	.	Target "Motif:HETRP_DM" 1582 1620
2L	RepeatMasker	similarity	3977	4070	6.6	+	.	Target "Motif:HETRP_DM" 1507 1620
2L	RepeatMasker	similarity	4121	4292	10.1	+	.	Target "Motif:HETRP_DM" 1504 1672
2L	RepeatMasker	similarity	4349	4387	2.6	+	.	Target "Motif:HETRP_DM" 1582 1620
2L	RepeatMasker	similarity	4435	4528	6.6	+	.	Target "Motif:HETRP_DM" 1507 1620
2L	RepeatMasker	similarity	4579	4750	10.1	+	.	Target "Motif:HETRP_DM" 1504 1672
2L	RepeatMasker	similarity	4807	4845	2.6	+	.	Target "Motif:HETRP_DM" 1582 1620
2L	RepeatMasker	similarity	4893	4986	6.6	+	.	Target "Motif:HETRP_DM" 1507 1620
2L	RepeatMasker	similarity	5037	5204	9.8	+	.	Target "Motif:HETRP_DM" 1504 1668
2L	RepeatMasker	similarity	5223	5391	12.1	+	.	Target "Motif:HETRP_DM" 1507 1672
2L	RepeatMasker	similarity	5465	5510	19.8	+	.	Target "Motif:(CATAGAA)n" 1 49
2L	RepeatMasker	similarity	5555	5725	10.8	+	.	Target "Motif:HETRP_DM" 1506 1672
2L	RepeatMasker	similarity	5856	6015	13.4	+	.	Target "Motif:HETRP_DM" 1506 1673
2L	RepeatMasker	similarity	9726	9859	24.2	+	.	Target "Motif:IDEFIX_LTR" 425 565
2L	RepeatMasker	similarity	9889	9993	5.8	-	.	Target "Motif:DNAREP1_DM" 7 95
2L	RepeatMasker	similarity	15866	15955	21.1	-	.	Target "Motif:DNAREP1_DM" 1 91
2L	RepeatMasker	similarity	17217	17266	23.1	+	.	Target "Motif:A-rich" 1 48
2L	RepeatMasker	similarity	17730	17763	16.4	+	.	Target "Motif:A-rich" 1 36
2L	RepeatMasker	similarity	20535	20568	16.4	+	.	Target "Motif:A-rich" 1 36
2L	RepeatMasker	similarity	21531	21584	15.9	+	.	Target "Motif:(ATA)n" 1 56
2L	RepeatMasker	similarity	24236	24484	17.5	+	.	Target "Motif:DNAREP1_DM" 3 263
2L	RepeatMasker	similarity	27529	27771	24.7	-	.	Target "Motif:DNAREP1_DM" 159 591
2L	RepeatMasker	similarity	31744	31772	19.6	+	.	Target "Motif:(GTA)n" 1 29
2L	RepeatMasker	similarity	33539	33571	18.1	+	.	Target "Motif:A-rich" 1 32
2L	RepeatMasker	similarity	33852	33899	27.4	+	.	Target "Motif:(GTT)n" 1 49
2L	RepeatMasker	similarity	34968	34984	26.9	+	.	Target "Motif:(GTGTTG)n" 1 96
2L	RepeatMasker	similarity	34985	35067	26.0	+	.	Target "Motif:(TGT)n" 1 80
2L	RepeatMasker	similarity	35221	35248	11.7	+	.	Target "Motif:(GTT)n" 1 29
2L	RepeatMasker	similarity	39193	39223	18.5	+	.	Target "Motif:(TTATA)n" 1 31
2L	RepeatMasker	similarity	44165	44187	9.6	+	.	Target "Motif:(TATG)n" 1 23
2L	RepeatMasker	similarity	44564	44597	20.2	+	.	Target "Motif:(T)n" 1 34
2L	RepeatMasker	similarity	47514	52519	0.4	+	.	Target "Motif:LINEJ1_DM" 1 5006
2L	RepeatMasker	similarity	52535	52560	0.0	+	.	Target "Motif:(A)n" 1 26
2L	RepeatMasker	similarity	54423	54484	12.4	+	.	Target "Motif:(TATAA)n" 1 64
2L	RepeatMasker	similarity	57571	57610	13.7	+	.	Target "Motif:(AT)n" 1 40
2L	RepeatMasker	similarity	60106	60137	17.6	+	.	Target "Motif:(ATTT)n" 1 32
2L	RepeatMasker	similarity	60251	60631	15.1	+	.	Target "Motif:DNAREP1_DM" 43 433
2L	RepeatMasker	similarity	60627	60786	20.5	+	.	Target "Motif:DNAREP1_DM" 269 505
2L	RepeatMasker	similarity	64316	64914	3.4	+	.	Target "Motif:BS2" 4120 4721
2L	RepeatMasker	similarity	64996	65035	20.0	+	.	Target "Motif:(TA)n" 1 42
2L	RepeatMasker	similarity	65785	65825	20.4	+	.	Target "Motif:A-rich" 1 41
2L	RepeatMasker	similarity	66107	66155	30.7	+	.	Target "Motif:(TA)n" 1 50
2L	RepeatMasker	similarity	80013	80052	21.5	+	.	Target "Motif:(AT)n" 1 41
2L	RepeatMasker	similarity	86917	86949	13.2	+	.	Target "Motif:(TATG)n" 1 35
2L	RepeatMasker	similarity	88377	88399	9.3	+	.	Target "Motif:(TATG)n" 1 23
2L	RepeatMasker	similarity	88400	88421	22.1	+	.	Target "Motif:(TATGTA)n" 3 49
2L	RepeatMasker	similarity	92417	92443	4.5	+	.	Target "Motif:(ATAC)n" 1 25
2L	RepeatMasker	similarity	100930	101002	23.0	+	.	Target "Motif:(AATTTA)n" 1 71
2L	RepeatMasker	similarity	110959	111002	15.5	+	.	Target "Motif:A-rich" 1 43
2L	RepeatMasker	similarity	111180	111203	4.3	+	.	Target "Motif:(TTCGT)n" 1 26
2L	RepeatMasker	similarity	112619	112668	14.9	+	.	Target "Motif:(AATGATT)n" 1 46
2L	RepeatMasker	similarity	116520	116980	9.4	+	.	Target "Motif:DNAREP1_DM" 1 594
2L	RepeatMasker	similarity	123547	123635	10.2	-	.	Target "Motif:QUASIMODO2-LTR_DM" 134 222
2L	RepeatMasker	similarity	131282	131316	19.9	+	.	Target "Motif:(TAGTTA)n" 1 36
2L	RepeatMasker	similarity	134978	135024	12.6	+	.	Target "Motif:A-rich" 1 47
2L	RepeatMasker	similarity	138132	138166	6.0	+	.	Target "Motif:(TA)n" 1 35
2L	RepeatMasker	similarity	143548	143581	16.7	+	.	Target "Motif:GA-rich" 1 34
2L	RepeatMasker	similarity	150284	150310	7.9	+	.	Target "Motif:(TTATA)n" 1 28
2L	RepeatMasker	similarity	160983	161011	11.1	+	.	Target "Motif:(T)n" 1 29
2L	RepeatMasker	similarity	162888	162993	34.0	+	.	Target "Motif:(AAC)n" 1 104
2L	RepeatMasker	similarity	163026	163071	11.0	+	.	Target "Motif:(AT)n" 1 48
2L	RepeatMasker	similarity	164490	164527	14.5	+	.	Target "Motif:GA-rich" 1 40
2L	RepeatMasker	similarity	167437	167485	20.2	+	.	Target "Motif:A-rich" 1 48
2L	RepeatMasker	similarity	167554	167600	10.3	+	.	Target "Motif:(TTACTA)n" 1 48
2L	RepeatMasker	similarity	167665	167703	0.0	+	.	Target "Motif:(AATC)n" 1 42
2L	RepeatMasker	similarity	170658	170690	13.3	+	.	Target "Motif:(TAA)n" 1 35
2L	RepeatMasker	similarity	171407	171452	18.7	+	.	Target "Motif:(AATATA)n" 1 46
2L	RepeatMasker	similarity	172310	172327	0.0	+	.	Target "Motif:(T)n" 1 18
2L	RepeatMasker	similarity	172527	172692	22.3	+	.	Target "Motif:DNAREP1_DM" 2 183
2L	RepeatMasker	similarity	172692	172724	9.1	+	.	Target "Motif:DNAREP1_DM" 538 570
2L	RepeatMasker	similarity	173743	173778	16.7	-	.	Target "Motif:DNAREP1_DM" 155 190
2L	RepeatMasker	similarity	173967	174001	11.1	+	.	Target "Motif:(TAATTT)n" 1 32
2L	RepeatMasker	similarity	175329	175356	4.0	+	.	Target "Motif:(TTTTA)n" 1 28
2L	RepeatMasker	similarity	176376	176396	4.9	+	.	Target "Motif:(TTTA)n" 1 21
2L	RepeatMasker	similarity	176397	176512	4.4	-	.	Target "Motif:I_DM" 5252 5365
2L	RepeatMasker	similarity	178184	178401	18.8	+	.	Target "Motif:DNAREP1_DM" 2 231
2L	RepeatMasker	similarity	178436	178483	10.4	+	.	Target "Motif:DNAREP1_DM" 537 594
2L	RepeatMasker	similarity	179751	180001	9.0	+	.	Target "Motif:DNAREP1_DM" 1 382
2L	RepeatMasker	similarity	182093	182114	10.0	+	.	Target "Motif:(A)n" 1 22
2L	RepeatMasker	similarity	183526	183565	22.8	+	.	Target "Motif:(TATG)n" 1 39
2L	RepeatMasker	similarity	187141	187174	3.0	+	.	Target "Motif:(ATTAATC)n" 1 34
2L	RepeatMasker	similarity	192396	192431	17.9	+	.	Target "Motif:A-rich" 1 34
2L	RepeatMasker	similarity	193299	193343	24.7	+	.	Target "Motif:GA-rich" 1 45
2L	RepeatMasker	similarity	197246	197274	15.3	+	.	Target "Motif:(GCA)n" 1 29
2L	RepeatMasker	similarity	198449	198497	24.0	+	.	Target "Motif:(ACA)n" 1 49
2L	RepeatMasker	similarity	201589	201632	16.6	+	.	Target "Motif:A-rich" 1 42
2L	RepeatMasker	similarity	202855	202880	8.2	+	.	Target "Motif:(A)n" 1 26
2L	RepeatMasker	similarity	203341	203386	12.0	+	.	Target "Motif:(TA)n" 1 47
2L	RepeatMasker	similarity	212382	212411	19.2	+	.	Target "Motif:(CAG)n" 1 30
2L	RepeatMasker	similarity	215151	215207	19.3	-	.	Target "Motif:ROO_I" 640 696
2L	RepeatMasker	similarity	215594	215628	20.8	+	.	Target "Motif:(GCC)n" 1 34
2L	RepeatMasker	similarity	217326	217380	21.9	+	.	Target "Motif:(TTC)n" 1 51
2L	RepeatMasker	similarity	219723	219756	14.6	+	.	Target "Motif:A-rich" 1 32
2L	RepeatMasker	similarity	221054	221099	17.6	+	.	Target "Motif:(TTATT)n" 1 42
2L	RepeatMasker	similarity	224598	224620	5.0	+	.	Target "Motif:(TGT)n" 1 22
2L	RepeatMasker	similarity	225240	225271	21.7	+	.	Target "Motif:(GAGAT)n" 1 32
2L	RepeatMasker	similarity	225864	225896	20.9	+	.	Target "Motif:(T)n" 1 33
2L	RepeatMasker	similarity	227177	227206	10.0	-	.	Target "Motif:DNAREP1_DM" 152 181
2L	RepeatMasker	similarity	227203	227280	19.2	-	.	Target "Motif:DNAREP1_DM" 2 79
2L	RepeatMasker	similarity	227617	227677	23.4	+	.	Target "Motif:(TGG)n" 1 61
2L	RepeatMasker	similarity	228226	228279	19.6	+	.	Target "Motif:(CGTCAT)n" 1 51
2L	RepeatMasker	similarity	228396	228420	8.5	+	.	Target "Motif:(CA)n" 1 26
2L	RepeatMasker	similarity	228576	228627	20.6	+	.	Target "Motif:(TTAAT)n" 1 54
2L	RepeatMasker	similarity	229571	229609	19.3	+	.	Target "Motif:A-rich" 1 37
2L	RepeatMasker	similarity	230443	230484	13.1	+	.	Target "Motif:(AATC)n" 1 46
2L	RepeatMasker	similarity	231293	231334	10.7	+	.	Target "Motif:A-rich" 1 44
2L	RepeatMasker	similarity	239503	239538	20.9	+	.	Target "Motif:(CTG)n" 1 35
2L	RepeatMasker	similarity	239583	239619	13.5	-	.	Target "Motif:ROO_I" 675 711
2L	RepeatMasker	similarity	239711	239757	28.2	+	.	Target "Motif:(TGC)n" 1 47
2L	RepeatMasker	similarity	239747	239811	32.2	+	.	Target "Motif:(TGT)n" 1 65
2L	RepeatMasker	similarity	240274	240306	13.5	+	.	Target "Motif:(CTG)n" 1 33
2L	RepeatMasker	similarity	240406	240523	27.0	+	.	Target "Motif:(CTG)n" 1 115
2L	RepeatMasker	similarity	240562	240588	16.9	+	.	Target "Motif:(TTG)n" 1 27
2L	RepeatMasker	similarity	241552	241665	17.7	+	.	Target "Motif:(CTG)n" 1 114
2L	RepeatMasker	similarity	242082	242121	19.9	+	.	Target "Motif:(GCGGCT)n" 1 41
2L	RepeatMasker	similarity	243603	243629	12.2	+	.	Target "Motif:(ACAG)n" 1 27
2L	RepeatMasker	similarity	244629	244662	21.8	+	.	Target "Motif:(TGTCTA)n" 1 34
2L	RepeatMasker	similarity	245580	245626	28.8	+	.	Target "Motif:(ATGT)n" 1 48
2L	RepeatMasker	similarity	246858	246916	20.7	+	.	Target "Motif:A-rich" 1 61
2L	RepeatMasker	similarity	247598	247667	24.6	+	.	Target "Motif:(TGTATG)n" 1 70
2L	RepeatMasker	similarity	248997	249020	13.7	+	.	Target "Motif:(CTCA)n" 1 24
2L	RepeatMasker	similarity	255084	255147	28.8	+	.	Target "Motif:(ACA)n" 1 61
2L	RepeatMasker	similarity	257456	257477	9.7	+	.	Target "Motif:(CA)n" 1 22
2L	RepeatMasker	similarity	263730	263763	13.7	+	.	Target "Motif:(CTAAGG)n" 1 34
2L	RepeatMasker	similarity	266718	266746	0.0	+	.	Target "Motif:(TGA)n" 1 30
2L	RepeatMasker	similarity	272177	272221	26.4	+	.	Target "Motif:(GTC)n" 1 45
2L	RepeatMasker	similarity	273335	273367	17.0	+	.	Target "Motif:(GCCACC)n" 1 33
2L	RepeatMasker	similarity	273766	273820	16.2	+	.	Target "Motif:(TA)n" 1 60
2L	RepeatMasker	similarity	276504	276541	11.4	+	.	Target "Motif:(AATATA)n" 1 41
2L	RepeatMasker	similarity	277401	277443	14.0	+	.	Target "Motif:(TATGT)n" 1 42
2L	RepeatMasker	similarity	277620	277667	31.0	+	.	Target "Motif:(TTT)n" 1 48
2L	RepeatMasker	similarity	289147	289199	26.5	+	.	Target "Motif:(ATGTAT)n" 1 51
2L	RepeatMasker	similarity	290581	290604	9.1	+	.	Target "Motif:(AACA)n" 1 24
2L	RepeatMasker	similarity	291901	291966	34.1	+	.	Target "Motif:(TCCGGAC)n" 1 66
2L	RepeatMasker	similarity	293632	293663	13.7	+	.	Target "Motif:(CCA)n" 1 32
2L	RepeatMasker	similarity	294902	294962	17.6	+	.	Target "Motif:(AATAT)n" 1 62
2L	RepeatMasker	similarity	303125	303157	6.8	+	.	Target "Motif:(AT)n" 1 32
2L	RepeatMasker	similarity	303838	303867	14.7	+	.	Target "Motif:(AC)n" 1 31
2L	RepeatMasker	similarity	303935	303973	18.1	+	.	Target "Motif:A-rich" 1 39
2L	RepeatMasker	similarity	304461	304497	18.4	+	.	Target "Motif:(TGTATAC)n" 1 39
2L	RepeatMasker	similarity	304625	304690	13.7	+	.	Target "Motif:A-rich" 1 68
2L	RepeatMasker	similarity	304943	304976	6.1	+	.	Target "Motif:(AT)n" 1 34
2L	RepeatMasker	similarity	305064	305096	17.1	+	.	Target "Motif:(AAC)n" 1 33
2L	RepeatMasker	similarity	308942	308982	16.6	+	.	Target "Motif:(ACAGAT)n" 1 41
2L	RepeatMasker	similarity	312553	312582	7.7	+	.	Target "Motif:(TCCTGC)n" 1 31
2L	RepeatMasker	similarity	315128	315149	10.0	+	.	Target "Motif:(CA)n" 1 22
2L	RepeatMasker	similarity	316869	316908	19.9	+	.	Target "Motif:(TTTCAG)n" 1 40
2L	RepeatMasker	similarity	317678	317705	4.0	+	.	Target "Motif:(AAAAT)n" 1 28
2L	RepeatMasker	similarity	321836	321872	12.9	+	.	Target "Motif:(TACA)n" 1 37
2L	RepeatMasker	similarity	324774	324800	4.5	+	.	Target "Motif:(CAAA)n" 1 25
2L	RepeatMasker	similarity	327969	328065	33.2	+	.	Target "Motif:(TATCCT)n" 1 101
2L	RepeatMasker	similarity	328427	328473	25.9	+	.	Target "Motif:(TCACCG)n" 1 47
2L	RepeatMasker	similarity	328484	328496	30.1	+	.	Target "Motif:(TTGTCC)n" 1 90
2L	RepeatMasker	similarity	328497	328573	28.2	+	.	Target "Motif:(TGTCCA)n" 1 77
2L	RepeatMasker	similarity	334693	334732	10.7	+	.	Target "Motif:(GTCCACA)n" 1 40
2L	RepeatMasker	similarity	335570	335608	18.6	+	.	Target "Motif:(CCAATC)n" 1 38
2L	RepeatMasker	similarity	335673	335699	0.0	+	.	Target "Motif:(TTCGGG)n" 1 27
2L	RepeatMasker	similarity	335829	335852	13.7	+	.	Target "Motif:(CTG)n" 1 24
2L	RepeatMasker	similarity	335882	335932	23.5	+	.	Target "Motif:(ACG)n" 1 51
2L	RepeatMasker	similarity	336703	336742	23.4	+	.	Target "Motif:(AGTGCA)n" 1 40
2L	RepeatMasker	similarity	337300	337323	8.8	+	.	Target "Motif:(GT)n" 1 25
2L	RepeatMasker	similarity	337801	337842	13.8	+	.	Target "Motif:G-rich" 1 41
2L	RepeatMasker	similarity	339351	339380	15.5	+	.	Target "Motif:(CAC)n" 1 30
2L	RepeatMasker	similarity	341090	341108	0.0	+	.	Target "Motif:(TGA)n" 1 19
2L	RepeatMasker	similarity	342168	342190	9.3	+	.	Target "Motif:(TTAT)n" 1 23
2L	RepeatMasker	similarity	343877	343925	14.8	+	.	Target "Motif:(AACCAC)n" 1 49
2L	RepeatMasker	similarity	346527	346560	13.7	+	.	Target "Motif:(AATA)n" 1 34
2L	RepeatMasker	similarity	347941	348153	0.0	-	.	Target "Motif:BLOOD_LTR" 170 399
2L	RepeatMasker	similarity	348154	348187	0.0	+	.	Target "Motif:(AG)n" 1 34
2L	RepeatMasker	similarity	348188	348355	0.0	-	.	Target "Motif:BLOOD_LTR" 2 169
2L	RepeatMasker	similarity	348356	354968	0.0	-	.	Target "Motif:BLOOD_I" 1 6613
2L	RepeatMasker	similarity	354969	355181	0.3	-	.	Target "Motif:BLOOD_LTR" 170 399
2L	RepeatMasker	similarity	355182	355215	0.0	+	.	Target "Motif:(AG)n" 1 34
2L	RepeatMasker	similarity	355216	355383	0.3	-	.	Target "Motif:BLOOD_LTR" 2 169
2L	RepeatMasker	similarity	358848	358887	11.4	+	.	Target "Motif:(GTGGAT)n" 1 40
2L	RepeatMasker	similarity	358984	359013	16.0	+	.	Target "Motif:(AATTA)n" 1 29
2L	RepeatMasker	similarity	359444	359471	8.2	+	.	Target "Motif:(AATT)n" 1 27
2L	RepeatMasker	similarity	359496	365919	29.3	+	.	Target "Motif:SAR_DM" 1 6587
2L	RepeatMasker	similarity	368740	368847	30.1	+	.	Target "Motif:(ACA)n" 1 106
2L	RepeatMasker	similarity	371487	371520	16.4	+	.	Target "Motif:(CTTAAT)n" 1 35
2L	RepeatMasker	similarity	372398	372431	12.8	+	.	Target "Motif:(TCTGTA)n" 1 34
2L	RepeatMasker	similarity	375335	375370	8.9	+	.	Target "Motif:(GGGATCT)n" 1 36
2L	RepeatMasker	similarity	376556	376583	15.9	+	.	Target "Motif:(ATTAA)n" 1 28
2L	RepeatMasker	similarity	377907	377942	9.9	+	.	Target "Motif:(CCTGCCA)n" 1 36
2L	RepeatMasker	similarity	379696	379725	11.6	+	.	Target "Motif:(TGATT)n" 1 30
2L	RepeatMasker	similarity	380040	380088	6.7	+	.	Target "Motif:(ATCCCCG)n" 1 48
2L	RepeatMasker	similarity	381267	381334	24.1	+	.	Target "Motif:(AGACTGG)n" 1 72
2L	RepeatMasker	similarity	381661	381697	23.0	+	.	Target "Motif:(GACAACG)n" 1 37
2L	RepeatMasker	similarity	382026	382075	23.4	+	.	Target "Motif:(GACTTT)n" 1 52
2L	RepeatMasker	similarity	382187	382214	12.5	+	.	Target "Motif:(CATCA)n" 1 27
2L	RepeatMasker	similarity	382559	382592	12.8	+	.	Target "Motif:(TTCACA)n" 1 34
2L	RepeatMasker	similarity	388996	389021	8.8	+	.	Target "Motif:(TG)n" 1 25
2L	RepeatMasker	similarity	392986	393016	18.2	+	.	Target "Motif:(TAATT)n" 1 31
2L	RepeatMasker	similarity	393256	393348	29.2	+	.	Target "Motif:(CCATCA)n" 1 94
2L	RepeatMasker	similarity	393471	393612	31.9	-	.	Target "Motif:SAR2_DM" 264 404
2L	RepeatMasker	similarity	394465	394494	3.5	+	.	Target "Motif:(AGTTGG)n" 1 30
2L	RepeatMasker	similarity	396382	396428	19.6	+	.	Target "Motif:(TCCGTGT)n" 1 48
2L	RepeatMasker	similarity	398197	398245	29.6	+	.	Target "Motif:(CTT)n" 1 49
2L	RepeatMasker	similarity	403761	403786	13.1	+	.	Target "Motif:(ACAT)n" 1 26
2L	RepeatMasker	similarity	408271	408326	23.0	+	.	Target "Motif:(ATCAGT)n" 1 54
2L	RepeatMasker	similarity	408404	408428	9.2	+	.	Target "Motif:(GCT)n" 1 24
2L	RepeatMasker	similarity	408931	408979	21.1	+	.	Target "Motif:(TATG)n" 1 50
2L	RepeatMasker	similarity	413707	413740	17.5	+	.	Target "Motif:(TTAGTA)n" 1 33
2L	RepeatMasker	similarity	414247	414319	28.8	+	.	Target "Motif:(TTTTC)n" 1 73
2L	RepeatMasker	similarity	420424	420478	31.7	+	.	Target "Motif:(GCC)n" 1 55
2L	RepeatMasker	similarity	420484	420513	20.3	+	.	Target "Motif:GA-rich" 1 30
2L	RepeatMasker	similarity	421716	421740	4.5	+	.	Target "Motif:(TTAA)n" 1 24
2L	RepeatMasker	similarity	423600	423651	22.8	+	.	Target "Motif:(AGC)n" 1 53
2L	RepeatMasker	similarity	426249	426285	2.8	+	.	Target "Motif:(TGTATC)n" 1 37
2L	RepeatMasker	similarity	427900	427940	26.1	+	.	Target "Motif:(ATG)n" 1 41
2L	RepeatMasker	similarity	428129	428169	2.5	+	.	Target "Motif:(CAGCAA)n" 1 44
2L	RepeatMasker	similarity	428310	428334	8.7	+	.	Target "Motif:(TCGAA)n" 1 26
2L	RepeatMasker	similarity	428846	428889	17.6	+	.	Target "Motif:(GAATC)n" 1 41
2L	RepeatMasker	similarity	429714	429762	21.2	+	.	Target "Motif:A-rich" 1 49
2L	RepeatMasker	similarity	431644	431713	30.1	+	.	Target "Motif:(CAA)n" 1 67
2L	RepeatMasker	similarity	432054	432084	14.2	+	.	Target "Motif:(GAAACA)n" 1 31
2L	RepeatMasker	similarity	434027	434073	28.4	+	.	Target "Motif:(TTTTCTG)n" 1 48
2L	RepeatMasker	similarity	435454	435476	4.9	+	.	Target "Motif:(GATC)n" 1 22
2L	RepeatMasker	similarity	437487	437517	11.1	+	.	Target "Motif:(TTCGAC)n" 1 31
2L	RepeatMasker	similarity	437643	437672	14.7	+	.	Target "Motif:(TTGAT)n" 1 30
2L	RepeatMasker	similarity	437968	437998	6.8	+	.	Target "Motif:(CGCCAT)n" 1 31
2L	RepeatMasker	similarity	438869	438910	13.0	+	.	Target "Motif:(CAG)n" 1 42
2L	RepeatMasker	similarity	439195	439242	11.2	+	.	Target "Motif:(GGAGGAT)n" 1 48
2L	RepeatMasker	similarity	440837	440880	10.2	+	.	Target "Motif:(TTTTCGT)n" 1 45
2L	RepeatMasker	similarity	441188	441204	0.0	+	.	Target "Motif:(T)n" 1 17
2L	RepeatMasker	similarity	441313	441381	18.4	+	.	Target "Motif:(CTC)n" 1 70
2L	RepeatMasker	similarity	441414	441468	12.4	+	.	Target "Motif:(GCCTCT)n" 1 56
2L	RepeatMasker	similarity	445246	445270	4.5	+	.	Target "Motif:(ACC)n" 1 24
2L	RepeatMasker	similarity	447209	447246	14.6	+	.	Target "Motif:(AGC)n" 1 39
2L	RepeatMasker	similarity	448459	448535	26.2	+	.	Target "Motif:(ATAT)n" 1 78
2L	RepeatMasker	similarity	451600	451692	22.6	-	.	Target "Motif:DNAREP1_DM" 115 211
2L	RepeatMasker	similarity	456852	456879	7.5	+	.	Target "Motif:(CAAGC)n" 1 30
2L	RepeatMasker	similarity	457788	457868	16.7	+	.	Target "Motif:ROO_I" 647 726
2L	RepeatMasker	similarity	463256	463311	15.9	+	.	Target "Motif:(CCATTC)n" 1 59
2L	RepeatMasker	similarity	463761	463812	14.9	+	.	Target "Motif:(GGGTCC)n" 1 52
2L	RepeatMasker	similarity	464641	464676	9.7	+	.	Target "Motif:(TGC)n" 1 36
2L	RepeatMasker	similarity	464805	464833	11.2	+	.	Target "Motif:(GCT)n" 1 29
2L	RepeatMasker	similarity	464839	464885	28.8	+	.	Target "Motif:(CCGGAA)n" 1 47
2L	RepeatMasker	similarity	465050	465090	21.8	+	.	Target "Motif:A-rich" 1 39
2L	RepeatMasker	similarity	467858	467915	35.5	+	.	Target "Motif:(GACGCC)n" 1 58
2L	RepeatMasker	similarity	469340	469377	12.9	+	.	Target "Motif:(AATTCA)n" 1 37
2L	RepeatMasker	similarity	470243	470306	30.9	+	.	Target "Motif:(ATAT)n" 1 62
2L	RepeatMasker	similarity	470548	470575	15.9	+	.	Target "Motif:A-rich" 1 28
2L	RepeatMasker	similarity	471145	471179	20.8	+	.	Target "Motif:(CA)n" 1 34
2L	RepeatMasker	similarity	471538	471609	24.8	+	.	Target "Motif:(TTGT)n" 1 71
2L	RepeatMasker	similarity	473374	473403	11.2	+	.	Target "Motif:(CAG)n" 1 30
2L	RepeatMasker	similarity	474416	474462	22.1	+	.	Target "Motif:(ACAGCA)n" 1 47
2L	RepeatMasker	similarity	479715	479739	13.2	+	.	Target "Motif:(GCC)n" 1 25
2L	RepeatMasker	similarity	481388	481454	25.8	+	.	Target "Motif:(TTGTGT)n" 1 63
2L	RepeatMasker	similarity	482103	482138	16.3	+	.	Target "Motif:(AT)n" 1 37
2L	RepeatMasker	similarity	484806	484850	27.7	+	.	Target "Motif:(GTCA)n" 1 44
2L	RepeatMasker	similarity	485447	485497	15.9	+	.	Target "Motif:(AATCGG)n" 1 54
2L	RepeatMasker	similarity	487053	487107	7.7	+	.	Target "Motif:(TC)n" 1 55
2L	RepeatMasker	similarity	490722	490783	6.8	+	.	Target "Motif:(CT)n" 1 64
2L	RepeatMasker	similarity	491169	491201	20.9	+	.	Target "Motif:(GT)n" 1 33
2L	RepeatMasker	similarity	492021	492042	0.0	+	.	Target "Motif:(AG)n" 1 24
2L	RepeatMasker	similarity	492923	492963	6.0	+	.	Target "Motif:(TGT)n" 1 38
2L	RepeatMasker	similarity	493197	493218	4.8	+	.	Target "Motif:(ACA)n" 1 22
2L	RepeatMasker	similarity	493463	493495	13.7	+	.	Target "Motif:(A)n" 1 33
2L	RepeatMasker	similarity	494577	494603	12.0	+	.	Target "Motif:(AT)n" 1 28
2L	RepeatMasker	similarity	497032	497080	13.2	+	.	Target "Motif:(TCCA)n" 1 46
2L	RepeatMasker	similarity	499249	499284	9.3	+	.	Target "Motif:(GGACTGG)n" 1 37
2L	RepeatMasker	similarity	501111	501153	19.3	+	.	Target "Motif:(TTGAGT)n" 1 44
2L	RepeatMasker	similarity	501234	501246	28.4	+	.	Target "Motif:(ACTTTG)n" 1 30
2L	RepeatMasker	similarity	501247	501277	8.0	+	.	Target "Motif:(ATTTG)n" 1 29
2L	RepeatMasker	similarity	501278	501285	28.4	+	.	Target "Motif:(ACTTTG)n" 31 54
2L	RepeatMasker	similarity	501369	501410	18.6	+	.	Target "Motif:(TTAAT)n" 1 39
2L	RepeatMasker	similarity	501838	501862	4.1	+	.	Target "Motif:(GA)n" 1 25
2L	RepeatMasker	similarity	501946	501986	13.4	+	.	Target "Motif:(CCATC)n" 1 41
2L	RepeatMasker	similarity	503954	503995	13.0	+	.	Target "Motif:(TG)n" 1 42
2L	RepeatMasker	similarity	505216	505249	25.6	+	.	Target "Motif:(TTTTGT)n" 1 34
2L	RepeatMasker	similarity	505659	505687	15.5	+	.	Target "Motif:(TA)n" 1 30
2L	RepeatMasker	similarity	510559	510626	18.6	+	.	Target "Motif:(TTGT)n" 1 61
2L	RepeatMasker	similarity	510684	510705	0.0	+	.	Target "Motif:(CT)n" 1 22
2L	RepeatMasker	similarity	510774	510807	13.0	+	.	Target "Motif:(AC)n" 1 35
2L	RepeatMasker	similarity	511968	511991	13.9	+	.	Target "Motif:(GCG)n" 1 24
2L	RepeatMasker	similarity	516328	516366	21.1	+	.	Target "Motif:(TCTC)n" 1 40
2L	RepeatMasker	similarity	516489	516519	3.3	+	.	Target "Motif:(TGTTGC)n" 1 31
2L	RepeatMasker	similarity	516680	516716	5.6	+	.	Target "Motif:(TC)n" 1 37
2L	RepeatMasker	similarity	518415	518456	22.0	+	.	Target "Motif:(CGTCAT)n" 1 43
2L	RepeatMasker	similarity	521305	521327	0.0	+	.	Target "Motif:(GT)n" 1 23
2L	RepeatMasker	similarity	521803	521851	12.9	+	.	Target "Motif:(CAA)n" 1 50
2L	RepeatMasker	similarity	521914	521928	19.6	+	.	Target "Motif:A-rich" 1 48
2L	RepeatMasker	similarity	521929	521962	8.9	+	.	Target "Motif:(A)n" 1 34
2L	RepeatMasker	similarity	522374	522395	10.0	+	.	Target "Motif:(AT)n" 1 22
2L	RepeatMasker	similarity	522740	522798	27.1	+	.	Target "Motif:(AGATGG)n" 1 59
2L	RepeatMasker	similarity	523255	523289	2.9	+	.	Target "Motif:(TGGT)n" 1 37
2L	RepeatMasker	similarity	523645	523674	7.0	+	.	Target "Motif:(TCTGTA)n" 1 33
2L	RepeatMasker	similarity	524856	524882	16.9	+	.	Target "Motif:(ATT)n" 1 27
2L	RepeatMasker	similarity	526643	526672	0.0	+	.	Target "Motif:(CCATCCT)n" 1 30
2L	RepeatMasker	similarity	527500	527525	0.0	+	.	Target "Motif:(TG)n" 1 26
2L	RepeatMasker	similarity	527657	527714	30.3	+	.	Target "Motif:(TGTCTGC)n" 1 57
2L	RepeatMasker	similarity	527848	527885	12.8	+	.	Target "Motif:(CCGAA)n" 1 36
2L	RepeatMasker	similarity	528773	528795	0.0	+	.	Target "Motif:(GAT)n" 1 23
2L	RepeatMasker	similarity	529707	529748	13.7	+	.	Target "Motif:(ATTGCT)n" 1 41
2L	RepeatMasker	similarity	531297	531329	9.8	+	.	Target "Motif:(TGC)n" 1 33
2L	RepeatMasker	similarity	531492	531553	25.6	+	.	Target "Motif:(GCA)n" 1 63
2L	RepeatMasker	similarity	531636	531688	8.0	+	.	Target "Motif:(GTTGCA)n" 1 53
2L	RepeatMasker	similarity	531712	531751	5.2	+	.	Target "Motif:(TGTGCT)n" 1 40
2L	RepeatMasker	similarity	531879	531931	17.8	+	.	Target "Motif:(GCAACA)n" 1 55
2L	RepeatMasker	similarity	533885	533911	4.1	+	.	Target "Motif:(AAGAG)n" 1 26
2L	RepeatMasker	similarity	534912	534944	6.5	+	.	Target "Motif:(GCAGCG)n" 1 33
2L	RepeatMasker	similarity	537286	537318	20.8	+	.	Target "Motif:(GCCGCT)n" 1 33
2L	RepeatMasker	similarity	538274	538305	21.7	+	.	Target "Motif:(GGC)n" 1 32
2L	RepeatMasker	similarity	539859	539894	22.5	+	.	Target "Motif:G-rich" 1 36
2L	RepeatMasker	similarity	543298	543321	9.1	+	.	Target "Motif:(CTT)n" 1 25
2L	RepeatMasker	similarity	543322	543332	14.7	+	.	Target "Motif:(TCCTTC)n" 3 34
2L	RepeatMasker	similarity	545699	545726	11.7	+	.	Target "Motif:(T)n" 1 28
2L	RepeatMasker	similarity	548271	548320	2.1	+	.	Target "Motif:(ACAGAT)n" 1 50
2L	RepeatMasker	similarity	549055	549089	6.0	+	.	Target "Motif:(TGG)n" 1 35
2L	RepeatMasker	similarity	549590	549625	16.6	+	.	Target "Motif:(CTGGCAT)n" 1 36
2L	RepeatMasker	similarity	553035	553085	2.2	+	.	Target "Motif:(GATATAA)n" 1 57
2L	RepeatMasker	similarity	553953	553997	17.5	+	.	Target "Motif:(GTCATC)n" 1 48
2L	RepeatMasker	similarity	559036	559059	4.8	+	.	Target "Motif:(AAAC)n" 1 23
2L	RepeatMasker	similarity	561125	561192	27.6	+	.	Target "Motif:(GCT)n" 1 64
2L	RepeatMasker	similarity	562616	562655	21.2	+	.	Target "Motif:(GCT)n" 1 39
2L	RepeatMasker	similarity	564202	564232	7.8	+	.	Target "Motif:(TTTGA)n" 1 29
2L	RepeatMasker	similarity	578795	578829	6.0	+	.	Target "Motif:(CAG)n" 1 35
2L	RepeatMasker	similarity	579580	579622	13.9	+	.	Target "Motif:(TCGAA)n" 1 44
2L	RepeatMasker	similarity	580401	580449	15.8	+	.	Target "Motif:(GATGTG)n" 1 49
2L	RepeatMasker	similarity	580551	580593	7.4	+	.	Target "Motif:(GGATGC)n" 1 43
2L	RepeatMasker	similarity	582491	582527	9.2	+	.	Target "Motif:(GGATTCG)n" 1 37
2L	RepeatMasker	similarity	583777	583816	13.7	+	.	Target "Motif:(ACATTC)n" 1 43
2L	RepeatMasker	similarity	584311	584411	27.5	+	.	Target "Motif:(GCT)n" 1 99
2L	RepeatMasker	similarity	585790	585820	18.2	+	.	Target "Motif:(AGCGGA)n" 1 31
2L	RepeatMasker	similarity	589399	589437	2.9	+	.	Target "Motif:(GTGGGTG)n" 1 37
2L	RepeatMasker	similarity	589786	589829	10.2	+	.	Target "Motif:(GACAGCA)n" 1 47
2L	RepeatMasker	similarity	590232	590264	13.2	+	.	Target "Motif:(TCCAA)n" 1 33
2L	RepeatMasker	similarity	594313	594339	12.0	+	.	Target "Motif:(GTG)n" 1 27
2L	RepeatMasker	similarity	594743	594778	10.7	+	.	Target "Motif:(ACAGAT)n" 1 33
2L	RepeatMasker	similarity	594897	594961	28.1	+	.	Target "Motif:(CTCT)n" 1 66
2L	RepeatMasker	similarity	597020	597054	20.8	+	.	Target "Motif:(ATTTCT)n" 1 34
2L	RepeatMasker	similarity	597108	597136	11.6	+	.	Target "Motif:(CT)n" 1 29
2L	RepeatMasker	similarity	599969	600005	8.6	+	.	Target "Motif:(AGATTG)n" 1 37
2L	RepeatMasker	similarity	600009	600043	15.9	+	.	Target "Motif:(CAG)n" 1 35
2L	RepeatMasker	similarity	601522	601558	15.0	+	.	Target "Motif:(ATATCC)n" 1 37
2L	RepeatMasker	similarity	601964	601986	9.3	+	.	Target "Motif:(CGAC)n" 1 23
2L	RepeatMasker	similarity	602031	602141	27.7	+	.	Target "Motif:(CTCTGG)n" 1 117
2L	RepeatMasker	similarity	602339	602379	11.0	+	.	Target "Motif:(ATAATTAT)n" 1 42
2L	RepeatMasker	similarity	602890	602922	17.0	+	.	Target "Motif:A-rich" 1 34
2L	RepeatMasker	similarity	605208	605290	23.9	+	.	Target "Motif:(GCA)n" 1 83
2L	RepeatMasker	similarity	605640	605678	17.3	+	.	Target "Motif:(GCAACA)n" 1 39
2L	RepeatMasker	similarity	605961	605997	25.5	+	.	Target "Motif:(GATTCC)n" 1 37
2L	RepeatMasker	similarity	606281	606301	5.0	+	.	Target "Motif:(TGC)n" 1 21
2L	RepeatMasker	similarity	606857	606898	9.1	+	.	Target "Motif:(GCA)n" 1 39
2L	RepeatMasker	similarity	607932	607960	8.4	+	.	Target "Motif:(GCAAT)n" 1 27
2L	RepeatMasker	similarity	608545	608572	3.7	+	.	Target "Motif:(TTGC)n" 1 31
2L	RepeatMasker	similarity	608686	608726	17.2	+	.	Target "Motif:(GCGAT)n" 1 41
2L	RepeatMasker	similarity	608796	608874	22.0	+	.	Target "Motif:(CCCATA)n" 1 77
2L	RepeatMasker	similarity	611686	611736	20.1	+	.	Target "Motif:(GAGCAG)n" 1 48
2L	RepeatMasker	similarity	612307	612340	6.3	+	.	Target "Motif:(GGATCGC)n" 1 34
2L	RepeatMasker	similarity	617851	617882	6.6	+	.	Target "Motif:(GATCCT)n" 1 32
2L	RepeatMasker	similarity	618832	618874	10.5	+	.	Target "Motif:(CCATTG)n" 1 42
2L	RepeatMasker	similarity	619156	619233	20.9	+	.	Target "Motif:(AGCAACT)n" 1 83
2L	RepeatMasker	similarity	619681	619719	20.5	+	.	Target "Motif:(GTTGCAA)n" 1 39
2L	RepeatMasker	similarity	620088	620118	7.4	+	.	Target "Motif:(AG)n" 1 30
2L	RepeatMasker	similarity	621813	621834	4.7	+	.	Target "Motif:(T)n" 1 22
2L	RepeatMasker	similarity	622419	622500	28.4	+	.	Target "Motif:(TTTGTCT)n" 1 82
2L	RepeatMasker	similarity	626511	627894	21.2	+	.	Target "Motif:A-rich" 1 1378
2L	RepeatMasker	similarity	630019	630089	16.7	+	.	Target "Motif:(CAATTGG)n" 1 67
2L	RepeatMasker	similarity	630935	630993	13.9	+	.	Target "Motif:(CAG)n" 1 58
2L	RepeatMasker	similarity	634037	634071	20.8	+	.	Target "Motif:(AACCCG)n" 1 34
2L	RepeatMasker	similarity	634190	634245	21.4	-	.	Target "Motif:DNAREP1_DM" 539 594
2L	RepeatMasker	similarity	634360	634416	21.4	-	.	Target "Motif:DNAREP1_DM" 1 56
2L	RepeatMasker	similarity	634753	634791	11.2	+	.	Target "Motif:(TA)n" 1 39
2L	RepeatMasker	similarity	634874	634920	18.2	+	.	Target "Motif:(TCTGTT)n" 1 46
2L	RepeatMasker	similarity	635037	635086	20.6	+	.	Target "Motif:(TTTCG)n" 1 48
2L	RepeatMasker	similarity	635555	635609	23.7	+	.	Target "Motif:(TATATTT)n" 1 52
2L	RepeatMasker	similarity	635982	636006	13.2	+	.	Target "Motif:(A)n" 1 25
2L	RepeatMasker	similarity	636093	636131	8.2	+	.	Target "Motif:(TGC)n" 1 39
2L	RepeatMasker	similarity	637500	637555	18.1	+	.	Target "Motif:G-rich" 1 57
2L	RepeatMasker	similarity	638957	638985	3.8	+	.	Target "Motif:(TTG)n" 1 28
2L	RepeatMasker	similarity	639041	639065	8.5	+	.	Target "Motif:(CAT)n" 1 25
2L	RepeatMasker	similarity	647024	647067	25.2	+	.	Target "Motif:(CTCCAA)n" 1 43
2L	RepeatMasker	similarity	647077	647106	15.8	+	.	Target "Motif:(TGTC)n" 1 29
2L	RepeatMasker	similarity	652728	652754	12.6	+	.	Target "Motif:(CCATC)n" 1 27
2L	RepeatMasker	similarity	658689	658729	22.6	+	.	Target "Motif:G-rich" 1 42
2L	RepeatMasker	similarity	659097	659137	0.0	+	.	Target "Motif:(TG)n" 1 41
2L	RepeatMasker	similarity	659277	659312	18.9	+	.	Target "Motif:(CTCCAA)n" 1 36
2L	RepeatMasker	similarity	659596	659631	5.8	+	.	Target "Motif:(AT)n" 1 38
2L	RepeatMasker	similarity	663855	663893	15.8	+	.	Target "Motif:(TCGGTT)n" 1 37
2L	RepeatMasker	similarity	667232	667256	13.1	+	.	Target "Motif:(TGT)n" 1 25
2L	RepeatMasker	similarity	669832	669871	13.7	+	.	Target "Motif:(AGGCTG)n" 1 40
2L	RepeatMasker	similarity	670106	670152	20.3	+	.	Target "Motif:(TCCTT)n" 1 46
2L	RepeatMasker	similarity	671260	671296	12.5	+	.	Target "Motif:(CCCCTGC)n" 1 37
2L	RepeatMasker	similarity	671662	671703	13.0	+	.	Target "Motif:(TTGCTG)n" 1 42
2L	RepeatMasker	similarity	673610	673645	13.0	+	.	Target "Motif:(TTGCAA)n" 1 35
2L	RepeatMasker	similarity	675187	675214	15.9	+	.	Target "Motif:(TGAC)n" 1 28
2L	RepeatMasker	similarity	678023	678063	7.9	+	.	Target "Motif:(GGAGAT)n" 1 41
2L	RepeatMasker	similarity	683764	683826	14.6	+	.	Target "Motif:(ACAAGCA)n" 1 62
2L	RepeatMasker	similarity	684300	684345	18.9	+	.	Target "Motif:(CAACAC)n" 1 44
2L	RepeatMasker	similarity	685333	685357	4.1	+	.	Target "Motif:(GCA)n" 1 25
2L	RepeatMasker	similarity	685426	685499	18.0	+	.	Target "Motif:(TC)n" 1 75
2L	RepeatMasker	similarity	686879	686911	13.2	+	.	Target "Motif:(CCT)n" 1 34
2L	RepeatMasker	similarity	686974	687401	0.5	-	.	Target "Motif:ROO_LTR" 1 428
2L	RepeatMasker	similarity	687402	694931	1.3	-	.	Target "Motif:ROO_I" 727 8256
2L	RepeatMasker	similarity	694932	694996	11.8	+	.	Target "Motif:(TGC)n" 1 65
2L	RepeatMasker	similarity	694997	695527	1.6	-	.	Target "Motif:ROO_I" 1 726
2L	RepeatMasker	similarity	695528	695955	0.5	-	.	Target "Motif:ROO_LTR" 1 428
2L	RepeatMasker	similarity	699304	699382	25.5	+	.	Target "Motif:(AGACAGC)n" 1 79
2L	RepeatMasker	similarity	699364	699399	12.0	+	.	Target "Motif:(TGCAGGC)n" 1 36
2L	RepeatMasker	similarity	699879	699915	11.8	+	.	Target "Motif:(TGGCTT)n" 1 39
2L	RepeatMasker	similarity	701755	701787	17.5	+	.	Target "Motif:GA-rich" 1 33
2L	RepeatMasker	similarity	702009	702034	0.0	+	.	Target "Motif:(AG)n" 1 27
2L	RepeatMasker	similarity	704451	704479	15.3	+	.	Target "Motif:(TTTGA)n" 1 29
2L	RepeatMasker	similarity	704860	704883	13.7	+	.	Target "Motif:(T)n" 1 24
2L	RepeatMasker	similarity	705584	705675	16.9	+	.	Target "Motif:(GATGTCT)n" 1 93
2L	RepeatMasker	similarity	705635	705678	12.9	+	.	Target "Motif:(TGAC)n" 1 46
2L	RepeatMasker	similarity	709891	709920	18.9	+	.	Target "Motif:(T)n" 1 30
2L	RepeatMasker	similarity	711042	711099	26.6	+	.	Target "Motif:(GATTTC)n" 1 59
2L	RepeatMasker	similarity	712016	712045	14.7	+	.	Target "Motif:(TTTTAA)n" 1 31
2L	RepeatMasker	similarity	712530	712553	4.3	+	.	Target "Motif:(TACTA)n" 1 26
2L	RepeatMasker	similarity	713532	713579	22.6	+	.	Target "Motif:(CACCA)n" 1 49
2L	RepeatMasker	similarity	713677	713727	21.8	+	.	Target "Motif:(AGAAGT)n" 1 53
2L	RepeatMasker	similarity	713792	713814	0.0	+	.	Target "Motif:(TCTT)n" 1 23
2L	RepeatMasker	similarity	717084	717125	9.4	+	.	Target "Motif:(GATG)n" 1 39
2L	RepeatMasker	similarity	717265	717338	28.9	+	.	Target "Motif:(CAACATT)n" 1 72
2L	RepeatMasker	similarity	717471	717510	12.2	+	.	Target "Motif:(GGCTG)n" 1 38
2L	RepeatMasker	similarity	717674	717750	31.9	+	.	Target "Motif:(CTCCGA)n" 1 77
2L	RepeatMasker	similarity	718416	718471	28.2	+	.	Target "Motif:(CGTCGT)n" 1 54
2L	RepeatMasker	similarity	718780	718804	8.5	+	.	Target "Motif:(TC)n" 1 26
2L	RepeatMasker	similarity	720411	720452	20.4	+	.	Target "Motif:(ATGACT)n" 1 42
2L	RepeatMasker	similarity	721972	722002	11.9	+	.	Target "Motif:(ATTT)n" 1 29
2L	RepeatMasker	similarity	723207	723237	3.3	+	.	Target "Motif:(ATTCGT)n" 1 31
2L	RepeatMasker	similarity	723802	723841	14.4	+	.	Target "Motif:(GGACACT)n" 1 40
2L	RepeatMasker	similarity	726504	726536	0.0	+	.	Target "Motif:(CCAGCTC)n" 1 33
2L	RepeatMasker	similarity	727776	727842	21.7	+	.	Target "Motif:(CATTTC)n" 1 65
2L	RepeatMasker	similarity	730254	730307	7.8	+	.	Target "Motif:(ATGGGAGGT)n" 1 54
2L	RepeatMasker	similarity	734010	734073	26.2	+	.	Target "Motif:(GAT)n" 1 64
2L	RepeatMasker	similarity	734630	734670	19.6	+	.	Target "Motif:(GAATCC)n" 1 41
2L	RepeatMasker	similarity	734656	734715	15.8	+	.	Target "Motif:(ATCTGC)n" 1 63
2L	RepeatMasker	similarity	738222	738246	0.0	+	.	Target "Motif:(TGTCCA)n" 1 25
2L	RepeatMasker	similarity	741916	741955	12.0	+	.	Target "Motif:A-rich" 1 39
2L	RepeatMasker	similarity	747237	747277	13.5	+	.	Target "Motif:(CAT)n" 1 41
2L	RepeatMasker	similarity	749254	749292	18.3	+	.	Target "Motif:(CCACTC)n" 1 39
2L	RepeatMasker	similarity	752533	752562	14.9	+	.	Target "Motif:(TTCACA)n" 1 31
2L	RepeatMasker	similarity	752583	752610	16.2	+	.	Target "Motif:(ATAT)n" 1 28
2L	RepeatMasker	similarity	756307	756330	4.3	+	.	Target "Motif:(T)n" 1 24
2L	RepeatMasker	similarity	756430	756489	27.6	+	.	Target "Motif:(GCGATG)n" 1 58
2L	RepeatMasker	similarity	757964	758010	22.4	+	.	Target "Motif:(CATCCC)n" 1 47
2L	RepeatMasker	similarity	762348	762369	0.0	+	.	Target "Motif:(ATAA)n" 1 22
2L	RepeatMasker	similarity	763291	763327	18.3	+	.	Target "Motif:(TATCAT)n" 1 38
2L	RepeatMasker	similarity	763980	764022	13.5	+	.	Target "Motif:A-rich" 1 41
2L	RepeatMasker	similarity	768335	768384	13.6	+	.	Target "Motif:(GAAGGTG)n" 1 50
2L	RepeatMasker	similarity	769285	769328	7.2	+	.	Target "Motif:(GCCACCCAG)n" 1 44
2L	RepeatMasker	similarity	769396	769421	0.0	+	.	Target "Motif:(CTGAAT)n" 1 26
2L	RepeatMasker	similarity	770516	772243	0.1	-	.	Target "Motif:BARI_DM" 1 1728
2L	RepeatMasker	similarity	775600	775657	29.2	+	.	Target "Motif:(GCA)n" 1 59
2L	RepeatMasker	similarity	776302	776347	22.0	+	.	Target "Motif:A-rich" 1 45
2L	RepeatMasker	similarity	777200	777237	5.6	+	.	Target "Motif:(ATGGCG)n" 1 38
2L	RepeatMasker	similarity	779469	779532	28.3	+	.	Target "Motif:(CCA)n" 1 64
2L	RepeatMasker	similarity	780877	780917	13.5	+	.	Target "Motif:(CCT)n" 1 42
2L	RepeatMasker	similarity	782950	784260	29.7	-	.	Target "Motif:SAR_DM" 1 1341
2L	RepeatMasker	similarity	788885	788909	13.2	+	.	Target "Motif:(TA)n" 1 25
2L	RepeatMasker	similarity	789048	789097	27.3	+	.	Target "Motif:A-rich" 1 50
2L	RepeatMasker	similarity	790143	790176	17.5	+	.	Target "Motif:(GGCATG)n" 1 33
2L	RepeatMasker	similarity	792675	792703	7.8	+	.	Target "Motif:(AGGAA)n" 1 28
2L	RepeatMasker	similarity	793158	793178	5.0	+	.	Target "Motif:(CTGT)n" 1 21
2L	RepeatMasker	similarity	796563	796601	8.2	+	.	Target "Motif:(TGAC)n" 1 39
2L	RepeatMasker	similarity	796608	796638	10.8	+	.	Target "Motif:(GACG)n" 1 31
2L	RepeatMasker	similarity	797008	797033	0.0	+	.	Target "Motif:(AATCG)n" 1 26
2L	RepeatMasker	similarity	797935	797976	5.0	+	.	Target "Motif:(CATCGC)n" 1 43
2L	RepeatMasker	similarity	800558	800577	0.0	+	.	Target "Motif:(TCC)n" 1 20
2L	RepeatMasker	similarity	804973	805015	16.2	+	.	Target "Motif:(ATATT)n" 1 45
2L	RepeatMasker	similarity	805303	805339	21.8	+	.	Target "Motif:(CCAC)n" 1 37
2L	RepeatMasker	similarity	806796	806844	6.7	+	.	Target "Motif:(CATCCG)n" 1 49
2L	RepeatMasker	similarity	806964	806989	8.1	+	.	Target "Motif:(AGG)n" 1 26
2L	RepeatMasker	similarity	811451	811492	0.0	+	.	Target "Motif:(ATT)n" 1 43
2L	RepeatMasker	similarity	826185	826231	22.2	+	.	Target "Motif:(AC)n" 1 48
2L	RepeatMasker	similarity	826419	826460	8.9	+	.	Target "Motif:(GGATAA)n" 1 39
2L	RepeatMasker	similarity	826557	826629	20.3	+	.	Target "Motif:(TC)n" 1 70
2L	RepeatMasker	similarity	827078	827118	10.5	+	.	Target "Motif:(AACAAAA)n" 1 42
2L	RepeatMasker	similarity	828953	829010	16.4	+	.	Target "Motif:(TCA)n" 1 59
2L	RepeatMasker	similarity	829246	829302	16.5	+	.	Target "Motif:(CCACGC)n" 1 52
2L	RepeatMasker	similarity	829592	829643	22.3	+	.	Target "Motif:(GCA)n" 1 52
2L	RepeatMasker	similarity	829635	829686	19.7	+	.	Target "Motif:(CAGAAT)n" 1 52
2L	RepeatMasker	similarity	829861	829905	17.6	+	.	Target "Motif:(GCAGCG)n" 1 45
2L	RepeatMasker	similarity	830419	830468	15.6	+	.	Target "Motif:(TCTGTA)n" 1 50
2L	RepeatMasker	similarity	832431	832466	2.8	+	.	Target "Motif:(ATATG)n" 1 37
2L	RepeatMasker	similarity	832920	832991	30.6	+	.	Target "Motif:(ATT)n" 1 72
2L	RepeatMasker	similarity	833945	834004	12.7	+	.	Target "Motif:(TATCTG)n" 1 63
2L	RepeatMasker	similarity	835061	835108	24.4	+	.	Target "Motif:(GTTGCT)n" 1 49
2L	RepeatMasker	similarity	836621	836662	14.3	-	.	Target "Motif:ROO_I" 675 716
2L	RepeatMasker	similarity	837882	837934	10.4	+	.	Target "Motif:(GCAACA)n" 1 53
2L	RepeatMasker	similarity	838043	838079	15.9	+	.	Target "Motif:(GTTGGTT)n" 1 36
2L	RepeatMasker	similarity	838465	838483	5.6	+	.	Target "Motif:(AGG)n" 1 19
2L	RepeatMasker	similarity	839383	839434	27.6	+	.	Target "Motif:(GGATGG)n" 1 53
2L	RepeatMasker	similarity	839440	839516	26.7	+	.	Target "Motif:(GCAGTG)n" 1 74
2L	RepeatMasker	similarity	840676	840709	6.3	+	.	Target "Motif:(ATCTCGA)n" 1 34
2L	RepeatMasker	similarity	841053	841100	18.9	+	.	Target "Motif:A-rich" 1 50
2L	RepeatMasker	similarity	841292	841315	0.0	+	.	Target "Motif:(AT)n" 1 24
2L	RepeatMasker	similarity	842531	842574	23.1	+	.	Target "Motif:A-rich" 1 42
2L	RepeatMasker	similarity	842716	842747	7.7	+	.	Target "Motif:(ACCAG)n" 1 30
2L	RepeatMasker	similarity	844548	844581	20.1	+	.	Target "Motif:(ATTCCG)n" 1 34
2L	RepeatMasker	similarity	847739	847769	6.8	+	.	Target "Motif:(CTGCT)n" 1 31
2L	RepeatMasker	similarity	847848	847862	11.8	+	.	Target "Motif:A-rich" 1 44
2L	RepeatMasker	similarity	847863	847892	14.9	+	.	Target "Motif:(A)n" 1 30
2L	RepeatMasker	similarity	848064	848111	24.4	+	.	Target "Motif:(CATTCC)n" 1 48
2L	RepeatMasker	similarity	850607	850657	23.1	+	.	Target "Motif:(CTTTC)n" 1 48
2L	RepeatMasker	similarity	850660	850698	15.8	+	.	Target "Motif:(ACTCAC)n" 1 37
2L	RepeatMasker	similarity	850943	850978	6.5	+	.	Target "Motif:(AAACG)n" 1 34
2L	RepeatMasker	similarity	856022	856043	4.8	+	.	Target "Motif:(AGG)n" 1 22
2L	RepeatMasker	similarity	857043	857078	15.5	+	.	Target "Motif:(TCCATT)n" 1 37
2L	RepeatMasker	similarity	857951	857985	6.0	+	.	Target "Motif:(TCCGAC)n" 1 35
2L	RepeatMasker	similarity	858997	859026	0.0	+	.	Target "Motif:(AGATCTT)n" 1 31
2L	RepeatMasker	similarity	862955	862987	20.8	+	.	Target "Motif:(CCCGCT)n" 1 33
2L	RepeatMasker	similarity	868414	868451	14.5	+	.	Target "Motif:(GA)n" 1 38
2L	RepeatMasker	similarity	872780	872808	19.6	+	.	Target "Motif:(TCC)n" 1 29
2L	RepeatMasker	similarity	872986	873016	6.8	+	.	Target "Motif:(GTC)n" 1 31
2L	RepeatMasker	similarity	873052	873088	25.7	+	.	Target "Motif:(GTC)n" 1 37
2L	RepeatMasker	similarity	876504	876539	12.1	+	.	Target "Motif:(AAC)n" 1 36
2L	RepeatMasker	similarity	880922	880956	9.7	+	.	Target "Motif:A-rich" 1 37
2L	RepeatMasker	similarity	887491	887521	14.5	+	.	Target "Motif:(AAACAA)n" 1 31
2L	RepeatMasker	similarity	888057	888094	5.5	+	.	Target "Motif:(GTGGCCA)n" 1 38
2L	RepeatMasker	similarity	888388	888429	2.7	+	.	Target "Motif:(CTGCCA)n" 1 40
2L	RepeatMasker	similarity	888922	888974	24.3	+	.	Target "Motif:(AGGATGA)n" 1 53
2L	RepeatMasker	similarity	890008	890067	17.6	+	.	Target "Motif:(ATTGCA)n" 1 65
2L	RepeatMasker	similarity	891865	891922	24.2	+	.	Target "Motif:G-rich" 1 60
2L	RepeatMasker	similarity	893168	893206	24.1	+	.	Target "Motif:GA-rich" 1 39
2L	RepeatMasker	similarity	893959	893992	10.1	+	.	Target "Motif:(TCCATG)n" 1 34
2L	RepeatMasker	similarity	894786	894823	11.5	+	.	Target "Motif:(AAACAG)n" 1 38
2L	RepeatMasker	similarity	895143	895172	3.4	+	.	Target "Motif:(TG)n" 1 30
2L	RepeatMasker	similarity	896347	896381	2.9	+	.	Target "Motif:(AGTGGA)n" 1 35
2L	RepeatMasker	similarity	896898	896916	5.5	+	.	Target "Motif:(CAT)n" 1 19
2L	RepeatMasker	similarity	897340	897377	0.0	+	.	Target "Motif:(TACATAGT)n" 1 36
2L	RepeatMasker	similarity	897764	897787	8.9	+	.	Target "Motif:(T)n" 1 24
2L	RepeatMasker	similarity	898194	898228	13.8	+	.	Target "Motif:(CATATA)n" 1 35
2L	RepeatMasker	similarity	902370	902403	6.1	+	.	Target "Motif:(TTGT)n" 1 35
2L	RepeatMasker	similarity	902734	902751	0.0	+	.	Target "Motif:(CA)n" 1 18
2L	RepeatMasker	similarity	904531	904555	4.1	+	.	Target "Motif:(GAG)n" 1 25
2L	RepeatMasker	similarity	905645	905696	30.4	+	.	Target "Motif:(TCCTCA)n" 1 52
2L	RepeatMasker	similarity	905693	905718	12.7	+	.	Target "Motif:(TGCTG)n" 1 26
2L	RepeatMasker	similarity	906283	906318	10.1	+	.	Target "Motif:(CAGATA)n" 1 34
2L	RepeatMasker	similarity	907178	907221	11.2	+	.	Target "Motif:(GATGGT)n" 1 43
2L	RepeatMasker	similarity	908508	908536	3.8	+	.	Target "Motif:(ATGG)n" 1 28
2L	RepeatMasker	similarity	910880	910957	29.5	+	.	Target "Motif:(GAGGACC)n" 1 78
2L	RepeatMasker	similarity	918634	918662	8.4	+	.	Target "Motif:(CCATT)n" 1 27
2L	RepeatMasker	similarity	922014	922066	10.9	+	.	Target "Motif:(TAACAG)n" 1 55
2L	RepeatMasker	similarity	923071	923131	15.5	+	.	Target "Motif:(GT)n" 1 59
2L	RepeatMasker	similarity	925306	925338	9.8	+	.	Target "Motif:(GATTCT)n" 1 33
2L	RepeatMasker	similarity	925954	926007	16.7	+	.	Target "Motif:(TGC)n" 1 55
2L	RepeatMasker	similarity	926067	926111	7.7	+	.	Target "Motif:(CCAGA)n" 1 43
2L	RepeatMasker	similarity	927803	927843	16.4	+	.	Target "Motif:(TTTCCAT)n" 1 43
2L	RepeatMasker	similarity	929126	929167	18.9	+	.	Target "Motif:(TG)n" 1 42
2L	RepeatMasker	similarity	930083	930136	21.4	+	.	Target "Motif:A-rich" 1 55
2L	RepeatMasker	similarity	930354	930413	25.1	+	.	Target "Motif:(GGCTGC)n" 1 60
2L	RepeatMasker	similarity	932441	932470	10.7	+	.	Target "Motif:(GGC)n" 1 30
2L	RepeatMasker	similarity	933332	933411	14.3	+	.	Target "Motif:(TTTTGT)n" 1 85
2L	RepeatMasker	similarity	935652	935736	27.0	+	.	Target "Motif:GA-rich" 1 85
2L	RepeatMasker	similarity	938134	938183	6.5	+	.	Target "Motif:(CAG)n" 1 50
2L	RepeatMasker	similarity	939979	940012	13.0	+	.	Target "Motif:(CA)n" 1 34
2L	RepeatMasker	similarity	940033	940055	9.3	+	.	Target "Motif:(GT)n" 1 23
2L	RepeatMasker	similarity	941052	941167	31.2	+	.	Target "Motif:(AGAGAT)n" 1 118
2L	RepeatMasker	similarity	941334	941355	4.8	+	.	Target "Motif:(TG)n" 1 22
2L	RepeatMasker	similarity	941939	941975	8.8	+	.	Target "Motif:(CACA)n" 1 38
2L	RepeatMasker	similarity	942643	942706	11.9	+	.	Target "Motif:(TATCTG)n" 1 66
2L	RepeatMasker	similarity	944180	944228	27.0	+	.	Target "Motif:(TTCTT)n" 1 51
2L	RepeatMasker	similarity	945191	945312	27.8	+	.	Target "Motif:(CA)n" 1 120
2L	RepeatMasker	similarity	946359	946413	21.1	+	.	Target "Motif:(GT)n" 1 56
2L	RepeatMasker	similarity	946465	946509	26.4	+	.	Target "Motif:(CTGACT)n" 1 46
2L	RepeatMasker	similarity	946832	946889	15.3	+	.	Target "Motif:(CGGACTC)n" 1 58
2L	RepeatMasker	similarity	948246	948264	5.6	+	.	Target "Motif:(A)n" 1 19
2L	RepeatMasker	similarity	948867	948894	12.6	+	.	Target "Motif:A-rich" 1 27
2L	RepeatMasker	similarity	950679	950698	0.0	+	.	Target "Motif:(A)n" 1 20
2L	RepeatMasker	similarity	952872	952957	36.8	+	.	Target "Motif:(GCAGCA)n" 1 86
2L	RepeatMasker	similarity	955588	955972	23.5	-	.	Target "Motif:SAR2_DM" 120 508
2L	RepeatMasker	similarity	956982	957009	4.0	+	.	Target "Motif:(TA)n" 1 29
2L	RepeatMasker	similarity	957667	957733	11.6	+	.	Target "Motif:(AGATAC)n" 1 64
2L	RepeatMasker	similarity	957941	957958	0.0	+	.	Target "Motif:(TA)n" 1 18
2L	RepeatMasker	similarity	958388	958423	15.4	+	.	Target "Motif:(AGACGG)n" 1 36
2L	RepeatMasker	similarity	958868	958900	16.9	+	.	Target "Motif:(GAGGAC)n" 1 34
2L	RepeatMasker	similarity	960553	960606	15.5	+	.	Target "Motif:(ACAGCT)n" 1 53
2L	RepeatMasker	similarity	961198	961226	3.9	+	.	Target "Motif:(AC)n" 1 28
2L	RepeatMasker	similarity	964257	964284	11.7	+	.	Target "Motif:(AACA)n" 1 28
2L	RepeatMasker	similarity	966382	966436	21.7	+	.	Target "Motif:(TTCTTG)n" 1 58
2L	RepeatMasker	similarity	966919	966961	27.9	+	.	Target "Motif:(CC)n" 1 43
2L	RepeatMasker	similarity	968660	968684	4.1	+	.	Target "Motif:(GT)n" 1 25
2L	RepeatMasker	similarity	969233	969265	20.9	+	.	Target "Motif:(CTCATC)n" 1 33
2L	RepeatMasker	similarity	970250	970305	26.3	+	.	Target "Motif:(ATAT)n" 1 56
2L	RepeatMasker	similarity	970778	970799	4.7	+	.	Target "Motif:(CCG)n" 1 22
2L	RepeatMasker	similarity	972610	972650	14.0	+	.	Target "Motif:GA-rich" 1 42
2L	RepeatMasker	similarity	973377	973446	27.6	+	.	Target "Motif:(GCA)n" 1 71
2L	RepeatMasker	similarity	974132	974152	5.0	+	.	Target "Motif:(ATGT)n" 1 21
2L	RepeatMasker	similarity	975640	976057	21.4	+	.	Target "Motif:SAR2_DM" 52 474
2L	RepeatMasker	similarity	976935	977362	0.5	+	.	Target "Motif:ROO_LTR" 1 428
2L	RepeatMasker	similarity	977363	983449	1.6	+	.	Target "Motif:ROO_I" 1 6166
2L	RepeatMasker	similarity	983448	984084	0.5	+	.	Target "Motif:ROO_I" 7608 8256
2L	RepeatMasker	similarity	984085	984512	0.5	+	.	Target "Motif:ROO_LTR" 1 428
2L	RepeatMasker	similarity	984992	985011	0.0	+	.	Target "Motif:(TG)n" 1 20
2L	RepeatMasker	similarity	985569	985606	14.7	+	.	Target "Motif:(GGGACT)n" 1 38
2L	RepeatMasker	similarity	985841	985874	6.2	+	.	Target "Motif:(AAGCAG)n" 1 34
2L	RepeatMasker	similarity	986757	986805	26.9	+	.	Target "Motif:A-rich" 1 51
2L	RepeatMasker	similarity	986786	986832	18.2	+	.	Target "Motif:(GAAGCC)n" 1 46
2L	RepeatMasker	similarity	987918	987966	20.2	+	.	Target "Motif:(CGGATC)n" 1 48
2L	RepeatMasker	similarity	988108	988156	16.7	+	.	Target "Motif:(CCCAAT)n" 1 48
2L	RepeatMasker	similarity	988645	988685	22.2	+	.	Target "Motif:(ATCTGT)n" 1 39
2L	RepeatMasker	similarity	989865	989905	18.2	+	.	Target "Motif:(GGAGT)n" 1 39
2L	RepeatMasker	similarity	991131	991163	6.5	+	.	Target "Motif:(CATCCA)n" 1 33
2L	RepeatMasker	similarity	993888	993942	29.7	+	.	Target "Motif:(TGTC)n" 1 55
2L	RepeatMasker	similarity	996780	997207	0.5	-	.	Target "Motif:ROO_LTR" 1 428
2L	RepeatMasker	similarity	997208	1005388	1.2	-	.	Target "Motif:ROO_I" 1 8256
2L	RepeatMasker	similarity	1005389	1005816	0.5	-	.	Target "Motif:ROO_LTR" 1 428
2L	RepeatMasker	similarity	1007309	1007409	22.1	+	.	Target "Motif:(CTCCTG)n" 1 102
2L	RepeatMasker	similarity	1007650	1007699	18.0	+	.	Target "Motif:(GGCAGT)n" 1 50
2L	RepeatMasker	similarity	1007913	1007963	21.4	+	.	Target "Motif:(ACCAT)n" 1 51
2L	RepeatMasker	similarity	1008143	1008159	0.0	+	.	Target "Motif:(GA)n" 1 17
2L	RepeatMasker	similarity	1008360	1008384	13.1	+	.	Target "Motif:(T)n" 1 25
2L	RepeatMasker	similarity	1010052	1010086	16.0	+	.	Target "Motif:(ATAT)n" 1 35
2L	RepeatMasker	similarity	1010952	1011004	15.1	+	.	Target "Motif:(TCAGTT)n" 1 52
2L	RepeatMasker	similarity	1011403	1011420	0.0	+	.	Target "Motif:(T)n" 1 18
2L	RepeatMasker	similarity	1011539	1011562	4.3	+	.	Target "Motif:(TA)n" 1 25
2L	RepeatMasker	similarity	1012291	1012314	14.4	+	.	Target "Motif:(T)n" 1 24
2L	RepeatMasker	similarity	1012315	1012326	18.9	+	.	Target "Motif:(TTTCTT)n" 1 37
2L	RepeatMasker	similarity	1012642	1012677	22.7	+	.	Target "Motif:(T)n" 1 36
2L	RepeatMasker	similarity	1012858	1012899	11.3	+	.	Target "Motif:(AT)n" 1 43
2L	RepeatMasker	similarity	1013232	1013269	14.5	+	.	Target "Motif:(TATGTA)n" 1 41
2L	RepeatMasker	similarity	1014003	1014062	18.9	+	.	Target "Motif:(CCTTCT)n" 1 60
2L	RepeatMasker	similarity	1014099	1014134	22.7	+	.	Target "Motif:(CCT)n" 1 36
2L	RepeatMasker	similarity	1016942	1016982	11.1	+	.	Target "Motif:(CTG)n" 1 41
2L	RepeatMasker	similarity	1019651	1019717	24.6	+	.	Target "Motif:(AC)n" 1 68
2L	RepeatMasker	similarity	1023059	1023091	10.4	+	.	Target "Motif:(CA)n" 1 32
2L	RepeatMasker	similarity	1025143	1025189	4.4	+	.	Target "Motif:(GGCATCCTGT)n" 1 47
2L	RepeatMasker	similarity	1026528	1026608	23.0	+	.	Target "Motif:(ATCGGA)n" 1 81
2L	RepeatMasker	similarity	1030436	1030475	23.4	+	.	Target "Motif:(CAT)n" 1 40
2L	RepeatMasker	similarity	1031500	1031527	8.1	+	.	Target "Motif:(GCTCC)n" 1 27
2L	RepeatMasker	similarity	1031669	1031706	5.5	+	.	Target "Motif:(CCAGCT)n" 1 38
2L	RepeatMasker	similarity	1032025	1032051	12.0	+	.	Target "Motif:(GCA)n" 1 27
2L	RepeatMasker	similarity	1032221	1032248	16.2	+	.	Target "Motif:(GCA)n" 1 28
2L	RepeatMasker	similarity	1033977	1034026	23.9	+	.	Target "Motif:(TGC)n" 1 50
2L	RepeatMasker	similarity	1034264	1034298	15.9	+	.	Target "Motif:(TATTA)n" 1 37
2L	RepeatMasker	similarity	1036037	1036099	25.1	+	.	Target "Motif:(TCC)n" 1 64
2L	RepeatMasker	similarity	1038247	1038286	15.5	+	.	Target "Motif:(ACG)n" 1 40
2L	RepeatMasker	similarity	1042918	1042950	3.1	+	.	Target "Motif:(TGCCCA)n" 1 35
2L	RepeatMasker	similarity	1043044	1043106	16.9	+	.	Target "Motif:G-rich" 1 65
2L	RepeatMasker	similarity	1046928	1046967	10.7	+	.	Target "Motif:(TGTGTCC)n" 1 41
2L	RepeatMasker	similarity	1047155	1047192	14.5	+	.	Target "Motif:(CAGAAGC)n" 1 38
2L	RepeatMasker	similarity	1047260	1047308	17.3	+	.	Target "Motif:(TG)n" 1 48
2L	RepeatMasker	similarity	1048241	1048274	6.7	+	.	Target "Motif:(TG)n" 1 33
2L	RepeatMasker	similarity	1050424	1050458	20.8	+	.	Target "Motif:(GAGT)n" 1 34
2L	RepeatMasker	similarity	1051511	1051536	8.9	+	.	Target "Motif:(GGGC)n" 1 25
2L	RepeatMasker	similarity	1054359	1054383	8.5	+	.	Target "Motif:(TA)n" 1 25
2L	RepeatMasker	similarity	1054821	1054864	19.8	+	.	Target "Motif:(CATAC)n" 1 42
2L	RepeatMasker	similarity	1057241	1057271	0.0	+	.	Target "Motif:(GT)n" 1 31
2L	RepeatMasker	similarity	1057282	1057321	16.8	+	.	Target "Motif:A-rich" 1 42
2L	RepeatMasker	similarity	1061020	1061048	11.2	+	.	Target "Motif:(A)n" 1 29
2L	RepeatMasker	similarity	1061423	1061468	14.3	+	.	Target "Motif:(GGT)n" 1 46
2L	RepeatMasker	similarity	1062293	1062311	5.5	+	.	Target "Motif:(CAT)n" 1 19
2L	RepeatMasker	similarity	1062437	1062510	13.2	+	.	Target "Motif:(A)n" 1 74
2L	RepeatMasker	similarity	1062987	1063017	14.2	+	.	Target "Motif:A-rich" 1 32
2L	RepeatMasker	similarity	1063731	1063764	20.2	+	.	Target "Motif:(CAGAAT)n" 1 34
2L	RepeatMasker	similarity	1064705	1064748	23.2	+	.	Target "Motif:(ATGT)n" 1 42
2L	RepeatMasker	similarity	1068001	1068063	22.5	+	.	Target "Motif:(ACAGAT)n" 1 69
2L	RepeatMasker	similarity	1068204	1068233	10.7	+	.	Target "Motif:(ATG)n" 1 30
2L	RepeatMasker	similarity	1070480	1070529	24.6	+	.	Target "Motif:A-rich" 1 50
2L	RepeatMasker	similarity	1071307	1071335	7.3	+	.	Target "Motif:(CCAT)n" 1 29
2L	RepeatMasker	similarity	1071336	1071390	12.9	+	.	Target "Motif:(TTTGTT)n" 1 55
2L	RepeatMasker	similarity	1071515	1071564	18.0	+	.	Target "Motif:(TTCCTC)n" 1 50
2L	RepeatMasker	similarity	1073274	1073301	11.7	+	.	Target "Motif:(TATG)n" 1 28
2L	RepeatMasker	similarity	1074569	1074581	21.8	+	.	Target "Motif:(TATGTG)n" 1 37
2L	RepeatMasker	similarity	1074582	1074604	9.6	+	.	Target "Motif:(TG)n" 1 23
2L	RepeatMasker	similarity	1077093	1077131	24.4	+	.	Target "Motif:(GT)n" 1 40
2L	RepeatMasker	similarity	1077296	1077314	5.6	+	.	Target "Motif:(TGT)n" 1 19
2L	RepeatMasker	similarity	1077439	1077499	16.7	+	.	Target "Motif:(AC)n" 1 64
2L	RepeatMasker	similarity	1083372	1083412	7.8	+	.	Target "Motif:(TATATGTA)n" 1 41
2L	RepeatMasker	similarity	1089817	1089835	0.0	+	.	Target "Motif:(GT)n" 1 19
2L	RepeatMasker	similarity	1092802	1092838	12.4	+	.	Target "Motif:G-rich" 1 36
2L	RepeatMasker	similarity	1092911	1092932	4.7	+	.	Target "Motif:(A)n" 1 22
2L	RepeatMasker	similarity	1093046	1093105	13.9	+	.	Target "Motif:(ACAGAT)n" 1 58
2L	RepeatMasker	similarity	1093570	1093611	7.5	+	.	Target "Motif:(TGGGTATT)n" 1 42
2L	RepeatMasker	similarity	1095487	1095525	12.1	+	.	Target "Motif:(TCCGCTC)n" 1 41
2L	RepeatMasker	similarity	1096144	1096193	13.8	+	.	Target "Motif:(ACAAGC)n" 1 51
2L	RepeatMasker	similarity	1097308	1097347	14.6	+	.	Target "Motif:(AATCG)n" 1 42
2L	RepeatMasker	similarity	1098554	1098585	10.0	+	.	Target "Motif:(CATATT)n" 1 32
2L	RepeatMasker	similarity	1102361	1102412	15.7	+	.	Target "Motif:(GCAGAT)n" 1 47
2L	RepeatMasker	similarity	1102608	1102638	10.4	+	.	Target "Motif:(GCA)n" 1 31
2L	RepeatMasker	similarity	1107888	1107941	26.6	+	.	Target "Motif:(TTGTTG)n" 1 55
2L	RepeatMasker	similarity	1108101	1108129	7.2	+	.	Target "Motif:(TGT)n" 1 29
2L	RepeatMasker	similarity	1111137	1111197	21.6	+	.	Target "Motif:(AATGA)n" 1 62
2L	RepeatMasker	similarity	1112889	1112925	22.5	+	.	Target "Motif:(TACATA)n" 1 38
2L	RepeatMasker	similarity	1114712	1114801	25.6	+	.	Target "Motif:(AT)n" 1 93
2L	RepeatMasker	similarity	1115604	1115642	11.7	+	.	Target "Motif:(TTCTGC)n" 1 38
2L	RepeatMasker	similarity	1117019	1117045	16.9	+	.	Target "Motif:(TA)n" 1 27
2L	RepeatMasker	similarity	1117594	1117618	0.0	+	.	Target "Motif:(AGGT)n" 1 25
2L	RepeatMasker	similarity	1118152	1118174	9.3	+	.	Target "Motif:(AATA)n" 1 23
2L	RepeatMasker	similarity	1118441	1118472	7.0	+	.	Target "Motif:(TTGAT)n" 1 32
2L	RepeatMasker	similarity	1119072	1119122	15.3	+	.	Target "Motif:(GCGAGA)n" 1 47
2L	RepeatMasker	similarity	1119683	1119715	11.1	+	.	Target "Motif:(ACCGAT)n" 1 31
2L	RepeatMasker	similarity	1123278	1123312	9.2	+	.	Target "Motif:(TGAC)n" 1 39
2L	RepeatMasker	similarity	1124519	1124557	20.7	+	.	Target "Motif:G-rich" 1 41
2L	RepeatMasker	similarity	1125687	1125734	25.7	+	.	Target "Motif:(AATG)n" 1 48
2L	RepeatMasker	similarity	1128253	1128334	15.8	-	.	Target "Motif:BS" 2020 2109
2L	RepeatMasker	similarity	1132660	1132678	5.5	+	.	Target "Motif:(CTA)n" 1 19
2L	RepeatMasker	similarity	1135000	1135072	8.7	+	.	Target "Motif:(CAG)n" 1 73
2L	RepeatMasker	similarity	1135605	1135644	7.9	+	.	Target "Motif:(TA)n" 1 44
2L	RepeatMasker	similarity	1136081	1136116	6.2	+	.	Target "Motif:(TCGCCA)n" 1 37
2L	RepeatMasker	similarity	1137057	1137091	14.8	+	.	Target "Motif:(TGTTCA)n" 1 33
2L	RepeatMasker	similarity	1137168	1137191	0.0	+	.	Target "Motif:(TG)n" 1 24
2L	RepeatMasker	similarity	1138516	1138564	18.5	+	.	Target "Motif:A-rich" 1 49
2L	RepeatMasker	similarity	1138739	1138763	4.5	+	.	Target "Motif:(CAG)n" 1 24
2L	RepeatMasker	similarity	1140424	1140455	17.5	+	.	Target "Motif:(TATGAA)n" 1 32
2L	RepeatMasker	similarity	1140527	1140566	16.8	+	.	Target "Motif:(AAGCTA)n" 1 43
2L	RepeatMasker	similarity	1140698	1140733	12.2	+	.	Target "Motif:(TA)n" 1 37
2L	RepeatMasker	similarity	1140865	1140987	26.1	+	.	Target "Motif:(AT)n" 1 126
2L	RepeatMasker	similarity	1143240	1143282	8.6	+	.	Target "Motif:(TTCGT)n" 1 40
2L	RepeatMasker	similarity	1144102	1144140	24.1	+	.	Target "Motif:(TATTGTT)n" 1 39
2L	RepeatMasker	similarity	1145193	1145249	19.6	-	.	Target "Motif:DNAREP1_DM" 1 56
2L	RepeatMasker	similarity	1149609	1149636	12.6	+	.	Target "Motif:(TTAAG)n" 1 27
2L	RepeatMasker	similarity	1155895	1155931	14.1	+	.	Target "Motif:(TTCTCC)n" 1 34
2L	RepeatMasker	similarity	1157569	1157590	4.8	+	.	Target "Motif:(TACA)n" 1 22
2L	RepeatMasker	similarity	1158572	1158630	24.8	+	.	Target "Motif:(TATT)n" 1 60
2L	RepeatMasker	similarity	1162335	1162371	15.0	+	.	Target "Motif:(ATGGCT)n" 1 40
2L	RepeatMasker	similarity	1165189	1165220	17.7	+	.	Target "Motif:(AACCCC)n" 1 32
2L	RepeatMasker	similarity	1173746	1173816	28.4	+	.	Target "Motif:(CAGAAG)n" 1 68
2L	RepeatMasker	similarity	1173931	1174003	18.6	+	.	Target "Motif:(ATCGAG)n" 1 73
2L	RepeatMasker	similarity	1179328	1179368	26.1	+	.	Target "Motif:A-rich" 1 41
2L	RepeatMasker	similarity	1181205	1181256	25.8	+	.	Target "Motif:A-rich" 1 52
2L	RepeatMasker	similarity	1186181	1186222	7.5	+	.	Target "Motif:(GTG)n" 1 42
2L	RepeatMasker	similarity	1186223	1186240	0.0	+	.	Target "Motif:(CTG)n" 1 18
2L	RepeatMasker	similarity	1186508	1186566	13.9	+	.	Target "Motif:(TG)n" 1 58
2L	RepeatMasker	similarity	1190244	1190276	17.2	+	.	Target "Motif:(TGGAA)n" 1 33
2L	RepeatMasker	similarity	1196723	1196763	18.1	+	.	Target "Motif:A-rich" 1 40
2L	RepeatMasker	similarity	1197307	1197332	0.0	+	.	Target "Motif:(CAG)n" 1 26
2L	RepeatMasker	similarity	1197921	1197963	18.5	+	.	Target "Motif:GA-rich" 1 43
2L	RepeatMasker	similarity	1198663	1198720	20.6	+	.	Target "Motif:(TCCTGT)n" 1 57
2L	RepeatMasker	similarity	1199453	1199490	18.9	+	.	Target "Motif:(CCA)n" 1 38
2L	RepeatMasker	similarity	1200863	1200976	25.9	+	.	Target "Motif:(CACCACG)n" 1 109
2L	RepeatMasker	similarity	1201454	1201482	7.2	+	.	Target "Motif:(AATC)n" 1 29
2L	RepeatMasker	similarity	1202279	1202344	17.3	+	.	Target "Motif:(AGCTGG)n" 1 66
2L	RepeatMasker	similarity	1202514	1202541	12.1	+	.	Target "Motif:(TCAG)n" 1 28
2L	RepeatMasker	similarity	1204132	1204188	21.0	+	.	Target "Motif:(CCAATA)n" 1 57
2L	RepeatMasker	similarity	1204987	1205025	17.5	+	.	Target "Motif:(AGATTC)n" 1 39
2L	RepeatMasker	similarity	1205045	1205067	4.5	+	.	Target "Motif:(CAT)n" 1 23
2L	RepeatMasker	similarity	1206381	1206421	5.0	+	.	Target "Motif:(TGTCGAGGA)n" 1 41
2L	RepeatMasker	similarity	1208910	1208933	9.1	+	.	Target "Motif:(AT)n" 1 25
2L	RepeatMasker	similarity	1209536	1209566	11.2	+	.	Target "Motif:(TG)n" 1 31
2L	RepeatMasker	similarity	1209709	1209733	4.2	+	.	Target "Motif:(GTATG)n" 1 27
2L	RepeatMasker	similarity	1210403	1210436	16.7	+	.	Target "Motif:(ATCCCA)n" 1 36
2L	RepeatMasker	similarity	1212134	1212163	18.9	+	.	Target "Motif:(CCTTT)n" 1 30
2L	RepeatMasker	similarity	1212428	1212454	3.8	+	.	Target "Motif:(TG)n" 1 27
2L	RepeatMasker	similarity	1213466	1213482	0.0	+	.	Target "Motif:(G)n" 1 17
2L	RepeatMasker	similarity	1214005	1214029	4.1	+	.	Target "Motif:(T)n" 1 25
2L	RepeatMasker	similarity	1214862	1214894	16.9	+	.	Target "Motif:(T)n" 1 33
2L	RepeatMasker	similarity	1214976	1215014	12.4	+	.	Target "Motif:(GCT)n" 1 39
2L	RepeatMasker	similarity	1216535	1216740	26.4	+	.	Target "Motif:XDMR" 149 356
2L	RepeatMasker	similarity	1216557	1216871	24.1	-	.	Target "Motif:SAR2_DM" 1 317
2L	RepeatMasker	similarity	1217216	1217245	18.9	+	.	Target "Motif:(TG)n" 1 30
2L	RepeatMasker	similarity	1220184	1220582	0.0	+	.	Target "Motif:BLOOD_LTR" 1 399
2L	RepeatMasker	similarity	1220583	1227193	0.1	+	.	Target "Motif:BLOOD_I" 1 6613
2L	RepeatMasker	similarity	1227194	1227592	0.0	+	.	Target "Motif:BLOOD_LTR" 1 399
2L	RepeatMasker	similarity	1229615	1229627	24.9	+	.	Target "Motif:(TATACT)n" 1 30
2L	RepeatMasker	similarity	1229628	1229661	16.9	+	.	Target "Motif:(TA)n" 1 34
2L	RepeatMasker	similarity	1229662	1229670	24.9	+	.	Target "Motif:(TATACT)n" 31 56
2L	RepeatMasker	similarity	1231195	1231232	3.0	+	.	Target "Motif:(CCAGCT)n" 1 40
2L	RepeatMasker	similarity	1236086	1236130	20.5	+	.	Target "Motif:(AACTGT)n" 1 42
2L	RepeatMasker	similarity	1236264	1236357	20.4	+	.	Target "Motif:A-rich" 1 95
2L	RepeatMasker	similarity	1236853	1236908	25.9	+	.	Target "Motif:(TGTGTG)n" 1 56
2L	RepeatMasker	similarity	1237023	1237065	25.9	+	.	Target "Motif:(ATCAA)n" 1 42
2L	RepeatMasker	similarity	1242838	1242885	11.8	+	.	Target "Motif:A-rich" 1 48
2L	RepeatMasker	similarity	1244032	1244051	0.0	+	.	Target "Motif:(CA)n" 1 21
2L	RepeatMasker	similarity	1244148	1244177	10.7	+	.	Target "Motif:(TCC)n" 1 30
2L	RepeatMasker	similarity	1246611	1246642	10.4	+	.	Target "Motif:(CCAAGC)n" 1 32
2L	RepeatMasker	similarity	1247228	1247296	16.0	+	.	Target "Motif:(TG)n" 1 66
2L	RepeatMasker	similarity	1248674	1248693	5.3	+	.	Target "Motif:(TG)n" 1 20
2L	RepeatMasker	similarity	1248695	1248713	5.5	+	.	Target "Motif:(G)n" 1 19
2L	RepeatMasker	similarity	1248738	1248770	21.3	+	.	Target "Motif:(TAT)n" 1 33
2L	RepeatMasker	similarity	1248907	1248928	4.7	+	.	Target "Motif:(GT)n" 1 23
2L	RepeatMasker	similarity	1249935	1249966	3.2	+	.	Target "Motif:(CCAAA)n" 1 32
2L	RepeatMasker	similarity	1254432	1254478	20.2	+	.	Target "Motif:(ATTTGT)n" 1 47
2L	RepeatMasker	similarity	1256766	1256803	17.7	+	.	Target "Motif:(TG)n" 1 38
2L	RepeatMasker	similarity	1256999	1257038	15.5	+	.	Target "Motif:(CTTC)n" 1 38
2L	RepeatMasker	similarity	1258309	1258345	19.6	+	.	Target "Motif:(GTAT)n" 1 37
2L	RepeatMasker	similarity	1261561	1261614	11.2	+	.	Target "Motif:(TCCA)n" 1 52
2L	RepeatMasker	similarity	1262983	1263010	11.6	+	.	Target "Motif:(AAGAA)n" 1 28
2L	RepeatMasker	similarity	1264281	1264321	26.1	+	.	Target "Motif:(CTGTGT)n" 1 41
2L	RepeatMasker	similarity	1266047	1266089	19.3	+	.	Target "Motif:(GCTTCA)n" 1 42
2L	RepeatMasker	similarity	1268422	1268457	12.8	+	.	Target "Motif:(TGCGATG)n" 1 36
2L	RepeatMasker	similarity	1269253	1269286	20.2	+	.	Target "Motif:A-rich" 1 34
2L	RepeatMasker	similarity	1270716	1270734	0.0	+	.	Target "Motif:(AC)n" 1 19
2L	RepeatMasker	similarity	1271906	1271938	3.1	+	.	Target "Motif:(TCCCAT)n" 1 33
2L	RepeatMasker	similarity	1274643	1274768	16.3	-	.	Target "Motif:XDMR_DM" 1 135
2L	RepeatMasker	similarity	1274680	1274957	20.9	-	.	Target "Motif:SAR2_DM" 76 363
2L	RepeatMasker	similarity	1275126	1275241	35.9	+	.	Target "Motif:G-rich" 1 113
2L	RepeatMasker	similarity	1278227	1278252	0.0	+	.	Target "Motif:(CA)n" 1 26
2L	RepeatMasker	similarity	1278441	1278496	26.0	+	.	Target "Motif:(ACA)n" 1 53
2L	RepeatMasker	similarity	1279561	1279598	17.8	+	.	Target "Motif:(CTCAGGA)n" 1 38
2L	RepeatMasker	similarity	1279796	1279825	3.4	+	.	Target "Motif:(CA)n" 1 30
2L	RepeatMasker	similarity	1280950	1281002	20.9	+	.	Target "Motif:(TTG)n" 1 51
2L	RepeatMasker	similarity	1282261	1282300	27.6	+	.	Target "Motif:(AGGAGC)n" 1 40
2L	RepeatMasker	similarity	1283549	1283574	4.8	+	.	Target "Motif:(AT)n" 1 24
2L	RepeatMasker	similarity	1290724	1290765	22.0	+	.	Target "Motif:(TCCATT)n" 1 44
2L	RepeatMasker	similarity	1292730	1292746	0.0	+	.	Target "Motif:(GGT)n" 1 17
2L	RepeatMasker	similarity	1292950	1292973	0.0	+	.	Target "Motif:(AGC)n" 1 24
2L	RepeatMasker	similarity	1294633	1294666	17.6	+	.	Target "Motif:(AATT)n" 1 33
2L	RepeatMasker	similarity	1294676	1294705	18.9	+	.	Target "Motif:A-rich" 1 30
2L	RepeatMasker	similarity	1297006	1297036	18.4	+	.	Target "Motif:G-rich" 1 31
2L	RepeatMasker	similarity	1301117	1301150	16.4	+	.	Target "Motif:(TG)n" 1 34
2L	RepeatMasker	similarity	1301151	1301190	31.7	+	.	Target "Motif:(GAATGT)n" 4 73
2L	RepeatMasker	similarity	1301301	1301335	23.3	+	.	Target "Motif:(TGTG)n" 1 35
2L	RepeatMasker	similarity	1301807	1302288	10.4	-	.	Target "Motif:Gypsy_LTR" 1 482
2L	RepeatMasker	similarity	1303926	1303957	17.5	+	.	Target "Motif:(TTTTA)n" 1 33
2L	RepeatMasker	similarity	1305057	1305088	21.6	+	.	Target "Motif:(TGA)n" 1 32
2L	RepeatMasker	similarity	1310097	1310131	7.4	+	.	Target "Motif:(CAATGC)n" 1 32
2L	RepeatMasker	similarity	1310139	1310178	26.8	+	.	Target "Motif:(CA)n" 1 40
2L	RepeatMasker	similarity	1310380	1311724	26.8	-	.	Target "Motif:SAR_DM" 1 1386
2L	RepeatMasker	similarity	1311670	1311734	10.9	+	.	Target "Motif:XDMR" 73 137
2L	RepeatMasker	similarity	1314222	1314263	20.3	+	.	Target "Motif:G-rich" 1 42
2L	RepeatMasker	similarity	1318614	1318632	0.0	+	.	Target "Motif:(AC)n" 1 19
2L	RepeatMasker	similarity	1319525	1319541	0.0	+	.	Target "Motif:(CA)n" 1 17
2L	RepeatMasker	similarity	1326023	1326052	10.7	+	.	Target "Motif:(CAATCA)n" 1 32
2L	RepeatMasker	similarity	1326150	1326179	10.8	+	.	Target "Motif:(TG)n" 1 30
2L	RepeatMasker	similarity	1327001	1327049	21.8	+	.	Target "Motif:(GTTG)n" 1 46
2L	RepeatMasker	similarity	1327886	1327903	0.0	+	.	Target "Motif:(TG)n" 1 18
2L	RepeatMasker	similarity	1332429	1332485	24.8	+	.	Target "Motif:(TCTCCC)n" 1 58
2L	RepeatMasker	similarity	1333149	1333184	2.9	+	.	Target "Motif:(ATG)n" 1 36
2L	RepeatMasker	similarity	1337157	1337179	9.3	+	.	Target "Motif:(GT)n" 1 23
2L	RepeatMasker	similarity	1340450	1340513	27.9	+	.	Target "Motif:(TGTTGC)n" 1 63
2L	RepeatMasker	similarity	1341145	1341166	4.8	+	.	Target "Motif:(TC)n" 1 22
2L	RepeatMasker	similarity	1341762	1341795	3.0	+	.	Target "Motif:(AT)n" 1 35
2L	RepeatMasker	similarity	1342277	1342317	10.5	+	.	Target "Motif:(AG)n" 1 41
2L	RepeatMasker	similarity	1343852	1343898	18.3	+	.	Target "Motif:(AT)n" 1 47
2L	RepeatMasker	similarity	1344330	1344351	9.7	+	.	Target "Motif:(GA)n" 1 22
2L	RepeatMasker	similarity	1344350	1344379	8.1	+	.	Target "Motif:(GAATC)n" 1 28
2L	RepeatMasker	similarity	1345344	1345375	13.7	+	.	Target "Motif:(TGCAGG)n" 1 33
2L	RepeatMasker	similarity	1345558	1345586	11.3	+	.	Target "Motif:(AAT)n" 1 29
2L	RepeatMasker	similarity	1346764	1346783	0.0	+	.	Target "Motif:(AC)n" 1 20
2L	RepeatMasker	similarity	1349347	1349383	16.7	+	.	Target "Motif:(TCTGGA)n" 1 36
2L	RepeatMasker	similarity	1349810	1349844	13.2	+	.	Target "Motif:G-rich" 1 34
2L	RepeatMasker	similarity	1349902	1349941	13.8	+	.	Target "Motif:(TGGGAT)n" 1 40
2L	RepeatMasker	similarity	1353097	1353123	12.0	+	.	Target "Motif:(TCC)n" 1 27
2L	RepeatMasker	similarity	1365220	1365274	21.0	+	.	Target "Motif:(CTGGTGG)n" 1 57
2L	RepeatMasker	similarity	1366265	1366299	6.0	+	.	Target "Motif:(AATCCC)n" 1 35
2L	RepeatMasker	similarity	1366971	1367006	18.9	+	.	Target "Motif:(ATCCCA)n" 1 36
2L	RepeatMasker	similarity	1367126	1367177	29.5	+	.	Target "Motif:(AT)n" 1 53
2L	RepeatMasker	similarity	1372965	1372996	14.6	+	.	Target "Motif:(ATTAA)n" 1 31
2L	RepeatMasker	similarity	1374012	1374045	4.0	+	.	Target "Motif:A-rich" 1 30
2L	RepeatMasker	similarity	1375674	1375714	10.5	+	.	Target "Motif:(CAGAA)n" 1 41
2L	RepeatMasker	similarity	1378198	1378229	14.4	+	.	Target "Motif:(TTTG)n" 1 32
2L	RepeatMasker	similarity	1378812	1378838	12.2	+	.	Target "Motif:(TCC)n" 1 27
2L	RepeatMasker	similarity	1379640	1379676	15.8	+	.	Target "Motif:(CA)n" 1 37
2L	RepeatMasker	similarity	1381546	1381585	13.7	+	.	Target "Motif:(CTGGGA)n" 1 40
2L	RepeatMasker	similarity	1381821	1381850	14.7	+	.	Target "Motif:(GCT)n" 1 30
2L	RepeatMasker	similarity	1383489	1383546	26.3	+	.	Target "Motif:(TTATTG)n" 1 57
2L	RepeatMasker	similarity	1386207	1386224	0.0	+	.	Target "Motif:(CA)n" 1 18
2L	RepeatMasker	similarity	1391145	1391183	11.0	+	.	Target "Motif:(ATGCGG)n" 1 39
2L	RepeatMasker	similarity	1393848	1393889	19.3	+	.	Target "Motif:(AACT)n" 1 45
2L	RepeatMasker	similarity	1395208	1395247	11.2	+	.	Target "Motif:(ATGCAAA)n" 1 40
2L	RepeatMasker	similarity	1398417	1398480	27.2	+	.	Target "Motif:(TTG)n" 1 63
2L	RepeatMasker	similarity	1399658	1399700	18.5	+	.	Target "Motif:(GCGAGA)n" 1 46
2L	RepeatMasker	similarity	1406052	1406077	0.0	+	.	Target "Motif:(TA)n" 1 26
2L	RepeatMasker	similarity	1407062	1407093	6.6	+	.	Target "Motif:(CTG)n" 1 32
2L	RepeatMasker	similarity	1407980	1408037	18.0	+	.	Target "Motif:(GCA)n" 1 59
2L	RepeatMasker	similarity	1409029	1409068	2.8	+	.	Target "Motif:(ATTTGGC)n" 1 39
2L	RepeatMasker	similarity	1409209	1409238	15.0	+	.	Target "Motif:(GCA)n" 1 30
2L	RepeatMasker	similarity	1409455	1409478	9.1	+	.	Target "Motif:(AGC)n" 1 25
2L	RepeatMasker	similarity	1410548	1410583	16.5	+	.	Target "Motif:(TGCAGTT)n" 1 36
2L	RepeatMasker	similarity	1411889	1411927	5.4	+	.	Target "Motif:(TG)n" 1 40
2L	RepeatMasker	similarity	1412015	1412057	18.4	+	.	Target "Motif:(TGTATC)n" 1 44
2L	RepeatMasker	similarity	1412171	1412228	24.4	+	.	Target "Motif:(CAG)n" 1 57
2L	RepeatMasker	similarity	1413208	1413244	14.9	+	.	Target "Motif:(AGC)n" 1 37
2L	RepeatMasker	similarity	1413914	1413958	4.6	+	.	Target "Motif:(GCTGGATG)n" 1 45
2L	RepeatMasker	similarity	1415705	1415715	33.8	+	.	Target "Motif:(TTGTTG)n" 1 39
2L	RepeatMasker	similarity	1415716	1415771	15.1	+	.	Target "Motif:(GCTGTT)n" 1 58
2L	RepeatMasker	similarity	1415772	1415778	33.8	+	.	Target "Motif:(TTGTTG)n" 40 73
2L	RepeatMasker	similarity	1415985	1416029	17.8	+	.	Target "Motif:(TCGAG)n" 1 45
2L	RepeatMasker	similarity	1416427	1416453	12.0	+	.	Target "Motif:(GCA)n" 1 27
2L	RepeatMasker	similarity	1417074	1417100	3.9	+	.	Target "Motif:(GCATT)n" 1 28
2L	RepeatMasker	similarity	1417308	1417334	3.8	+	.	Target "Motif:(ACTGG)n" 1 30
2L	RepeatMasker	similarity	1418139	1418167	15.5	+	.	Target "Motif:A-rich" 1 29
2L	RepeatMasker	similarity	1418222	1418255	16.5	+	.	Target "Motif:A-rich" 1 34
2L	RepeatMasker	similarity	1418635	1418673	12.3	+	.	Target "Motif:(AATCCG)n" 1 37
2L	RepeatMasker	similarity	1420060	1420104	20.4	+	.	Target "Motif:(TTTTGA)n" 1 45
2L	RepeatMasker	similarity	1421769	1421804	9.4	+	.	Target "Motif:(CGATTCC)n" 1 36
2L	RepeatMasker	similarity	1422297	1422344	25.9	+	.	Target "Motif:(CTGT)n" 1 48
2L	RepeatMasker	similarity	1424217	1424252	5.9	+	.	Target "Motif:(CCAACAAT)n" 1 36
2L	RepeatMasker	similarity	1425394	1425451	22.6	+	.	Target "Motif:(TGATGA)n" 1 58
2L	RepeatMasker	similarity	1426194	1426255	20.3	+	.	Target "Motif:(AGATAC)n" 1 62
2L	RepeatMasker	similarity	1428172	1428221	29.2	+	.	Target "Motif:(TCAACC)n" 1 50
2L	RepeatMasker	similarity	1430757	1430796	23.4	+	.	Target "Motif:(GTT)n" 1 40
2L	RepeatMasker	similarity	1431399	1431439	13.6	+	.	Target "Motif:(TGCAAGT)n" 1 41
2L	RepeatMasker	similarity	1431544	1431579	3.7	+	.	Target "Motif:(GTT)n" 1 32
2L	RepeatMasker	similarity	1432321	1432352	7.1	+	.	Target "Motif:(GAAT)n" 1 32
2L	RepeatMasker	similarity	1445921	1445964	13.7	+	.	Target "Motif:(ATGGTG)n" 1 44
2L	RepeatMasker	similarity	1447925	1447975	25.7	+	.	Target "Motif:G-rich" 1 51
2L	RepeatMasker	similarity	1448617	1448685	15.2	+	.	Target "Motif:(TAT)n" 1 66
2L	RepeatMasker	similarity	1449006	1449028	4.9	+	.	Target "Motif:(GCA)n" 1 22
2L	RepeatMasker	similarity	1449397	1449439	7.7	+	.	Target "Motif:(CCATC)n" 1 43
2L	RepeatMasker	similarity	1450139	1450144	22.7	+	.	Target "Motif:(ACTGCAA)n" 1 46
2L	RepeatMasker	similarity	1450145	1450183	17.2	+	.	Target "Motif:(AACTGAA)n" 1 40
2L	RepeatMasker	similarity	1450424	1450468	15.4	+	.	Target "Motif:(ATCGA)n" 1 44
2L	RepeatMasker	similarity	1450537	1450574	17.7	+	.	Target "Motif:(CCGAAT)n" 1 38
2L	RepeatMasker	similarity	1452254	1452289	10.8	+	.	Target "Motif:(GCT)n" 1 33
2L	RepeatMasker	similarity	1452843	1452882	17.7	+	.	Target "Motif:A-rich" 1 40
2L	RepeatMasker	similarity	1456141	1456176	8.9	+	.	Target "Motif:(ATCTCC)n" 1 36
2L	RepeatMasker	similarity	1456790	1456853	27.8	+	.	Target "Motif:(CTGTCT)n" 1 64
2L	RepeatMasker	similarity	1456992	1457059	30.4	+	.	Target "Motif:A-rich" 1 71
2L	RepeatMasker	similarity	1458285	1458321	2.8	+	.	Target "Motif:(TGGTCCAA)n" 1 37
2L	RepeatMasker	similarity	1459304	1459360	13.3	+	.	Target "Motif:(GGATG)n" 1 53
2L	RepeatMasker	similarity	1459369	1459394	8.9	+	.	Target "Motif:(TGGC)n" 1 25
2L	RepeatMasker	similarity	1461735	1461761	17.6	+	.	Target "Motif:(ATGT)n" 1 27
2L	RepeatMasker	similarity	1464000	1464038	21.1	+	.	Target "Motif:(TCCCATA)n" 1 39
2L	RepeatMasker	similarity	1467085	1467135	22.9	+	.	Target "Motif:(GCA)n" 1 51
2L	RepeatMasker	similarity	1467925	1467958	6.1	+	.	Target "Motif:(TG)n" 1 34
2L	RepeatMasker	similarity	1471076	1471106	18.2	+	.	Target "Motif:(CATTC)n" 1 31
2L	RepeatMasker	similarity	1471459	1471484	12.7	+	.	Target "Motif:(GATT)n" 1 26
2L	RepeatMasker	similarity	1474040	1474076	12.4	+	.	Target "Motif:(TCCCAGC)n" 1 38
2L	RepeatMasker	similarity	1474695	1474739	14.0	+	.	Target "Motif:A-rich" 1 43
2L	RepeatMasker	similarity	1476578	1476604	12.2	+	.	Target "Motif:(GTGAG)n" 1 27
2L	RepeatMasker	similarity	1481183	1481219	9.7	+	.	Target "Motif:(TCAGAT)n" 1 35
2L	RepeatMasker	similarity	1481815	1481861	14.8	+	.	Target "Motif:(GGAGTT)n" 1 49
2L	RepeatMasker	similarity	1482512	1482555	18.3	+	.	Target "Motif:(GATTCA)n" 1 44
2L	RepeatMasker	similarity	1482800	1482831	13.7	+	.	Target "Motif:(GCAACA)n" 1 32
2L	RepeatMasker	similarity	1484008	1484038	18.2	+	.	Target "Motif:A-rich" 1 31
2L	RepeatMasker	similarity	1484298	1484334	11.7	+	.	Target "Motif:(ACATAAT)n" 1 37
2L	RepeatMasker	similarity	1489976	1490007	14.6	+	.	Target "Motif:(TGGAA)n" 1 31
2L	RepeatMasker	similarity	1490770	1490818	15.9	+	.	Target "Motif:(CTTTT)n" 1 51
2L	RepeatMasker	similarity	1495415	1495454	19.9	+	.	Target "Motif:A-rich" 1 42
2L	RepeatMasker	similarity	1498755	1498841	22.7	-	.	Target "Motif:ROO_I" 636 731
2L	RepeatMasker	similarity	1499031	1499073	7.4	+	.	Target "Motif:(GCT)n" 1 43
2L	RepeatMasker	similarity	1499258	1499412	21.6	-	.	Target "Motif:ROO_I" 639 743
2L	RepeatMasker	similarity	1505057	1505097	24.0	+	.	Target "Motif:(TTGTATT)n" 1 40
2L	RepeatMasker	similarity	1506051	1506076	8.2	+	.	Target "Motif:(AACC)n" 1 27
2L	RepeatMasker	similarity	1509477	1509515	24.4	+	.	Target "Motif:(TTAATT)n" 1 40
2L	RepeatMasker	similarity	1512462	1512491	7.5	+	.	Target "Motif:(AAT)n" 1 30
2L	RepeatMasker	similarity	1522076	1522126	2.3	+	.	Target "Motif:(TATTA)n" 1 48
2L	RepeatMasker	similarity	1526733	1526780	19.4	+	.	Target "Motif:G-rich" 1 50
2L	RepeatMasker	similarity	1528003	1528043	11.6	+	.	Target "Motif:A-rich" 1 41
2L	RepeatMasker	similarity	1529509	1529561	24.9	+	.	Target "Motif:(GGAACGG)n" 1 50
2L	RepeatMasker	similarity	1529748	1529777	3.5	+	.	Target "Motif:(TTCCG)n" 1 30
2L	RepeatMasker	similarity	1532124	1532140	0.0	+	.	Target "Motif:(CA)n" 1 17
2L	RepeatMasker	similarity	1534960	1535003	17.9	+	.	Target "Motif:(TTTTAT)n" 1 41
2L	RepeatMasker	similarity	1536267	1536343	21.3	+	.	Target "Motif:(ACCA)n" 1 81
2L	RepeatMasker	similarity	1536312	1536344	4.1	+	.	Target "Motif:(CAA)n" 1 29
2L	RepeatMasker	similarity	1536559	1536619	24.7	+	.	Target "Motif:(TATTTT)n" 1 61
2L	RepeatMasker	similarity	1539008	1539050	15.5	+	.	Target "Motif:(CACACA)n" 1 43
2L	RepeatMasker	similarity	1542912	1542968	26.8	+	.	Target "Motif:(ATTTCAA)n" 1 56
2L	RepeatMasker	similarity	1543129	1543150	4.7	+	.	Target "Motif:(TATT)n" 1 22
2L	RepeatMasker	similarity	1543462	1543508	11.6	+	.	Target "Motif:(GAGATG)n" 1 49
2L	RepeatMasker	similarity	1544657	1544715	13.9	+	.	Target "Motif:(GAAGACT)n" 1 60
2L	RepeatMasker	similarity	1544991	1545023	10.4	+	.	Target "Motif:(AATGA)n" 1 32
2L	RepeatMasker	similarity	1545383	1545414	13.7	+	.	Target "Motif:(TG)n" 1 33
2L	RepeatMasker	similarity	1546227	1546258	6.5	+	.	Target "Motif:A-rich" 1 36
2L	RepeatMasker	similarity	1548045	1548090	17.0	+	.	Target "Motif:(CATT)n" 1 46
2L	RepeatMasker	similarity	1554161	1554210	18.1	+	.	Target "Motif:(GAACTGG)n" 1 50
2L	RepeatMasker	similarity	1554652	1554690	12.5	+	.	Target "Motif:(TAT)n" 1 37
2L	RepeatMasker	similarity	1555571	1555592	4.7	+	.	Target "Motif:(GTT)n" 1 22
2L	RepeatMasker	similarity	1556884	1556911	7.5	+	.	Target "Motif:(AAC)n" 1 29
2L	RepeatMasker	similarity	1556935	1556972	17.8	+	.	Target "Motif:(GAAT)n" 1 38
2L	RepeatMasker	similarity	1558587	1558645	3.5	+	.	Target "Motif:(AT)n" 1 59
2L	RepeatMasker	similarity	1560305	1560331	13.2	+	.	Target "Motif:(T)n" 1 27
2L	RepeatMasker	similarity	1562147	1562235	24.4	+	.	Target "Motif:A-rich" 1 80
2L	RepeatMasker	similarity	1566589	1566620	11.6	+	.	Target "Motif:(CAG)n" 1 30
2L	RepeatMasker	similarity	1568584	1568621	9.4	+	.	Target "Motif:(AATGGCA)n" 1 36
2L	RepeatMasker	similarity	1570745	1573545	21.0	+	.	Target "Motif:FW2_DM" 1957 4740
2L	RepeatMasker	similarity	1573892	1573953	27.8	+	.	Target "Motif:(TCCCTC)n" 1 59
2L	RepeatMasker	similarity	1575262	1575296	15.9	+	.	Target "Motif:(AC)n" 1 36
2L	RepeatMasker	similarity	1588045	1588077	14.2	+	.	Target "Motif:A-rich" 1 33
2L	RepeatMasker	similarity	1589915	1589962	9.7	+	.	Target "Motif:A-rich" 1 47
2L	RepeatMasker	similarity	1590062	1590088	16.6	+	.	Target "Motif:(TTC)n" 1 27
2L	RepeatMasker	similarity	1592932	1592965	16.4	+	.	Target "Motif:(TTTTCG)n" 1 35
2L	RepeatMasker	similarity	1596249	1596279	14.2	+	.	Target "Motif:(CCTCAT)n" 1 31
2L	RepeatMasker	similarity	1598540	1598587	20.7	+	.	Target "Motif:A-rich" 1 47
2L	RepeatMasker	similarity	1600169	1600201	20.9	+	.	Target "Motif:(TGGCA)n" 1 33
2L	RepeatMasker	similarity	1602514	1602550	6.7	+	.	Target "Motif:G-rich" 1 34
2L	RepeatMasker	similarity	1602589	1602630	22.2	+	.	Target "Motif:(ACCACA)n" 1 42
2L	RepeatMasker	similarity	1603063	1603087	13.2	+	.	Target "Motif:(CTC)n" 1 25
2L	RepeatMasker	similarity	1604421	1604469	28.4	+	.	Target "Motif:(CTGG)n" 1 50
2L	RepeatMasker	similarity	1605049	1605082	10.7	+	.	Target "Motif:(CCACAA)n" 1 33
2L	RepeatMasker	similarity	1606634	1606761	18.2	+	.	Target "Motif:ROO_I" 641 738
2L	RepeatMasker	similarity	1606927	1607067	18.9	+	.	Target "Motif:(CAG)n" 1 139
2L	RepeatMasker	similarity	1607138	1607185	18.9	+	.	Target "Motif:(AGC)n" 1 49
2L	RepeatMasker	similarity	1607546	1607583	21.3	+	.	Target "Motif:(GCTGAT)n" 1 38
2L	RepeatMasker	similarity	1608518	1608552	15.9	+	.	Target "Motif:(ATCATT)n" 1 36
2L	RepeatMasker	similarity	1615834	1615884	23.2	+	.	Target "Motif:(GCA)n" 1 53
2L	RepeatMasker	similarity	1617341	1617372	3.7	+	.	Target "Motif:(CCTG)n" 1 30
2L	RepeatMasker	similarity	1617767	1617816	26.5	+	.	Target "Motif:(TCTC)n" 1 50
2L	RepeatMasker	similarity	1617870	1617939	22.3	+	.	Target "Motif:(CTTTCA)n" 1 67
2L	RepeatMasker	similarity	1617965	1618024	21.8	+	.	Target "Motif:(CT)n" 1 60
2L	RepeatMasker	similarity	1618258	1618289	17.5	+	.	Target "Motif:(AACGAA)n" 1 32
2L	RepeatMasker	similarity	1618309	1618557	0.0	-	.	Target "Motif:LINEJ1_DM" 4759 5006
2L	RepeatMasker	similarity	1618558	1618595	15.3	+	.	Target "Motif:A-rich" 1 39
2L	RepeatMasker	similarity	1619662	1619697	9.1	+	.	Target "Motif:(TCTTTC)n" 1 37
2L	RepeatMasker	similarity	1620721	1620754	24.9	+	.	Target "Motif:(GTTGCT)n" 1 34
2L	RepeatMasker	similarity	1622138	1622165	11.7	+	.	Target "Motif:(GGTG)n" 1 29
2L	RepeatMasker	similarity	1625568	1625656	12.7	+	.	Target "Motif:(GCA)n" 1 87
2L	RepeatMasker	similarity	1626431	1626481	15.2	+	.	Target "Motif:(TACAA)n" 1 56
2L	RepeatMasker	similarity	1626914	1626935	0.0	+	.	Target "Motif:(AC)n" 1 22
2L	RepeatMasker	similarity	1627214	1627242	7.3	+	.	Target "Motif:(TG)n" 1 29
2L	RepeatMasker	similarity	1628191	1628215	13.2	+	.	Target "Motif:(ACAT)n" 1 25
2L	RepeatMasker	similarity	1629205	1629256	23.2	+	.	Target "Motif:(TCCCTC)n" 1 51
2L	RepeatMasker	similarity	1629299	1629326	11.6	+	.	Target "Motif:(A)n" 1 28
2L	RepeatMasker	similarity	1629528	1629597	18.8	+	.	Target "Motif:(TG)n" 1 70
2L	RepeatMasker	similarity	1634786	1634847	10.6	+	.	Target "Motif:(ATGTAT)n" 1 62
2L	RepeatMasker	similarity	1635720	1635737	0.0	+	.	Target "Motif:(CA)n" 1 18
2L	RepeatMasker	similarity	1636574	1636592	0.0	+	.	Target "Motif:(AC)n" 1 19
2L	RepeatMasker	similarity	1638999	1639035	15.0	+	.	Target "Motif:(CAGAAGA)n" 1 37
2L	RepeatMasker	similarity	1640840	1640857	0.0	+	.	Target "Motif:(AT)n" 1 18
2L	RepeatMasker	similarity	1641227	1641259	11.2	+	.	Target "Motif:(GATTG)n" 1 31
2L	RepeatMasker	similarity	1643632	1643665	3.2	+	.	Target "Motif:(TTGCTT)n" 1 33
2L	RepeatMasker	similarity	1646023	1646082	24.2	+	.	Target "Motif:(ATT)n" 1 61
2L	RepeatMasker	similarity	1646342	1646376	9.1	+	.	Target "Motif:(CAT)n" 1 35
2L	RepeatMasker	similarity	1646960	1646990	11.2	+	.	Target "Motif:G-rich" 1 31
2L	RepeatMasker	similarity	1646997	1647032	2.8	+	.	Target "Motif:(GTTTGCTA)n" 1 37
2L	RepeatMasker	similarity	1648884	1648933	13.1	+	.	Target "Motif:(AGAG)n" 1 50
2L	RepeatMasker	similarity	1648938	1648977	15.3	+	.	Target "Motif:A-rich" 1 38
2L	RepeatMasker	similarity	1649043	1649127	33.8	+	.	Target "Motif:(AC)n" 1 86
2L	RepeatMasker	similarity	1649416	1649504	11.8	+	.	Target "Motif:(TA)n" 1 98
2L	RepeatMasker	similarity	1650015	1650037	0.0	+	.	Target "Motif:(AG)n" 1 23
2L	RepeatMasker	similarity	1650865	1650891	12.0	+	.	Target "Motif:(AG)n" 1 27
2L	RepeatMasker	similarity	1651161	1651198	17.8	+	.	Target "Motif:(CT)n" 1 38
2L	RepeatMasker	similarity	1651349	1651381	3.5	+	.	Target "Motif:(GCATTC)n" 1 32
2L	RepeatMasker	similarity	1651989	1652037	18.2	+	.	Target "Motif:(CAA)n" 1 47
2L	RepeatMasker	similarity	1652138	1652171	6.1	+	.	Target "Motif:(TG)n" 1 34
2L	RepeatMasker	similarity	1653347	1653387	5.1	+	.	Target "Motif:(ACAGCAACA)n" 1 42
2L	RepeatMasker	similarity	1653486	1653543	26.8	+	.	Target "Motif:A-rich" 1 58
2L	RepeatMasker	similarity	1653556	1653596	22.7	+	.	Target "Motif:(ATAT)n" 1 42
2L	RepeatMasker	similarity	1653727	1653762	16.3	+	.	Target "Motif:A-rich" 1 36
2L	RepeatMasker	similarity	1654208	1654247	19.9	+	.	Target "Motif:(AC)n" 1 40
2L	RepeatMasker	similarity	1654453	1654496	15.1	+	.	Target "Motif:(CCGCTC)n" 1 48
2L	RepeatMasker	similarity	1654536	1654585	20.6	+	.	Target "Motif:(GTT)n" 1 50
2L	RepeatMasker	similarity	1655019	1655047	12.1	+	.	Target "Motif:(TCT)n" 1 28
2L	RepeatMasker	similarity	1656182	1656229	18.8	+	.	Target "Motif:(GCCAATT)n" 1 46
2L	RepeatMasker	similarity	1656267	1656307	22.6	+	.	Target "Motif:(GT)n" 1 42
2L	RepeatMasker	similarity	1658328	1658357	14.7	+	.	Target "Motif:(AGAG)n" 1 30
2L	RepeatMasker	similarity	1659410	1659430	5.0	+	.	Target "Motif:(A)n" 1 21
2L	RepeatMasker	similarity	1660167	1660211	20.3	+	.	Target "Motif:(ATTTTT)n" 1 46
2L	RepeatMasker	similarity	1661199	1661218	5.3	+	.	Target "Motif:(AT)n" 1 20
2L	RepeatMasker	similarity	1661542	1661582	7.7	+	.	Target "Motif:(ATGTGT)n" 1 43
2L	RepeatMasker	similarity	1662991	1663055	28.7	+	.	Target "Motif:(CCTCTC)n" 1 66
2L	RepeatMasker	similarity	1663251	1663334	14.0	+	.	Target "Motif:GA-rich" 1 83
2L	RepeatMasker	similarity	1663490	1663554	13.6	+	.	Target "Motif:(GAT)n" 1 65
2L	RepeatMasker	similarity	1663768	1663822	8.6	+	.	Target "Motif:(TGTGTGG)n" 1 54
2L	RepeatMasker	similarity	1664694	1664760	20.6	+	.	Target "Motif:(CCCACT)n" 1 65
2L	RepeatMasker	similarity	1664975	1665012	8.6	+	.	Target "Motif:(AT)n" 1 39
2L	RepeatMasker	similarity	1665520	1665546	16.6	+	.	Target "Motif:(AC)n" 1 27
2L	RepeatMasker	similarity	1665589	1665695	19.7	+	.	Target "Motif:A-rich" 1 109
2L	RepeatMasker	similarity	1666748	1666798	25.5	+	.	Target "Motif:A-rich" 1 53
2L	RepeatMasker	similarity	1666857	1666904	21.0	+	.	Target "Motif:(TCTGTA)n" 1 46
2L	RepeatMasker	similarity	1666961	1666987	8.5	+	.	Target "Motif:(TTA)n" 1 26
2L	RepeatMasker	similarity	1668529	1668572	21.9	+	.	Target "Motif:(AACGAA)n" 1 44
2L	RepeatMasker	similarity	1669085	1669108	9.1	+	.	Target "Motif:(ACAT)n" 1 24
2L	RepeatMasker	similarity	1672090	1672119	10.8	+	.	Target "Motif:(AC)n" 1 30
2L	RepeatMasker	similarity	1672226	1672274	24.0	+	.	Target "Motif:(TTTTTT)n" 1 49
2L	RepeatMasker	similarity	1673035	1673055	0.0	+	.	Target "Motif:(T)n" 1 21
2L	RepeatMasker	similarity	1673295	1673324	19.1	+	.	Target "Motif:(T)n" 1 30
2L	RepeatMasker	similarity	1673443	1673463	4.9	+	.	Target "Motif:(GCA)n" 1 21
2L	RepeatMasker	similarity	1674818	1674848	18.2	+	.	Target "Motif:(T)n" 1 31
2L	RepeatMasker	similarity	1676965	1677008	9.7	+	.	Target "Motif:A-rich" 1 49
2L	RepeatMasker	similarity	1679032	1679430	0.2	+	.	Target "Motif:BLOOD_LTR" 1 399
2L	RepeatMasker	similarity	1679431	1686040	0.0	+	.	Target "Motif:BLOOD_I" 1 6613
2L	RepeatMasker	similarity	1686041	1686439	0.2	+	.	Target "Motif:BLOOD_LTR" 1 399
2L	RepeatMasker	similarity	1689697	1689729	20.8	+	.	Target "Motif:(T)n" 1 33
2L	RepeatMasker	similarity	1690432	1690459	7.6	+	.	Target "Motif:(CAG)n" 1 28
2L	RepeatMasker	similarity	1691054	1691117	9.1	+	.	Target "Motif:(CATC)n" 1 56
2L	RepeatMasker	similarity	1691321	1691347	3.8	+	.	Target "Motif:(TG)n" 1 27
2L	RepeatMasker	similarity	1691449	1691505	12.7	+	.	Target "Motif:(TATG)n" 1 59
2L	RepeatMasker	similarity	1692441	1692468	7.6	+	.	Target "Motif:(TGATT)n" 1 29
2L	RepeatMasker	similarity	1692891	1692911	0.0	+	.	Target "Motif:(GT)n" 1 21
2L	RepeatMasker	similarity	1693638	1693656	5.6	+	.	Target "Motif:(AT)n" 1 19
2L	RepeatMasker	similarity	1693783	1693815	3.1	+	.	Target "Motif:(AGACCA)n" 1 34
2L	RepeatMasker	similarity	1696090	1696180	26.4	+	.	Target "Motif:(GCA)n" 1 88
2L	RepeatMasker	similarity	1696400	1696440	17.5	+	.	Target "Motif:(AGC)n" 1 41
2L	RepeatMasker	similarity	1697145	1697194	27.1	+	.	Target "Motif:(CAGA)n" 1 52
2L	RepeatMasker	similarity	1697255	1697298	16.7	+	.	Target "Motif:(AAGCAC)n" 1 44
2L	RepeatMasker	similarity	1697294	1697324	6.8	+	.	Target "Motif:(AACCA)n" 1 31
2L	RepeatMasker	similarity	1698618	1698639	9.7	+	.	Target "Motif:(A)n" 1 22
2L	RepeatMasker	similarity	1699626	1699678	19.4	+	.	Target "Motif:(GTCA)n" 1 54
2L	RepeatMasker	similarity	1701755	1701791	7.2	+	.	Target "Motif:(TCCCCA)n" 1 33
2L	RepeatMasker	similarity	1703186	1703226	26.1	+	.	Target "Motif:A-rich" 1 41
2L	RepeatMasker	similarity	1703519	1703561	12.9	+	.	Target "Motif:(AGGATTG)n" 1 44
2L	RepeatMasker	similarity	1703665	1703704	13.7	+	.	Target "Motif:(CA)n" 1 41
2L	RepeatMasker	similarity	1711411	1711677	1.5	-	.	Target "Motif:MDG3_LTR" 1 267
2L	RepeatMasker	similarity	1711782	1711803	9.8	+	.	Target "Motif:(GGA)n" 1 22
2L	RepeatMasker	similarity	1716373	1716407	16.0	+	.	Target "Motif:(TAAC)n" 1 35
2L	RepeatMasker	similarity	1716531	1716554	8.9	+	.	Target "Motif:(TA)n" 1 24
2L	RepeatMasker	similarity	1716862	1716868	23.2	+	.	Target "Motif:(TTGT)n" 1 16
2L	RepeatMasker	similarity	1716869	1716898	19.1	+	.	Target "Motif:(T)n" 1 30
2L	RepeatMasker	similarity	1716899	1716908	23.2	+	.	Target "Motif:(TTGT)n" 17 47
2L	RepeatMasker	similarity	1721150	1721174	9.5	+	.	Target "Motif:(CA)n" 1 24
2L	RepeatMasker	similarity	1721535	1721557	4.5	+	.	Target "Motif:(TA)n" 1 23
2L	RepeatMasker	similarity	1722184	1722212	15.3	+	.	Target "Motif:(TATAT)n" 1 30
2L	RepeatMasker	similarity	1730006	1730059	16.5	+	.	Target "Motif:(TGCTCG)n" 1 60
2L	RepeatMasker	similarity	1733395	1733432	9.3	+	.	Target "Motif:(TCTGGGA)n" 1 36
2L	RepeatMasker	similarity	1734317	1734341	8.7	+	.	Target "Motif:(ATTC)n" 1 25
2L	RepeatMasker	similarity	1737383	1737401	5.5	+	.	Target "Motif:(GA)n" 1 19
2L	RepeatMasker	similarity	1748692	1748720	11.2	+	.	Target "Motif:(CGCAT)n" 1 30
2L	RepeatMasker	similarity	1749138	1749167	7.0	+	.	Target "Motif:(TA)n" 1 30
2L	RepeatMasker	similarity	1754302	1754375	16.8	+	.	Target "Motif:G-rich" 1 75
2L	RepeatMasker	similarity	1756984	1757015	6.6	+	.	Target "Motif:(TGGT)n" 1 32
2L	RepeatMasker	similarity	1758127	1758159	13.4	+	.	Target "Motif:(CCATTG)n" 1 34
2L	RepeatMasker	similarity	1759327	1759367	5.1	+	.	Target "Motif:(CGGACTA)n" 1 41
2L	RepeatMasker	similarity	1759786	1759804	5.5	+	.	Target "Motif:(C)n" 1 19
2L	RepeatMasker	similarity	1760446	1760509	30.4	+	.	Target "Motif:(CCCCAAC)n" 1 62
2L	RepeatMasker	similarity	1763136	1763170	13.3	+	.	Target "Motif:(CTCCAT)n" 1 35
2L	RepeatMasker	similarity	1768540	1768584	18.3	+	.	Target "Motif:(GGATGT)n" 1 45
2L	RepeatMasker	similarity	1770427	1770466	14.4	+	.	Target "Motif:(CAT)n" 1 40
2L	RepeatMasker	similarity	1778740	1778776	18.3	+	.	Target "Motif:G-rich" 1 39
2L	RepeatMasker	similarity	1778838	1778892	27.1	+	.	Target "Motif:(CA)n" 1 54
2L	RepeatMasker	similarity	1779590	1779622	14.3	+	.	Target "Motif:(ATTTT)n" 1 33
2L	RepeatMasker	similarity	1798032	1798064	14.1	+	.	Target "Motif:(AATAA)n" 1 33
2L	RepeatMasker	similarity	1798249	1798282	18.0	+	.	Target "Motif:A-rich" 1 33
2L	RepeatMasker	similarity	1798772	1798826	26.9	+	.	Target "Motif:(TG)n" 1 54
2L	RepeatMasker	similarity	1800230	1800279	17.8	+	.	Target "Motif:(CACTTCC)n" 1 49
2L	RepeatMasker	similarity	1801273	1801539	1.5	-	.	Target "Motif:MDG3_LTR" 1 267
2L	RepeatMasker	similarity	1801540	1806526	0.4	-	.	Target "Motif:MDG3_I" 1 4986
2L	RepeatMasker	similarity	1806526	1806792	1.5	-	.	Target "Motif:MDG3_LTR" 1 267
2L	RepeatMasker	similarity	1812681	1812720	14.4	+	.	Target "Motif:(GAT)n" 1 40
2L	RepeatMasker	similarity	1814564	1814599	18.9	+	.	Target "Motif:(TCCACA)n" 1 37
2L	RepeatMasker	similarity	1816430	1816468	24.0	+	.	Target "Motif:(AACACA)n" 1 40
2L	RepeatMasker	similarity	1816568	1816617	14.3	+	.	Target "Motif:(AACA)n" 1 50
2L	RepeatMasker	similarity	1819891	1819945	23.6	+	.	Target "Motif:(TTCCAGT)n" 1 58
2L	RepeatMasker	similarity	1820169	1820200	10.8	+	.	Target "Motif:(TATAT)n" 1 31
2L	RepeatMasker	similarity	1820669	1820721	25.3	+	.	Target "Motif:(CTCT)n" 1 53
2L	RepeatMasker	similarity	1823590	1823620	10.5	+	.	Target "Motif:(CATCCA)n" 1 31
2L	RepeatMasker	similarity	1828312	1828343	18.1	+	.	Target "Motif:(ACA)n" 1 32
2L	RepeatMasker	similarity	1828344	1828364	26.1	+	.	Target "Motif:(GACAAC)n" 2 55
2L	RepeatMasker	similarity	1838886	1838909	13.7	+	.	Target "Motif:(GT)n" 1 24
2L	RepeatMasker	similarity	1839313	1839332	5.2	+	.	Target "Motif:(TG)n" 1 20
2L	RepeatMasker	similarity	1839489	1839523	17.0	+	.	Target "Motif:(TTTTCA)n" 1 35
2L	RepeatMasker	similarity	1840460	1840481	4.8	+	.	Target "Motif:(T)n" 1 22
2L	RepeatMasker	similarity	1842082	1842116	12.4	+	.	Target "Motif:(CGTCC)n" 1 35
2L	RepeatMasker	similarity	1844475	1844515	20.4	+	.	Target "Motif:(CCA)n" 1 40
2L	RepeatMasker	similarity	1844815	1844838	8.9	+	.	Target "Motif:(T)n" 1 24
2L	RepeatMasker	similarity	1846998	1847025	15.9	+	.	Target "Motif:(T)n" 1 28
2L	RepeatMasker	similarity	1851045	1851083	15.0	+	.	Target "Motif:(CTGGATT)n" 1 38
2L	RepeatMasker	similarity	1853307	1853363	17.8	+	.	Target "Motif:(CATTTC)n" 1 55
2L	RepeatMasker	similarity	1854039	1854069	6.8	+	.	Target "Motif:(TG)n" 1 31
2L	RepeatMasker	similarity	1854854	1854885	17.5	+	.	Target "Motif:G-rich" 1 33
2L	RepeatMasker	similarity	1855804	1855847	11.7	+	.	Target "Motif:(TCCCTCA)n" 1 41
2L	RepeatMasker	similarity	1858423	1858451	7.3	+	.	Target "Motif:(AATGT)n" 1 32
2L	RepeatMasker	similarity	1858664	1858704	19.6	+	.	Target "Motif:(TACACA)n" 1 43
2L	RepeatMasker	similarity	1861082	1861121	20.9	+	.	Target "Motif:(AC)n" 1 41
2L	RepeatMasker	similarity	1862895	1862951	29.9	+	.	Target "Motif:(CA)n" 1 57
2L	RepeatMasker	similarity	1864859	1864896	15.7	+	.	Target "Motif:(CA)n" 1 38
2L	RepeatMasker	similarity	1865903	1865948	23.9	+	.	Target "Motif:(TATATT)n" 1 46
2L	RepeatMasker	similarity	1868623	1868704	16.4	+	.	Target "Motif:(ACACGG)n" 1 82
2L	RepeatMasker	similarity	1869755	1869790	0.0	+	.	Target "Motif:(CTATCC)n" 1 36
2L	RepeatMasker	similarity	1871886	1871936	10.9	+	.	Target "Motif:(CCAAGGA)n" 1 51
2L	RepeatMasker	similarity	1871995	1872064	27.0	+	.	Target "Motif:(TGTGAG)n" 1 70
2L	RepeatMasker	similarity	1877308	1877341	9.7	+	.	Target "Motif:(TG)n" 1 34
2L	RepeatMasker	similarity	1879179	1879221	18.5	+	.	Target "Motif:(AC)n" 1 43
2L	RepeatMasker	similarity	1880401	1880438	15.8	+	.	Target "Motif:(TA)n" 1 37
2L	RepeatMasker	similarity	1880717	1880777	9.0	+	.	Target "Motif:(CAGATACA)n" 1 61
2L	RepeatMasker	similarity	1880822	1880852	14.5	+	.	Target "Motif:(TGA)n" 1 31
2L	RepeatMasker	similarity	1884233	1884263	6.8	+	.	Target "Motif:(TATAG)n" 1 34
2L	RepeatMasker	similarity	1884264	1884300	18.4	+	.	Target "Motif:(AT)n" 6 74
2L	RepeatMasker	similarity	1884737	1884780	28.1	+	.	Target "Motif:(GT)n" 1 44
2L	RepeatMasker	similarity	1884937	1885002	19.3	+	.	Target "Motif:A-rich" 1 66
2L	RepeatMasker	similarity	1885018	1885062	23.5	+	.	Target "Motif:(GT)n" 1 45
2L	RepeatMasker	similarity	1885266	1885289	13.9	+	.	Target "Motif:(A)n" 1 24
2L	RepeatMasker	similarity	1886469	1886491	9.3	+	.	Target "Motif:(AG)n" 1 23
2L	RepeatMasker	similarity	1887714	1887733	5.2	+	.	Target "Motif:(GCA)n" 1 20
2L	RepeatMasker	similarity	1889109	1889133	13.2	+	.	Target "Motif:(T)n" 1 25
2L	RepeatMasker	similarity	1889665	1889696	22.1	+	.	Target "Motif:A-rich" 1 32
2L	RepeatMasker	similarity	1890241	1890262	0.0	+	.	Target "Motif:(GT)n" 1 22
2L	RepeatMasker	similarity	1890399	1890445	6.8	+	.	Target "Motif:(GAATGC)n" 1 47
2L	RepeatMasker	similarity	1892588	1892616	7.3	+	.	Target "Motif:(AT)n" 1 30
2L	RepeatMasker	similarity	1895218	1895246	20.0	+	.	Target "Motif:A-rich" 1 29
2L	RepeatMasker	similarity	1899102	1899130	20.0	+	.	Target "Motif:A-rich" 1 29
2L	RepeatMasker	similarity	1902873	1902955	30.7	+	.	Target "Motif:(CAGCCAA)n" 1 79
2L	RepeatMasker	similarity	1903200	1903228	0.0	+	.	Target "Motif:(ATCTGA)n" 1 29
2L	RepeatMasker	similarity	1903960	1903987	15.9	+	.	Target "Motif:(AT)n" 1 28
2L	RepeatMasker	similarity	1904228	1904259	7.0	+	.	Target "Motif:(TA)n" 1 32
2L	RepeatMasker	similarity	1905438	1905475	18.4	+	.	Target "Motif:(CAA)n" 1 38
2L	RepeatMasker	similarity	1911245	1911283	21.9	+	.	Target "Motif:A-rich" 1 38
2L	RepeatMasker	similarity	1911697	1911731	9.8	+	.	Target "Motif:(CTTTG)n" 1 35
2L	RepeatMasker	similarity	1913562	1913595	13.6	+	.	Target "Motif:(CAGTCG)n" 1 34
2L	RepeatMasker	similarity	1913693	1913730	24.8	+	.	Target "Motif:GA-rich" 1 38
2L	RepeatMasker	similarity	1918120	1918178	24.8	+	.	Target "Motif:(GTTCA)n" 1 58
2L	RepeatMasker	similarity	1919203	1919224	9.7	+	.	Target "Motif:(A)n" 1 22
2L	RepeatMasker	similarity	1920749	1920773	13.7	+	.	Target "Motif:(GGCT)n" 1 25
2L	RepeatMasker	similarity	1921419	1921444	8.1	+	.	Target "Motif:(TTTC)n" 1 27
2L	RepeatMasker	similarity	1923565	1923581	0.0	+	.	Target "Motif:(A)n" 1 17
2L	RepeatMasker	similarity	1926447	1926501	21.1	+	.	Target "Motif:(GGAGAT)n" 1 56
2L	RepeatMasker	similarity	1927058	1927107	20.6	+	.	Target "Motif:(ATCTGT)n" 1 52
2L	RepeatMasker	similarity	1930504	1930525	9.8	+	.	Target "Motif:(A)n" 1 22
2L	RepeatMasker	similarity	1933001	1933038	17.7	+	.	Target "Motif:(TTTATG)n" 1 40
2L	RepeatMasker	similarity	1937809	1937841	9.8	+	.	Target "Motif:(A)n" 1 33
2L	RepeatMasker	similarity	1939239	1939264	8.3	+	.	Target "Motif:(CAG)n" 1 26
2L	RepeatMasker	similarity	1940424	1940460	21.8	+	.	Target "Motif:A-rich" 1 38
2L	RepeatMasker	similarity	1948191	1948220	0.0	+	.	Target "Motif:(CATC)n" 1 33
2L	RepeatMasker	similarity	1950686	1950709	8.8	+	.	Target "Motif:(ATC)n" 1 24
2L	RepeatMasker	similarity	1951093	1951142	21.5	+	.	Target "Motif:(TGC)n" 1 50
2L	RepeatMasker	similarity	1952596	1952635	21.2	+	.	Target "Motif:(TCGTCA)n" 1 40
2L	RepeatMasker	similarity	1955062	1955086	0.0	+	.	Target "Motif:(GATG)n" 1 25
2L	RepeatMasker	similarity	1956780	1956819	25.1	+	.	Target "Motif:A-rich" 1 39
2L	RepeatMasker	similarity	1958237	1958276	23.4	+	.	Target "Motif:(CATTCTG)n" 1 40
2L	RepeatMasker	similarity	1961076	1961107	7.5	+	.	Target "Motif:(ATAG)n" 1 30
2L	RepeatMasker	similarity	1963114	1963168	16.6	+	.	Target "Motif:(CAAGGAG)n" 1 59
2L	RepeatMasker	similarity	1964394	1964426	9.8	+	.	Target "Motif:(AAC)n" 1 34
2L	RepeatMasker	similarity	1966203	1966244	13.7	+	.	Target "Motif:(CCATT)n" 1 42
2L	RepeatMasker	similarity	1968473	1968529	13.9	+	.	Target "Motif:(GGATGCT)n" 1 59
2L	RepeatMasker	similarity	1971359	1971399	17.2	+	.	Target "Motif:(CCCTCT)n" 1 42
2L	RepeatMasker	similarity	1971591	1971614	8.8	+	.	Target "Motif:(GA)n" 1 25
2L	RepeatMasker	similarity	1973249	1973286	24.7	+	.	Target "Motif:(TG)n" 1 38
2L	RepeatMasker	similarity	1975717	1975762	2.2	+	.	Target "Motif:(TG)n" 1 46
2L	RepeatMasker	similarity	1976570	1976667	27.4	+	.	Target "Motif:(GCT)n" 1 100
2L	RepeatMasker	similarity	1977563	1977579	0.0	+	.	Target "Motif:(GTG)n" 1 17
2L	RepeatMasker	similarity	1978714	1978776	21.5	+	.	Target "Motif:(CTG)n" 1 62
2L	RepeatMasker	similarity	1979037	1979114	23.6	+	.	Target "Motif:(GCT)n" 1 78
2L	RepeatMasker	similarity	1979699	1979735	15.8	+	.	Target "Motif:(ATTTTT)n" 1 37
2L	RepeatMasker	similarity	1989177	1989209	18.1	+	.	Target "Motif:(TTTTA)n" 1 32
2L	RepeatMasker	similarity	1989672	1989704	6.3	+	.	Target "Motif:(TTCGCA)n" 1 33
2L	RepeatMasker	similarity	1989875	1989911	13.1	+	.	Target "Motif:(TTTCCA)n" 1 36
2L	RepeatMasker	similarity	1989918	1989945	7.6	+	.	Target "Motif:(AC)n" 1 28
2L	RepeatMasker	similarity	1990679	1990710	17.7	+	.	Target "Motif:(GGATTG)n" 1 32
2L	RepeatMasker	similarity	1991145	1991195	15.7	+	.	Target "Motif:A-rich" 1 53
2L	RepeatMasker	similarity	1995901	1995957	23.2	+	.	Target "Motif:(TGCAAG)n" 1 56
2L	RepeatMasker	similarity	1997726	1997765	21.1	+	.	Target "Motif:G-rich" 1 40
2L	RepeatMasker	similarity	2001542	2001576	15.9	+	.	Target "Motif:GA-rich" 1 36
2L	RepeatMasker	similarity	2002204	2002269	28.1	+	.	Target "Motif:(TTCCCG)n" 1 65
2L	RepeatMasker	similarity	2004313	2004334	4.8	+	.	Target "Motif:(CA)n" 1 23
2L	RepeatMasker	similarity	2010777	2010833	23.2	+	.	Target "Motif:(TAATA)n" 1 58
2L	RepeatMasker	similarity	2011788	2011878	22.2	+	.	Target "Motif:A-rich" 1 94
2L	RepeatMasker	similarity	2013136	2013168	18.1	+	.	Target "Motif:A-rich" 1 32
2L	RepeatMasker	similarity	2013809	2013891	25.3	+	.	Target "Motif:A-rich" 1 86
2L	RepeatMasker	similarity	2013958	2014049	34.7	+	.	Target "Motif:(CTCTCT)n" 1 92
2L	RepeatMasker	similarity	2015654	2015711	23.6	+	.	Target "Motif:(CA)n" 1 56
2L	RepeatMasker	similarity	2015764	2015795	18.1	+	.	Target "Motif:(ATG)n" 1 32
2L	RepeatMasker	similarity	2017461	2017482	9.8	+	.	Target "Motif:(TATT)n" 1 22
2L	RepeatMasker	similarity	2019620	2019649	0.0	+	.	Target "Motif:(GCAGT)n" 1 30
2L	RepeatMasker	similarity	2019978	2020003	4.0	+	.	Target "Motif:(TG)n" 1 26
2L	RepeatMasker	similarity	2024900	2024950	20.1	+	.	Target "Motif:(ATC)n" 1 51
2L	RepeatMasker	similarity	2034766	2034793	15.9	+	.	Target "Motif:(GTG)n" 1 28
2L	RepeatMasker	similarity	2037910	2037961	25.9	+	.	Target "Motif:(CA)n" 1 52
2L	RepeatMasker	similarity	2037962	2037967	26.5	+	.	Target "Motif:(CGCACA)n" 3 60
2L	RepeatMasker	similarity	2037983	2038050	27.0	+	.	Target "Motif:GA-rich" 1 67
2L	RepeatMasker	similarity	2038172	2038203	13.7	+	.	Target "Motif:(CA)n" 1 32
2L	RepeatMasker	similarity	2039930	2039969	26.9	+	.	Target "Motif:GA-rich" 1 40
2L	RepeatMasker	similarity	2044275	2044317	15.5	+	.	Target "Motif:(TA)n" 1 46
2L	RepeatMasker	similarity	2044615	2044675	34.9	+	.	Target "Motif:(CATCAT)n" 1 61
2L	RepeatMasker	similarity	2048194	2048241	12.3	+	.	Target "Motif:(CGTGTG)n" 1 49
2L	RepeatMasker	similarity	2050525	2050572	19.8	+	.	Target "Motif:(CCTGCT)n" 1 47
2L	RepeatMasker	similarity	2050716	2050755	17.7	+	.	Target "Motif:(GCTCCGG)n" 1 40
2L	RepeatMasker	similarity	2050875	2050904	15.0	+	.	Target "Motif:(CCTG)n" 1 30
2L	RepeatMasker	similarity	2050981	2051000	0.0	+	.	Target "Motif:(GT)n" 1 20
2L	RepeatMasker	similarity	2052133	2052165	11.1	+	.	Target "Motif:A-rich" 1 31
2L	RepeatMasker	similarity	2052167	2052222	25.6	+	.	Target "Motif:(CA)n" 1 56
2L	RepeatMasker	similarity	2057581	2057638	14.2	+	.	Target "Motif:(CCACAT)n" 1 58
2L	RepeatMasker	similarity	2058792	2058818	7.9	+	.	Target "Motif:(TTCGA)n" 1 27
2L	RepeatMasker	similarity	2059213	2059279	28.8	+	.	Target "Motif:(TG)n" 1 68
2L	RepeatMasker	similarity	2059495	2059559	21.5	+	.	Target "Motif:(GTCCCGT)n" 1 68
2L	RepeatMasker	similarity	2059879	2059928	28.9	+	.	Target "Motif:(GCA)n" 1 50
2L	RepeatMasker	similarity	2060769	2060814	9.4	+	.	Target "Motif:(CAGTCA)n" 1 46
2L	RepeatMasker	similarity	2062555	2062575	4.9	+	.	Target "Motif:(GT)n" 1 21
2L	RepeatMasker	similarity	2063272	2063296	8.5	+	.	Target "Motif:(GGGA)n" 1 25
2L	RepeatMasker	similarity	2063366	2063403	8.3	+	.	Target "Motif:(TTTCA)n" 1 43
2L	RepeatMasker	similarity	2065289	2065340	4.0	+	.	Target "Motif:(CAGGAGCAG)n" 1 52
2L	RepeatMasker	similarity	2065353	2065373	5.0	+	.	Target "Motif:(TTTA)n" 1 21
2L	RepeatMasker	similarity	2065763	2065802	26.8	+	.	Target "Motif:(CAGTTTA)n" 1 40
2L	RepeatMasker	similarity	2066277	2066298	0.0	+	.	Target "Motif:(AT)n" 1 22
2L	RepeatMasker	similarity	2067972	2068001	18.9	+	.	Target "Motif:A-rich" 1 30
2L	RepeatMasker	similarity	2069562	2069588	12.0	+	.	Target "Motif:(AGCC)n" 1 27
2L	RepeatMasker	similarity	2070437	2070473	11.7	+	.	Target "Motif:(GAGTCCT)n" 1 38
2L	RepeatMasker	similarity	2071901	2071958	27.7	+	.	Target "Motif:(CA)n" 1 57
2L	RepeatMasker	similarity	2072676	2072727	17.9	+	.	Target "Motif:GA-rich" 1 55
2L	RepeatMasker	similarity	2073378	2073430	0.0	+	.	Target "Motif:(CACGTCCTGC)n" 1 53
2L	RepeatMasker	similarity	2075452	2075484	13.2	+	.	Target "Motif:(AC)n" 1 33
2L	RepeatMasker	similarity	2077262	2077279	0.0	+	.	Target "Motif:(CT)n" 1 18
2L	RepeatMasker	similarity	2086417	2086447	6.9	+	.	Target "Motif:(TG)n" 1 32
2L	RepeatMasker	similarity	2087622	2087650	7.2	+	.	Target "Motif:(AATAT)n" 1 29
2L	RepeatMasker	similarity	2087880	2087909	7.5	+	.	Target "Motif:(TG)n" 1 29
2L	RepeatMasker	similarity	2088098	2088157	28.1	+	.	Target "Motif:(TGC)n" 1 60
2L	RepeatMasker	similarity	2089993	2090037	9.9	+	.	Target "Motif:(CATTTTC)n" 1 44
2L	RepeatMasker	similarity	2090630	2090654	4.2	+	.	Target "Motif:(AC)n" 1 25
2L	RepeatMasker	similarity	2092226	2092259	3.0	+	.	Target "Motif:(GGGGATT)n" 1 36
2L	RepeatMasker	similarity	2093534	2093561	8.2	+	.	Target "Motif:(AAT)n" 1 27
2L	RepeatMasker	similarity	2093562	2093568	17.5	+	.	Target "Motif:(TTATAA)n" 5 37
2L	RepeatMasker	similarity	2093802	2093848	28.6	+	.	Target "Motif:(GCT)n" 1 47
2L	RepeatMasker	similarity	2094519	2094581	12.2	+	.	Target "Motif:(TGC)n" 1 63
2L	RepeatMasker	similarity	2094880	2094942	14.1	+	.	Target "Motif:(TGC)n" 1 63
2L	RepeatMasker	similarity	2096172	2096264	30.1	+	.	Target "Motif:A-rich" 1 93
2L	RepeatMasker	similarity	2099093	2099174	27.4	+	.	Target "Motif:(ACCAA)n" 1 82
2L	RepeatMasker	similarity	2100335	2100374	8.0	+	.	Target "Motif:(ATCTGTT)n" 1 40
2L	RepeatMasker	similarity	2100430	2100858	0.2	-	.	Target "Motif:ROO_LTR" 1 428
2L	RepeatMasker	similarity	2100859	2108376	1.4	-	.	Target "Motif:ROO_I" 727 8256
2L	RepeatMasker	similarity	2108377	2108462	12.9	+	.	Target "Motif:(TGC)n" 1 86
2L	RepeatMasker	similarity	2108463	2109093	0.6	-	.	Target "Motif:ROO_I" 2 641
2L	RepeatMasker	similarity	2109094	2109522	0.2	-	.	Target "Motif:ROO_LTR" 1 428
2L	RepeatMasker	similarity	2109995	2110041	21.4	+	.	Target "Motif:(ACACGC)n" 1 46
2L	RepeatMasker	similarity	2110955	2110990	3.4	+	.	Target "Motif:(ATA)n" 1 34
2L	RepeatMasker	similarity	2111495	2111535	20.7	+	.	Target "Motif:A-rich" 1 40
2L	RepeatMasker	similarity	2112168	2112685	0.0	-	.	Target "Motif:NOMAD_LTR" 1 518
2L	RepeatMasker	similarity	2112686	2113549	7.7	-	.	Target "Motif:NOMAD_I" 5709 6572
2L	RepeatMasker	similarity	2113550	2113582	0.0	+	.	Target "Motif:(T)n" 1 33
2L	RepeatMasker	similarity	2113583	2119254	7.7	-	.	Target "Motif:NOMAD_I" 1 5708
2L	RepeatMasker	similarity	2119255	2119772	0.0	-	.	Target "Motif:NOMAD_LTR" 1 518
2L	RepeatMasker	similarity	2119937	2119970	10.3	+	.	Target "Motif:(GCA)n" 1 33
2L	RepeatMasker	similarity	2120863	2120918	13.7	+	.	Target "Motif:G-rich" 1 57
2L	RepeatMasker	similarity	2121147	2121174	15.9	+	.	Target "Motif:(TTTTG)n" 1 28
2L	RepeatMasker	similarity	2121354	2121387	13.4	+	.	Target "Motif:(AC)n" 1 34
2L	RepeatMasker	similarity	2123066	2123085	0.0	+	.	Target "Motif:(AT)n" 1 20
2L	RepeatMasker	similarity	2123484	2123506	4.5	+	.	Target "Motif:(TTA)n" 1 23
2L	RepeatMasker	similarity	2124085	2124139	18.8	+	.	Target "Motif:A-rich" 1 60
2L	RepeatMasker	similarity	2127496	2127552	20.8	+	.	Target "Motif:(CA)n" 1 57
2L	RepeatMasker	similarity	2127784	2127817	6.1	+	.	Target "Motif:(ACAA)n" 1 36
2L	RepeatMasker	similarity	2130905	2130954	12.2	+	.	Target "Motif:(CGCACA)n" 1 50
2L	RepeatMasker	similarity	2132181	2132212	23.5	+	.	Target "Motif:(ATAT)n" 1 32
2L	RepeatMasker	similarity	2132584	2132612	16.1	+	.	Target "Motif:(AT)n" 1 29
2L	RepeatMasker	similarity	2133040	2133070	11.9	+	.	Target "Motif:A-rich" 1 29
2L	RepeatMasker	similarity	2137251	2137299	23.8	+	.	Target "Motif:A-rich" 1 52
2L	RepeatMasker	similarity	2140322	2140355	3.2	+	.	Target "Motif:(ATTTAAG)n" 1 33
2L	RepeatMasker	similarity	2144932	2144965	14.9	+	.	Target "Motif:(CCG)n" 1 32
2L	RepeatMasker	similarity	2145289	2145333	7.0	+	.	Target "Motif:(TA)n" 1 49
2L	RepeatMasker	similarity	2156822	2156867	11.6	+	.	Target "Motif:(GGT)n" 1 42
2L	RepeatMasker	similarity	2157401	2157432	21.6	+	.	Target "Motif:(T)n" 1 32
2L	RepeatMasker	similarity	2157549	2157587	17.3	+	.	Target "Motif:(TGTTTA)n" 1 41
2L	RepeatMasker	similarity	2158036	2158073	8.9	+	.	Target "Motif:(GTGTCT)n" 1 41
2L	RepeatMasker	similarity	2159454	2159556	20.4	-	.	Target "Motif:ROO_I" 640 733
2L	RepeatMasker	similarity	2159816	2159877	28.2	+	.	Target "Motif:(TGC)n" 1 61
2L	RepeatMasker	similarity	2161232	2161264	9.8	+	.	Target "Motif:(CCGAT)n" 1 33
2L	RepeatMasker	similarity	2161569	2161630	19.6	+	.	Target "Motif:(CAGAGG)n" 1 60
2L	RepeatMasker	similarity	2161644	2161666	9.6	+	.	Target "Motif:(TCC)n" 1 23
2L	RepeatMasker	similarity	2161679	2161717	16.9	+	.	Target "Motif:(CAGCGG)n" 1 37
2L	RepeatMasker	similarity	2162959	2162995	18.4	+	.	Target "Motif:(ATCTCGC)n" 1 38
2L	RepeatMasker	similarity	2163121	2163164	16.2	+	.	Target "Motif:(TGA)n" 1 44
2L	RepeatMasker	similarity	2163290	2163325	15.4	+	.	Target "Motif:(CA)n" 1 38
2L	RepeatMasker	similarity	2163512	2163546	13.2	+	.	Target "Motif:A-rich" 1 34
2L	RepeatMasker	similarity	2167739	2167760	4.7	+	.	Target "Motif:(TCA)n" 1 22
2L	RepeatMasker	similarity	2168139	2168183	23.5	+	.	Target "Motif:(CAGTTC)n" 1 46
2L	RepeatMasker	similarity	2169146	2169192	17.0	+	.	Target "Motif:(CTGAA)n" 1 48
2L	RepeatMasker	similarity	2169475	2169496	9.7	+	.	Target "Motif:(CAT)n" 1 22
2L	RepeatMasker	similarity	2170184	2170207	4.3	+	.	Target "Motif:(TATG)n" 1 24
2L	RepeatMasker	similarity	2170732	2170783	14.9	+	.	Target "Motif:(CCCAT)n" 1 52
2L	RepeatMasker	similarity	2173654	2173701	17.9	+	.	Target "Motif:(TCTCCC)n" 1 46
2L	RepeatMasker	similarity	2175604	2175675	22.0	+	.	Target "Motif:(TTGCTC)n" 1 74
2L	RepeatMasker	similarity	2175696	2175735	0.0	+	.	Target "Motif:(CA)n" 1 40
2L	RepeatMasker	similarity	2177988	2178068	23.3	+	.	Target "Motif:(TGTTTT)n" 1 79
2L	RepeatMasker	similarity	2178302	2178350	12.5	+	.	Target "Motif:(GCACAC)n" 1 48
2L	RepeatMasker	similarity	2178412	2178452	18.2	+	.	Target "Motif:(CTTTTC)n" 1 39
2L	RepeatMasker	similarity	2178461	2178523	22.5	+	.	Target "Motif:(TGTTGC)n" 1 65
2L	RepeatMasker	similarity	2178800	2178833	10.1	+	.	Target "Motif:GA-rich" 1 35
2L	RepeatMasker	similarity	2179947	2179988	16.8	+	.	Target "Motif:(GTCG)n" 1 41
2L	RepeatMasker	similarity	2180688	2180717	3.4	+	.	Target "Motif:(TCTTAGT)n" 1 30
2L	RepeatMasker	similarity	2182785	2182802	0.0	+	.	Target "Motif:(TCA)n" 1 18
2L	RepeatMasker	similarity	2184160	2184184	13.1	+	.	Target "Motif:(CTC)n" 1 25
2L	RepeatMasker	similarity	2184868	2184913	21.1	+	.	Target "Motif:(ATTACCT)n" 1 46
2L	RepeatMasker	similarity	2185684	2185725	22.0	+	.	Target "Motif:(CCT)n" 1 42
2L	RepeatMasker	similarity	2187210	2187247	17.7	+	.	Target "Motif:(GTCCTC)n" 1 39
2L	RepeatMasker	similarity	2187758	2187813	16.7	+	.	Target "Motif:G-rich" 1 57
2L	RepeatMasker	similarity	2190058	2190092	10.0	+	.	Target "Motif:(ATCGA)n" 1 36
2L	RepeatMasker	similarity	2190903	2190979	38.3	+	.	Target "Motif:(ATTGTT)n" 1 77
2L	RepeatMasker	similarity	2197060	2197101	13.6	+	.	Target "Motif:(GAGC)n" 1 43
2L	RepeatMasker	similarity	2197808	2197896	23.8	+	.	Target "Motif:(GTT)n" 1 87
2L	RepeatMasker	similarity	2200008	2200077	11.0	+	.	Target "Motif:(GTTGCCA)n" 1 67
2L	RepeatMasker	similarity	2202127	2202161	19.5	+	.	Target "Motif:GA-rich" 1 36
2L	RepeatMasker	similarity	2226822	2226906	26.5	+	.	Target "Motif:(AC)n" 1 88
2L	RepeatMasker	similarity	2227377	2227414	21.1	+	.	Target "Motif:(TC)n" 1 38
2L	RepeatMasker	similarity	2227802	2227826	4.5	+	.	Target "Motif:(AT)n" 1 25
2L	RepeatMasker	similarity	2230161	2230209	18.6	+	.	Target "Motif:(CA)n" 1 50
2L	RepeatMasker	similarity	2235915	2235933	5.5	+	.	Target "Motif:(T)n" 1 19
2L	RepeatMasker	similarity	2236356	2236449	32.2	+	.	Target "Motif:(TGC)n" 1 93
2L	RepeatMasker	similarity	2242214	2242238	0.0	+	.	Target "Motif:(GA)n" 1 25
2L	RepeatMasker	similarity	2244886	2244905	5.3	+	.	Target "Motif:(TCA)n" 1 20
2L	RepeatMasker	similarity	2253860	2253886	0.0	+	.	Target "Motif:(ATAA)n" 1 29
2L	RepeatMasker	similarity	2253976	2254046	23.9	+	.	Target "Motif:(TTAT)n" 1 69
2L	RepeatMasker	similarity	2259884	2259926	9.9	+	.	Target "Motif:(AAATGGA)n" 1 44
2L	RepeatMasker	similarity	2264243	2264302	24.3	+	.	Target "Motif:(TTTCTAT)n" 1 60
2L	RepeatMasker	similarity	2267350	2267457	22.9	+	.	Target "Motif:ROO_I" 655 753
2L	RepeatMasker	similarity	2267592	2267633	17.7	+	.	Target "Motif:(TG)n" 1 41
2L	RepeatMasker	similarity	2271105	2271143	6.3	+	.	Target "Motif:(AAT)n" 1 38
2L	RepeatMasker	similarity	2271144	2271159	12.1	+	.	Target "Motif:A-rich" 2 57
2L	RepeatMasker	similarity	2271237	2271297	20.6	+	.	Target "Motif:(AATATTT)n" 1 60
2L	RepeatMasker	similarity	2271891	2271942	16.8	+	.	Target "Motif:(TCCTGC)n" 1 51
2L	RepeatMasker	similarity	2273058	2273089	14.0	+	.	Target "Motif:(AT)n" 1 32
2L	RepeatMasker	similarity	2273469	2273506	17.7	+	.	Target "Motif:(TCGATT)n" 1 39
2L	RepeatMasker	similarity	2273833	2273860	0.0	+	.	Target "Motif:(AC)n" 1 27
2L	RepeatMasker	similarity	2274158	2274191	20.1	+	.	Target "Motif:A-rich" 1 34
2L	RepeatMasker	similarity	2275180	2275222	21.5	+	.	Target "Motif:(GT)n" 1 43
2L	RepeatMasker	similarity	2275726	2275788	24.2	+	.	Target "Motif:(CA)n" 1 63
2L	RepeatMasker	similarity	2275938	2275994	17.8	+	.	Target "Motif:(CA)n" 1 58
2L	RepeatMasker	similarity	2279260	2279306	23.4	+	.	Target "Motif:A-rich" 1 47
2L	RepeatMasker	similarity	2279406	2279424	5.5	+	.	Target "Motif:(CA)n" 1 19
2L	RepeatMasker	similarity	2279539	2279593	22.0	+	.	Target "Motif:(ACGCAC)n" 1 56
2L	RepeatMasker	similarity	2280569	2280604	12.2	+	.	Target "Motif:(TGG)n" 1 36
2L	RepeatMasker	similarity	2280931	2280975	22.4	+	.	Target "Motif:(TGCCTTT)n" 1 43
2L	RepeatMasker	similarity	2282138	2282166	11.2	+	.	Target "Motif:(ACTTC)n" 1 29
2L	RepeatMasker	similarity	2288386	2288414	12.5	+	.	Target "Motif:(TATA)n" 1 28
2L	RepeatMasker	similarity	2289213	2289257	21.3	+	.	Target "Motif:(CGGTTTA)n" 1 45
2L	RepeatMasker	similarity	2291110	2291159	29.2	+	.	Target "Motif:(TCCTGA)n" 1 50
2L	RepeatMasker	similarity	2293329	2293370	15.9	+	.	Target "Motif:(TGTC)n" 1 42
2L	RepeatMasker	similarity	2293701	2293739	14.1	+	.	Target "Motif:A-rich" 1 41
2L	RepeatMasker	similarity	2294097	2294372	0.0	-	.	Target "Motif:Copia_LTR" 1 276
2L	RepeatMasker	similarity	2294373	2298967	0.5	-	.	Target "Motif:Copia_I" 1 4593
2L	RepeatMasker	similarity	2298968	2299243	0.0	-	.	Target "Motif:Copia_LTR" 1 276
2L	RepeatMasker	similarity	2299799	2299842	5.4	+	.	Target "Motif:(TATAT)n" 1 43
2L	RepeatMasker	similarity	2302249	2302316	20.8	+	.	Target "Motif:(AGGATG)n" 1 65
2L	RepeatMasker	similarity	2305300	2305336	16.9	+	.	Target "Motif:GA-rich" 1 35
2L	RepeatMasker	similarity	2307270	2307314	18.7	+	.	Target "Motif:(GAGACT)n" 1 45
2L	RepeatMasker	similarity	2307393	2307455	18.5	+	.	Target "Motif:(GTCCTC)n" 1 63
2L	RepeatMasker	similarity	2308668	2308704	22.1	+	.	Target "Motif:(AT)n" 1 38
2L	RepeatMasker	similarity	2310248	2310302	20.9	+	.	Target "Motif:(CGCATC)n" 1 55
2L	RepeatMasker	similarity	2314466	2314506	19.6	+	.	Target "Motif:(CACTCTC)n" 1 43
2L	RepeatMasker	similarity	2314615	2314656	21.6	+	.	Target "Motif:(GTT)n" 1 40
2L	RepeatMasker	similarity	2315898	2315924	12.2	+	.	Target "Motif:(TG)n" 1 27
2L	RepeatMasker	similarity	2320015	2320042	0.0	+	.	Target "Motif:(GT)n" 1 28
2L	RepeatMasker	similarity	2324025	2324034	26.8	+	.	Target "Motif:(CCA)n" 1 39
2L	RepeatMasker	similarity	2324035	2324063	15.3	+	.	Target "Motif:(CAG)n" 1 29
2L	RepeatMasker	similarity	2325478	2325512	9.7	+	.	Target "Motif:(GAACCA)n" 1 36
2L	RepeatMasker	similarity	2326728	2326772	15.2	+	.	Target "Motif:A-rich" 1 45
2L	RepeatMasker	similarity	2328885	2328930	12.9	+	.	Target "Motif:(TG)n" 1 45
2L	RepeatMasker	similarity	2330064	2330087	4.3	+	.	Target "Motif:(A)n" 1 24
2L	RepeatMasker	similarity	2331119	2331150	17.9	+	.	Target "Motif:A-rich" 1 32
2L	RepeatMasker	similarity	2336265	2336295	7.4	+	.	Target "Motif:(ATGT)n" 1 31
2L	RepeatMasker	similarity	2338673	2338700	16.1	+	.	Target "Motif:(ATTAA)n" 1 28
2L	RepeatMasker	similarity	2339562	2339641	27.5	+	.	Target "Motif:(GAATCG)n" 1 80
2L	RepeatMasker	similarity	2340392	2340434	21.5	+	.	Target "Motif:(ATCACC)n" 1 44
2L	RepeatMasker	similarity	2340694	2340741	28.7	+	.	Target "Motif:(CTC)n" 1 47
2L	RepeatMasker	similarity	2343590	2343613	8.9	+	.	Target "Motif:(AC)n" 1 24
2L	RepeatMasker	similarity	2345096	2345129	12.8	+	.	Target "Motif:(T)n" 1 34
2L	RepeatMasker	similarity	2348630	2348652	4.5	+	.	Target "Motif:(AAT)n" 1 24
2L	RepeatMasker	similarity	2350282	2350317	12.9	+	.	Target "Motif:(TAATATT)n" 1 36
2L	RepeatMasker	similarity	2350685	2350733	25.1	+	.	Target "Motif:A-rich" 1 48
2L	RepeatMasker	similarity	2356217	2356248	13.9	+	.	Target "Motif:(CAGATT)n" 1 32
2L	RepeatMasker	similarity	2359141	2359233	25.7	+	.	Target "Motif:(ATATAT)n" 1 93
2L	RepeatMasker	similarity	2359659	2359701	17.1	+	.	Target "Motif:(ATCCGG)n" 1 41
2L	RepeatMasker	similarity	2359778	2359799	0.0	+	.	Target "Motif:(TGTT)n" 1 21
2L	RepeatMasker	similarity	2363689	2363727	15.7	+	.	Target "Motif:(ATATTAA)n" 1 38
2L	RepeatMasker	similarity	2364146	2364168	4.5	+	.	Target "Motif:(AC)n" 1 24
2L	RepeatMasker	similarity	2365557	2365597	13.3	+	.	Target "Motif:(CACGCA)n" 1 45
2L	RepeatMasker	similarity	2369049	2369071	0.0	+	.	Target "Motif:(T)n" 1 23
2L	RepeatMasker	similarity	2369418	2369458	23.9	+	.	Target "Motif:(GGATT)n" 1 40
2L	RepeatMasker	similarity	2370215	2370254	16.2	+	.	Target "Motif:(AATTATT)n" 1 37
2L	RepeatMasker	similarity	2376597	2376622	8.1	+	.	Target "Motif:(ATGT)n" 1 26
2L	RepeatMasker	similarity	2376753	2376788	9.4	+	.	Target "Motif:(ATAA)n" 1 36
2L	RepeatMasker	similarity	2377845	2377868	8.9	+	.	Target "Motif:(CGT)n" 1 25
2L	RepeatMasker	similarity	2378806	2378918	17.9	+	.	Target "Motif:ROO_I" 641 725
2L	RepeatMasker	similarity	2387020	2387064	26.6	+	.	Target "Motif:(TG)n" 1 46
2L	RepeatMasker	similarity	2389499	2389836	23.4	+	.	Target "Motif:SAR2_DM" 116 449
2L	RepeatMasker	similarity	2391969	2391999	7.8	+	.	Target "Motif:(ATATC)n" 1 30
2L	RepeatMasker	similarity	2395136	2395159	13.7	+	.	Target "Motif:(TGC)n" 1 24
2L	RepeatMasker	similarity	2400793	2400813	4.9	+	.	Target "Motif:(TCG)n" 1 21
2L	RepeatMasker	similarity	2402150	2402207	17.9	+	.	Target "Motif:(AGGAGC)n" 1 57
2L	RepeatMasker	similarity	2403129	2403160	13.7	+	.	Target "Motif:(CCGTTT)n" 1 32
2L	RepeatMasker	similarity	2403647	2403677	10.4	+	.	Target "Motif:A-rich" 1 33
2L	RepeatMasker	similarity	2411236	2411266	7.3	+	.	Target "Motif:(ATATTA)n" 1 32
2L	RepeatMasker	similarity	2423815	2423885	19.1	+	.	Target "Motif:(TCACCA)n" 1 68
2L	RepeatMasker	similarity	2425894	2425921	12.6	+	.	Target "Motif:(GCA)n" 1 27
2L	RepeatMasker	similarity	2426002	2426039	11.5	+	.	Target "Motif:(TGC)n" 1 38
2L	RepeatMasker	similarity	2426144	2426165	9.7	+	.	Target "Motif:(CTG)n" 1 22
2L	RepeatMasker	similarity	2427853	2427966	19.6	+	.	Target "Motif:(CTGAAGA)n" 1 117
2L	RepeatMasker	similarity	2428052	2428082	10.5	+	.	Target "Motif:(CA)n" 1 31
2L	RepeatMasker	similarity	2428207	2428278	3.1	+	.	Target "Motif:(TGTTGC)n" 1 73
2L	RepeatMasker	similarity	2428328	2428353	9.1	+	.	Target "Motif:(TGCC)n" 1 25
2L	RepeatMasker	similarity	2428848	2428881	0.0	+	.	Target "Motif:(AATCG)n" 1 32
2L	RepeatMasker	similarity	2429190	2429223	9.5	+	.	Target "Motif:(ACATAT)n" 1 37
2L	RepeatMasker	similarity	2429802	2429834	13.2	+	.	Target "Motif:(TTGCT)n" 1 33
2L	RepeatMasker	similarity	2429869	2429919	20.5	+	.	Target "Motif:(ATCTAA)n" 1 51
2L	RepeatMasker	similarity	2430116	2430181	16.1	+	.	Target "Motif:(AGC)n" 1 67
2L	RepeatMasker	similarity	2430317	2430323	14.0	+	.	Target "Motif:(TCCATC)n" 1 17
2L	RepeatMasker	similarity	2430324	2430353	8.1	+	.	Target "Motif:(CCATC)n" 1 28
2L	RepeatMasker	similarity	2430354	2430363	14.0	+	.	Target "Motif:(TCCATC)n" 18 49
2L	RepeatMasker	similarity	2431759	2431789	19.5	+	.	Target "Motif:(ACACAT)n" 1 31
2L	RepeatMasker	similarity	2433123	2433156	13.0	+	.	Target "Motif:(TA)n" 1 35
2L	RepeatMasker	similarity	2433741	2433862	32.9	+	.	Target "Motif:(AAC)n" 1 120
2L	RepeatMasker	similarity	2436822	2436883	3.4	+	.	Target "Motif:(TGGATT)n" 1 63
2L	RepeatMasker	similarity	2437297	2437337	14.1	+	.	Target "Motif:(CTATTAG)n" 1 40
2L	RepeatMasker	similarity	2438302	2438335	16.4	+	.	Target "Motif:(CTGCAA)n" 1 34
2L	RepeatMasker	similarity	2439303	2439346	2.3	+	.	Target "Motif:(TCTTGG)n" 1 44
2L	RepeatMasker	similarity	2440442	2440478	16.8	+	.	Target "Motif:(ATTT)n" 1 35
2L	RepeatMasker	similarity	2440606	2440643	15.3	+	.	Target "Motif:(GGTTG)n" 1 37
2L	RepeatMasker	similarity	2442293	2442334	23.2	+	.	Target "Motif:A-rich" 1 41
2L	RepeatMasker	similarity	2442395	2442427	3.1	+	.	Target "Motif:(CGAAAAC)n" 1 34
2L	RepeatMasker	similarity	2442616	2442678	17.0	+	.	Target "Motif:(TGTATC)n" 1 61
2L	RepeatMasker	similarity	2443053	2443091	17.2	+	.	Target "Motif:(AATTTA)n" 1 41
2L	RepeatMasker	similarity	2443324	2443358	6.0	+	.	Target "Motif:(GCAACATT)n" 1 35
2L	RepeatMasker	similarity	2443558	2443607	8.5	+	.	Target "Motif:(AGCTGG)n" 1 50
2L	RepeatMasker	similarity	2444100	2444149	10.7	+	.	Target "Motif:(CAGCCAGT)n" 1 55
2L	RepeatMasker	similarity	2444207	2444243	13.3	+	.	Target "Motif:(GGGATG)n" 1 37
2L	RepeatMasker	similarity	2444746	2444767	9.7	+	.	Target "Motif:(CAG)n" 1 22
2L	RepeatMasker	similarity	2445367	2445386	5.3	+	.	Target "Motif:(CTT)n" 1 20
2L	RepeatMasker	similarity	2447119	2447167	16.7	+	.	Target "Motif:A-rich" 1 50
2L	RepeatMasker	similarity	2447380	2447414	12.4	+	.	Target "Motif:(GGATTC)n" 1 35
2L	RepeatMasker	similarity	2447716	2447737	4.7	+	.	Target "Motif:(TG)n" 1 23
2L	RepeatMasker	similarity	2448597	2448637	26.8	+	.	Target "Motif:(CACAAT)n" 1 41
2L	RepeatMasker	similarity	2448640	2448692	11.4	+	.	Target "Motif:(ACAG)n" 1 54
2L	RepeatMasker	similarity	2449973	2449997	13.2	+	.	Target "Motif:(AC)n" 1 25
2L	RepeatMasker	similarity	2451587	2451636	23.3	+	.	Target "Motif:(ACAGAT)n" 1 50
2L	RepeatMasker	similarity	2451768	2451813	15.8	+	.	Target "Motif:(CCAGAC)n" 1 46
2L	RepeatMasker	similarity	2452090	2452151	22.4	+	.	Target "Motif:(CGAATC)n" 1 63
2L	RepeatMasker	similarity	2452226	2452272	6.8	+	.	Target "Motif:(TACCAT)n" 1 47
2L	RepeatMasker	similarity	2453075	2453101	16.6	+	.	Target "Motif:A-rich" 1 27
2L	RepeatMasker	similarity	2453688	2453727	15.4	+	.	Target "Motif:(ACTGAG)n" 1 38
2L	RepeatMasker	similarity	2454577	2454603	7.8	+	.	Target "Motif:(TCTGG)n" 1 27
2L	RepeatMasker	similarity	2454654	2454719	22.9	+	.	Target "Motif:(CGCTGC)n" 1 68
2L	RepeatMasker	similarity	2454938	2455000	24.1	+	.	Target "Motif:(GAATCC)n" 1 66
2L	RepeatMasker	similarity	2455202	2455243	10.2	+	.	Target "Motif:(ATCAGG)n" 1 45
2L	RepeatMasker	similarity	2459357	2459401	22.6	+	.	Target "Motif:(AC)n" 1 43
2L	RepeatMasker	similarity	2461017	2461034	0.0	+	.	Target "Motif:(CA)n" 1 18
2L	RepeatMasker	similarity	2464445	2464478	20.2	+	.	Target "Motif:A-rich" 1 34
2L	RepeatMasker	similarity	2464517	2464536	0.0	+	.	Target "Motif:(AAG)n" 1 20
2L	RepeatMasker	similarity	2464673	2464708	8.9	+	.	Target "Motif:(GTGGAC)n" 1 36
2L	RepeatMasker	similarity	2466892	2466925	3.0	+	.	Target "Motif:(GCATCCA)n" 1 35
2L	RepeatMasker	similarity	2467506	2467542	11.7	+	.	Target "Motif:(CCACT)n" 1 38
2L	RepeatMasker	similarity	2467839	2467887	12.6	+	.	Target "Motif:(ATTTAA)n" 1 46
2L	RepeatMasker	similarity	2468048	2468106	21.0	+	.	Target "Motif:(CTCCAGT)n" 1 57
2L	RepeatMasker	similarity	2468940	2468976	8.6	+	.	Target "Motif:(GACTCG)n" 1 38
2L	RepeatMasker	similarity	2470441	2470527	18.7	+	.	Target "Motif:(GGATCT)n" 1 94
2L	RepeatMasker	similarity	2472221	2472254	11.1	+	.	Target "Motif:(TTG)n" 1 33
2L	RepeatMasker	similarity	2476573	2476592	0.0	+	.	Target "Motif:(ATT)n" 1 20
2L	RepeatMasker	similarity	2478723	2478761	8.2	+	.	Target "Motif:(TCGTCA)n" 1 39
2L	RepeatMasker	similarity	2479618	2479896	19.9	+	.	Target "Motif:SAR2_DM" 91 373
2L	RepeatMasker	similarity	2480570	2480646	21.1	+	.	Target "Motif:(GGATCGA)n" 1 78
2L	RepeatMasker	similarity	2482136	2482159	13.9	+	.	Target "Motif:(GAC)n" 1 24
2L	RepeatMasker	similarity	2483035	2483085	21.1	+	.	Target "Motif:(GGCTGTT)n" 1 50
2L	RepeatMasker	similarity	2483792	2483827	12.8	+	.	Target "Motif:(TGCTCC)n" 1 36
2L	RepeatMasker	similarity	2483874	2483902	11.2	+	.	Target "Motif:(CA)n" 1 30
2L	RepeatMasker	similarity	2484023	2484072	13.7	+	.	Target "Motif:GA-rich" 1 50
2L	RepeatMasker	similarity	2484767	2484844	24.3	+	.	Target "Motif:(TGC)n" 1 75
2L	RepeatMasker	similarity	2485045	2485070	12.5	+	.	Target "Motif:(T)n" 1 26
2L	RepeatMasker	similarity	2487399	2487428	8.3	+	.	Target "Motif:(TTTGT)n" 1 28
2L	RepeatMasker	similarity	2487663	2487703	16.4	+	.	Target "Motif:(CTC)n" 1 42
2L	RepeatMasker	similarity	2488117	2488166	21.5	+	.	Target "Motif:(ATTT)n" 1 51
2L	RepeatMasker	similarity	2488977	2488998	9.8	+	.	Target "Motif:(TTTA)n" 1 22
2L	RepeatMasker	similarity	2489154	2489185	17.5	+	.	Target "Motif:(ATC)n" 1 33
2L	RepeatMasker	similarity	2489672	2489706	19.5	+	.	Target "Motif:(GCCT)n" 1 35
2L	RepeatMasker	similarity	2497009	2497137	24.0	+	.	Target "Motif:(CAT)n" 1 127
2L	RepeatMasker	similarity	2498428	2498459	13.9	+	.	Target "Motif:(ATAACA)n" 1 34
2L	RepeatMasker	similarity	2499392	2499419	11.7	+	.	Target "Motif:(AGG)n" 1 28
2L	RepeatMasker	similarity	2507474	2507495	9.8	+	.	Target "Motif:(TG)n" 1 22
2L	RepeatMasker	similarity	2509572	2509608	14.9	+	.	Target "Motif:(TAGTTG)n" 1 37
2L	RepeatMasker	similarity	2510459	2510489	10.4	+	.	Target "Motif:(CA)n" 1 31
2L	RepeatMasker	similarity	2514809	2514855	19.3	+	.	Target "Motif:(TATT)n" 1 45
2L	RepeatMasker	similarity	2520296	2520356	12.5	+	.	Target "Motif:(TCCACA)n" 1 63
2L	RepeatMasker	similarity	2521955	2521995	13.3	+	.	Target "Motif:(ACGCCCA)n" 1 41
2L	RepeatMasker	similarity	2524390	2524430	16.4	+	.	Target "Motif:(CA)n" 1 41
2L	RepeatMasker	similarity	2526725	2526776	15.7	+	.	Target "Motif:(GAT)n" 1 52
2L	RepeatMasker	similarity	2526936	2526966	10.4	+	.	Target "Motif:(CA)n" 1 31
2L	RepeatMasker	similarity	2527622	2527646	4.1	+	.	Target "Motif:(AC)n" 1 25
2L	RepeatMasker	similarity	2529455	2529495	19.6	+	.	Target "Motif:(TA)n" 1 43
2L	RepeatMasker	similarity	2529575	2529604	14.9	+	.	Target "Motif:(TG)n" 1 31
2L	RepeatMasker	similarity	2530142	2530249	22.1	+	.	Target "Motif:ROO_I" 641 759
2L	RepeatMasker	similarity	2530304	2530389	19.0	+	.	Target "Motif:ROO_I" 644 732
2L	RepeatMasker	similarity	2530458	2530477	0.0	+	.	Target "Motif:(GT)n" 1 20
2L	RepeatMasker	similarity	2530546	2530607	25.0	+	.	Target "Motif:(GCAGCG)n" 1 60
2L	RepeatMasker	similarity	2531100	2531134	12.6	+	.	Target "Motif:(AC)n" 1 35
2L	RepeatMasker	similarity	2533954	2534013	23.3	+	.	Target "Motif:(GTGGA)n" 1 62
2L	RepeatMasker	similarity	2534434	2534476	21.8	+	.	Target "Motif:(TACACA)n" 1 43
2L	RepeatMasker	similarity	2538139	2538172	20.1	+	.	Target "Motif:(GT)n" 1 34
2L	RepeatMasker	similarity	2540319	2540352	6.5	+	.	Target "Motif:(CTGTAG)n" 1 35
2L	RepeatMasker	similarity	2542442	2542495	15.5	+	.	Target "Motif:G-rich" 1 52
2L	RepeatMasker	similarity	2542496	2542515	31.5	+	.	Target "Motif:(TGTG)n" 1 74
2L	RepeatMasker	similarity	2542828	2542850	0.0	+	.	Target "Motif:(AC)n" 1 23
2L	RepeatMasker	similarity	2544969	2545042	21.9	+	.	Target "Motif:(CA)n" 1 73
2L	RepeatMasker	similarity	2547285	2547323	20.7	+	.	Target "Motif:(T)n" 1 39
2L	RepeatMasker	similarity	2547620	2547653	20.2	+	.	Target "Motif:(CGATGC)n" 1 35
2L	RepeatMasker	similarity	2548363	2548407	20.7	+	.	Target "Motif:(TGAC)n" 1 46
2L	RepeatMasker	similarity	2549329	2549348	5.2	+	.	Target "Motif:(A)n" 1 20
2L	RepeatMasker	similarity	2555407	2555428	4.7	+	.	Target "Motif:(GT)n" 1 22
2L	RepeatMasker	similarity	2555881	2555950	16.0	+	.	Target "Motif:(CAGCAAC)n" 1 74
2L	RepeatMasker	similarity	2557641	2557712	26.3	+	.	Target "Motif:(TG)n" 1 72
2L	RepeatMasker	similarity	2560599	2560640	29.2	+	.	Target "Motif:(GTGTGG)n" 1 42
2L	RepeatMasker	similarity	2561999	2562043	15.4	+	.	Target "Motif:A-rich" 1 48
2L	RepeatMasker	similarity	2562711	2562753	21.5	+	.	Target "Motif:(AC)n" 1 44
2L	RepeatMasker	similarity	2563403	2563459	1.8	+	.	Target "Motif:(AT)n" 1 64
2L	RepeatMasker	similarity	2565593	2566006	1.5	+	.	Target "Motif:DM297_LTR" 1 414
2L	RepeatMasker	similarity	2566007	2569028	0.1	+	.	Target "Motif:DM297_I" 1 3021
2L	RepeatMasker	similarity	2569011	2571189	0.3	+	.	Target "Motif:DM297_I" 3989 6167
2L	RepeatMasker	similarity	2571190	2571603	1.5	+	.	Target "Motif:DM297_LTR" 1 414
2L	RepeatMasker	similarity	2582488	2582537	21.7	+	.	Target "Motif:(TGC)n" 1 50
2L	RepeatMasker	similarity	2587252	2587283	6.7	+	.	Target "Motif:(TGA)n" 1 32
2L	RepeatMasker	similarity	2587587	2587617	18.5	+	.	Target "Motif:(TCCTCC)n" 1 31
2L	RepeatMasker	similarity	2590001	2590018	0.0	+	.	Target "Motif:(CA)n" 1 18
2L	RepeatMasker	similarity	2590107	2590137	7.2	+	.	Target "Motif:(TATATT)n" 1 31
2L	RepeatMasker	similarity	2591631	2591662	14.7	+	.	Target "Motif:(AGCCA)n" 1 31
2L	RepeatMasker	similarity	2593726	2593758	3.3	+	.	Target "Motif:(CCTTTC)n" 1 32
2L	RepeatMasker	similarity	2597915	2597953	9.1	+	.	Target "Motif:(GGATGT)n" 1 37
2L	RepeatMasker	similarity	2602647	2602684	15.5	+	.	Target "Motif:(AT)n" 1 37
2L	RepeatMasker	similarity	2605279	2605305	12.0	+	.	Target "Motif:(TGGT)n" 1 27
2L	RepeatMasker	similarity	2606024	2606060	22.0	+	.	Target "Motif:A-rich" 1 37
2L	RepeatMasker	similarity	2606144	2606172	11.3	+	.	Target "Motif:(GGA)n" 1 29
2L	RepeatMasker	similarity	2606231	2606268	14.6	+	.	Target "Motif:(TA)n" 1 39
2L	RepeatMasker	similarity	2606386	2606415	3.5	+	.	Target "Motif:(TACACC)n" 1 30
2L	RepeatMasker	similarity	2607123	2607177	21.7	+	.	Target "Motif:(GGCTTC)n" 1 56
2L	RepeatMasker	similarity	2609645	2609693	26.9	+	.	Target "Motif:(GAGGACT)n" 1 51
2L	RepeatMasker	similarity	2611077	2611121	17.0	+	.	Target "Motif:(TTTCC)n" 1 43
2L	RepeatMasker	similarity	2611554	2611609	25.2	+	.	Target "Motif:(TG)n" 1 57
2L	RepeatMasker	similarity	2614291	2614328	14.7	+	.	Target "Motif:(CCAGAAC)n" 1 38
2L	RepeatMasker	similarity	2615345	2615401	16.7	+	.	Target "Motif:(CTCTATG)n" 1 55
2L	RepeatMasker	similarity	2615717	2615760	19.9	+	.	Target "Motif:(TG)n" 1 43
2L	RepeatMasker	similarity	2616022	2616054	7.3	+	.	Target "Motif:(AAAATA)n" 1 31
2L	RepeatMasker	similarity	2616790	2616825	15.4	+	.	Target "Motif:(AATGGAG)n" 1 36
2L	RepeatMasker	similarity	2616919	2616950	3.2	+	.	Target "Motif:(ACGAAGG)n" 1 32
2L	RepeatMasker	similarity	2618200	2618236	16.9	+	.	Target "Motif:(GTGG)n" 1 35
2L	RepeatMasker	similarity	2619517	2619559	21.8	+	.	Target "Motif:A-rich" 1 43
2L	RepeatMasker	similarity	2619672	2619709	2.8	+	.	Target "Motif:(CA)n" 1 37
2L	RepeatMasker	similarity	2620236	2620272	5.7	+	.	Target "Motif:(AATCCAAC)n" 1 37
2L	RepeatMasker	similarity	2620294	2620347	17.6	+	.	Target "Motif:(TTGGT)n" 1 53
2L	RepeatMasker	similarity	2621713	2621750	12.8	+	.	Target "Motif:(TTTC)n" 1 37
2L	RepeatMasker	similarity	2623181	2623234	17.4	+	.	Target "Motif:(ACTTGGT)n" 1 54
2L	RepeatMasker	similarity	2623470	2623510	17.4	+	.	Target "Motif:(ATGCGA)n" 1 41
2L	RepeatMasker	similarity	2624119	2624167	17.3	+	.	Target "Motif:(GGCCGG)n" 1 48
2L	RepeatMasker	similarity	2624350	2624389	19.9	+	.	Target "Motif:(CAACAG)n" 1 40
2L	RepeatMasker	similarity	2625557	2625605	4.2	+	.	Target "Motif:(TGGATG)n" 1 51
2L	RepeatMasker	similarity	2627921	2627961	26.1	+	.	Target "Motif:(AAGCCG)n" 1 41
2L	RepeatMasker	similarity	2629164	2629221	5.8	+	.	Target "Motif:(TCCGTAG)n" 1 58
2L	RepeatMasker	similarity	2629438	2629536	27.9	+	.	Target "Motif:(ACTCCGA)n" 1 97
2L	RepeatMasker	similarity	2630324	2630351	15.9	+	.	Target "Motif:(GT)n" 1 28
2L	RepeatMasker	similarity	2631957	2631994	8.3	+	.	Target "Motif:(CACATC)n" 1 38
2L	RepeatMasker	similarity	2633324	2633372	23.9	+	.	Target "Motif:(CACA)n" 1 50
2L	RepeatMasker	similarity	2639465	2639505	16.6	+	.	Target "Motif:(AGGACGC)n" 1 43
2L	RepeatMasker	similarity	2639933	2639972	23.4	+	.	Target "Motif:(TTCCAA)n" 1 40
2L	RepeatMasker	similarity	2640578	2640607	15.0	+	.	Target "Motif:(T)n" 1 30
2L	RepeatMasker	similarity	2642285	2642341	20.8	+	.	Target "Motif:(GGCTAG)n" 1 58
2L	RepeatMasker	similarity	2645091	2645109	5.5	+	.	Target "Motif:(AG)n" 1 19
2L	RepeatMasker	similarity	2645423	2645474	24.3	+	.	Target "Motif:(TGGATG)n" 1 51
2L	RepeatMasker	similarity	2646166	2646196	14.2	+	.	Target "Motif:(CGCACC)n" 1 31
2L	RepeatMasker	similarity	2648366	2648399	13.0	+	.	Target "Motif:(TTTTA)n" 1 36
2L	RepeatMasker	similarity	2657738	2657760	4.9	+	.	Target "Motif:(TGA)n" 1 22
2L	RepeatMasker	similarity	2658160	2658190	10.4	+	.	Target "Motif:(TGGC)n" 1 31
2L	RepeatMasker	similarity	2659875	2659900	12.7	+	.	Target "Motif:(A)n" 1 26
2L	RepeatMasker	similarity	2660283	2660305	9.3	+	.	Target "Motif:(TG)n" 1 23
2L	RepeatMasker	similarity	2661030	2661062	3.1	+	.	Target "Motif:(CCCATTT)n" 1 36
2L	RepeatMasker	similarity	2661063	2661069	17.7	+	.	Target "Motif:(CCCATT)n" 1 39
2L	RepeatMasker	similarity	2661258	2663028	2.9	+	.	Target "Motif:I_DM" 3604 5374
2L	RepeatMasker	similarity	2663389	2663442	18.9	+	.	Target "Motif:(TCCTAT)n" 1 55
2L	RepeatMasker	similarity	2664273	2664315	25.2	+	.	Target "Motif:(CACACC)n" 1 43
2L	RepeatMasker	similarity	2672470	2672510	18.6	+	.	Target "Motif:(GGATGC)n" 1 41
2L	RepeatMasker	similarity	2675003	2675023	5.0	+	.	Target "Motif:(ATGT)n" 1 21
2L	RepeatMasker	similarity	2676423	2676471	16.6	+	.	Target "Motif:(CCACCCA)n" 1 48
2L	RepeatMasker	similarity	2676635	2676660	8.2	+	.	Target "Motif:(A)n" 1 26
2L	RepeatMasker	similarity	2680384	2680425	18.9	+	.	Target "Motif:(ATTTAC)n" 1 45
2L	RepeatMasker	similarity	2680426	2680450	0.0	+	.	Target "Motif:(TA)n" 1 25
2L	RepeatMasker	similarity	2680638	2680661	8.9	+	.	Target "Motif:(A)n" 1 24
2L	RepeatMasker	similarity	2681376	2681406	11.1	+	.	Target "Motif:(AACGC)n" 1 30
2L	RepeatMasker	similarity	2681671	2681712	15.9	+	.	Target "Motif:A-rich" 1 42
2L	RepeatMasker	similarity	2683011	2683039	0.0	+	.	Target "Motif:(ATAC)n" 1 30
2L	RepeatMasker	similarity	2684623	2684652	14.9	+	.	Target "Motif:(A)n" 1 30
2L	RepeatMasker	similarity	2684712	2684739	3.7	+	.	Target "Motif:(GTGGA)n" 1 29
2L	RepeatMasker	similarity	2685447	2685503	17.8	+	.	Target "Motif:(TCCACA)n" 1 57
2L	RepeatMasker	similarity	2686274	2686299	0.0	+	.	Target "Motif:(TTTGC)n" 1 26
2L	RepeatMasker	similarity	2687505	2687543	15.0	+	.	Target "Motif:(CA)n" 1 38
2L	RepeatMasker	similarity	2688322	2688357	12.1	+	.	Target "Motif:(TTTC)n" 1 38
2L	RepeatMasker	similarity	2689151	2689183	6.3	+	.	Target "Motif:(GT)n" 1 33
2L	RepeatMasker	similarity	2690463	2690501	14.1	+	.	Target "Motif:(CCCA)n" 1 41
2L	RepeatMasker	similarity	2690674	2690703	10.8	+	.	Target "Motif:(ACAT)n" 1 32
2L	RepeatMasker	similarity	2691180	2691204	4.1	+	.	Target "Motif:(AC)n" 1 25
2L	RepeatMasker	similarity	2693981	2694002	4.7	+	.	Target "Motif:(TG)n" 1 22
2L	RepeatMasker	similarity	2696585	2696656	31.4	+	.	Target "Motif:A-rich" 1 73
2L	RepeatMasker	similarity	2697431	2697454	14.4	+	.	Target "Motif:(CGGA)n" 1 24
2L	RepeatMasker	similarity	2698021	2698086	19.2	+	.	Target "Motif:G-rich" 1 60
2L	RepeatMasker	similarity	2698098	2698148	4.0	+	.	Target "Motif:(GCT)n" 1 52
2L	RepeatMasker	similarity	2701066	2701132	28.8	+	.	Target "Motif:GA-rich" 1 67
2L	RepeatMasker	similarity	2701438	2701479	11.3	+	.	Target "Motif:A-rich" 1 41
2L	RepeatMasker	similarity	2703495	2703528	13.0	+	.	Target "Motif:(CTGAAT)n" 1 34
2L	RepeatMasker	similarity	2703648	2703711	28.2	+	.	Target "Motif:(CCAC)n" 1 64
2L	RepeatMasker	similarity	2704198	2704221	13.9	+	.	Target "Motif:(ATG)n" 1 24
2L	RepeatMasker	similarity	2704259	2704285	8.0	+	.	Target "Motif:(CACTC)n" 1 27
2L	RepeatMasker	similarity	2704856	2704919	23.8	+	.	Target "Motif:(CT)n" 1 65
2L	RepeatMasker	similarity	2707561	2707599	18.6	+	.	Target "Motif:(TGT)n" 1 38
2L	RepeatMasker	similarity	2707729	2707776	10.8	+	.	Target "Motif:(CCATCT)n" 1 44
2L	RepeatMasker	similarity	2708025	2708030	17.3	+	.	Target "Motif:(ATAAT)n" 1 17
2L	RepeatMasker	similarity	2708031	2708062	7.0	+	.	Target "Motif:(TAT)n" 1 33
2L	RepeatMasker	similarity	2708063	2708070	17.3	+	.	Target "Motif:(ATAAT)n" 18 48
2L	RepeatMasker	similarity	2708547	2708563	0.0	+	.	Target "Motif:(CA)n" 1 17
2L	RepeatMasker	similarity	2709530	2709577	8.8	+	.	Target "Motif:(GTGTGCT)n" 1 51
2L	RepeatMasker	similarity	2713411	2713444	6.2	+	.	Target "Motif:(GAATCC)n" 1 34
2L	RepeatMasker	similarity	2716236	2716243	26.1	+	.	Target "Motif:(CTG)n" 1 25
2L	RepeatMasker	similarity	2716244	2716281	12.7	+	.	Target "Motif:(AGCTTC)n" 1 36
2L	RepeatMasker	similarity	2716282	2716287	26.1	+	.	Target "Motif:(CTG)n" 26 52
2L	RepeatMasker	similarity	2716378	2716411	6.3	+	.	Target "Motif:G-rich" 1 38
2L	RepeatMasker	similarity	2716982	2717010	0.0	+	.	Target "Motif:(TAGTATC)n" 1 29
2L	RepeatMasker	similarity	2717200	2717230	14.4	+	.	Target "Motif:(TATT)n" 1 32
2L	RepeatMasker	similarity	2720141	2720165	0.0	+	.	Target "Motif:(CA)n" 1 25
2L	RepeatMasker	similarity	2720272	2720293	4.7	+	.	Target "Motif:(CA)n" 1 22
2L	RepeatMasker	similarity	2721306	2721340	6.3	+	.	Target "Motif:(TTTTGC)n" 1 36
2L	RepeatMasker	similarity	2721492	2721526	9.2	+	.	Target "Motif:A-rich" 1 38
2L	RepeatMasker	similarity	2721972	2722014	4.9	+	.	Target "Motif:(ATTTCCC)n" 1 43
2L	RepeatMasker	similarity	2723626	2723667	4.9	+	.	Target "Motif:(ATG)n" 1 42
2L	RepeatMasker	similarity	2727007	2727034	7.6	+	.	Target "Motif:(A)n" 1 28
2L	RepeatMasker	similarity	2727486	2727522	15.9	+	.	Target "Motif:(ATATAG)n" 1 37
2L	RepeatMasker	similarity	2728382	2728403	10.0	+	.	Target "Motif:(AC)n" 1 22
2L	RepeatMasker	similarity	2730189	2730215	7.8	+	.	Target "Motif:(AT)n" 1 28
2L	RepeatMasker	similarity	2731287	2731331	2.4	+	.	Target "Motif:(GTGATG)n" 1 45
2L	RepeatMasker	similarity	2733720	2733792	13.5	+	.	Target "Motif:(TTGTTA)n" 1 75
2L	RepeatMasker	similarity	2735403	2735435	13.4	+	.	Target "Motif:(TAT)n" 1 34
2L	RepeatMasker	similarity	2735742	2735777	15.4	+	.	Target "Motif:(GGCAGA)n" 1 37
2L	RepeatMasker	similarity	2736439	2736459	0.0	+	.	Target "Motif:(A)n" 1 21
2L	RepeatMasker	similarity	2740135	2740181	21.3	+	.	Target "Motif:(AACAGAA)n" 1 46
2L	RepeatMasker	similarity	2745904	2745959	22.8	+	.	Target "Motif:GA-rich" 1 56
2L	RepeatMasker	similarity	2749124	2749184	14.6	+	.	Target "Motif:(ATA)n" 1 59
2L	RepeatMasker	similarity	2749473	2749540	15.8	+	.	Target "Motif:(ACCCACC)n" 1 65
2L	RepeatMasker	similarity	2752366	2752391	4.0	+	.	Target "Motif:(CTGTT)n" 1 26
2L	RepeatMasker	similarity	2754468	2754489	4.7	+	.	Target "Motif:(TC)n" 1 22
2L	RepeatMasker	similarity	2755402	2755435	24.3	+	.	Target "Motif:(CT)n" 1 34
2L	RepeatMasker	similarity	2756244	2756266	4.5	+	.	Target "Motif:(GAT)n" 1 23
2L	RepeatMasker	similarity	2756780	2756810	11.1	+	.	Target "Motif:(AC)n" 1 30
2L	RepeatMasker	similarity	2756876	2756972	24.1	+	.	Target "Motif:A-rich" 1 95
2L	RepeatMasker	similarity	2757141	2757179	20.6	+	.	Target "Motif:A-rich" 1 39
2L	RepeatMasker	similarity	2763112	2763139	12.5	+	.	Target "Motif:(TTATA)n" 1 27
2L	RepeatMasker	similarity	2772550	2772575	4.0	+	.	Target "Motif:(GT)n" 1 26
2L	RepeatMasker	similarity	2772653	2773066	1.5	+	.	Target "Motif:DM297_LTR" 1 414
2L	RepeatMasker	similarity	2773067	2776969	0.1	+	.	Target "Motif:DM297_I" 1 3900
2L	RepeatMasker	similarity	2776963	2777324	1.1	+	.	Target "Motif:DM297_I" 4198 4559
2L	RepeatMasker	similarity	2777322	2778761	0.1	+	.	Target "Motif:DM297_I" 4728 6167
2L	RepeatMasker	similarity	2778762	2779175	1.5	+	.	Target "Motif:DM297_LTR" 1 414
2L	RepeatMasker	similarity	2779176	2779193	0.0	+	.	Target "Motif:(AT)n" 1 18
2L	RepeatMasker	similarity	2779577	2779631	22.6	+	.	Target "Motif:(TATG)n" 1 55
2L	RepeatMasker	similarity	2779693	2779726	6.2	+	.	Target "Motif:(CTCCT)n" 1 36
2L	RepeatMasker	similarity	2779777	2779818	19.0	+	.	Target "Motif:(TATG)n" 1 42
2L	RepeatMasker	similarity	2780208	2780243	18.9	+	.	Target "Motif:(ATTTTT)n" 1 37
2L	RepeatMasker	similarity	2780428	2780474	6.8	+	.	Target "Motif:(TG)n" 1 50
2L	RepeatMasker	similarity	2780807	2780852	17.0	+	.	Target "Motif:(TG)n" 1 47
2L	RepeatMasker	similarity	2781152	2781184	10.3	+	.	Target "Motif:(TTATCA)n" 1 32
2L	RepeatMasker	similarity	2781273	2781309	12.4	+	.	Target "Motif:(TTCGAT)n" 1 37
2L	RepeatMasker	similarity	2781341	2781381	23.9	+	.	Target "Motif:(TTAG)n" 1 40
2L	RepeatMasker	similarity	2781462	2781525	22.6	+	.	Target "Motif:(ATATA)n" 1 62
2L	RepeatMasker	similarity	2781934	2781975	19.4	+	.	Target "Motif:(TTTGGTT)n" 1 44
2L	RepeatMasker	similarity	2782011	2782047	7.2	+	.	Target "Motif:(TA)n" 1 39
2L	RepeatMasker	similarity	2784586	2784617	3.4	+	.	Target "Motif:(GCTTAT)n" 1 34
2L	RepeatMasker	similarity	2785254	2785296	14.1	+	.	Target "Motif:(AT)n" 1 41
2L	RepeatMasker	similarity	2785424	2785499	6.2	+	.	Target "Motif:(AGT)n" 1 75
2L	RepeatMasker	similarity	2788345	2788413	23.1	+	.	Target "Motif:(AT)n" 1 68
2L	RepeatMasker	similarity	2788664	2788728	26.2	+	.	Target "Motif:GA-rich" 1 65
2L	RepeatMasker	similarity	2789425	2789476	12.1	+	.	Target "Motif:(ATTTTG)n" 1 46
2L	RepeatMasker	similarity	2789477	2789502	0.0	+	.	Target "Motif:(T)n" 1 26
2L	RepeatMasker	similarity	2790197	2790274	29.5	+	.	Target "Motif:(TG)n" 1 80
2L	RepeatMasker	similarity	2790394	2790438	26.5	+	.	Target "Motif:(TG)n" 1 45
2L	RepeatMasker	similarity	2793595	2793633	18.3	+	.	Target "Motif:(AATA)n" 1 39
2L	RepeatMasker	similarity	2793841	2793872	21.6	+	.	Target "Motif:(TTCCGC)n" 1 32
2L	RepeatMasker	similarity	2794196	2794219	13.7	+	.	Target "Motif:(CCAC)n" 1 24
2L	RepeatMasker	similarity	2794220	2794245	8.3	+	.	Target "Motif:(AT)n" 1 26
2L	RepeatMasker	similarity	2796436	2796452	0.0	+	.	Target "Motif:(T)n" 1 17
2L	RepeatMasker	similarity	2797577	2797619	13.4	+	.	Target "Motif:(CT)n" 1 42
2L	RepeatMasker	similarity	2798930	2798993	16.1	+	.	Target "Motif:GA-rich" 1 64
2L	RepeatMasker	similarity	2799061	2799084	4.3	+	.	Target "Motif:(TG)n" 1 25
2L	RepeatMasker	similarity	2799129	2799168	16.8	+	.	Target "Motif:GA-rich" 1 40
2L	RepeatMasker	similarity	2799662	2799722	21.0	+	.	Target "Motif:(AC)n" 1 62
2L	RepeatMasker	similarity	2802398	2802428	14.9	+	.	Target "Motif:(CGT)n" 1 31
2L	RepeatMasker	similarity	2802730	2802780	8.3	+	.	Target "Motif:(TGGA)n" 1 51
2L	RepeatMasker	similarity	2804990	2805021	10.8	+	.	Target "Motif:(CT)n" 1 31
2L	RepeatMasker	similarity	2805150	2805198	8.8	+	.	Target "Motif:(CCATAC)n" 1 49
2L	RepeatMasker	similarity	2806265	2806308	20.8	+	.	Target "Motif:(AGTCCC)n" 1 44
2L	RepeatMasker	similarity	2806686	2806745	14.2	+	.	Target "Motif:(AGTC)n" 1 53
2L	RepeatMasker	similarity	2806809	2806863	15.1	+	.	Target "Motif:(TCCGA)n" 1 54
2L	RepeatMasker	similarity	2807803	2807842	13.8	+	.	Target "Motif:(TCGAT)n" 1 40
2L	RepeatMasker	similarity	2808148	2808184	18.4	+	.	Target "Motif:(CGATA)n" 1 38
2L	RepeatMasker	similarity	2808199	2808223	0.0	+	.	Target "Motif:(TTCGG)n" 1 25
2L	RepeatMasker	similarity	2812122	2812151	14.7	+	.	Target "Motif:(AATAT)n" 1 31
2L	RepeatMasker	similarity	2822825	2822849	4.2	+	.	Target "Motif:(TGAG)n" 1 26
2L	RepeatMasker	similarity	2822991	2823024	24.1	+	.	Target "Motif:(TA)n" 1 34
2L	RepeatMasker	similarity	2823063	2823088	8.1	+	.	Target "Motif:(A)n" 1 26
2L	RepeatMasker	similarity	2828655	2828683	0.0	+	.	Target "Motif:(TATG)n" 1 29
2L	RepeatMasker	similarity	2828971	2829001	18.4	+	.	Target "Motif:(AT)n" 1 31
2L	RepeatMasker	similarity	2829540	2829562	4.5	+	.	Target "Motif:(TGGA)n" 1 23
2L	RepeatMasker	similarity	2829782	2829828	11.5	+	.	Target "Motif:(ACAC)n" 1 49
2L	RepeatMasker	similarity	2830126	2830176	19.4	+	.	Target "Motif:(CACCA)n" 1 49
2L	RepeatMasker	similarity	2832666	2832697	17.6	+	.	Target "Motif:(CAGCAA)n" 1 33
2L	RepeatMasker	similarity	2832936	2832966	14.2	+	.	Target "Motif:(AAT)n" 1 31
2L	RepeatMasker	similarity	2836762	2836794	14.2	+	.	Target "Motif:(TTAA)n" 1 33
2L	RepeatMasker	similarity	2838904	2838943	6.1	+	.	Target "Motif:(GCA)n" 1 37
2L	RepeatMasker	similarity	2839334	2839374	19.5	+	.	Target "Motif:(TCCGGT)n" 1 41
2L	RepeatMasker	similarity	2841683	2841721	14.9	+	.	Target "Motif:(TTTATA)n" 1 39
2L	RepeatMasker	similarity	2845907	2845949	12.7	+	.	Target "Motif:(AT)n" 1 47
2L	RepeatMasker	similarity	2847468	2847528	19.9	+	.	Target "Motif:(TA)n" 1 56
2L	RepeatMasker	similarity	2849042	2849068	16.8	+	.	Target "Motif:(TTAA)n" 1 27
2L	RepeatMasker	similarity	2849209	2849273	15.5	+	.	Target "Motif:(TA)n" 1 65
2L	RepeatMasker	similarity	2849318	2849372	20.9	+	.	Target "Motif:(ATTGTT)n" 1 55
2L	RepeatMasker	similarity	2850775	2851089	22.2	-	.	Target "Motif:SAR2_DM" 77 393
2L	RepeatMasker	similarity	2851519	2851569	12.9	+	.	Target "Motif:(AT)n" 1 53
2L	RepeatMasker	similarity	2853398	2853417	5.3	+	.	Target "Motif:(CAG)n" 1 20
2L	RepeatMasker	similarity	2854275	2854311	18.4	+	.	Target "Motif:(TTTTCT)n" 1 38
2L	RepeatMasker	similarity	2857361	2857392	17.5	+	.	Target "Motif:(AACGGA)n" 1 33
2L	RepeatMasker	similarity	2858210	2858244	19.9	+	.	Target "Motif:(CA)n" 1 36
2L	RepeatMasker	similarity	2858684	2858700	0.0	+	.	Target "Motif:(A)n" 1 17
2L	RepeatMasker	similarity	2861529	2861552	4.3	+	.	Target "Motif:(A)n" 1 24
2L	RepeatMasker	similarity	2862700	2862727	15.9	+	.	Target "Motif:A-rich" 1 28
2L	RepeatMasker	similarity	2864012	2864046	21.2	+	.	Target "Motif:(CCCTT)n" 1 34
2L	RepeatMasker	similarity	2867710	2867731	9.7	+	.	Target "Motif:(TTAC)n" 1 22
2L	RepeatMasker	similarity	2868363	2868405	22.1	+	.	Target "Motif:(AT)n" 1 44
2L	RepeatMasker	similarity	2872358	2872385	11.7	+	.	Target "Motif:(T)n" 1 28
2L	RepeatMasker	similarity	2873072	2873106	24.0	+	.	Target "Motif:(TATA)n" 1 35
2L	RepeatMasker	similarity	2874585	2874656	16.3	+	.	Target "Motif:(CTATAA)n" 1 75
2L	RepeatMasker	similarity	2875159	2875189	14.2	+	.	Target "Motif:(CGGAAT)n" 1 31
2L	RepeatMasker	similarity	2879296	2879341	22.5	+	.	Target "Motif:(TGGCGG)n" 1 46
2L	RepeatMasker	similarity	2881077	2881126	6.3	+	.	Target "Motif:(GT)n" 1 55
2L	RepeatMasker	similarity	2886179	2886261	13.8	+	.	Target "Motif:(TGCGTG)n" 1 78
2L	RepeatMasker	similarity	2886297	2886328	14.7	+	.	Target "Motif:(ACA)n" 1 31
2L	RepeatMasker	similarity	2886397	2886436	23.3	+	.	Target "Motif:(CAC)n" 1 41
2L	RepeatMasker	similarity	2886645	2886702	22.3	+	.	Target "Motif:(CT)n" 1 59
2L	RepeatMasker	similarity	2886930	2886965	15.4	+	.	Target "Motif:(TGTG)n" 1 36
2L	RepeatMasker	similarity	2886966	2886979	20.6	+	.	Target "Motif:(TGTTTG)n" 1 47
2L	RepeatMasker	similarity	2888487	2888596	17.5	+	.	Target "Motif:A-rich" 1 113
2L	RepeatMasker	similarity	2888724	2888777	15.4	+	.	Target "Motif:(AATACA)n" 1 54
2L	RepeatMasker	similarity	2889007	2889041	20.8	+	.	Target "Motif:(TCT)n" 1 34
2L	RepeatMasker	similarity	2889118	2889141	13.7	+	.	Target "Motif:(AAC)n" 1 24
2L	RepeatMasker	similarity	2889884	2889964	22.7	+	.	Target "Motif:(TATACA)n" 1 85
2L	RepeatMasker	similarity	2890090	2890119	11.6	+	.	Target "Motif:(AT)n" 1 30
2L	RepeatMasker	similarity	2890427	2890517	21.6	+	.	Target "Motif:(AAC)n" 1 89
2L	RepeatMasker	similarity	2890838	2890858	4.9	+	.	Target "Motif:(GCA)n" 1 21
2L	RepeatMasker	similarity	2891379	2891461	25.8	+	.	Target "Motif:(ACAA)n" 1 83
2L	RepeatMasker	similarity	2892686	2892709	4.7	+	.	Target "Motif:(CTC)n" 1 23
2L	RepeatMasker	similarity	2892803	2892852	22.0	+	.	Target "Motif:(CCCAA)n" 1 49
2L	RepeatMasker	similarity	2893050	2893087	14.5	+	.	Target "Motif:(AT)n" 1 39
2L	RepeatMasker	similarity	2894121	2894160	16.8	+	.	Target "Motif:(AACCA)n" 1 41
2L	RepeatMasker	similarity	2894226	2894276	21.0	+	.	Target "Motif:(GACGAG)n" 1 51
2L	RepeatMasker	similarity	2894426	2894448	9.3	+	.	Target "Motif:(TACA)n" 1 23
2L	RepeatMasker	similarity	2894451	2894471	4.9	+	.	Target "Motif:(GT)n" 1 21
2L	RepeatMasker	similarity	2896792	2896817	4.3	+	.	Target "Motif:(CA)n" 1 26
2L	RepeatMasker	similarity	2898284	2898314	6.8	+	.	Target "Motif:(TTCCAT)n" 1 31
2L	RepeatMasker	similarity	2898476	2898500	4.2	+	.	Target "Motif:(GTCA)n" 1 25
2L	RepeatMasker	similarity	2898871	2898897	0.0	+	.	Target "Motif:(AC)n" 1 27
2L	RepeatMasker	similarity	2899109	2899148	21.3	+	.	Target "Motif:G-rich" 1 40
2L	RepeatMasker	similarity	2900287	2900310	8.9	+	.	Target "Motif:(AG)n" 1 24
2L	RepeatMasker	similarity	2902453	2902508	26.3	+	.	Target "Motif:(AACTGC)n" 1 57
2L	RepeatMasker	similarity	2903581	2903615	3.3	+	.	Target "Motif:(GTTCCC)n" 1 33
2L	RepeatMasker	similarity	2903702	2903739	18.8	+	.	Target "Motif:(GTC)n" 1 37
2L	RepeatMasker	similarity	2903814	2903820	18.9	+	.	Target "Motif:(TTTCGT)n" 1 43
2L	RepeatMasker	similarity	2903821	2903856	3.2	+	.	Target "Motif:(TTCG)n" 1 38
2L	RepeatMasker	similarity	2905548	2905567	5.2	+	.	Target "Motif:(T)n" 1 20
2L	RepeatMasker	similarity	2908124	2908152	12.5	+	.	Target "Motif:(GCAGA)n" 1 28
2L	RepeatMasker	similarity	2909037	2909065	3.5	+	.	Target "Motif:(TGT)n" 1 29
2L	RepeatMasker	similarity	2909765	2909799	16.3	+	.	Target "Motif:(AGAC)n" 1 37
2L	RepeatMasker	similarity	2910509	2910543	15.9	+	.	Target "Motif:A-rich" 1 35
2L	RepeatMasker	similarity	2911046	2911110	3.2	+	.	Target "Motif:(AGCAACA)n" 1 69
2L	RepeatMasker	similarity	2912065	2912097	17.5	+	.	Target "Motif:(TA)n" 1 33
2L	RepeatMasker	similarity	2913230	2913274	21.4	+	.	Target "Motif:(GGTTT)n" 1 44
2L	RepeatMasker	similarity	2913330	2913351	9.7	+	.	Target "Motif:(AGAC)n" 1 22
2L	RepeatMasker	similarity	2914126	2914147	4.7	+	.	Target "Motif:(GAC)n" 1 22
2L	RepeatMasker	similarity	2914297	2914327	6.8	+	.	Target "Motif:(GGATT)n" 1 32
2L	RepeatMasker	similarity	2915102	2915154	8.0	+	.	Target "Motif:(GCA)n" 1 53
2L	RepeatMasker	similarity	2915316	2915345	3.4	+	.	Target "Motif:(CCACCAG)n" 1 30
2L	RepeatMasker	similarity	2915521	2915579	30.9	+	.	Target "Motif:(ATAC)n" 1 58
2L	RepeatMasker	similarity	2915877	2915919	7.3	+	.	Target "Motif:(CCAT)n" 1 43
2L	RepeatMasker	similarity	2916965	2917005	13.6	+	.	Target "Motif:(AAT)n" 1 41
2L	RepeatMasker	similarity	2917006	2917016	15.7	+	.	Target "Motif:(CAATAA)n" 2 52
2L	RepeatMasker	similarity	2917420	2917459	17.7	+	.	Target "Motif:(TA)n" 1 39
2L	RepeatMasker	similarity	2918108	2918141	17.6	+	.	Target "Motif:(TA)n" 1 33
2L	RepeatMasker	similarity	2918186	2918224	14.9	+	.	Target "Motif:A-rich" 1 39
2L	RepeatMasker	similarity	2918388	2918446	17.8	+	.	Target "Motif:(CAT)n" 1 58
2L	RepeatMasker	similarity	2920105	2920136	10.0	+	.	Target "Motif:(AGTTC)n" 1 32
2L	RepeatMasker	similarity	2920854	2920878	13.1	+	.	Target "Motif:(T)n" 1 25
2L	RepeatMasker	similarity	2921519	2921546	0.0	+	.	Target "Motif:(ATT)n" 1 27
2L	RepeatMasker	similarity	2922854	2922886	6.9	+	.	Target "Motif:(ACAATT)n" 1 34
2L	RepeatMasker	similarity	2924600	2924660	17.7	+	.	Target "Motif:(TTATTT)n" 1 59
2L	RepeatMasker	similarity	2926072	2926095	4.3	+	.	Target "Motif:(AC)n" 1 24
2L	RepeatMasker	similarity	2926122	2926141	5.3	+	.	Target "Motif:(CAG)n" 1 20
2L	RepeatMasker	similarity	2926310	2926339	3.4	+	.	Target "Motif:(TCGAA)n" 1 30
2L	RepeatMasker	similarity	2927991	2928024	9.4	+	.	Target "Motif:(TGGGAA)n" 1 34
2L	RepeatMasker	similarity	2929856	2929895	13.8	+	.	Target "Motif:(TTGCTG)n" 1 40
2L	RepeatMasker	similarity	2929984	2930004	5.0	+	.	Target "Motif:(GCA)n" 1 21
2L	RepeatMasker	similarity	2930045	2930103	19.9	+	.	Target "Motif:(AACCGA)n" 1 57
2L	RepeatMasker	similarity	2933354	2935475	0.1	-	.	Target "Motif:POGO" 1 2121
2L	RepeatMasker	similarity	2935921	2935962	10.2	+	.	Target "Motif:(AAGAG)n" 1 42
2L	RepeatMasker	similarity	2936092	2936115	4.7	+	.	Target "Motif:(AAAT)n" 1 23
2L	RepeatMasker	similarity	2936197	2936230	17.5	+	.	Target "Motif:(TTTGT)n" 1 33
2L	RepeatMasker	similarity	2936525	2936556	14.7	+	.	Target "Motif:(ACTTTT)n" 1 31
2L	RepeatMasker	similarity	2936922	2936960	21.9	+	.	Target "Motif:(TC)n" 1 38
2L	RepeatMasker	similarity	2937831	2937867	8.7	+	.	Target "Motif:(GGATTC)n" 1 37
2L	RepeatMasker	similarity	2938185	2938207	4.5	+	.	Target "Motif:(ACC)n" 1 23
2L	RepeatMasker	similarity	2941313	2941337	4.1	+	.	Target "Motif:(CA)n" 1 25
2L	RepeatMasker	similarity	2941417	2941438	4.7	+	.	Target "Motif:(CTA)n" 1 23
2L	RepeatMasker	similarity	2943309	2943374	21.6	+	.	Target "Motif:A-rich" 1 69
2L	RepeatMasker	similarity	2945053	2945080	7.6	+	.	Target "Motif:(AC)n" 1 28
2L	RepeatMasker	similarity	2945278	2945366	32.1	+	.	Target "Motif:(CAA)n" 1 90
2L	RepeatMasker	similarity	2945532	2945565	20.2	+	.	Target "Motif:(TG)n" 1 34
2L	RepeatMasker	similarity	2945566	2945571	16.1	+	.	Target "Motif:(TGTC)n" 5 45
2L	RepeatMasker	similarity	2945623	2945698	15.8	+	.	Target "Motif:ROO_I" 647 726
2L	RepeatMasker	similarity	2945710	2945771	22.4	+	.	Target "Motif:(CAA)n" 1 63
2L	RepeatMasker	similarity	2948258	2948387	27.6	+	.	Target "Motif:(GCA)n" 1 123
2L	RepeatMasker	similarity	2948808	2948841	16.4	+	.	Target "Motif:GA-rich" 1 34
2L	RepeatMasker	similarity	2949398	2949453	27.0	+	.	Target "Motif:(AGC)n" 1 57
2L	RepeatMasker	similarity	2950590	2950658	23.8	+	.	Target "Motif:(GGAACG)n" 1 69
2L	RepeatMasker	similarity	2952256	2952298	15.7	+	.	Target "Motif:(CGGAGG)n" 1 43
2L	RepeatMasker	similarity	2952680	2952715	12.9	+	.	Target "Motif:(CCCCACC)n" 1 36
2L	RepeatMasker	similarity	2952716	2952722	16.4	+	.	Target "Motif:(C)n" 2 44
2L	RepeatMasker	similarity	2953031	2953066	16.6	+	.	Target "Motif:(AT)n" 1 35
2L	RepeatMasker	similarity	2953511	2953562	21.5	+	.	Target "Motif:A-rich" 1 52
2L	RepeatMasker	similarity	2953887	2953949	18.0	+	.	Target "Motif:(TA)n" 1 64
2L	RepeatMasker	similarity	2954034	2954073	8.0	+	.	Target "Motif:(ACA)n" 1 40
2L	RepeatMasker	similarity	2954130	2954199	8.6	+	.	Target "Motif:(AAACA)n" 1 66
2L	RepeatMasker	similarity	2957180	2957221	22.0	+	.	Target "Motif:(TTCCAG)n" 1 44
2L	RepeatMasker	similarity	2958013	2958041	19.7	+	.	Target "Motif:(CT)n" 1 29
2L	RepeatMasker	similarity	2958154	2958179	12.7	+	.	Target "Motif:(TCTC)n" 1 26
2L	RepeatMasker	similarity	2958277	2958305	11.1	+	.	Target "Motif:(GT)n" 1 29
2L	RepeatMasker	similarity	2960468	2960509	20.4	+	.	Target "Motif:(CCAG)n" 1 41
2L	RepeatMasker	similarity	2961255	2961271	0.0	+	.	Target "Motif:(CAG)n" 1 17
2L	RepeatMasker	similarity	2961467	2961541	21.0	+	.	Target "Motif:(CAA)n" 1 75
2L	RepeatMasker	similarity	2962800	2962839	20.5	+	.	Target "Motif:(GCCGCT)n" 1 40
2L	RepeatMasker	similarity	2963561	2963657	25.1	+	.	Target "Motif:(AGCAACA)n" 1 102
2L	RepeatMasker	similarity	2963792	2963815	13.7	+	.	Target "Motif:(TCG)n" 1 24
2L	RepeatMasker	similarity	2963887	2963914	11.7	+	.	Target "Motif:(GCA)n" 1 28
2L	RepeatMasker	similarity	2966463	2966522	16.3	+	.	Target "Motif:(AT)n" 1 61
2L	RepeatMasker	similarity	2966913	2966944	10.0	+	.	Target "Motif:(AAACG)n" 1 33
2L	RepeatMasker	similarity	2966945	2966956	25.7	+	.	Target "Motif:A-rich" 10 48
2L	RepeatMasker	similarity	2967174	2967208	9.8	+	.	Target "Motif:(CA)n" 1 35
2L	RepeatMasker	similarity	2968207	2968247	14.8	+	.	Target "Motif:A-rich" 1 40
2L	RepeatMasker	similarity	2975359	2975405	14.6	+	.	Target "Motif:(TCA)n" 1 47
2L	RepeatMasker	similarity	2977411	2977443	17.2	+	.	Target "Motif:(AGCAGG)n" 1 33
2L	RepeatMasker	similarity	2979439	2979491	12.4	+	.	Target "Motif:(AT)n" 1 56
2L	RepeatMasker	similarity	2985569	2985587	5.6	+	.	Target "Motif:(TCC)n" 1 19
2L	RepeatMasker	similarity	2987793	2987842	15.0	+	.	Target "Motif:A-rich" 1 49
2L	RepeatMasker	similarity	2993444	2993473	18.9	+	.	Target "Motif:(GT)n" 1 30
2L	RepeatMasker	similarity	2997215	2997255	17.2	+	.	Target "Motif:(AC)n" 1 40
2L	RepeatMasker	similarity	2999829	2999866	21.2	+	.	Target "Motif:(TG)n" 1 39
2L	RepeatMasker	similarity	3000765	3000796	21.7	+	.	Target "Motif:(GCTGTT)n" 1 32
2L	RepeatMasker	similarity	3000787	3000840	23.4	+	.	Target "Motif:(CAGCAA)n" 1 53
2L	RepeatMasker	similarity	3001147	3001186	20.0	+	.	Target "Motif:(AATACT)n" 1 42
2L	RepeatMasker	similarity	3001860	3001897	18.1	+	.	Target "Motif:(AGCCA)n" 1 40
2L	RepeatMasker	similarity	3003219	3003264	13.0	+	.	Target "Motif:G-rich" 1 47
2L	RepeatMasker	similarity	3003785	3003846	33.5	+	.	Target "Motif:(CTGAAG)n" 1 62
2L	RepeatMasker	similarity	3004039	3004097	11.9	+	.	Target "Motif:(TCCAAC)n" 1 57
2L	RepeatMasker	similarity	3004162	3004222	19.2	+	.	Target "Motif:(AGACAGA)n" 1 62
2L	RepeatMasker	similarity	3004389	3004453	14.8	+	.	Target "Motif:DNAREP1_DM" 3 63
2L	RepeatMasker	similarity	3004458	3004518	8.2	+	.	Target "Motif:DNAREP1_DM" 533 593
2L	RepeatMasker	similarity	3004678	3004709	14.0	+	.	Target "Motif:(ACCA)n" 1 32
2L	RepeatMasker	similarity	3007621	3007651	18.8	+	.	Target "Motif:(ATATTT)n" 1 31
2L	RepeatMasker	similarity	3008323	3008350	7.7	+	.	Target "Motif:(TTCA)n" 1 28
2L	RepeatMasker	similarity	3009314	3009360	13.2	+	.	Target "Motif:(CCAT)n" 1 44
2L	RepeatMasker	similarity	3009537	3009579	19.3	+	.	Target "Motif:A-rich" 1 44
2L	RepeatMasker	similarity	3010573	3010616	21.0	+	.	Target "Motif:(T)n" 1 44
2L	RepeatMasker	similarity	3011522	3011540	5.5	+	.	Target "Motif:(T)n" 1 19
2L	RepeatMasker	similarity	3011776	3011820	16.7	+	.	Target "Motif:(CTTTTTC)n" 1 46
2L	RepeatMasker	similarity	3012075	3012112	22.6	+	.	Target "Motif:(TCTTTT)n" 1 37
2L	RepeatMasker	similarity	3013109	3013151	10.1	+	.	Target "Motif:(GGATGT)n" 1 43
2L	RepeatMasker	similarity	3013514	3013573	18.3	+	.	Target "Motif:(CAACAG)n" 1 59
2L	RepeatMasker	similarity	3014176	3014211	16.8	+	.	Target "Motif:(CAA)n" 1 35
2L	RepeatMasker	similarity	3015043	3015111	10.9	+	.	Target "Motif:(CGCCCA)n" 1 68
2L	RepeatMasker	similarity	3015157	3015197	7.8	+	.	Target "Motif:(CAG)n" 1 41
2L	RepeatMasker	similarity	3020626	3020655	10.8	+	.	Target "Motif:(GCA)n" 1 30
2L	RepeatMasker	similarity	3028102	3028137	18.9	+	.	Target "Motif:(TCATCG)n" 1 36
2L	RepeatMasker	similarity	3028602	3028661	11.2	+	.	Target "Motif:(CTTCTG)n" 1 69
2L	RepeatMasker	similarity	3028895	3028941	22.6	+	.	Target "Motif:(CATTGC)n" 1 47
2L	RepeatMasker	similarity	3045919	3046410	21.8	+	.	Target "Motif:SAR2_DM" 1 499
2L	RepeatMasker	similarity	3058627	3058654	7.5	+	.	Target "Motif:(GTGT)n" 1 28
2L	RepeatMasker	similarity	3066362	3066400	24.0	+	.	Target "Motif:(CAGCCG)n" 1 39
2L	RepeatMasker	similarity	3068753	3068797	17.8	+	.	Target "Motif:A-rich" 1 44
2L	RepeatMasker	similarity	3073087	3073362	0.0	+	.	Target "Motif:Copia_LTR" 1 276
2L	RepeatMasker	similarity	3073363	3077955	0.4	+	.	Target "Motif:Copia_I" 1 4593
2L	RepeatMasker	similarity	3077956	3078231	0.0	+	.	Target "Motif:Copia_LTR" 1 276
2L	RepeatMasker	similarity	3079533	3079554	9.8	+	.	Target "Motif:(CAG)n" 1 22
2L	RepeatMasker	similarity	3080897	3080970	24.6	+	.	Target "Motif:(AATATT)n" 1 77
2L	RepeatMasker	similarity	3080951	3080981	10.4	+	.	Target "Motif:(ATATAT)n" 1 33
2L	RepeatMasker	similarity	3081568	3081592	13.2	+	.	Target "Motif:(A)n" 1 25
2L	RepeatMasker	similarity	3081819	3081840	9.8	+	.	Target "Motif:(AT)n" 1 22
2L	RepeatMasker	similarity	3081899	3081923	4.1	+	.	Target "Motif:(CAGC)n" 1 25
2L	RepeatMasker	similarity	3083216	3083235	5.2	+	.	Target "Motif:(T)n" 1 20
2L	RepeatMasker	similarity	3083477	3083523	17.0	+	.	Target "Motif:(TCCACCA)n" 1 49
2L	RepeatMasker	similarity	3083644	3083690	20.6	+	.	Target "Motif:(GGTTTG)n" 1 46
2L	RepeatMasker	similarity	3083940	3083965	13.1	+	.	Target "Motif:(ACA)n" 1 26
2L	RepeatMasker	similarity	3086453	3086516	23.2	+	.	Target "Motif:(TCG)n" 1 61
2L	RepeatMasker	similarity	3087584	3087635	25.9	+	.	Target "Motif:(TAAT)n" 1 52
2L	RepeatMasker	similarity	3088565	3088588	8.8	+	.	Target "Motif:(TCA)n" 1 24
2L	RepeatMasker	similarity	3089450	3089480	11.1	+	.	Target "Motif:(CTT)n" 1 30
2L	RepeatMasker	similarity	3090673	3090717	7.3	+	.	Target "Motif:(TCCAAC)n" 1 46
2L	RepeatMasker	similarity	3101490	3101527	22.7	+	.	Target "Motif:(TTTTTC)n" 1 37
2L	RepeatMasker	similarity	3103273	3103308	12.8	+	.	Target "Motif:(AATAT)n" 1 36
2L	RepeatMasker	similarity	3108650	3108711	18.8	+	.	Target "Motif:(ATATCAT)n" 1 67
2L	RepeatMasker	similarity	3111835	3111868	13.9	+	.	Target "Motif:(AT)n" 1 33
2L	RepeatMasker	similarity	3112641	3112671	18.2	+	.	Target "Motif:(T)n" 1 31
2L	RepeatMasker	similarity	3112865	3112890	13.1	+	.	Target "Motif:(AT)n" 1 26
2L	RepeatMasker	similarity	3112891	3112900	19.7	+	.	Target "Motif:(ATACAT)n" 1 36
2L	RepeatMasker	similarity	3124722	3124759	27.3	+	.	Target "Motif:(CGC)n" 1 38
2L	RepeatMasker	similarity	3127662	3127704	12.8	+	.	Target "Motif:(GGT)n" 1 43
2L	RepeatMasker	similarity	3134343	3134367	9.2	+	.	Target "Motif:(TGTA)n" 1 24
2L	RepeatMasker	similarity	3135383	3135413	14.2	+	.	Target "Motif:(TTTGAT)n" 1 32
2L	RepeatMasker	similarity	3136369	3136407	14.1	+	.	Target "Motif:(CCTTCAC)n" 1 43
2L	RepeatMasker	similarity	3138135	3138161	16.6	+	.	Target "Motif:A-rich" 1 27
2L	RepeatMasker	similarity	3138825	3138869	19.4	+	.	Target "Motif:(ATATATT)n" 1 43
2L	RepeatMasker	similarity	3145929	3145966	18.8	+	.	Target "Motif:(AACT)n" 1 38
2L	RepeatMasker	similarity	3149113	3149204	25.0	-	.	Target "Motif:ROO_I" 634 731
2L	RepeatMasker	similarity	3152211	3152252	11.3	+	.	Target "Motif:(ACA)n" 1 42
2L	RepeatMasker	similarity	3152476	3152500	8.5	+	.	Target "Motif:(CA)n" 1 25
2L	RepeatMasker	similarity	3152812	3152854	0.0	+	.	Target "Motif:(TGAC)n" 1 43
2L	RepeatMasker	similarity	3155085	3155110	8.1	+	.	Target "Motif:(GCA)n" 1 27
2L	RepeatMasker	similarity	3157450	3157477	0.0	+	.	Target "Motif:(ACCA)n" 1 28
2L	RepeatMasker	similarity	3158552	3158600	25.1	+	.	Target "Motif:(ATAA)n" 1 49
2L	RepeatMasker	similarity	3158974	3159007	24.1	+	.	Target "Motif:(CGGCAG)n" 1 34
2L	RepeatMasker	similarity	3159109	3159149	22.7	+	.	Target "Motif:(T)n" 1 41
2L	RepeatMasker	similarity	3159298	3159338	10.6	+	.	Target "Motif:(CAA)n" 1 42
2L	RepeatMasker	similarity	3165086	3165119	24.1	+	.	Target "Motif:(TTTTT)n" 1 34
2L	RepeatMasker	similarity	3168923	3168965	22.6	+	.	Target "Motif:(TATTTG)n" 1 42
2L	RepeatMasker	similarity	3169399	3169455	23.3	+	.	Target "Motif:(TATATG)n" 1 57
[truncated: 127,479 more rows]
