# Supplementary material for: Telomeric retrotransposons show propensity to form G-quadruplexes in various eukaryotic species
Source: Mob DNA. 2023 Apr 10;14:3. doi: 10.1186/s13100-023-00291-9 (PMC10088271; doi:10.1186/s13100-023-00291-9)
Supplement: Supplementary file 5 — Additional file 5. [file 13100_2023_291_MOESM5_ESM.gff]

##gff-version 3
##source-version rtracklayer 1.50.0
##date 2021-07-26
2L	pqsfinder	G_quartet	28831	28851	64	+	.	nt=3;nb=0;nm=0;rl1=3;rl2=3;rl3=3;ll1=3;ll2=1;ll3=5
2L	pqsfinder	G_quartet	30693	30739	58	+	.	nt=4;nb=1;nm=0;rl1=4;rl2=4;rl3=5;ll1=21;ll2=4;ll3=5
2L	pqsfinder	G_quartet	32922	32948	54	+	.	nt=4;nb=3;nm=0;rl1=11;rl2=5;rl3=5;ll1=1;ll2=1;ll3=0
2L	pqsfinder	G_quartet	34777	34826	101	+	.	nt=6;nb=2;nm=1;rl1=6;rl2=6;rl3=11;ll1=9;ll2=9;ll3=2
2L	pqsfinder	G_quartet	36266	36302	61	+	.	nt=4;nb=2;nm=0;rl1=4;rl2=4;rl3=8;ll1=1;ll2=4;ll3=5
2L	pqsfinder	G_quartet	48280	48312	59	-	.	nt=4;nb=2;nm=0;rl1=4;rl2=7;rl3=4;ll1=4;ll2=3;ll3=4
2L	pqsfinder	G_quartet	63617	63640	71	-	.	nt=4;nb=2;nm=0;rl1=5;rl2=4;rl3=7;ll1=1;ll2=1;ll3=2
2L	pqsfinder	G_quartet	64169	64183	55	-	.	nt=3;nb=1;nm=0;rl1=3;rl2=3;rl3=3;ll1=0;ll2=1;ll3=1
2L	pqsfinder	G_quartet	68224	68266	50	-	.	nt=4;nb=2;nm=0;rl1=8;rl2=4;rl3=9;ll1=3;ll2=6;ll3=9
2L	pqsfinder	G_quartet	102617	102636	51	+	.	nt=3;nb=1;nm=0;rl1=3;rl2=3;rl3=7;ll1=1;ll2=0;ll3=3
2L	pqsfinder	G_quartet	103161	103186	49	+	.	nt=4;nb=3;nm=0;rl1=4;rl2=5;rl3=7;ll1=2;ll2=2;ll3=1
2L	pqsfinder	G_quartet	103627	103665	57	+	.	nt=4;nb=2;nm=0;rl1=4;rl2=4;rl3=8;ll1=10;ll2=1;ll3=2
2L	pqsfinder	G_quartet	105983	106012	80	-	.	nt=4;nb=1;nm=0;rl1=4;rl2=6;rl3=4;ll1=3;ll2=8;ll3=1
2L	pqsfinder	G_quartet	108967	109000	48	-	.	nt=3;nb=0;nm=0;rl1=3;rl2=3;rl3=3;ll1=13;ll2=3;ll3=6
2L	pqsfinder	G_quartet	110316	110354	51	-	.	nt=4;nb=2;nm=0;rl1=7;rl2=6;rl3=4;ll1=1;ll2=3;ll3=14
2L	pqsfinder	G_quartet	136990	137010	47	-	.	nt=3;nb=1;nm=0;rl1=3;rl2=5;rl3=3;ll1=6;ll2=1;ll3=0
2L	pqsfinder	G_quartet	149745	149762	50	-	.	nt=3;nb=1;nm=0;rl1=4;rl2=3;rl3=3;ll1=0;ll2=1;ll3=4
2L	pqsfinder	G_quartet	166204	166250	47	+	.	nt=4;nb=2;nm=0;rl1=4;rl2=9;rl3=9;ll1=3;ll2=2;ll3=16
2L	pqsfinder	G_quartet	177297	177335	53	-	.	nt=4;nb=2;nm=0;rl1=9;rl2=4;rl3=4;ll1=1;ll2=6;ll3=10
2L	pqsfinder	G_quartet	181132	181159	61	-	.	nt=4;nb=1;nm=1;rl1=11;rl2=4;rl3=4;ll1=0;ll2=1;ll3=4
2L	pqsfinder	G_quartet	184047	184087	67	+	.	nt=5;nb=2;nm=1;rl1=5;rl2=8;rl3=9;ll1=4;ll2=7;ll3=3
2L	pqsfinder	G_quartet	184740	184774	47	+	.	nt=4;nb=3;nm=0;rl1=7;rl2=4;rl3=8;ll1=1;ll2=3;ll3=1
2L	pqsfinder	G_quartet	187634	187665	47	-	.	nt=4;nb=3;nm=0;rl1=5;rl2=8;rl3=4;ll1=2;ll2=1;ll3=3
2L	pqsfinder	G_quartet	198106	198140	56	-	.	nt=4;nb=2;nm=0;rl1=4;rl2=7;rl3=6;ll1=5;ll2=4;ll3=5
2L	pqsfinder	G_quartet	222588	222631	48	+	.	nt=4;nb=2;nm=0;rl1=4;rl2=4;rl3=6;ll1=9;ll2=7;ll3=5
2L	pqsfinder	G_quartet	225987	226027	53	+	.	nt=4;nb=2;nm=0;rl1=5;rl2=4;rl3=4;ll1=2;ll2=12;ll3=3
2L	pqsfinder	G_quartet	226246	226263	50	-	.	nt=3;nb=1;nm=0;rl1=3;rl2=4;rl3=3;ll1=1;ll2=1;ll3=3
2L	pqsfinder	G_quartet	226454	226469	53	+	.	nt=3;nb=1;nm=0;rl1=3;rl2=3;rl3=4;ll1=1;ll2=1;ll3=1
2L	pqsfinder	G_quartet	227846	227875	52	-	.	nt=4;nb=1;nm=1;rl1=4;rl2=4;rl3=6;ll1=2;ll2=9;ll3=1
2L	pqsfinder	G_quartet	239002	239039	56	+	.	nt=4;nb=2;nm=0;rl1=4;rl2=11;rl3=5;ll1=6;ll2=0;ll3=8
2L	pqsfinder	G_quartet	240880	240923	49	+	.	nt=4;nb=2;nm=0;rl1=4;rl2=5;rl3=11;ll1=0;ll2=1;ll3=19
2L	pqsfinder	G_quartet	240971	241005	47	+	.	nt=4;nb=1;nm=1;rl1=4;rl2=8;rl3=4;ll1=3;ll2=3;ll3=9
2L	pqsfinder	G_quartet	241998	242047	61	+	.	nt=5;nb=2;nm=1;rl1=11;rl2=10;rl3=5;ll1=4;ll2=13;ll3=2
2L	pqsfinder	G_quartet	243480	243512	48	+	.	nt=4;nb=1;nm=1;rl1=4;rl2=4;rl3=4;ll1=1;ll2=12;ll3=1
2L	pqsfinder	G_quartet	243786	243831	68	-	.	nt=5;nb=3;nm=0;rl1=6;rl2=5;rl3=6;ll1=2;ll2=13;ll3=7
2L	pqsfinder	G_quartet	245801	245821	47	+	.	nt=3;nb=1;nm=0;rl1=3;rl2=3;rl3=3;ll1=6;ll2=0;ll3=1
2L	pqsfinder	G_quartet	246941	246971	66	+	.	nt=4;nb=2;nm=0;rl1=6;rl2=4;rl3=10;ll1=2;ll2=5;ll3=0
2L	pqsfinder	G_quartet	248083	248115	49	-	.	nt=3;nb=0;nm=0;rl1=3;rl2=3;rl3=3;ll1=16;ll2=0;ll3=5
2L	pqsfinder	G_quartet	249935	249977	54	+	.	nt=4;nb=2;nm=0;rl1=9;rl2=4;rl3=11;ll1=13;ll2=1;ll3=1
2L	pqsfinder	G_quartet	256258	256291	48	-	.	nt=3;nb=0;nm=0;rl1=3;rl2=3;rl3=3;ll1=3;ll2=4;ll3=15
2L	pqsfinder	G_quartet	257718	257740	51	+	.	nt=3;nb=1;nm=0;rl1=3;rl2=10;rl3=3;ll1=2;ll2=2;ll3=0
2L	pqsfinder	G_quartet	261329	261346	69	-	.	nt=3;nb=0;nm=0;rl1=3;rl2=3;rl3=3;ll1=5;ll2=0;ll3=1
2L	pqsfinder	G_quartet	263976	264006	60	+	.	nt=4;nb=2;nm=0;rl1=5;rl2=4;rl3=4;ll1=7;ll2=2;ll3=3
2L	pqsfinder	G_quartet	272009	272044	62	+	.	nt=4;nb=0;nm=1;rl1=4;rl2=4;rl3=4;ll1=6;ll2=5;ll3=9
2L	pqsfinder	G_quartet	273339	273384	53	-	.	nt=4;nb=2;nm=0;rl1=4;rl2=11;rl3=11;ll1=2;ll2=1;ll3=13
2L	pqsfinder	G_quartet	284738	284777	57	+	.	nt=4;nb=0;nm=1;rl1=4;rl2=4;rl3=4;ll1=8;ll2=5;ll3=11
2L	pqsfinder	G_quartet	286994	287021	52	-	.	nt=4;nb=3;nm=0;rl1=7;rl2=8;rl3=7;ll1=0;ll2=1;ll3=1
2L	pqsfinder	G_quartet	293816	293836	64	+	.	nt=3;nb=0;nm=0;rl1=3;rl2=3;rl3=3;ll1=3;ll2=3;ll3=3
2L	pqsfinder	G_quartet	298472	298488	54	+	.	nt=3;nb=1;nm=0;rl1=3;rl2=6;rl3=3;ll1=1;ll2=0;ll3=1
2L	pqsfinder	G_quartet	300193	300211	57	-	.	nt=4;nb=0;nm=2;rl1=4;rl2=4;rl3=4;ll1=2;ll2=0;ll3=1
2L	pqsfinder	G_quartet	301512	301542	51	-	.	nt=3;nb=0;nm=0;rl1=3;rl2=3;rl3=3;ll1=0;ll2=6;ll3=13
2L	pqsfinder	G_quartet	306603	306648	105	+	.	nt=6;nb=2;nm=1;rl1=6;rl2=7;rl3=6;ll1=1;ll2=8;ll3=8
2L	pqsfinder	G_quartet	307147	307168	62	-	.	nt=4;nb=1;nm=1;rl1=5;rl2=4;rl3=4;ll1=1;ll2=3;ll3=1
2L	pqsfinder	G_quartet	307300	307326	71	+	.	nt=4;nb=2;nm=0;rl1=4;rl2=10;rl3=4;ll1=1;ll2=1;ll3=2
2L	pqsfinder	G_quartet	307441	307463	79	-	.	nt=4;nb=0;nm=1;rl1=4;rl2=4;rl3=4;ll1=6;ll2=1;ll3=0
2L	pqsfinder	G_quartet	307504	307529	49	-	.	nt=4;nb=3;nm=0;rl1=5;rl2=4;rl3=6;ll1=3;ll2=2;ll3=1
2L	pqsfinder	G_quartet	308884	308902	67	+	.	nt=4;nb=1;nm=1;rl1=5;rl2=4;rl3=4;ll1=1;ll2=0;ll3=1
2L	pqsfinder	G_quartet	309933	309971	73	-	.	nt=4;nb=1;nm=0;rl1=4;rl2=4;rl3=4;ll1=11;ll2=1;ll3=5
2L	pqsfinder	G_quartet	312520	312551	68	+	.	nt=4;nb=2;nm=0;rl1=8;rl2=4;rl3=11;ll1=1;ll2=4;ll3=0
2L	pqsfinder	G_quartet	314020	314053	52	+	.	nt=4;nb=1;nm=1;rl1=4;rl2=4;rl3=11;ll1=6;ll2=0;ll3=5
2L	pqsfinder	G_quartet	315983	316021	86	+	.	nt=4;nb=0;nm=0;rl1=4;rl2=4;rl3=4;ll1=15;ll2=4;ll3=4
2L	pqsfinder	G_quartet	321062	321089	61	+	.	nt=4;nb=1;nm=1;rl1=11;rl2=4;rl3=4;ll1=3;ll2=1;ll3=1
2L	pqsfinder	G_quartet	325090	325129	55	-	.	nt=5;nb=1;nm=2;rl1=5;rl2=5;rl3=5;ll1=10;ll2=2;ll3=7
2L	pqsfinder	G_quartet	335587	335608	63	-	.	nt=3;nb=0;nm=0;rl1=3;rl2=3;rl3=3;ll1=4;ll2=3;ll3=3
2L	pqsfinder	G_quartet	335676	335696	64	+	.	nt=3;nb=0;nm=0;rl1=3;rl2=3;rl3=3;ll1=3;ll2=3;ll3=3
2L	pqsfinder	G_quartet	337816	337841	57	+	.	nt=3;nb=0;nm=0;rl1=3;rl2=3;rl3=3;ll1=3;ll2=9;ll3=2
2L	pqsfinder	G_quartet	339607	339647	66	-	.	nt=4;nb=1;nm=0;rl1=6;rl2=4;rl3=4;ll1=4;ll2=13;ll3=6
2L	pqsfinder	G_quartet	340326	340374	48	-	.	nt=4;nb=2;nm=0;rl1=4;rl2=10;rl3=11;ll1=1;ll2=2;ll3=17
2L	pqsfinder	G_quartet	343897	343922	57	-	.	nt=3;nb=0;nm=0;rl1=3;rl2=3;rl3=3;ll1=2;ll2=11;ll3=1
2L	pqsfinder	G_quartet	344500	344521	51	+	.	nt=3;nb=1;nm=0;rl1=3;rl2=3;rl3=9;ll1=1;ll2=2;ll3=1
2L	pqsfinder	G_quartet	347217	347244	55	-	.	nt=3;nb=0;nm=0;rl1=3;rl2=3;rl3=3;ll1=1;ll2=9;ll3=6
2L	pqsfinder	G_quartet	358284	358300	52	-	.	nt=3;nb=1;nm=0;rl1=3;rl2=4;rl3=3;ll1=1;ll2=0;ll3=3
2L	pqsfinder	G_quartet	358679	358728	61	-	.	nt=5;nb=2;nm=1;rl1=5;rl2=11;rl3=5;ll1=3;ll2=7;ll3=9
2L	pqsfinder	G_quartet	369650	369685	90	-	.	nt=4;nb=0;nm=0;rl1=4;rl2=4;rl3=4;ll1=4;ll2=4;ll3=12
2L	pqsfinder	G_quartet	370893	370919	64	+	.	nt=4;nb=2;nm=0;rl1=5;rl2=4;rl3=4;ll1=1;ll2=7;ll3=1
2L	pqsfinder	G_quartet	374703	374719	54	+	.	nt=3;nb=1;nm=0;rl1=3;rl2=3;rl3=6;ll1=1;ll2=0;ll3=1
2L	pqsfinder	G_quartet	374796	374822	66	+	.	nt=4;nb=2;nm=0;rl1=7;rl2=4;rl3=4;ll1=5;ll2=2;ll3=0
2L	pqsfinder	G_quartet	375336	375365	52	+	.	nt=3;nb=0;nm=0;rl1=3;rl2=3;rl3=3;ll1=10;ll2=4;ll3=4
2L	pqsfinder	G_quartet	375393	375411	49	+	.	nt=3;nb=1;nm=0;rl1=3;rl2=4;rl3=3;ll1=3;ll2=2;ll3=1
2L	pqsfinder	G_quartet	377450	377471	51	-	.	nt=3;nb=1;nm=0;rl1=3;rl2=3;rl3=9;ll1=3;ll2=1;ll3=0
2L	pqsfinder	G_quartet	377574	377616	53	-	.	nt=4;nb=2;nm=0;rl1=8;rl2=4;rl3=4;ll1=4;ll2=1;ll3=11
2L	pqsfinder	G_quartet	380050	380088	86	-	.	nt=4;nb=0;nm=0;rl1=4;rl2=4;rl3=4;ll1=3;ll2=17;ll3=3
2L	pqsfinder	G_quartet	384029	384062	49	-	.	nt=4;nb=3;nm=0;rl1=11;rl2=4;rl3=8;ll1=1;ll2=3;ll3=0
2L	pqsfinder	G_quartet	386937	386969	53	-	.	nt=4;nb=3;nm=0;rl1=4;rl2=5;rl3=11;ll1=0;ll2=1;ll3=1
2L	pqsfinder	G_quartet	387049	387073	59	-	.	nt=3;nb=0;nm=0;rl1=3;rl2=3;rl3=3;ll1=1;ll2=7;ll3=5
2L	pqsfinder	G_quartet	390010	390057	48	-	.	nt=4;nb=2;nm=0;rl1=4;rl2=11;rl3=9;ll1=4;ll2=15;ll3=1
2L	pqsfinder	G_quartet	391898	391935	57	-	.	nt=4;nb=2;nm=0;rl1=4;rl2=7;rl3=4;ll1=8;ll2=4;ll3=1
2L	pqsfinder	G_quartet	392707	392728	53	+	.	nt=4;nb=0;nm=2;rl1=4;rl2=4;rl3=4;ll1=1;ll2=4;ll3=1
2L	pqsfinder	G_quartet	396117	396135	50	-	.	nt=3;nb=1;nm=0;rl1=3;rl2=3;rl3=5;ll1=4;ll2=0;ll3=1
2L	pqsfinder	G_quartet	396321	396360	54	-	.	nt=4;nb=2;nm=0;rl1=8;rl2=4;rl3=4;ll1=7;ll2=6;ll3=2
2L	pqsfinder	G_quartet	399347	399368	48	-	.	nt=3;nb=1;nm=0;rl1=7;rl2=3;rl3=3;ll1=0;ll2=5;ll3=1
2L	pqsfinder	G_quartet	401528	401545	50	+	.	nt=3;nb=1;nm=0;rl1=3;rl2=4;rl3=3;ll1=2;ll2=3;ll3=0
2L	pqsfinder	G_quartet	407226	407258	52	-	.	nt=4;nb=1;nm=1;rl1=4;rl2=4;rl3=10;ll1=7;ll2=1;ll3=3
2L	pqsfinder	G_quartet	418204	418237	62	-	.	nt=4;nb=2;nm=0;rl1=6;rl2=4;rl3=4;ll1=4;ll2=5;ll3=1
2L	pqsfinder	G_quartet	425611	425639	81	-	.	nt=5;nb=2;nm=1;rl1=6;rl2=7;rl3=5;ll1=3;ll2=2;ll3=1
2L	pqsfinder	G_quartet	426652	426692	71	-	.	nt=4;nb=1;nm=0;rl1=11;rl2=4;rl3=4;ll1=7;ll2=1;ll3=10
2L	pqsfinder	G_quartet	427059	427096	81	-	.	nt=5;nb=3;nm=0;rl1=7;rl2=5;rl3=8;ll1=1;ll2=0;ll3=9
2L	pqsfinder	G_quartet	427368	427404	47	-	.	nt=4;nb=1;nm=1;rl1=10;rl2=4;rl3=4;ll1=0;ll2=8;ll3=7
2L	pqsfinder	G_quartet	428601	428624	94	-	.	nt=4;nb=1;nm=0;rl1=4;rl2=10;rl3=4;ll1=1;ll2=0;ll3=1
2L	pqsfinder	G_quartet	429110	429139	52	+	.	nt=3;nb=0;nm=0;rl1=3;rl2=3;rl3=3;ll1=3;ll2=12;ll3=3
2L	pqsfinder	G_quartet	430061	430090	68	-	.	nt=4;nb=2;nm=0;rl1=9;rl2=4;rl3=4;ll1=2;ll2=2;ll3=1
2L	pqsfinder	G_quartet	430126	430153	55	-	.	nt=4;nb=1;nm=1;rl1=6;rl2=4;rl3=4;ll1=2;ll2=2;ll3=6
2L	pqsfinder	G_quartet	430176	430215	54	+	.	nt=4;nb=2;nm=0;rl1=6;rl2=4;rl3=10;ll1=6;ll2=1;ll3=9
2L	pqsfinder	G_quartet	435374	435402	51	-	.	nt=4;nb=3;nm=0;rl1=8;rl2=9;rl3=5;ll1=1;ll2=0;ll3=2
2L	pqsfinder	G_quartet	436043	436077	58	-	.	nt=4;nb=2;nm=0;rl1=6;rl2=4;rl3=8;ll1=0;ll2=1;ll3=12
2L	pqsfinder	G_quartet	439351	439396	63	+	.	nt=4;nb=1;nm=0;rl1=4;rl2=4;rl3=4;ll1=6;ll2=3;ll3=16
2L	pqsfinder	G_quartet	440594	440620	56	-	.	nt=3;nb=0;nm=0;rl1=3;rl2=3;rl3=3;ll1=1;ll2=13;ll3=1
2L	pqsfinder	G_quartet	440764	440793	51	-	.	nt=4;nb=1;nm=1;rl1=4;rl2=4;rl3=5;ll1=4;ll2=8;ll3=1
2L	pqsfinder	G_quartet	441353	441374	55	-	.	nt=4;nb=3;nm=0;rl1=6;rl2=4;rl3=5;ll1=0;ll2=1;ll3=1
2L	pqsfinder	G_quartet	441426	441456	64	-	.	nt=4;nb=2;nm=0;rl1=4;rl2=4;rl3=8;ll1=3;ll2=1;ll3=4
2L	pqsfinder	G_quartet	445938	445968	85	-	.	nt=5;nb=0;nm=2;rl1=5;rl2=5;rl3=5;ll1=1;ll2=1;ll3=9
2L	pqsfinder	G_quartet	446355	446377	52	-	.	nt=4;nb=3;nm=0;rl1=5;rl2=5;rl3=4;ll1=1;ll2=1;ll3=2
2L	pqsfinder	G_quartet	456912	456933	62	-	.	nt=4;nb=1;nm=1;rl1=4;rl2=5;rl3=4;ll1=3;ll2=0;ll3=2
2L	pqsfinder	G_quartet	457178	457207	47	+	.	nt=4;nb=3;nm=0;rl1=5;rl2=7;rl3=4;ll1=1;ll2=0;ll3=5
2L	pqsfinder	G_quartet	460077	460110	79	-	.	nt=4;nb=1;nm=0;rl1=4;rl2=4;rl3=4;ll1=6;ll2=6;ll3=0
2L	pqsfinder	G_quartet	462537	462555	67	+	.	nt=3;nb=0;nm=0;rl1=3;rl2=3;rl3=3;ll1=3;ll2=3;ll3=1
2L	pqsfinder	G_quartet	463248	463275	55	-	.	nt=3;nb=0;nm=0;rl1=3;rl2=3;rl3=3;ll1=10;ll2=3;ll3=3
2L	pqsfinder	G_quartet	463285	463307	61	-	.	nt=3;nb=0;nm=0;rl1=3;rl2=3;rl3=3;ll1=6;ll2=3;ll3=2
2L	pqsfinder	G_quartet	463773	463818	74	+	.	nt=5;nb=3;nm=0;rl1=9;rl2=9;rl3=9;ll1=3;ll2=9;ll3=2
2L	pqsfinder	G_quartet	470440	470472	86	-	.	nt=5;nb=3;nm=0;rl1=5;rl2=9;rl3=6;ll1=3;ll2=1;ll3=3
2L	pqsfinder	G_quartet	474344	474367	48	+	.	nt=3;nb=1;nm=0;rl1=3;rl2=3;rl3=9;ll1=3;ll2=1;ll3=2
2L	pqsfinder	G_quartet	477566	477591	57	+	.	nt=3;nb=0;nm=0;rl1=3;rl2=3;rl3=3;ll1=3;ll2=3;ll3=8
2L	pqsfinder	G_quartet	478399	478421	61	-	.	nt=3;nb=0;nm=0;rl1=3;rl2=3;rl3=3;ll1=8;ll2=1;ll3=2
2L	pqsfinder	G_quartet	478825	478857	47	+	.	nt=4;nb=1;nm=1;rl1=5;rl2=4;rl3=4;ll1=7;ll2=2;ll3=7
2L	pqsfinder	G_quartet	480292	480315	69	+	.	nt=4;nb=2;nm=0;rl1=5;rl2=4;rl3=5;ll1=4;ll2=1;ll3=1
2L	pqsfinder	G_quartet	480975	481019	49	+	.	nt=4;nb=2;nm=0;rl1=4;rl2=11;rl3=4;ll1=10;ll2=7;ll3=2
2L	pqsfinder	G_quartet	481556	481579	78	-	.	nt=4;nb=0;nm=1;rl1=4;rl2=4;rl3=4;ll1=1;ll2=6;ll3=1
2L	pqsfinder	G_quartet	481778	481801	60	-	.	nt=3;nb=0;nm=0;rl1=3;rl2=3;rl3=3;ll1=8;ll2=3;ll3=1
2L	pqsfinder	G_quartet	483326	483375	67	-	.	nt=5;nb=3;nm=0;rl1=5;rl2=7;rl3=6;ll1=6;ll2=3;ll3=13
2L	pqsfinder	G_quartet	484446	484462	52	+	.	nt=3;nb=1;nm=0;rl1=3;rl2=3;rl3=3;ll1=3;ll2=1;ll3=0
2L	pqsfinder	G_quartet	484970	485009	70	+	.	nt=4;nb=1;nm=0;rl1=4;rl2=4;rl3=9;ll1=15;ll2=2;ll3=2
2L	pqsfinder	G_quartet	485602	485621	52	+	.	nt=3;nb=1;nm=0;rl1=3;rl2=3;rl3=8;ll1=1;ll2=2;ll3=0
2L	pqsfinder	G_quartet	489823	489868	76	-	.	nt=5;nb=3;nm=0;rl1=10;rl2=10;rl3=5;ll1=8;ll2=4;ll3=1
2L	pqsfinder	G_quartet	492185	492219	60	-	.	nt=4;nb=2;nm=0;rl1=4;rl2=5;rl3=11;ll1=2;ll2=8;ll3=1
2L	pqsfinder	G_quartet	492322	492366	73	-	.	nt=5;nb=3;nm=0;rl1=6;rl2=9;rl3=5;ll1=0;ll2=12;ll3=4
2L	pqsfinder	G_quartet	493006	493033	86	-	.	nt=4;nb=1;nm=0;rl1=4;rl2=4;rl3=9;ll1=2;ll2=0;ll3=5
2L	pqsfinder	G_quartet	494135	494169	72	-	.	nt=4;nb=1;nm=0;rl1=4;rl2=4;rl3=5;ll1=7;ll2=0;ll3=11
2L	pqsfinder	G_quartet	497714	497738	58	-	.	nt=4;nb=1;nm=1;rl1=4;rl2=4;rl3=4;ll1=5;ll2=0;ll3=3
2L	pqsfinder	G_quartet	498043	498070	64	+	.	nt=4;nb=2;nm=0;rl1=6;rl2=5;rl3=4;ll1=3;ll2=2;ll3=4
2L	pqsfinder	G_quartet	498143	498164	53	+	.	nt=4;nb=0;nm=2;rl1=4;rl2=4;rl3=4;ll1=4;ll2=2;ll3=0
2L	pqsfinder	G_quartet	498593	498623	70	+	.	nt=4;nb=2;nm=0;rl1=4;rl2=4;rl3=9;ll1=3;ll2=1;ll3=0
2L	pqsfinder	G_quartet	499256	499294	68	+	.	nt=5;nb=2;nm=1;rl1=8;rl2=5;rl3=5;ll1=10;ll2=2;ll3=2
2L	pqsfinder	G_quartet	500129	500164	62	+	.	nt=4;nb=0;nm=1;rl1=4;rl2=4;rl3=4;ll1=8;ll2=12;ll3=0
2L	pqsfinder	G_quartet	500611	500644	48	-	.	nt=3;nb=0;nm=0;rl1=3;rl2=3;rl3=3;ll1=2;ll2=4;ll3=16
2L	pqsfinder	G_quartet	501955	501972	69	-	.	nt=3;nb=0;nm=0;rl1=3;rl2=3;rl3=3;ll1=2;ll2=2;ll3=2
2L	pqsfinder	G_quartet	502955	502992	82	-	.	nt=5;nb=3;nm=0;rl1=7;rl2=5;rl3=7;ll1=3;ll2=1;ll3=6
2L	pqsfinder	G_quartet	504108	504137	63	+	.	nt=4;nb=2;nm=0;rl1=4;rl2=4;rl3=7;ll1=6;ll2=3;ll3=0
2L	pqsfinder	G_quartet	507314	507337	66	-	.	nt=4;nb=1;nm=1;rl1=4;rl2=4;rl3=10;ll1=1;ll2=1;ll3=0
2L	pqsfinder	G_quartet	507511	507529	67	+	.	nt=4;nb=1;nm=1;rl1=4;rl2=4;rl3=4;ll1=1;ll2=0;ll3=1
2L	pqsfinder	G_quartet	509615	509646	65	-	.	nt=4;nb=2;nm=0;rl1=6;rl2=4;rl3=10;ll1=1;ll2=2;ll3=5
2L	pqsfinder	G_quartet	511730	511766	84	+	.	nt=5;nb=3;nm=0;rl1=10;rl2=6;rl3=5;ll1=3;ll2=5;ll3=0
2L	pqsfinder	G_quartet	511868	511906	58	+	.	nt=4;nb=0;nm=1;rl1=4;rl2=4;rl3=4;ll1=10;ll2=1;ll3=12
2L	pqsfinder	G_quartet	512037	512083	65	+	.	nt=5;nb=2;nm=1;rl1=10;rl2=5;rl3=11;ll1=9;ll2=2;ll3=5
2L	pqsfinder	G_quartet	512850	512874	86	+	.	nt=4;nb=1;nm=0;rl1=4;rl2=4;rl3=5;ll1=4;ll2=2;ll3=2
2L	pqsfinder	G_quartet	512917	512947	51	+	.	nt=3;nb=0;nm=0;rl1=3;rl2=3;rl3=3;ll1=6;ll2=4;ll3=9
2L	pqsfinder	G_quartet	514957	514979	51	-	.	nt=3;nb=1;nm=0;rl1=11;rl2=3;rl3=3;ll1=1;ll2=1;ll3=1
2L	pqsfinder	G_quartet	515031	515053	61	-	.	nt=3;nb=0;nm=0;rl1=3;rl2=3;rl3=3;ll1=3;ll2=4;ll3=4
2L	pqsfinder	G_quartet	515305	515337	50	-	.	nt=4;nb=1;nm=1;rl1=4;rl2=4;rl3=8;ll1=5;ll2=5;ll3=3
2L	pqsfinder	G_quartet	515457	515473	70	+	.	nt=3;nb=0;nm=0;rl1=3;rl2=3;rl3=3;ll1=3;ll2=2;ll3=0
2L	pqsfinder	G_quartet	515631	515655	67	+	.	nt=4;nb=2;nm=0;rl1=4;rl2=5;rl3=4;ll1=5;ll2=0;ll3=2
2L	pqsfinder	G_quartet	515943	515969	56	+	.	nt=3;nb=0;nm=0;rl1=3;rl2=3;rl3=3;ll1=2;ll2=3;ll3=10
2L	pqsfinder	G_quartet	515996	516014	50	-	.	nt=3;nb=1;nm=0;rl1=3;rl2=5;rl3=3;ll1=0;ll2=2;ll3=3
2L	pqsfinder	G_quartet	516071	516092	63	-	.	nt=3;nb=0;nm=0;rl1=3;rl2=3;rl3=3;ll1=6;ll2=3;ll3=1
2L	pqsfinder	G_quartet	516113	516135	61	+	.	nt=4;nb=1;nm=1;rl1=5;rl2=4;rl3=4;ll1=0;ll2=1;ll3=5
2L	pqsfinder	G_quartet	516548	516575	55	+	.	nt=3;nb=0;nm=0;rl1=3;rl2=3;rl3=3;ll1=1;ll2=5;ll3=10
2L	pqsfinder	G_quartet	517173	517191	67	-	.	nt=3;nb=0;nm=0;rl1=3;rl2=3;rl3=3;ll1=3;ll2=1;ll3=3
2L	pqsfinder	G_quartet	517599	517623	72	+	.	nt=4;nb=2;nm=0;rl1=9;rl2=4;rl3=4;ll1=2;ll2=1;ll3=0
2L	pqsfinder	G_quartet	520352	520401	54	+	.	nt=5;nb=2;nm=1;rl1=5;rl2=5;rl3=6;ll1=20;ll2=3;ll3=4
2L	pqsfinder	G_quartet	521332	521366	65	+	.	nt=4;nb=2;nm=0;rl1=4;rl2=11;rl3=9;ll1=6;ll2=1;ll3=0
2L	pqsfinder	G_quartet	524554	524581	71	+	.	nt=5;nb=1;nm=2;rl1=5;rl2=5;rl3=6;ll1=2;ll2=3;ll3=2
2L	pqsfinder	G_quartet	524954	524985	50	+	.	nt=3;nb=0;nm=0;rl1=3;rl2=3;rl3=3;ll1=1;ll2=13;ll3=6
2L	pqsfinder	G_quartet	525935	525962	117	+	.	nt=6;nb=1;nm=2;rl1=7;rl2=6;rl3=6;ll1=0;ll2=1;ll3=2
2L	pqsfinder	G_quartet	526050	526073	50	-	.	nt=3;nb=1;nm=0;rl1=3;rl2=11;rl3=3;ll1=0;ll2=2;ll3=2
2L	pqsfinder	G_quartet	526671	526702	48	-	.	nt=4;nb=3;nm=0;rl1=8;rl2=9;rl3=6;ll1=0;ll2=1;ll3=4
2L	pqsfinder	G_quartet	527733	527764	48	-	.	nt=4;nb=3;nm=0;rl1=4;rl2=10;rl3=6;ll1=0;ll2=3;ll3=2
2L	pqsfinder	G_quartet	529592	529618	60	-	.	nt=4;nb=1;nm=1;rl1=4;rl2=9;rl3=4;ll1=5;ll2=0;ll3=1
2L	pqsfinder	G_quartet	530715	530741	56	-	.	nt=4;nb=1;nm=1;rl1=4;rl2=4;rl3=4;ll1=6;ll2=1;ll3=2
2L	pqsfinder	G_quartet	531025	531045	65	-	.	nt=4;nb=1;nm=1;rl1=4;rl2=4;rl3=4;ll1=1;ll2=0;ll3=2
2L	pqsfinder	G_quartet	531981	532016	90	-	.	nt=4;nb=0;nm=0;rl1=4;rl2=4;rl3=4;ll1=10;ll2=8;ll3=2
2L	pqsfinder	G_quartet	532922	532951	52	-	.	nt=3;nb=0;nm=0;rl1=3;rl2=3;rl3=3;ll1=9;ll2=5;ll3=4
2L	pqsfinder	G_quartet	533794	533821	49	-	.	nt=4;nb=3;nm=0;rl1=4;rl2=9;rl3=5;ll1=2;ll2=1;ll3=2
2L	pqsfinder	G_quartet	533977	534009	48	+	.	nt=4;nb=1;nm=1;rl1=6;rl2=4;rl3=4;ll1=1;ll2=6;ll3=8
2L	pqsfinder	G_quartet	535597	535624	47	-	.	nt=4;nb=3;nm=0;rl1=4;rl2=6;rl3=6;ll1=2;ll2=1;ll3=4
2L	pqsfinder	G_quartet	536295	536327	49	-	.	nt=3;nb=0;nm=0;rl1=3;rl2=3;rl3=3;ll1=6;ll2=7;ll3=8
2L	pqsfinder	G_quartet	536378	536414	58	-	.	nt=4;nb=2;nm=0;rl1=4;rl2=8;rl3=9;ll1=3;ll2=4;ll3=5
2L	pqsfinder	G_quartet	537364	537390	56	-	.	nt=3;nb=0;nm=0;rl1=3;rl2=3;rl3=3;ll1=1;ll2=1;ll3=13
2L	pqsfinder	G_quartet	538328	538350	51	-	.	nt=3;nb=1;nm=0;rl1=3;rl2=3;rl3=10;ll1=1;ll2=1;ll3=2
2L	pqsfinder	G_quartet	539816	539858	50	-	.	nt=4;nb=2;nm=0;rl1=7;rl2=4;rl3=4;ll1=1;ll2=14;ll3=3
2L	pqsfinder	G_quartet	545362	545384	62	-	.	nt=4;nb=1;nm=1;rl1=4;rl2=6;rl3=4;ll1=1;ll2=1;ll3=3
2L	pqsfinder	G_quartet	547271	547305	89	+	.	nt=5;nb=3;nm=0;rl1=5;rl2=11;rl3=7;ll1=3;ll2=1;ll3=1
2L	pqsfinder	G_quartet	550549	550575	132	-	.	nt=5;nb=1;nm=0;rl1=5;rl2=5;rl3=5;ll1=0;ll2=2;ll3=1
2L	pqsfinder	G_quartet	551501	551529	54	+	.	nt=3;nb=0;nm=0;rl1=3;rl2=3;rl3=3;ll1=6;ll2=10;ll3=1
2L	pqsfinder	G_quartet	552809	552850	85	+	.	nt=5;nb=1;nm=1;rl1=5;rl2=5;rl3=10;ll1=5;ll2=6;ll3=6
2L	pqsfinder	G_quartet	560846	560882	70	+	.	nt=4;nb=1;nm=0;rl1=4;rl2=5;rl3=4;ll1=1;ll2=5;ll3=14
2L	pqsfinder	G_quartet	563608	563626	67	+	.	nt=3;nb=0;nm=0;rl1=3;rl2=3;rl3=3;ll1=2;ll2=3;ll3=2
2L	pqsfinder	G_quartet	565366	565401	61	+	.	nt=5;nb=1;nm=2;rl1=5;rl2=5;rl3=7;ll1=2;ll2=3;ll3=9
2L	pqsfinder	G_quartet	568735	568775	56	+	.	nt=4;nb=0;nm=1;rl1=4;rl2=4;rl3=4;ll1=2;ll2=8;ll3=15
2L	pqsfinder	G_quartet	579710	579744	130	-	.	nt=6;nb=3;nm=0;rl1=6;rl2=8;rl3=8;ll1=0;ll2=1;ll3=4
2L	pqsfinder	G_quartet	580314	580344	70	-	.	nt=4;nb=2;nm=0;rl1=9;rl2=4;rl3=10;ll1=1;ll2=2;ll3=1
2L	pqsfinder	G_quartet	581210	581236	51	+	.	nt=4;nb=3;nm=0;rl1=8;rl2=5;rl3=4;ll1=2;ll2=0;ll3=1
2L	pqsfinder	G_quartet	581651	581681	51	-	.	nt=3;nb=0;nm=0;rl1=3;rl2=3;rl3=3;ll1=4;ll2=9;ll3=6
2L	pqsfinder	G_quartet	581844	581857	75	-	.	nt=3;nb=0;nm=0;rl1=3;rl2=3;rl3=3;ll1=1;ll2=0;ll3=1
2L	pqsfinder	G_quartet	582229	582257	61	+	.	nt=4;nb=2;nm=0;rl1=4;rl2=5;rl3=5;ll1=8;ll2=3;ll3=0
2L	pqsfinder	G_quartet	584619	584658	53	+	.	nt=4;nb=2;nm=0;rl1=5;rl2=4;rl3=10;ll1=3;ll2=9;ll3=5
2L	pqsfinder	G_quartet	585209	585246	70	-	.	nt=4;nb=1;nm=0;rl1=4;rl2=4;rl3=7;ll1=8;ll2=7;ll3=4
2L	pqsfinder	G_quartet	585415	585463	69	-	.	nt=5;nb=3;nm=0;rl1=10;rl2=5;rl3=7;ll1=10;ll2=4;ll3=5
2L	pqsfinder	G_quartet	585610	585651	50	+	.	nt=4;nb=2;nm=0;rl1=4;rl2=4;rl3=10;ll1=6;ll2=12;ll3=1
2L	pqsfinder	G_quartet	587110	587139	50	+	.	nt=4;nb=3;nm=0;rl1=4;rl2=5;rl3=7;ll1=1;ll2=3;ll3=0
2L	pqsfinder	G_quartet	587267	587287	64	-	.	nt=3;nb=0;nm=0;rl1=3;rl2=3;rl3=3;ll1=4;ll2=4;ll3=1
2L	pqsfinder	G_quartet	587303	587329	56	+	.	nt=3;nb=0;nm=0;rl1=3;rl2=3;rl3=3;ll1=5;ll2=7;ll3=3
2L	pqsfinder	G_quartet	587660	587693	88	+	.	nt=5;nb=3;nm=0;rl1=10;rl2=8;rl3=6;ll1=4;ll2=1;ll3=0
2L	pqsfinder	G_quartet	591440	591463	60	-	.	nt=3;nb=0;nm=0;rl1=3;rl2=3;rl3=3;ll1=4;ll2=4;ll3=4
2L	pqsfinder	G_quartet	592480	592511	60	+	.	nt=4;nb=2;nm=0;rl1=6;rl2=4;rl3=4;ll1=1;ll2=8;ll3=2
2L	pqsfinder	G_quartet	594233	594255	89	+	.	nt=4;nb=1;nm=0;rl1=4;rl2=5;rl3=4;ll1=4;ll2=1;ll3=1
2L	pqsfinder	G_quartet	594901	594924	49	-	.	nt=3;nb=1;nm=0;rl1=3;rl2=10;rl3=3;ll1=3;ll2=1;ll3=1
2L	pqsfinder	G_quartet	595061	595087	58	-	.	nt=4;nb=1;nm=1;rl1=4;rl2=4;rl3=4;ll1=3;ll2=3;ll3=1
2L	pqsfinder	G_quartet	595784	595822	50	-	.	nt=4;nb=2;nm=0;rl1=4;rl2=5;rl3=7;ll1=5;ll2=6;ll3=8
2L	pqsfinder	G_quartet	596197	596214	50	+	.	nt=3;nb=1;nm=0;rl1=4;rl2=3;rl3=3;ll1=0;ll2=4;ll3=1
2L	pqsfinder	G_quartet	598182	598204	61	+	.	nt=3;nb=0;nm=0;rl1=3;rl2=3;rl3=3;ll1=4;ll2=1;ll3=6
2L	pqsfinder	G_quartet	601484	601509	57	+	.	nt=3;nb=0;nm=0;rl1=3;rl2=3;rl3=3;ll1=8;ll2=5;ll3=1
2L	pqsfinder	G_quartet	602222	602253	50	+	.	nt=3;nb=0;nm=0;rl1=3;rl2=3;rl3=3;ll1=10;ll2=2;ll3=8
2L	pqsfinder	G_quartet	603833	603869	52	+	.	nt=4;nb=2;nm=0;rl1=4;rl2=5;rl3=4;ll1=12;ll2=1;ll3=5
2L	pqsfinder	G_quartet	604025	604061	62	-	.	nt=4;nb=2;nm=0;rl1=4;rl2=11;rl3=9;ll1=2;ll2=3;ll3=4
2L	pqsfinder	G_quartet	605544	605582	82	+	.	nt=5;nb=3;nm=0;rl1=5;rl2=10;rl3=9;ll1=8;ll2=0;ll3=1
2L	pqsfinder	G_quartet	606119	606141	61	+	.	nt=3;nb=0;nm=0;rl1=3;rl2=3;rl3=3;ll1=3;ll2=3;ll3=5
2L	pqsfinder	G_quartet	607417	607434	52	+	.	nt=3;nb=1;nm=0;rl1=3;rl2=3;rl3=3;ll1=3;ll2=0;ll3=1
2L	pqsfinder	G_quartet	608796	608816	64	-	.	nt=3;nb=0;nm=0;rl1=3;rl2=3;rl3=3;ll1=3;ll2=3;ll3=3
2L	pqsfinder	G_quartet	612522	612561	60	-	.	nt=5;nb=1;nm=2;rl1=11;rl2=5;rl3=5;ll1=5;ll2=6;ll3=3
2L	pqsfinder	G_quartet	614346	614385	68	-	.	nt=5;nb=2;nm=1;rl1=10;rl2=5;rl3=5;ll1=1;ll2=5;ll3=8
2L	pqsfinder	G_quartet	618585	618610	47	-	.	nt=3;nb=1;nm=0;rl1=11;rl2=3;rl3=3;ll1=0;ll2=3;ll3=3
2L	pqsfinder	G_quartet	618723	618752	63	-	.	nt=4;nb=2;nm=0;rl1=4;rl2=4;rl3=8;ll1=7;ll2=1;ll3=1
2L	pqsfinder	G_quartet	621777	621806	86	-	.	nt=5;nb=2;nm=1;rl1=5;rl2=11;rl3=7;ll1=0;ll2=1;ll3=1
2L	pqsfinder	G_quartet	622331	622367	58	+	.	nt=4;nb=2;nm=0;rl1=11;rl2=5;rl3=4;ll1=2;ll2=5;ll3=6
2L	pqsfinder	G_quartet	623381	623426	78	+	.	nt=4;nb=0;nm=0;rl1=4;rl2=4;rl3=4;ll1=5;ll2=7;ll3=18
2L	pqsfinder	G_quartet	623980	624011	50	+	.	nt=4;nb=1;nm=1;rl1=4;rl2=4;rl3=4;ll1=11;ll2=2;ll3=0
2L	pqsfinder	G_quartet	632870	632919	61	+	.	nt=4;nb=1;nm=0;rl1=4;rl2=4;rl3=11;ll1=9;ll2=2;ll3=16
2L	pqsfinder	G_quartet	633657	633699	69	-	.	nt=4;nb=1;nm=0;rl1=4;rl2=4;rl3=4;ll1=2;ll2=4;ll3=14
2L	pqsfinder	G_quartet	636180	636228	47	+	.	nt=5;nb=1;nm=2;rl1=5;rl2=5;rl3=5;ll1=1;ll2=3;ll3=21
2L	pqsfinder	G_quartet	636483	636516	60	-	.	nt=4;nb=2;nm=0;rl1=5;rl2=4;rl3=10;ll1=1;ll2=3;ll3=7
2L	pqsfinder	G_quartet	637529	637555	56	+	.	nt=3;nb=0;nm=0;rl1=3;rl2=3;rl3=3;ll1=9;ll2=3;ll3=3
2L	pqsfinder	G_quartet	641166	641209	65	+	.	nt=5;nb=2;nm=1;rl1=5;rl2=11;rl3=5;ll1=4;ll2=1;ll3=12
2L	pqsfinder	G_quartet	641258	641297	60	+	.	nt=5;nb=1;nm=2;rl1=5;rl2=5;rl3=11;ll1=0;ll2=13;ll3=1
2L	pqsfinder	G_quartet	646444	646478	47	-	.	nt=4;nb=1;nm=1;rl1=8;rl2=4;rl3=4;ll1=1;ll2=14;ll3=0
2L	pqsfinder	G_quartet	646609	646636	55	+	.	nt=3;nb=0;nm=0;rl1=3;rl2=3;rl3=3;ll1=2;ll2=11;ll3=3
2L	pqsfinder	G_quartet	647325	647350	57	-	.	nt=3;nb=0;nm=0;rl1=3;rl2=3;rl3=3;ll1=0;ll2=12;ll3=2
2L	pqsfinder	G_quartet	648788	648834	47	-	.	nt=4;nb=2;nm=0;rl1=11;rl2=4;rl3=4;ll1=3;ll2=14;ll3=4
2L	pqsfinder	G_quartet	649281	649301	47	-	.	nt=3;nb=1;nm=0;rl1=5;rl2=3;rl3=3;ll1=3;ll2=4;ll3=0
2L	pqsfinder	G_quartet	650712	650727	72	+	.	nt=3;nb=0;nm=0;rl1=3;rl2=3;rl3=3;ll1=2;ll2=2;ll3=0
2L	pqsfinder	G_quartet	651765	651801	61	+	.	nt=4;nb=2;nm=0;rl1=4;rl2=4;rl3=10;ll1=5;ll2=5;ll3=0
2L	pqsfinder	G_quartet	652438	652456	50	+	.	nt=3;nb=1;nm=0;rl1=3;rl2=5;rl3=3;ll1=1;ll2=1;ll3=3
2L	pqsfinder	G_quartet	657889	657922	47	+	.	nt=4;nb=3;nm=0;rl1=9;rl2=8;rl3=4;ll1=0;ll2=3;ll3=2
2L	pqsfinder	G_quartet	659201	659234	75	+	.	nt=4;nb=1;nm=0;rl1=4;rl2=4;rl3=7;ll1=10;ll2=0;ll3=5
2L	pqsfinder	G_quartet	660764	660806	50	+	.	nt=4;nb=2;nm=0;rl1=4;rl2=11;rl3=4;ll1=2;ll2=16;ll3=1
2L	pqsfinder	G_quartet	661451	661481	64	-	.	nt=4;nb=2;nm=0;rl1=8;rl2=4;rl3=7;ll1=5;ll2=3;ll3=0
2L	pqsfinder	G_quartet	661598	661626	68	+	.	nt=4;nb=2;nm=0;rl1=6;rl2=4;rl3=9;ll1=3;ll2=1;ll3=2
2L	pqsfinder	G_quartet	661873	661898	86	-	.	nt=4;nb=1;nm=0;rl1=4;rl2=6;rl3=4;ll1=4;ll2=2;ll3=2
2L	pqsfinder	G_quartet	662516	662534	49	-	.	nt=3;nb=1;nm=0;rl1=3;rl2=3;rl3=4;ll1=5;ll2=1;ll3=0
2L	pqsfinder	G_quartet	664994	665028	99	+	.	nt=5;nb=2;nm=0;rl1=5;rl2=6;rl3=5;ll1=1;ll2=6;ll3=6
2L	pqsfinder	G_quartet	667259	667286	64	+	.	nt=4;nb=2;nm=0;rl1=4;rl2=5;rl3=4;ll1=0;ll2=2;ll3=7
2L	pqsfinder	G_quartet	668397	668417	47	+	.	nt=3;nb=1;nm=0;rl1=3;rl2=3;rl3=5;ll1=6;ll2=1;ll3=0
2L	pqsfinder	G_quartet	669686	669734	48	+	.	nt=4;nb=2;nm=0;rl1=4;rl2=11;rl3=10;ll1=1;ll2=4;ll3=15
2L	pqsfinder	G_quartet	670253	670289	55	+	.	nt=4;nb=2;nm=0;rl1=5;rl2=9;rl3=4;ll1=3;ll2=8;ll3=4
2L	pqsfinder	G_quartet	671266	671291	93	-	.	nt=5;nb=0;nm=2;rl1=5;rl2=5;rl3=5;ll1=3;ll2=2;ll3=1
2L	pqsfinder	G_quartet	671447	671488	49	-	.	nt=4;nb=2;nm=0;rl1=5;rl2=4;rl3=4;ll1=12;ll2=4;ll3=4
2L	pqsfinder	G_quartet	674611	674634	60	-	.	nt=3;nb=0;nm=0;rl1=3;rl2=3;rl3=3;ll1=9;ll2=1;ll3=2
2L	pqsfinder	G_quartet	681007	681023	70	-	.	nt=3;nb=0;nm=0;rl1=3;rl2=3;rl3=3;ll1=0;ll2=4;ll3=1
2L	pqsfinder	G_quartet	681157	681188	67	+	.	nt=4;nb=0;nm=1;rl1=4;rl2=4;rl3=4;ll1=5;ll2=9;ll3=2
2L	pqsfinder	G_quartet	682010	682031	52	+	.	nt=3;nb=1;nm=0;rl1=3;rl2=3;rl3=3;ll1=2;ll2=1;ll3=0
2L	pqsfinder	G_quartet	683063	683082	47	-	.	nt=3;nb=1;nm=0;rl1=3;rl2=3;rl3=3;ll1=0;ll2=6;ll3=1
2L	pqsfinder	G_quartet	684390	684422	49	-	.	nt=3;nb=0;nm=0;rl1=3;rl2=3;rl3=3;ll1=7;ll2=0;ll3=14
2L	pqsfinder	G_quartet	686588	686630	54	-	.	nt=4;nb=0;nm=1;rl1=4;rl2=4;rl3=4;ll1=11;ll2=3;ll3=13
2L	pqsfinder	G_quartet	686868	686895	73	-	.	nt=5;nb=1;nm=2;rl1=8;rl2=5;rl3=5;ll1=3;ll2=1;ll3=1
2L	pqsfinder	G_quartet	696296	696324	68	-	.	nt=4;nb=2;nm=0;rl1=4;rl2=4;rl3=5;ll1=4;ll2=1;ll3=1
2L	pqsfinder	G_quartet	697024	697061	73	+	.	nt=5;nb=2;nm=1;rl1=8;rl2=5;rl3=5;ll1=2;ll2=3;ll3=5
2L	pqsfinder	G_quartet	697325	697350	57	+	.	nt=3;nb=0;nm=0;rl1=3;rl2=3;rl3=3;ll1=1;ll2=1;ll3=12
2L	pqsfinder	G_quartet	697963	697980	50	+	.	nt=3;nb=1;nm=0;rl1=3;rl2=3;rl3=3;ll1=1;ll2=3;ll3=1
2L	pqsfinder	G_quartet	698197	698229	49	-	.	nt=3;nb=0;nm=0;rl1=3;rl2=3;rl3=3;ll1=4;ll2=2;ll3=15
2L	pqsfinder	G_quartet	699534	699559	57	+	.	nt=3;nb=0;nm=0;rl1=3;rl2=3;rl3=3;ll1=8;ll2=2;ll3=4
2L	pqsfinder	G_quartet	699896	699924	54	+	.	nt=3;nb=0;nm=0;rl1=3;rl2=3;rl3=3;ll1=3;ll2=3;ll3=11
2L	pqsfinder	G_quartet	702212	702259	74	+	.	nt=5;nb=1;nm=1;rl1=5;rl2=6;rl3=5;ll1=1;ll2=10;ll3=16
2L	pqsfinder	G_quartet	702421	702449	51	-	.	nt=4;nb=3;nm=0;rl1=4;rl2=8;rl3=8;ll1=0;ll2=2;ll3=1
2L	pqsfinder	G_quartet	702783	702806	106	+	.	nt=4;nb=0;nm=0;rl1=4;rl2=4;rl3=4;ll1=3;ll2=3;ll3=2
2L	pqsfinder	G_quartet	705560	705579	49	-	.	nt=3;nb=1;nm=0;rl1=3;rl2=3;rl3=6;ll1=1;ll2=0;ll3=4
2L	pqsfinder	G_quartet	708410	708430	64	+	.	nt=3;nb=0;nm=0;rl1=3;rl2=3;rl3=3;ll1=3;ll2=3;ll3=3
2L	pqsfinder	G_quartet	712730	712762	47	+	.	nt=4;nb=1;nm=1;rl1=4;rl2=4;rl3=5;ll1=4;ll2=7;ll3=5
2L	pqsfinder	G_quartet	715672	715714	50	+	.	nt=4;nb=2;nm=0;rl1=10;rl2=4;rl3=4;ll1=4;ll2=6;ll3=8
2L	pqsfinder	G_quartet	715731	715750	66	-	.	nt=3;nb=0;nm=0;rl1=3;rl2=3;rl3=3;ll1=0;ll2=3;ll3=5
2L	pqsfinder	G_quartet	717476	717499	60	+	.	nt=3;nb=0;nm=0;rl1=3;rl2=3;rl3=3;ll1=3;ll2=7;ll3=2
2L	pqsfinder	G_quartet	718327	718348	81	-	.	nt=4;nb=0;nm=1;rl1=4;rl2=4;rl3=4;ll1=5;ll2=0;ll3=1
2L	pqsfinder	G_quartet	723284	723321	73	+	.	nt=5;nb=2;nm=1;rl1=5;rl2=10;rl3=8;ll1=2;ll2=0;ll3=8
2L	pqsfinder	G_quartet	723569	723591	51	-	.	nt=3;nb=1;nm=0;rl1=10;rl2=3;rl3=3;ll1=0;ll2=2;ll3=2
2L	pqsfinder	G_quartet	724478	724502	59	+	.	nt=3;nb=0;nm=0;rl1=3;rl2=3;rl3=3;ll1=1;ll2=1;ll3=11
2L	pqsfinder	G_quartet	725561	725587	52	-	.	nt=4;nb=3;nm=0;rl1=4;rl2=9;rl3=5;ll1=0;ll2=2;ll3=1
2L	pqsfinder	G_quartet	726510	726533	60	-	.	nt=3;nb=0;nm=0;rl1=3;rl2=3;rl3=3;ll1=4;ll2=4;ll3=4
2L	pqsfinder	G_quartet	730247	730276	52	+	.	nt=3;nb=0;nm=0;rl1=3;rl2=3;rl3=3;ll1=6;ll2=6;ll3=6
2L	pqsfinder	G_quartet	730930	730947	50	+	.	nt=3;nb=1;nm=0;rl1=3;rl2=3;rl3=4;ll1=0;ll2=3;ll3=2
2L	pqsfinder	G_quartet	732386	732433	48	+	.	nt=4;nb=2;nm=0;rl1=4;rl2=9;rl3=11;ll1=8;ll2=2;ll3=10
2L	pqsfinder	G_quartet	733679	733704	56	+	.	nt=4;nb=1;nm=1;rl1=4;rl2=4;rl3=4;ll1=4;ll2=4;ll3=1
2L	pqsfinder	G_quartet	735624	735641	69	+	.	nt=3;nb=0;nm=0;rl1=3;rl2=3;rl3=3;ll1=2;ll2=4;ll3=0
2L	pqsfinder	G_quartet	735825	735869	93	+	.	nt=5;nb=2;nm=0;rl1=5;rl2=10;rl3=5;ll1=5;ll2=9;ll3=2
2L	pqsfinder	G_quartet	738822	738845	48	+	.	nt=3;nb=1;nm=0;rl1=3;rl2=3;rl3=9;ll1=2;ll2=4;ll3=0
2L	pqsfinder	G_quartet	742641	742679	54	-	.	nt=4;nb=2;nm=0;rl1=4;rl2=9;rl3=7;ll1=4;ll2=7;ll3=4
2L	pqsfinder	G_quartet	744655	744673	95	-	.	nt=4;nb=1;nm=0;rl1=5;rl2=4;rl3=4;ll1=1;ll2=1;ll3=0
2L	pqsfinder	G_quartet	751990	752014	60	+	.	nt=4;nb=1;nm=1;rl1=4;rl2=4;rl3=7;ll1=4;ll2=1;ll3=1
2L	pqsfinder	G_quartet	753456	753489	72	-	.	nt=5;nb=2;nm=1;rl1=6;rl2=6;rl3=5;ll1=3;ll2=1;ll3=8
2L	pqsfinder	G_quartet	756802	756826	48	+	.	nt=3;nb=1;nm=0;rl1=3;rl2=3;rl3=11;ll1=3;ll2=1;ll3=1
2L	pqsfinder	G_quartet	760398	760420	51	-	.	nt=3;nb=1;nm=0;rl1=3;rl2=11;rl3=3;ll1=1;ll2=1;ll3=1
2L	pqsfinder	G_quartet	762811	762855	51	-	.	nt=4;nb=0;nm=1;rl1=4;rl2=4;rl3=4;ll1=11;ll2=9;ll3=9
2L	pqsfinder	G_quartet	765612	765643	50	+	.	nt=3;nb=0;nm=0;rl1=3;rl2=3;rl3=3;ll1=9;ll2=3;ll3=8
2L	pqsfinder	G_quartet	767346	767373	83	-	.	nt=4;nb=1;nm=0;rl1=4;rl2=6;rl3=4;ll1=3;ll2=5;ll3=2
2L	pqsfinder	G_quartet	767775	767819	62	+	.	nt=5;nb=2;nm=1;rl1=9;rl2=8;rl3=5;ll1=6;ll2=5;ll3=7
2L	pqsfinder	G_quartet	768148	768169	51	+	.	nt=3;nb=1;nm=0;rl1=3;rl2=3;rl3=3;ll1=1;ll2=3;ll3=0
2L	pqsfinder	G_quartet	768354	768386	47	+	.	nt=4;nb=3;nm=0;rl1=6;rl2=9;rl3=8;ll1=1;ll2=2;ll3=3
2L	pqsfinder	G_quartet	769298	769327	52	-	.	nt=3;nb=0;nm=0;rl1=3;rl2=3;rl3=3;ll1=6;ll2=6;ll3=6
2L	pqsfinder	G_quartet	772652	772671	66	-	.	nt=3;nb=0;nm=0;rl1=3;rl2=3;rl3=3;ll1=3;ll2=3;ll3=2
2L	pqsfinder	G_quartet	772679	772703	91	-	.	nt=4;nb=1;nm=0;rl1=4;rl2=4;rl3=9;ll1=2;ll2=1;ll3=1
2L	pqsfinder	G_quartet	774233	774279	59	-	.	nt=4;nb=1;nm=0;rl1=4;rl2=6;rl3=4;ll1=3;ll2=25;ll3=1
2L	pqsfinder	G_quartet	774445	774492	88	+	.	nt=5;nb=2;nm=0;rl1=5;rl2=5;rl3=7;ll1=10;ll2=7;ll3=4
2L	pqsfinder	G_quartet	777112	777132	52	-	.	nt=3;nb=1;nm=0;rl1=3;rl2=9;rl3=3;ll1=1;ll2=1;ll3=1
2L	pqsfinder	G_quartet	777927	777953	56	+	.	nt=3;nb=0;nm=0;rl1=3;rl2=3;rl3=3;ll1=9;ll2=3;ll3=3
2L	pqsfinder	G_quartet	778058	778102	65	+	.	nt=5;nb=2;nm=1;rl1=5;rl2=9;rl3=10;ll1=8;ll2=3;ll3=5
2L	pqsfinder	G_quartet	779414	779445	65	+	.	nt=5;nb=1;nm=2;rl1=5;rl2=5;rl3=5;ll1=4;ll2=4;ll3=3
2L	pqsfinder	G_quartet	787943	787986	73	-	.	nt=5;nb=3;nm=0;rl1=8;rl2=8;rl3=5;ll1=1;ll2=1;ll3=13
2L	pqsfinder	G_quartet	788628	788651	64	+	.	nt=4;nb=1;nm=1;rl1=4;rl2=4;rl3=9;ll1=0;ll2=1;ll3=2
2L	pqsfinder	G_quartet	789207	789228	62	-	.	nt=4;nb=1;nm=1;rl1=5;rl2=4;rl3=4;ll1=1;ll2=1;ll3=3
2L	pqsfinder	G_quartet	789995	790040	62	+	.	nt=4;nb=1;nm=0;rl1=8;rl2=4;rl3=4;ll1=2;ll2=22;ll3=2
2L	pqsfinder	G_quartet	790160	790199	85	+	.	nt=4;nb=0;nm=0;rl1=4;rl2=4;rl3=4;ll1=3;ll2=15;ll3=6
2L	pqsfinder	G_quartet	790452	790483	48	-	.	nt=4;nb=3;nm=0;rl1=7;rl2=5;rl3=11;ll1=1;ll2=1;ll3=3
2L	pqsfinder	G_quartet	791275	791315	51	+	.	nt=4;nb=2;nm=0;rl1=4;rl2=6;rl3=9;ll1=3;ll2=1;ll3=14
2L	pqsfinder	G_quartet	792996	793024	54	+	.	nt=3;nb=0;nm=0;rl1=3;rl2=3;rl3=3;ll1=11;ll2=4;ll3=2
2L	pqsfinder	G_quartet	793537	793568	50	-	.	nt=3;nb=0;nm=0;rl1=3;rl2=3;rl3=3;ll1=5;ll2=11;ll3=4
2L	pqsfinder	G_quartet	793767	793797	77	-	.	nt=4;nb=1;nm=0;rl1=4;rl2=5;rl3=4;ll1=3;ll2=6;ll3=5
2L	pqsfinder	G_quartet	793831	793855	48	-	.	nt=3;nb=1;nm=0;rl1=3;rl2=3;rl3=10;ll1=3;ll2=2;ll3=1
2L	pqsfinder	G_quartet	798132	798172	78	+	.	nt=5;nb=3;nm=0;rl1=10;rl2=7;rl3=5;ll1=1;ll2=1;ll3=11
2L	pqsfinder	G_quartet	800193	800217	76	+	.	nt=4;nb=0;nm=1;rl1=4;rl2=4;rl3=4;ll1=5;ll2=3;ll3=1
2L	pqsfinder	G_quartet	801278	801305	60	-	.	nt=4;nb=1;nm=1;rl1=4;rl2=4;rl3=4;ll1=4;ll2=2;ll3=0
2L	pqsfinder	G_quartet	804446	804484	82	+	.	nt=5;nb=3;nm=0;rl1=6;rl2=9;rl3=10;ll1=1;ll2=3;ll3=5
2L	pqsfinder	G_quartet	805469	805498	52	-	.	nt=3;nb=0;nm=0;rl1=3;rl2=3;rl3=3;ll1=8;ll2=6;ll3=4
2L	pqsfinder	G_quartet	805592	805614	61	-	.	nt=3;nb=0;nm=0;rl1=3;rl2=3;rl3=3;ll1=3;ll2=3;ll3=5
2L	pqsfinder	G_quartet	805689	805725	59	-	.	nt=4;nb=2;nm=0;rl1=4;rl2=11;rl3=4;ll1=5;ll2=2;ll3=5
2L	pqsfinder	G_quartet	807768	807809	99	-	.	nt=6;nb=1;nm=2;rl1=9;rl2=6;rl3=6;ll1=14;ll2=0;ll3=1
2L	pqsfinder	G_quartet	808403	808428	112	-	.	nt=5;nb=2;nm=0;rl1=5;rl2=6;rl3=5;ll1=2;ll2=1;ll3=1
2L	pqsfinder	G_quartet	819362	819381	51	+	.	nt=3;nb=1;nm=0;rl1=3;rl2=7;rl3=3;ll1=0;ll2=2;ll3=2
2L	pqsfinder	G_quartet	821924	821953	83	-	.	nt=4;nb=1;nm=0;rl1=4;rl2=4;rl3=9;ll1=5;ll2=2;ll3=2
2L	pqsfinder	G_quartet	822231	822260	52	-	.	nt=3;nb=0;nm=0;rl1=3;rl2=3;rl3=3;ll1=4;ll2=4;ll3=10
2L	pqsfinder	G_quartet	824535	824575	54	-	.	nt=4;nb=2;nm=0;rl1=10;rl2=4;rl3=8;ll1=2;ll2=5;ll3=8
2L	pqsfinder	G_quartet	826669	826702	48	-	.	nt=3;nb=0;nm=0;rl1=3;rl2=3;rl3=3;ll1=1;ll2=17;ll3=4
2L	pqsfinder	G_quartet	827119	827152	61	-	.	nt=4;nb=2;nm=0;rl1=8;rl2=4;rl3=8;ll1=4;ll2=3;ll3=3
2L	pqsfinder	G_quartet	827271	827308	51	-	.	nt=4;nb=2;nm=0;rl1=4;rl2=5;rl3=4;ll1=10;ll2=7;ll3=2
2L	pqsfinder	G_quartet	828903	828950	72	-	.	nt=5;nb=3;nm=0;rl1=9;rl2=9;rl3=5;ll1=8;ll2=4;ll3=4
2L	pqsfinder	G_quartet	829260	829300	65	-	.	nt=5;nb=2;nm=1;rl1=6;rl2=5;rl3=5;ll1=7;ll2=5;ll3=5
2L	pqsfinder	G_quartet	829702	829724	61	-	.	nt=3;nb=0;nm=0;rl1=3;rl2=3;rl3=3;ll1=5;ll2=3;ll3=3
2L	pqsfinder	G_quartet	833708	833749	67	+	.	nt=5;nb=2;nm=1;rl1=11;rl2=6;rl3=5;ll1=2;ll2=1;ll3=12
2L	pqsfinder	G_quartet	835862	835890	66	+	.	nt=4;nb=2;nm=0;rl1=6;rl2=8;rl3=4;ll1=2;ll2=2;ll3=3
2L	pqsfinder	G_quartet	839383	839413	62	+	.	nt=4;nb=2;nm=0;rl1=8;rl2=5;rl3=4;ll1=1;ll2=7;ll3=2
2L	pqsfinder	G_quartet	840244	840273	52	+	.	nt=3;nb=0;nm=0;rl1=3;rl2=3;rl3=3;ll1=4;ll2=4;ll3=10
2L	pqsfinder	G_quartet	844585	844617	105	-	.	nt=5;nb=2;nm=0;rl1=5;rl2=6;rl3=9;ll1=0;ll2=7;ll3=1
2L	pqsfinder	G_quartet	844877	844923	61	+	.	nt=4;nb=1;nm=0;rl1=8;rl2=4;rl3=4;ll1=0;ll2=10;ll3=17
2L	pqsfinder	G_quartet	845673	845698	52	+	.	nt=4;nb=3;nm=0;rl1=4;rl2=5;rl3=9;ll1=1;ll2=1;ll3=1
2L	pqsfinder	G_quartet	845884	845904	94	+	.	nt=4;nb=1;nm=0;rl1=4;rl2=4;rl3=7;ll1=1;ll2=0;ll3=1
2L	pqsfinder	G_quartet	846021	846041	47	-	.	nt=4;nb=2;nm=1;rl1=6;rl2=4;rl3=4;ll1=1;ll2=0;ll3=1
2L	pqsfinder	G_quartet	846077	846111	75	-	.	nt=4;nb=1;nm=0;rl1=4;rl2=4;rl3=4;ll1=3;ll2=8;ll3=4
2L	pqsfinder	G_quartet	846648	846669	109	-	.	nt=4;nb=0;nm=0;rl1=4;rl2=4;rl3=4;ll1=3;ll2=2;ll3=1
2L	pqsfinder	G_quartet	846873	846903	83	+	.	nt=4;nb=1;nm=0;rl1=4;rl2=4;rl3=10;ll1=4;ll2=4;ll3=1
2L	pqsfinder	G_quartet	848317	848350	76	-	.	nt=4;nb=1;nm=0;rl1=4;rl2=4;rl3=8;ll1=8;ll2=2;ll3=4
2L	pqsfinder	G_quartet	849253	849273	51	+	.	nt=3;nb=1;nm=0;rl1=3;rl2=3;rl3=3;ll1=0;ll2=1;ll3=3
2L	pqsfinder	G_quartet	850298	850322	85	+	.	nt=5;nb=2;nm=1;rl1=5;rl2=5;rl3=6;ll1=1;ll2=1;ll3=1
2L	pqsfinder	G_quartet	850351	850388	63	+	.	nt=5;nb=1;nm=2;rl1=5;rl2=5;rl3=5;ll1=4;ll2=7;ll3=1
2L	pqsfinder	G_quartet	856023	856042	47	+	.	nt=4;nb=2;nm=1;rl1=5;rl2=4;rl3=4;ll1=1;ll2=0;ll3=1
2L	pqsfinder	G_quartet	857238	857257	47	-	.	nt=3;nb=1;nm=0;rl1=3;rl2=3;rl3=3;ll1=3;ll2=3;ll3=1
2L	pqsfinder	G_quartet	857760	857791	48	+	.	nt=4;nb=3;nm=0;rl1=11;rl2=7;rl3=4;ll1=2;ll2=3;ll3=0
2L	pqsfinder	G_quartet	858007	858048	54	+	.	nt=4;nb=2;nm=0;rl1=4;rl2=4;rl3=9;ll1=2;ll2=2;ll3=11
2L	pqsfinder	G_quartet	858396	858422	56	+	.	nt=3;nb=0;nm=0;rl1=3;rl2=3;rl3=3;ll1=7;ll2=6;ll3=2
2L	pqsfinder	G_quartet	858784	858812	54	+	.	nt=3;nb=0;nm=0;rl1=3;rl2=3;rl3=3;ll1=2;ll2=1;ll3=14
2L	pqsfinder	G_quartet	859984	860017	64	+	.	nt=5;nb=1;nm=2;rl1=7;rl2=5;rl3=5;ll1=6;ll2=3;ll3=3
2L	pqsfinder	G_quartet	860071	860097	70	+	.	nt=4;nb=2;nm=0;rl1=4;rl2=8;rl3=7;ll1=1;ll2=0;ll3=3
2L	pqsfinder	G_quartet	862858	862888	47	-	.	nt=4;nb=3;nm=0;rl1=8;rl2=8;rl3=5;ll1=4;ll2=1;ll3=1
2L	pqsfinder	G_quartet	862951	862981	51	-	.	nt=3;nb=0;nm=0;rl1=3;rl2=3;rl3=3;ll1=1;ll2=15;ll3=3
2L	pqsfinder	G_quartet	863043	863083	48	-	.	nt=4;nb=2;nm=0;rl1=6;rl2=4;rl3=5;ll1=3;ll2=18;ll3=1
2L	pqsfinder	G_quartet	863761	863787	53	-	.	nt=4;nb=3;nm=0;rl1=5;rl2=4;rl3=7;ll1=1;ll2=0;ll3=1
2L	pqsfinder	G_quartet	866152	866182	67	+	.	nt=4;nb=2;nm=0;rl1=9;rl2=4;rl3=4;ll1=3;ll2=3;ll3=0
2L	pqsfinder	G_quartet	867037	867078	63	+	.	nt=5;nb=2;nm=1;rl1=6;rl2=5;rl3=7;ll1=17;ll2=1;ll3=1
2L	pqsfinder	G_quartet	867210	867235	76	-	.	nt=5;nb=1;nm=2;rl1=5;rl2=5;rl3=5;ll1=2;ll2=1;ll3=0
2L	pqsfinder	G_quartet	869011	869030	49	+	.	nt=3;nb=1;nm=0;rl1=5;rl2=3;rl3=3;ll1=2;ll2=1;ll3=3
2L	pqsfinder	G_quartet	876417	876446	52	-	.	nt=3;nb=0;nm=0;rl1=3;rl2=3;rl3=3;ll1=11;ll2=1;ll3=6
2L	pqsfinder	G_quartet	886669	886712	90	-	.	nt=5;nb=2;nm=0;rl1=5;rl2=7;rl3=7;ll1=7;ll2=13;ll3=0
2L	pqsfinder	G_quartet	886814	886836	49	-	.	nt=3;nb=1;nm=0;rl1=3;rl2=3;rl3=9;ll1=4;ll2=0;ll3=1
2L	pqsfinder	G_quartet	889284	889311	72	+	.	nt=4;nb=0;nm=1;rl1=4;rl2=4;rl3=4;ll1=6;ll2=0;ll3=6
2L	pqsfinder	G_quartet	890149	890188	88	-	.	nt=5;nb=1;nm=1;rl1=5;rl2=5;rl3=11;ll1=1;ll2=12;ll3=1
2L	pqsfinder	G_quartet	890198	890231	58	-	.	nt=4;nb=2;nm=0;rl1=5;rl2=4;rl3=4;ll1=4;ll2=4;ll3=5
2L	pqsfinder	G_quartet	890706	890734	54	+	.	nt=3;nb=0;nm=0;rl1=3;rl2=3;rl3=3;ll1=5;ll2=7;ll3=5
2L	pqsfinder	G_quartet	890821	890849	63	+	.	nt=4;nb=2;nm=0;rl1=4;rl2=7;rl3=4;ll1=7;ll2=1;ll3=1
2L	pqsfinder	G_quartet	890995	891025	60	-	.	nt=4;nb=2;nm=0;rl1=4;rl2=4;rl3=6;ll1=9;ll2=1;ll3=2
2L	pqsfinder	G_quartet	892995	893009	73	-	.	nt=3;nb=0;nm=0;rl1=3;rl2=3;rl3=3;ll1=1;ll2=1;ll3=1
2L	pqsfinder	G_quartet	893487	893513	56	+	.	nt=4;nb=1;nm=1;rl1=6;rl2=4;rl3=4;ll1=1;ll2=1;ll3=7
2L	pqsfinder	G_quartet	894952	894984	50	+	.	nt=4;nb=3;nm=0;rl1=11;rl2=4;rl3=6;ll1=2;ll2=1;ll3=1
2L	pqsfinder	G_quartet	900782	900825	69	-	.	nt=5;nb=2;nm=1;rl1=5;rl2=11;rl3=10;ll1=7;ll2=4;ll3=2
2L	pqsfinder	G_quartet	904193	904217	76	-	.	nt=4;nb=0;nm=1;rl1=4;rl2=4;rl3=4;ll1=3;ll2=3;ll3=3
2L	pqsfinder	G_quartet	904523	904556	63	+	.	nt=5;nb=1;nm=2;rl1=5;rl2=5;rl3=5;ll1=11;ll2=1;ll3=1
2L	pqsfinder	G_quartet	905840	905854	55	+	.	nt=3;nb=1;nm=0;rl1=4;rl2=3;rl3=3;ll1=1;ll2=0;ll3=1
2L	pqsfinder	G_quartet	906185	906228	121	+	.	nt=6;nb=3;nm=0;rl1=11;rl2=7;rl3=10;ll1=1;ll2=9;ll3=0
2L	pqsfinder	G_quartet	908076	908098	61	-	.	nt=3;nb=0;nm=0;rl1=3;rl2=3;rl3=3;ll1=0;ll2=10;ll3=1
2L	pqsfinder	G_quartet	909717	909758	49	-	.	nt=4;nb=2;nm=0;rl1=4;rl2=5;rl3=9;ll1=16;ll2=3;ll3=1
2L	pqsfinder	G_quartet	911223	911263	84	+	.	nt=4;nb=0;nm=0;rl1=4;rl2=4;rl3=4;ll1=1;ll2=20;ll3=4
2L	pqsfinder	G_quartet	918213	918235	61	+	.	nt=3;nb=0;nm=0;rl1=3;rl2=3;rl3=3;ll1=9;ll2=0;ll3=2
2L	pqsfinder	G_quartet	920679	920709	125	-	.	nt=5;nb=1;nm=0;rl1=5;rl2=5;rl3=5;ll1=0;ll2=1;ll3=7
2L	pqsfinder	G_quartet	921259	921285	88	-	.	nt=4;nb=1;nm=0;rl1=4;rl2=4;rl3=9;ll1=3;ll2=3;ll3=0
2L	pqsfinder	G_quartet	921330	921355	85	-	.	nt=5;nb=2;nm=1;rl1=6;rl2=5;rl3=5;ll1=1;ll2=2;ll3=0
2L	pqsfinder	G_quartet	921443	921474	95	-	.	nt=4;nb=0;nm=0;rl1=4;rl2=4;rl3=4;ll1=6;ll2=5;ll3=5
2L	pqsfinder	G_quartet	923986	924007	63	-	.	nt=3;nb=0;nm=0;rl1=3;rl2=3;rl3=3;ll1=4;ll2=3;ll3=3
2L	pqsfinder	G_quartet	924087	924112	57	-	.	nt=3;nb=0;nm=0;rl1=3;rl2=3;rl3=3;ll1=2;ll2=6;ll3=6
2L	pqsfinder	G_quartet	925839	925864	57	-	.	nt=3;nb=0;nm=0;rl1=3;rl2=3;rl3=3;ll1=5;ll2=7;ll3=2
2L	pqsfinder	G_quartet	928877	928908	89	+	.	nt=5;nb=3;nm=0;rl1=5;rl2=7;rl3=7;ll1=4;ll2=1;ll3=1
2L	pqsfinder	G_quartet	929304	929339	48	+	.	nt=4;nb=1;nm=1;rl1=4;rl2=4;rl3=10;ll1=2;ll2=7;ll3=5
2L	pqsfinder	G_quartet	930519	930555	71	-	.	nt=4;nb=1;nm=0;rl1=6;rl2=4;rl3=4;ll1=1;ll2=12;ll3=6
2L	pqsfinder	G_quartet	932124	932142	113	+	.	nt=4;nb=0;nm=0;rl1=4;rl2=4;rl3=4;ll1=1;ll2=1;ll3=1
2L	pqsfinder	G_quartet	932150	932165	55	-	.	nt=3;nb=1;nm=0;rl1=3;rl2=3;rl3=5;ll1=1;ll2=0;ll3=1
2L	pqsfinder	G_quartet	932313	932343	55	-	.	nt=4;nb=1;nm=1;rl1=4;rl2=4;rl3=10;ll1=2;ll2=1;ll3=6
2L	pqsfinder	G_quartet	932504	932533	52	-	.	nt=3;nb=0;nm=0;rl1=3;rl2=3;rl3=3;ll1=16;ll2=1;ll3=1
2L	pqsfinder	G_quartet	933975	934003	67	+	.	nt=4;nb=2;nm=0;rl1=8;rl2=4;rl3=7;ll1=3;ll2=0;ll3=3
2L	pqsfinder	G_quartet	935046	935077	76	+	.	nt=4;nb=1;nm=0;rl1=5;rl2=4;rl3=4;ll1=1;ll2=5;ll3=9
2L	pqsfinder	G_quartet	935191	935225	48	+	.	nt=4;nb=1;nm=1;rl1=4;rl2=4;rl3=9;ll1=2;ll2=5;ll3=7
2L	pqsfinder	G_quartet	935427	935444	59	-	.	nt=4;nb=0;nm=2;rl1=4;rl2=4;rl3=4;ll1=1;ll2=0;ll3=1
2L	pqsfinder	G_quartet	936206	936240	62	-	.	nt=4;nb=2;nm=0;rl1=8;rl2=10;rl3=4;ll1=0;ll2=2;ll3=7
2L	pqsfinder	G_quartet	936361	936390	52	+	.	nt=4;nb=1;nm=1;rl1=4;rl2=4;rl3=7;ll1=5;ll2=4;ll3=2
2L	pqsfinder	G_quartet	937366	937412	49	-	.	nt=4;nb=2;nm=0;rl1=4;rl2=9;rl3=4;ll1=12;ll2=1;ll3=6
2L	pqsfinder	G_quartet	937601	937625	59	+	.	nt=3;nb=0;nm=0;rl1=3;rl2=3;rl3=3;ll1=5;ll2=3;ll3=5
2L	pqsfinder	G_quartet	938391	938418	53	+	.	nt=4;nb=3;nm=0;rl1=4;rl2=5;rl3=10;ll1=1;ll2=0;ll3=1
2L	pqsfinder	G_quartet	939808	939840	113	-	.	nt=5;nb=2;nm=0;rl1=11;rl2=10;rl3=5;ll1=1;ll2=1;ll3=0
2L	pqsfinder	G_quartet	941107	941133	114	+	.	nt=5;nb=2;nm=0;rl1=5;rl2=5;rl3=8;ll1=0;ll2=1;ll3=1
2L	pqsfinder	G_quartet	941164	941185	53	+	.	nt=4;nb=0;nm=2;rl1=4;rl2=4;rl3=4;ll1=1;ll2=4;ll3=1
2L	pqsfinder	G_quartet	941470	941499	48	+	.	nt=4;nb=3;nm=0;rl1=4;rl2=9;rl3=7;ll1=1;ll2=1;ll3=3
2L	pqsfinder	G_quartet	945436	945467	100	+	.	nt=5;nb=1;nm=1;rl1=11;rl2=5;rl3=5;ll1=5;ll2=1;ll3=0
2L	pqsfinder	G_quartet	949637	949686	128	+	.	nt=6;nb=2;nm=0;rl1=7;rl2=10;rl3=6;ll1=15;ll2=6;ll3=0
2L	pqsfinder	G_quartet	949756	949782	56	+	.	nt=3;nb=0;nm=0;rl1=3;rl2=3;rl3=3;ll1=12;ll2=2;ll3=1
2L	pqsfinder	G_quartet	950702	950746	96	+	.	nt=5;nb=0;nm=1;rl1=5;rl2=5;rl3=5;ll1=24;ll2=0;ll3=1
2L	pqsfinder	G_quartet	950890	950924	105	+	.	nt=5;nb=2;nm=0;rl1=10;rl2=8;rl3=5;ll1=5;ll2=1;ll3=1
2L	pqsfinder	G_quartet	952810	952839	66	-	.	nt=4;nb=2;nm=0;rl1=4;rl2=9;rl3=6;ll1=4;ll2=0;ll3=3
2L	pqsfinder	G_quartet	957521	957547	68	+	.	nt=4;nb=2;nm=0;rl1=7;rl2=6;rl3=4;ll1=4;ll2=1;ll3=1
2L	pqsfinder	G_quartet	958314	958350	80	-	.	nt=5;nb=2;nm=1;rl1=11;rl2=5;rl3=5;ll1=1;ll2=3;ll3=1
2L	pqsfinder	G_quartet	959501	959530	66	+	.	nt=4;nb=2;nm=0;rl1=6;rl2=4;rl3=4;ll1=0;ll2=1;ll3=6
2L	pqsfinder	G_quartet	961405	961445	63	-	.	nt=5;nb=2;nm=1;rl1=6;rl2=6;rl3=5;ll1=3;ll2=6;ll3=10
2L	pqsfinder	G_quartet	962099	962133	74	-	.	nt=4;nb=1;nm=0;rl1=4;rl2=4;rl3=4;ll1=7;ll2=9;ll3=1
2L	pqsfinder	G_quartet	963021	963054	89	+	.	nt=5;nb=3;nm=0;rl1=6;rl2=5;rl3=11;ll1=2;ll2=2;ll3=1
2L	pqsfinder	G_quartet	963552	963587	59	+	.	nt=4;nb=2;nm=0;rl1=4;rl2=4;rl3=5;ll1=8;ll2=1;ll3=3
2L	pqsfinder	G_quartet	963680	963710	66	+	.	nt=4;nb=2;nm=0;rl1=6;rl2=10;rl3=4;ll1=0;ll2=5;ll3=2
2L	pqsfinder	G_quartet	963841	963878	47	+	.	nt=4;nb=1;nm=1;rl1=4;rl2=4;rl3=11;ll1=13;ll2=1;ll3=1
2L	pqsfinder	G_quartet	964329	964353	48	+	.	nt=3;nb=1;nm=0;rl1=3;rl2=3;rl3=3;ll1=1;ll2=4;ll3=0
2L	pqsfinder	G_quartet	966176	966207	50	+	.	nt=3;nb=0;nm=0;rl1=3;rl2=3;rl3=3;ll1=5;ll2=6;ll3=9
2L	pqsfinder	G_quartet	966919	966960	189	-	.	nt=7;nb=0;nm=1;rl1=7;rl2=7;rl3=7;ll1=0;ll2=13;ll3=1
2L	pqsfinder	G_quartet	968306	968324	95	+	.	nt=4;nb=1;nm=0;rl1=5;rl2=4;rl3=4;ll1=1;ll2=1;ll3=0
2L	pqsfinder	G_quartet	968563	968582	47	-	.	nt=3;nb=1;nm=0;rl1=3;rl2=3;rl3=3;ll1=2;ll2=3;ll3=2
2L	pqsfinder	G_quartet	972079	972096	69	-	.	nt=3;nb=0;nm=0;rl1=3;rl2=3;rl3=3;ll1=1;ll2=3;ll3=2
2L	pqsfinder	G_quartet	972204	972225	90	+	.	nt=4;nb=1;nm=0;rl1=5;rl2=4;rl3=4;ll1=3;ll2=1;ll3=1
2L	pqsfinder	G_quartet	973064	973091	83	-	.	nt=5;nb=2;nm=1;rl1=5;rl2=8;rl3=6;ll1=2;ll2=0;ll3=2
2L	pqsfinder	G_quartet	973526	973542	53	-	.	nt=3;nb=1;nm=0;rl1=3;rl2=3;rl3=5;ll1=0;ll2=1;ll3=2
2L	pqsfinder	G_quartet	974526	974563	59	+	.	nt=5;nb=1;nm=2;rl1=7;rl2=5;rl3=5;ll1=1;ll2=14;ll3=1
2L	pqsfinder	G_quartet	975210	975233	89	+	.	nt=4;nb=1;nm=0;rl1=4;rl2=4;rl3=6;ll1=1;ll2=2;ll3=3
2L	pqsfinder	G_quartet	975390	975434	93	+	.	nt=5;nb=2;nm=0;rl1=5;rl2=5;rl3=9;ll1=0;ll2=1;ll3=15
2L	pqsfinder	G_quartet	976321	976368	72	+	.	nt=5;nb=3;nm=0;rl1=9;rl2=5;rl3=11;ll1=8;ll2=4;ll3=5
2L	pqsfinder	G_quartet	984844	984886	65	-	.	nt=4;nb=1;nm=0;rl1=4;rl2=8;rl3=4;ll1=7;ll2=1;ll3=15
2L	pqsfinder	G_quartet	985033	985060	71	-	.	nt=4;nb=2;nm=0;rl1=6;rl2=10;rl3=4;ll1=3;ll2=0;ll3=1
2L	pqsfinder	G_quartet	985315	985364	57	-	.	nt=5;nb=2;nm=1;rl1=6;rl2=5;rl3=11;ll1=17;ll2=5;ll3=1
2L	pqsfinder	G_quartet	986378	986411	48	-	.	nt=4;nb=3;nm=0;rl1=4;rl2=11;rl3=6;ll1=1;ll2=0;ll3=4
2L	pqsfinder	G_quartet	988133	988153	64	-	.	nt=3;nb=0;nm=0;rl1=3;rl2=3;rl3=3;ll1=3;ll2=4;ll3=2
2L	pqsfinder	G_quartet	988181	988212	48	+	.	nt=4;nb=3;nm=0;rl1=4;rl2=11;rl3=6;ll1=3;ll2=1;ll3=2
2L	pqsfinder	G_quartet	991759	991792	67	+	.	nt=4;nb=2;nm=0;rl1=4;rl2=11;rl3=4;ll1=1;ll2=0;ll3=5
2L	pqsfinder	G_quartet	995030	995056	64	-	.	nt=4;nb=2;nm=0;rl1=5;rl2=4;rl3=5;ll1=0;ll2=8;ll3=1
2L	pqsfinder	G_quartet	996308	996348	95	+	.	nt=5;nb=2;nm=0;rl1=5;rl2=5;rl3=8;ll1=0;ll2=1;ll3=13
2L	pqsfinder	G_quartet	996475	996496	90	-	.	nt=4;nb=1;nm=0;rl1=4;rl2=4;rl3=4;ll1=2;ll2=2;ll3=1
2L	pqsfinder	G_quartet	1005949	1005967	49	-	.	nt=3;nb=1;nm=0;rl1=3;rl2=3;rl3=4;ll1=4;ll2=0;ll3=2
2L	pqsfinder	G_quartet	1012740	1012769	79	-	.	nt=5;nb=2;nm=1;rl1=5;rl2=6;rl3=5;ll1=6;ll2=0;ll3=1
2L	pqsfinder	G_quartet	1016818	1016850	58	-	.	nt=4;nb=2;nm=0;rl1=5;rl2=7;rl3=4;ll1=4;ll2=1;ll3=8
2L	pqsfinder	G_quartet	1018537	1018579	57	-	.	nt=4;nb=2;nm=0;rl1=4;rl2=4;rl3=11;ll1=4;ll2=4;ll3=5
2L	pqsfinder	G_quartet	1019499	1019535	146	-	.	nt=6;nb=2;nm=0;rl1=7;rl2=11;rl3=6;ll1=6;ll2=1;ll3=0
2L	pqsfinder	G_quartet	1019658	1019674	53	-	.	nt=3;nb=1;nm=0;rl1=5;rl2=3;rl3=3;ll1=1;ll2=1;ll3=1
2L	pqsfinder	G_quartet	1020085	1020123	71	-	.	nt=5;nb=2;nm=1;rl1=10;rl2=5;rl3=8;ll1=1;ll2=6;ll3=4
2L	pqsfinder	G_quartet	1021035	1021068	47	-	.	nt=4;nb=3;nm=0;rl1=6;rl2=9;rl3=9;ll1=4;ll2=1;ll3=1
2L	pqsfinder	G_quartet	1021319	1021337	49	+	.	nt=3;nb=1;nm=0;rl1=3;rl2=3;rl3=4;ll1=3;ll2=0;ll3=3
2L	pqsfinder	G_quartet	1021689	1021719	52	-	.	nt=4;nb=3;nm=0;rl1=8;rl2=9;rl3=4;ll1=1;ll2=1;ll3=0
2L	pqsfinder	G_quartet	1022960	1022990	53	+	.	nt=4;nb=3;nm=0;rl1=6;rl2=9;rl3=10;ll1=0;ll2=1;ll3=1
2L	pqsfinder	G_quartet	1024048	1024080	50	-	.	nt=4;nb=3;nm=0;rl1=11;rl2=5;rl3=4;ll1=1;ll2=0;ll3=3
2L	pqsfinder	G_quartet	1026335	1026355	64	+	.	nt=4;nb=1;nm=1;rl1=5;rl2=4;rl3=4;ll1=2;ll2=0;ll3=2
2L	pqsfinder	G_quartet	1027166	1027215	59	+	.	nt=5;nb=2;nm=1;rl1=5;rl2=10;rl3=5;ll1=6;ll2=14;ll3=1
2L	pqsfinder	G_quartet	1027613	1027635	61	-	.	nt=3;nb=0;nm=0;rl1=3;rl2=3;rl3=3;ll1=5;ll2=4;ll3=2
2L	pqsfinder	G_quartet	1028014	1028035	72	+	.	nt=4;nb=2;nm=0;rl1=5;rl2=5;rl3=4;ll1=0;ll2=3;ll3=1
2L	pqsfinder	G_quartet	1029831	1029844	47	-	.	nt=3;nb=0;nm=1;rl1=3;rl2=3;rl3=3;ll1=1;ll2=0;ll3=1
2L	pqsfinder	G_quartet	1033809	1033838	48	-	.	nt=4;nb=3;nm=0;rl1=5;rl2=6;rl3=4;ll1=1;ll2=1;ll3=4
2L	pqsfinder	G_quartet	1034684	1034729	77	+	.	nt=5;nb=1;nm=1;rl1=5;rl2=5;rl3=5;ll1=4;ll2=2;ll3=18
2L	pqsfinder	G_quartet	1040377	1040397	64	-	.	nt=3;nb=0;nm=0;rl1=3;rl2=3;rl3=3;ll1=1;ll2=8;ll3=0
2L	pqsfinder	G_quartet	1041863	1041876	75	+	.	nt=3;nb=0;nm=0;rl1=3;rl2=3;rl3=3;ll1=1;ll2=1;ll3=0
2L	pqsfinder	G_quartet	1042916	1042952	84	-	.	nt=5;nb=3;nm=0;rl1=7;rl2=9;rl3=8;ll1=3;ll2=3;ll3=2
2L	pqsfinder	G_quartet	1044276	1044301	103	+	.	nt=4;nb=0;nm=0;rl1=4;rl2=4;rl3=4;ll1=1;ll2=1;ll3=8
2L	pqsfinder	G_quartet	1046680	1046720	55	+	.	nt=4;nb=2;nm=0;rl1=4;rl2=9;rl3=4;ll1=11;ll2=1;ll3=2
2L	pqsfinder	G_quartet	1051511	1051530	66	+	.	nt=3;nb=0;nm=0;rl1=3;rl2=3;rl3=3;ll1=1;ll2=1;ll3=6
2L	pqsfinder	G_quartet	1053587	1053629	83	-	.	nt=5;nb=3;nm=0;rl1=10;rl2=11;rl3=9;ll1=1;ll2=1;ll3=6
2L	pqsfinder	G_quartet	1054674	1054704	51	+	.	nt=3;nb=0;nm=0;rl1=3;rl2=3;rl3=3;ll1=6;ll2=7;ll3=6
2L	pqsfinder	G_quartet	1055339	1055368	68	+	.	nt=4;nb=2;nm=0;rl1=5;rl2=4;rl3=11;ll1=2;ll2=2;ll3=2
2L	pqsfinder	G_quartet	1057169	1057197	53	-	.	nt=4;nb=1;nm=1;rl1=4;rl2=4;rl3=4;ll1=1;ll2=2;ll3=8
2L	pqsfinder	G_quartet	1059148	1059180	49	-	.	nt=3;nb=0;nm=0;rl1=3;rl2=3;rl3=3;ll1=8;ll2=11;ll3=2
2L	pqsfinder	G_quartet	1060896	1060920	58	+	.	nt=4;nb=1;nm=1;rl1=4;rl2=5;rl3=4;ll1=2;ll2=4;ll3=2
2L	pqsfinder	G_quartet	1061294	1061327	48	+	.	nt=3;nb=0;nm=0;rl1=3;rl2=3;rl3=3;ll1=4;ll2=15;ll3=3
2L	pqsfinder	G_quartet	1062311	1062348	59	-	.	nt=4;nb=2;nm=0;rl1=4;rl2=4;rl3=9;ll1=2;ll2=3;ll3=6
2L	pqsfinder	G_quartet	1070308	1070349	58	+	.	nt=4;nb=2;nm=0;rl1=4;rl2=11;rl3=11;ll1=3;ll2=7;ll3=2
2L	pqsfinder	G_quartet	1071186	1071222	61	-	.	nt=4;nb=2;nm=0;rl1=4;rl2=4;rl3=11;ll1=8;ll2=1;ll3=1
2L	pqsfinder	G_quartet	1072315	1072363	58	+	.	nt=4;nb=1;nm=0;rl1=4;rl2=8;rl3=4;ll1=6;ll2=3;ll3=20
2L	pqsfinder	G_quartet	1087781	1087820	86	+	.	nt=5;nb=1;nm=1;rl1=9;rl2=5;rl3=5;ll1=14;ll2=1;ll3=1
2L	pqsfinder	G_quartet	1090751	1090771	54	-	.	nt=3;nb=1;nm=0;rl1=3;rl2=3;rl3=10;ll1=1;ll2=0;ll3=1
2L	pqsfinder	G_quartet	1091142	1091171	133	+	.	nt=6;nb=0;nm=2;rl1=6;rl2=6;rl3=6;ll1=2;ll2=4;ll3=0
2L	pqsfinder	G_quartet	1091633	1091658	57	-	.	nt=3;nb=0;nm=0;rl1=3;rl2=3;rl3=3;ll1=2;ll2=7;ll3=5
2L	pqsfinder	G_quartet	1092290	1092329	50	+	.	nt=4;nb=2;nm=0;rl1=8;rl2=4;rl3=4;ll1=8;ll2=11;ll3=0
2L	pqsfinder	G_quartet	1092803	1092830	55	+	.	nt=3;nb=0;nm=0;rl1=3;rl2=3;rl3=3;ll1=3;ll2=10;ll3=3
2L	pqsfinder	G_quartet	1093396	1093441	63	-	.	nt=5;nb=2;nm=1;rl1=5;rl2=5;rl3=7;ll1=11;ll2=4;ll3=3
2L	pqsfinder	G_quartet	1093559	1093581	61	+	.	nt=3;nb=0;nm=0;rl1=3;rl2=3;rl3=3;ll1=1;ll2=5;ll3=5
2L	pqsfinder	G_quartet	1094883	1094908	111	-	.	nt=6;nb=0;nm=3;rl1=6;rl2=6;rl3=6;ll1=1;ll2=0;ll3=1
2L	pqsfinder	G_quartet	1096692	1096736	67	-	.	nt=4;nb=1;nm=0;rl1=4;rl2=4;rl3=4;ll1=2;ll2=15;ll3=5
2L	pqsfinder	G_quartet	1096858	1096894	71	-	.	nt=5;nb=2;nm=1;rl1=5;rl2=8;rl3=7;ll1=4;ll2=4;ll3=4
2L	pqsfinder	G_quartet	1096989	1097022	51	+	.	nt=4;nb=1;nm=1;rl1=4;rl2=4;rl3=10;ll1=5;ll2=7;ll3=0
2L	pqsfinder	G_quartet	1099026	1099057	63	-	.	nt=4;nb=2;nm=0;rl1=4;rl2=4;rl3=10;ll1=5;ll2=1;ll3=3
2L	pqsfinder	G_quartet	1099364	1099391	81	+	.	nt=4;nb=1;nm=0;rl1=5;rl2=4;rl3=4;ll1=4;ll2=7;ll3=0
2L	pqsfinder	G_quartet	1100274	1100297	60	+	.	nt=3;nb=0;nm=0;rl1=3;rl2=3;rl3=3;ll1=3;ll2=1;ll3=8
2L	pqsfinder	G_quartet	1101061	1101092	55	+	.	nt=4;nb=1;nm=1;rl1=4;rl2=4;rl3=4;ll1=0;ll2=7;ll3=2
2L	pqsfinder	G_quartet	1101669	1101702	67	-	.	nt=4;nb=2;nm=0;rl1=4;rl2=4;rl3=10;ll1=4;ll2=0;ll3=2
2L	pqsfinder	G_quartet	1105323	1105342	49	+	.	nt=3;nb=1;nm=0;rl1=3;rl2=3;rl3=5;ll1=4;ll2=1;ll3=1
2L	pqsfinder	G_quartet	1113357	1113386	54	-	.	nt=4;nb=1;nm=1;rl1=4;rl2=4;rl3=8;ll1=2;ll2=1;ll3=7
2L	pqsfinder	G_quartet	1116866	1116889	70	+	.	nt=4;nb=2;nm=0;rl1=6;rl2=4;rl3=4;ll1=1;ll2=2;ll3=2
2L	pqsfinder	G_quartet	1117199	1117225	56	-	.	nt=3;nb=0;nm=0;rl1=3;rl2=3;rl3=3;ll1=3;ll2=11;ll3=1
2L	pqsfinder	G_quartet	1117256	1117291	64	-	.	nt=5;nb=1;nm=2;rl1=5;rl2=5;rl3=10;ll1=1;ll2=2;ll3=8
2L	pqsfinder	G_quartet	1122961	1122982	63	-	.	nt=3;nb=0;nm=0;rl1=3;rl2=3;rl3=3;ll1=7;ll2=2;ll3=1
2L	pqsfinder	G_quartet	1124520	1124537	69	+	.	nt=3;nb=0;nm=0;rl1=3;rl2=3;rl3=3;ll1=2;ll2=2;ll3=2
2L	pqsfinder	G_quartet	1128478	1128526	132	+	.	nt=6;nb=2;nm=0;rl1=6;rl2=6;rl3=10;ll1=1;ll2=15;ll3=1
2L	pqsfinder	G_quartet	1129661	1129701	69	+	.	nt=5;nb=2;nm=1;rl1=9;rl2=9;rl3=5;ll1=5;ll2=7;ll3=1
2L	pqsfinder	G_quartet	1131533	1131561	71	+	.	nt=4;nb=2;nm=0;rl1=11;rl2=4;rl3=4;ll1=2;ll2=1;ll3=0
2L	pqsfinder	G_quartet	1132235	1132260	47	-	.	nt=3;nb=1;nm=0;rl1=3;rl2=11;rl3=3;ll1=3;ll2=0;ll3=3
2L	pqsfinder	G_quartet	1136028	1136054	55	-	.	nt=4;nb=1;nm=1;rl1=4;rl2=4;rl3=4;ll1=7;ll2=2;ll3=1
2L	pqsfinder	G_quartet	1143508	1143531	48	+	.	nt=3;nb=1;nm=0;rl1=3;rl2=3;rl3=9;ll1=1;ll2=5;ll3=0
2L	pqsfinder	G_quartet	1147424	1147443	47	+	.	nt=3;nb=1;nm=0;rl1=4;rl2=3;rl3=3;ll1=0;ll2=2;ll3=5
2L	pqsfinder	G_quartet	1151429	1151462	63	-	.	nt=4;nb=2;nm=0;rl1=6;rl2=4;rl3=11;ll1=3;ll2=2;ll3=4
2L	pqsfinder	G_quartet	1152875	1152923	88	+	.	nt=5;nb=2;nm=0;rl1=5;rl2=9;rl3=10;ll1=9;ll2=1;ll3=10
2L	pqsfinder	G_quartet	1157374	1157395	53	+	.	nt=3;nb=1;nm=0;rl1=3;rl2=3;rl3=3;ll1=1;ll2=0;ll3=1
2L	pqsfinder	G_quartet	1161714	1161746	75	+	.	nt=5;nb=2;nm=1;rl1=8;rl2=6;rl3=5;ll1=1;ll2=0;ll3=8
2L	pqsfinder	G_quartet	1162219	1162239	47	+	.	nt=3;nb=1;nm=0;rl1=3;rl2=3;rl3=5;ll1=1;ll2=2;ll3=4
2L	pqsfinder	G_quartet	1165192	1165211	66	-	.	nt=3;nb=0;nm=0;rl1=3;rl2=3;rl3=3;ll1=3;ll2=2;ll3=3
2L	pqsfinder	G_quartet	1166630	1166650	54	+	.	nt=4;nb=0;nm=2;rl1=4;rl2=4;rl3=4;ll1=1;ll2=1;ll3=3
2L	pqsfinder	G_quartet	1166792	1166826	55	-	.	nt=4;nb=2;nm=0;rl1=4;rl2=5;rl3=4;ll1=5;ll2=5;ll3=6
2L	pqsfinder	G_quartet	1177131	1177157	56	+	.	nt=3;nb=0;nm=0;rl1=3;rl2=3;rl3=3;ll1=9;ll2=3;ll3=3
2L	pqsfinder	G_quartet	1182044	1182070	56	+	.	nt=3;nb=0;nm=0;rl1=3;rl2=3;rl3=3;ll1=9;ll2=3;ll3=3
2L	pqsfinder	G_quartet	1191636	1191669	81	-	.	nt=5;nb=0;nm=2;rl1=5;rl2=5;rl3=5;ll1=10;ll2=3;ll3=1
2L	pqsfinder	G_quartet	1199471	1199499	52	-	.	nt=4;nb=3;nm=0;rl1=4;rl2=6;rl3=5;ll1=1;ll2=1;ll3=1
2L	pqsfinder	G_quartet	1200290	1200321	50	-	.	nt=4;nb=3;nm=0;rl1=9;rl2=4;rl3=9;ll1=1;ll2=1;ll3=1
2L	pqsfinder	G_quartet	1200914	1200962	47	-	.	nt=4;nb=2;nm=0;rl1=4;rl2=10;rl3=10;ll1=5;ll2=5;ll3=11
2L	pqsfinder	G_quartet	1202080	1202101	51	+	.	nt=3;nb=1;nm=0;rl1=3;rl2=3;rl3=3;ll1=1;ll2=1;ll3=2
2L	pqsfinder	G_quartet	1207189	1207213	61	+	.	nt=4;nb=1;nm=1;rl1=4;rl2=8;rl3=4;ll1=0;ll2=3;ll3=2
2L	pqsfinder	G_quartet	1207341	1207358	54	-	.	nt=3;nb=1;nm=0;rl1=3;rl2=7;rl3=3;ll1=1;ll2=1;ll3=0
2L	pqsfinder	G_quartet	1207760	1207784	95	-	.	nt=5;nb=3;nm=0;rl1=6;rl2=6;rl3=6;ll1=0;ll2=1;ll3=1
2L	pqsfinder	G_quartet	1209293	1209318	47	-	.	nt=3;nb=1;nm=0;rl1=3;rl2=3;rl3=11;ll1=3;ll2=0;ll3=3
2L	pqsfinder	G_quartet	1213467	1213492	132	+	.	nt=5;nb=1;nm=0;rl1=5;rl2=5;rl3=5;ll1=0;ll2=1;ll3=2
2L	pqsfinder	G_quartet	1214351	1214374	48	-	.	nt=3;nb=1;nm=0;rl1=3;rl2=3;rl3=9;ll1=1;ll2=0;ll3=5
2L	pqsfinder	G_quartet	1216182	1216225	63	-	.	nt=4;nb=1;nm=0;rl1=6;rl2=4;rl3=4;ll1=2;ll2=10;ll3=14
2L	pqsfinder	G_quartet	1217099	1217124	57	-	.	nt=3;nb=0;nm=0;rl1=3;rl2=3;rl3=3;ll1=6;ll2=2;ll3=6
2L	pqsfinder	G_quartet	1217468	1217499	51	-	.	nt=4;nb=1;nm=1;rl1=4;rl2=4;rl3=8;ll1=10;ll2=1;ll3=1
2L	pqsfinder	G_quartet	1230484	1230515	77	+	.	nt=5;nb=2;nm=1;rl1=5;rl2=5;rl3=8;ll1=1;ll2=6;ll3=1
2L	pqsfinder	G_quartet	1231179	1231218	71	-	.	nt=5;nb=2;nm=1;rl1=10;rl2=5;rl3=9;ll1=3;ll2=4;ll3=4
2L	pqsfinder	G_quartet	1231515	1231535	51	+	.	nt=3;nb=1;nm=0;rl1=3;rl2=8;rl3=3;ll1=1;ll2=3;ll3=0
2L	pqsfinder	G_quartet	1234491	1234531	68	+	.	nt=4;nb=1;nm=0;rl1=4;rl2=8;rl3=4;ll1=1;ll2=11;ll3=9
2L	pqsfinder	G_quartet	1234806	1234828	51	-	.	nt=3;nb=1;nm=0;rl1=3;rl2=11;rl3=3;ll1=0;ll2=2;ll3=1
2L	pqsfinder	G_quartet	1236136	1236162	56	+	.	nt=3;nb=0;nm=0;rl1=3;rl2=3;rl3=3;ll1=1;ll2=13;ll3=1
2L	pqsfinder	G_quartet	1236631	1236667	71	-	.	nt=4;nb=1;nm=0;rl1=4;rl2=7;rl3=4;ll1=6;ll2=9;ll3=3
2L	pqsfinder	G_quartet	1237843	1237864	63	+	.	nt=3;nb=0;nm=0;rl1=3;rl2=3;rl3=3;ll1=0;ll2=4;ll3=6
2L	pqsfinder	G_quartet	1242091	1242122	75	+	.	nt=5;nb=2;nm=1;rl1=6;rl2=5;rl3=5;ll1=4;ll2=1;ll3=5
2L	pqsfinder	G_quartet	1242443	1242478	65	-	.	nt=4;nb=2;nm=0;rl1=4;rl2=11;rl3=4;ll1=1;ll2=3;ll3=3
2L	pqsfinder	G_quartet	1242602	1242632	61	+	.	nt=4;nb=2;nm=0;rl1=4;rl2=6;rl3=4;ll1=3;ll2=5;ll3=3
2L	pqsfinder	G_quartet	1242753	1242777	48	+	.	nt=3;nb=1;nm=0;rl1=3;rl2=11;rl3=3;ll1=2;ll2=0;ll3=3
2L	pqsfinder	G_quartet	1243667	1243710	62	+	.	nt=4;nb=1;nm=0;rl1=4;rl2=4;rl3=5;ll1=1;ll2=25;ll3=1
2L	pqsfinder	G_quartet	1243820	1243865	47	-	.	nt=4;nb=2;nm=0;rl1=4;rl2=8;rl3=9;ll1=5;ll2=15;ll3=1
2L	pqsfinder	G_quartet	1244152	1244174	69	-	.	nt=5;nb=0;nm=3;rl1=5;rl2=5;rl3=5;ll1=1;ll2=1;ll3=1
2L	pqsfinder	G_quartet	1245761	1245806	47	-	.	nt=4;nb=2;nm=0;rl1=4;rl2=7;rl3=10;ll1=2;ll2=2;ll3=17
2L	pqsfinder	G_quartet	1246407	1246440	62	-	.	nt=4;nb=2;nm=0;rl1=5;rl2=11;rl3=4;ll1=4;ll2=1;ll3=5
2L	pqsfinder	G_quartet	1246616	1246642	56	-	.	nt=3;nb=0;nm=0;rl1=3;rl2=3;rl3=3;ll1=3;ll2=3;ll3=9
2L	pqsfinder	G_quartet	1248695	1248713	95	+	.	nt=4;nb=1;nm=0;rl1=4;rl2=4;rl3=4;ll1=0;ll2=1;ll3=1
2L	pqsfinder	G_quartet	1248988	1249012	48	+	.	nt=3;nb=1;nm=0;rl1=3;rl2=3;rl3=3;ll1=3;ll2=2;ll3=0
2L	pqsfinder	G_quartet	1250546	1250577	67	-	.	nt=4;nb=0;nm=1;rl1=4;rl2=4;rl3=4;ll1=6;ll2=4;ll3=6
2L	pqsfinder	G_quartet	1253408	1253454	89	-	.	nt=5;nb=2;nm=0;rl1=5;rl2=11;rl3=5;ll1=2;ll2=3;ll3=15
2L	pqsfinder	G_quartet	1253765	1253798	64	+	.	nt=4;nb=2;nm=0;rl1=4;rl2=10;rl3=8;ll1=6;ll2=1;ll3=1
2L	pqsfinder	G_quartet	1253822	1253838	52	+	.	nt=3;nb=1;nm=0;rl1=3;rl2=3;rl3=4;ll1=0;ll2=3;ll3=1
2L	pqsfinder	G_quartet	1254015	1254054	88	-	.	nt=5;nb=1;nm=1;rl1=5;rl2=11;rl3=5;ll1=9;ll2=1;ll3=4
2L	pqsfinder	G_quartet	1254106	1254138	50	+	.	nt=4;nb=1;nm=1;rl1=4;rl2=8;rl3=4;ll1=4;ll2=9;ll3=0
2L	pqsfinder	G_quartet	1254799	1254820	51	-	.	nt=3;nb=1;nm=0;rl1=3;rl2=3;rl3=3;ll1=3;ll2=0;ll3=1
2L	pqsfinder	G_quartet	1255060	1255076	70	-	.	nt=3;nb=0;nm=0;rl1=3;rl2=3;rl3=3;ll1=3;ll2=1;ll3=1
2L	pqsfinder	G_quartet	1255270	1255312	63	+	.	nt=4;nb=1;nm=0;rl1=4;rl2=4;rl3=5;ll1=18;ll2=7;ll3=1
2L	pqsfinder	G_quartet	1256266	1256310	52	-	.	nt=4;nb=2;nm=0;rl1=4;rl2=4;rl3=11;ll1=4;ll2=5;ll3=8
2L	pqsfinder	G_quartet	1258494	1258539	92	-	.	nt=5;nb=2;nm=0;rl1=10;rl2=5;rl3=5;ll1=1;ll2=0;ll3=16
2L	pqsfinder	G_quartet	1261574	1261593	49	-	.	nt=3;nb=1;nm=0;rl1=3;rl2=6;rl3=3;ll1=3;ll2=1;ll3=1
2L	pqsfinder	G_quartet	1263664	1263698	47	-	.	nt=4;nb=3;nm=0;rl1=8;rl2=4;rl3=10;ll1=4;ll2=1;ll3=0
2L	pqsfinder	G_quartet	1264951	1264975	48	+	.	nt=3;nb=1;nm=0;rl1=3;rl2=11;rl3=3;ll1=1;ll2=3;ll3=1
2L	pqsfinder	G_quartet	1270090	1270108	50	+	.	nt=3;nb=1;nm=0;rl1=3;rl2=5;rl3=3;ll1=2;ll2=2;ll3=1
2L	pqsfinder	G_quartet	1270377	1270403	63	+	.	nt=4;nb=1;nm=1;rl1=4;rl2=4;rl3=11;ll1=2;ll2=2;ll3=0
2L	pqsfinder	G_quartet	1271919	1271944	57	-	.	nt=3;nb=0;nm=0;rl1=3;rl2=3;rl3=3;ll1=3;ll2=3;ll3=8
2L	pqsfinder	G_quartet	1272081	1272114	56	-	.	nt=4;nb=2;nm=0;rl1=6;rl2=4;rl3=5;ll1=1;ll2=3;ll3=11
2L	pqsfinder	G_quartet	1273676	1273716	48	-	.	nt=4;nb=2;nm=0;rl1=4;rl2=5;rl3=6;ll1=1;ll2=1;ll3=20
2L	pqsfinder	G_quartet	1275120	1275150	51	+	.	nt=3;nb=0;nm=0;rl1=3;rl2=3;rl3=3;ll1=2;ll2=5;ll3=12
2L	pqsfinder	G_quartet	1277341	1277369	54	+	.	nt=3;nb=0;nm=0;rl1=3;rl2=3;rl3=3;ll1=4;ll2=4;ll3=9
2L	pqsfinder	G_quartet	1277406	1277435	53	+	.	nt=4;nb=3;nm=0;rl1=6;rl2=4;rl3=8;ll1=1;ll2=0;ll3=1
2L	pqsfinder	G_quartet	1278300	1278340	82	-	.	nt=5;nb=1;nm=1;rl1=5;rl2=5;rl3=6;ll1=4;ll2=5;ll3=11
2L	pqsfinder	G_quartet	1281037	1281064	55	-	.	nt=3;nb=0;nm=0;rl1=3;rl2=3;rl3=3;ll1=9;ll2=6;ll3=1
2L	pqsfinder	G_quartet	1281324	1281344	64	+	.	nt=4;nb=1;nm=1;rl1=5;rl2=4;rl3=4;ll1=2;ll2=0;ll3=2
2L	pqsfinder	G_quartet	1284679	1284708	51	-	.	nt=4;nb=1;nm=1;rl1=4;rl2=4;rl3=4;ll1=1;ll2=9;ll3=3
2L	pqsfinder	G_quartet	1285715	1285751	61	-	.	nt=4;nb=2;nm=0;rl1=8;rl2=4;rl3=11;ll1=3;ll2=7;ll3=0
2L	pqsfinder	G_quartet	1286644	1286664	49	-	.	nt=3;nb=1;nm=0;rl1=3;rl2=3;rl3=7;ll1=1;ll2=0;ll3=4
2L	pqsfinder	G_quartet	1288922	1288944	61	+	.	nt=3;nb=0;nm=0;rl1=3;rl2=3;rl3=3;ll1=7;ll2=3;ll3=1
2L	pqsfinder	G_quartet	1291065	1291085	64	-	.	nt=3;nb=0;nm=0;rl1=3;rl2=3;rl3=3;ll1=8;ll2=0;ll3=1
2L	pqsfinder	G_quartet	1291155	1291191	87	-	.	nt=5;nb=1;nm=1;rl1=5;rl2=5;rl3=6;ll1=1;ll2=0;ll3=15
2L	pqsfinder	G_quartet	1293799	1293831	48	+	.	nt=4;nb=1;nm=1;rl1=4;rl2=4;rl3=7;ll1=2;ll2=11;ll3=1
2L	pqsfinder	G_quartet	1296000	1296034	51	-	.	nt=4;nb=1;nm=1;rl1=11;rl2=4;rl3=4;ll1=4;ll2=6;ll3=2
2L	pqsfinder	G_quartet	1297004	1297028	59	+	.	nt=3;nb=0;nm=0;rl1=3;rl2=3;rl3=3;ll1=1;ll2=3;ll3=9
2L	pqsfinder	G_quartet	1299096	1299131	55	-	.	nt=4;nb=2;nm=0;rl1=4;rl2=5;rl3=4;ll1=5;ll2=0;ll3=10
2L	pqsfinder	G_quartet	1299149	1299184	72	-	.	nt=4;nb=1;nm=0;rl1=4;rl2=6;rl3=4;ll1=1;ll2=8;ll3=9
2L	pqsfinder	G_quartet	1299900	1299931	121	-	.	nt=5;nb=1;nm=0;rl1=6;rl2=5;rl3=5;ll1=8;ll2=2;ll3=1
2L	pqsfinder	G_quartet	1300794	1300821	73	-	.	nt=5;nb=1;nm=2;rl1=8;rl2=5;rl3=5;ll1=3;ll2=1;ll3=1
2L	pqsfinder	G_quartet	1303496	1303524	63	+	.	nt=4;nb=2;nm=0;rl1=6;rl2=4;rl3=5;ll1=5;ll2=3;ll3=2
2L	pqsfinder	G_quartet	1304296	1304326	51	+	.	nt=3;nb=0;nm=0;rl1=3;rl2=3;rl3=3;ll1=11;ll2=8;ll3=0
2L	pqsfinder	G_quartet	1306290	1306327	95	+	.	nt=5;nb=2;nm=0;rl1=6;rl2=5;rl3=5;ll1=0;ll2=1;ll3=15
2L	pqsfinder	G_quartet	1308168	1308214	69	-	.	nt=5;nb=3;nm=0;rl1=5;rl2=6;rl3=9;ll1=11;ll2=9;ll3=0
2L	pqsfinder	G_quartet	1309299	1309332	52	-	.	nt=4;nb=1;nm=1;rl1=4;rl2=4;rl3=4;ll1=2;ll2=4;ll3=5
2L	pqsfinder	G_quartet	1310023	1310047	87	-	.	nt=4;nb=1;nm=0;rl1=4;rl2=4;rl3=4;ll1=2;ll2=3;ll3=2
2L	pqsfinder	G_quartet	1312002	1312030	68	+	.	nt=4;nb=2;nm=0;rl1=4;rl2=5;rl3=10;ll1=1;ll2=1;ll3=4
2L	pqsfinder	G_quartet	1312160	1312197	80	-	.	nt=5;nb=3;nm=0;rl1=5;rl2=10;rl3=6;ll1=5;ll2=5;ll3=1
2L	pqsfinder	G_quartet	1312291	1312320	52	+	.	nt=3;nb=0;nm=0;rl1=3;rl2=3;rl3=3;ll1=4;ll2=8;ll3=6
2L	pqsfinder	G_quartet	1312873	1312898	51	+	.	nt=4;nb=3;nm=0;rl1=5;rl2=5;rl3=8;ll1=3;ll2=1;ll3=0
2L	pqsfinder	G_quartet	1314238	1314284	72	+	.	nt=5;nb=3;nm=0;rl1=8;rl2=9;rl3=5;ll1=3;ll2=3;ll3=10
2L	pqsfinder	G_quartet	1315254	1315284	65	-	.	nt=4;nb=2;nm=0;rl1=4;rl2=4;rl3=6;ll1=1;ll2=7;ll3=0
2L	pqsfinder	G_quartet	1315442	1315471	51	+	.	nt=4;nb=3;nm=0;rl1=10;rl2=6;rl3=6;ll1=2;ll2=1;ll3=1
2L	pqsfinder	G_quartet	1316168	1316198	48	-	.	nt=4;nb=3;nm=0;rl1=10;rl2=4;rl3=5;ll1=1;ll2=4;ll3=1
2L	pqsfinder	G_quartet	1316429	1316466	68	-	.	nt=5;nb=2;nm=1;rl1=5;rl2=7;rl3=5;ll1=0;ll2=1;ll3=14
2L	pqsfinder	G_quartet	1316765	1316779	55	-	.	nt=3;nb=1;nm=0;rl1=3;rl2=3;rl3=3;ll1=1;ll2=1;ll3=0
2L	pqsfinder	G_quartet	1316900	1316937	70	-	.	nt=4;nb=1;nm=0;rl1=4;rl2=7;rl3=4;ll1=9;ll2=4;ll3=6
2L	pqsfinder	G_quartet	1317113	1317149	54	+	.	nt=4;nb=2;nm=0;rl1=5;rl2=8;rl3=4;ll1=1;ll2=7;ll3=8
2L	pqsfinder	G_quartet	1318492	1318520	51	+	.	nt=4;nb=3;nm=0;rl1=4;rl2=10;rl3=7;ll1=1;ll2=1;ll3=1
2L	pqsfinder	G_quartet	1319594	1319630	52	-	.	nt=4;nb=2;nm=0;rl1=4;rl2=6;rl3=4;ll1=5;ll2=4;ll3=9
2L	pqsfinder	G_quartet	1320291	1320318	47	+	.	nt=4;nb=3;nm=0;rl1=4;rl2=6;rl3=6;ll1=1;ll2=2;ll3=4
2L	pqsfinder	G_quartet	1321519	1321551	58	+	.	nt=4;nb=2;nm=0;rl1=5;rl2=4;rl3=4;ll1=2;ll2=10;ll3=1
2L	pqsfinder	G_quartet	1322623	1322652	80	+	.	nt=4;nb=1;nm=0;rl1=4;rl2=4;rl3=4;ll1=5;ll2=4;ll3=2
2L	pqsfinder	G_quartet	1324081	1324114	51	+	.	nt=4;nb=1;nm=1;rl1=4;rl2=4;rl3=10;ll1=1;ll2=2;ll3=9
2L	pqsfinder	G_quartet	1325310	1325326	54	-	.	nt=3;nb=1;nm=0;rl1=3;rl2=3;rl3=3;ll1=0;ll2=1;ll3=1
2L	pqsfinder	G_quartet	1325465	1325487	49	+	.	nt=3;nb=1;nm=0;rl1=9;rl2=3;rl3=3;ll1=0;ll2=3;ll3=2
2L	pqsfinder	G_quartet	1325985	1326008	60	-	.	nt=3;nb=0;nm=0;rl1=3;rl2=3;rl3=3;ll1=4;ll2=7;ll3=1
2L	pqsfinder	G_quartet	1333410	1333442	66	+	.	nt=4;nb=0;nm=1;rl1=4;rl2=4;rl3=4;ll1=1;ll2=11;ll3=5
2L	pqsfinder	G_quartet	1336370	1336414	78	-	.	nt=5;nb=3;nm=0;rl1=5;rl2=10;rl3=9;ll1=8;ll2=2;ll3=1
2L	pqsfinder	G_quartet	1336973	1337022	84	-	.	nt=5;nb=2;nm=0;rl1=5;rl2=5;rl3=6;ll1=0;ll2=1;ll3=23
2L	pqsfinder	G_quartet	1338605	1338648	50	-	.	nt=4;nb=2;nm=0;rl1=8;rl2=4;rl3=4;ll1=1;ll2=12;ll3=5
2L	pqsfinder	G_quartet	1340358	1340382	59	+	.	nt=3;nb=0;nm=0;rl1=3;rl2=3;rl3=3;ll1=5;ll2=4;ll3=4
2L	pqsfinder	G_quartet	1349311	1349353	64	+	.	nt=4;nb=1;nm=0;rl1=4;rl2=4;rl3=7;ll1=4;ll2=5;ll3=15
2L	pqsfinder	G_quartet	1349796	1349821	57	+	.	nt=3;nb=0;nm=0;rl1=3;rl2=3;rl3=3;ll1=4;ll2=5;ll3=5
2L	pqsfinder	G_quartet	1349910	1349943	87	+	.	nt=5;nb=3;nm=0;rl1=8;rl2=8;rl3=8;ll1=2;ll2=0;ll3=3
2L	pqsfinder	G_quartet	1352373	1352397	60	-	.	nt=4;nb=1;nm=1;rl1=4;rl2=7;rl3=4;ll1=3;ll2=2;ll3=1
2L	pqsfinder	G_quartet	1356219	1356237	49	+	.	nt=3;nb=1;nm=0;rl1=3;rl2=4;rl3=3;ll1=1;ll2=1;ll3=4
2L	pqsfinder	G_quartet	1362713	1362745	63	+	.	nt=4;nb=2;nm=0;rl1=4;rl2=4;rl3=5;ll1=6;ll2=2;ll3=1
2L	pqsfinder	G_quartet	1365042	1365085	77	-	.	nt=5;nb=3;nm=0;rl1=5;rl2=9;rl3=11;ll1=7;ll2=4;ll3=2
2L	pqsfinder	G_quartet	1365242	1365272	81	+	.	nt=5;nb=2;nm=1;rl1=5;rl2=5;rl3=10;ll1=1;ll2=1;ll3=3
2L	pqsfinder	G_quartet	1365652	1365698	70	-	.	nt=5;nb=3;nm=0;rl1=11;rl2=6;rl3=5;ll1=1;ll2=6;ll3=12
2L	pqsfinder	G_quartet	1366868	1366898	51	+	.	nt=3;nb=0;nm=0;rl1=3;rl2=3;rl3=3;ll1=2;ll2=14;ll3=3
2L	pqsfinder	G_quartet	1366979	1367011	49	-	.	nt=3;nb=0;nm=0;rl1=3;rl2=3;rl3=3;ll1=4;ll2=14;ll3=3
2L	pqsfinder	G_quartet	1367316	1367361	48	+	.	nt=4;nb=2;nm=0;rl1=4;rl2=4;rl3=11;ll1=16;ll2=4;ll3=1
2L	pqsfinder	G_quartet	1371929	1371946	52	-	.	nt=3;nb=1;nm=0;rl1=5;rl2=3;rl3=3;ll1=2;ll2=2;ll3=0
2L	pqsfinder	G_quartet	1372014	1372044	77	-	.	nt=4;nb=1;nm=0;rl1=5;rl2=4;rl3=4;ll1=4;ll2=4;ll3=6
2L	pqsfinder	G_quartet	1374200	1374223	60	+	.	nt=3;nb=0;nm=0;rl1=3;rl2=3;rl3=3;ll1=1;ll2=10;ll3=1
2L	pqsfinder	G_quartet	1375006	1375020	73	-	.	nt=3;nb=0;nm=0;rl1=3;rl2=3;rl3=3;ll1=2;ll2=1;ll3=0
2L	pqsfinder	G_quartet	1377929	1377977	69	-	.	nt=5;nb=3;nm=0;rl1=8;rl2=6;rl3=11;ll1=1;ll2=17;ll3=1
2L	pqsfinder	G_quartet	1378062	1378103	92	-	.	nt=5;nb=2;nm=0;rl1=7;rl2=7;rl3=5;ll1=5;ll2=0;ll3=13
2L	pqsfinder	G_quartet	1378841	1378874	48	+	.	nt=3;nb=0;nm=0;rl1=3;rl2=3;rl3=3;ll1=16;ll2=3;ll3=3
2L	pqsfinder	G_quartet	1379433	1379464	48	-	.	nt=4;nb=3;nm=0;rl1=10;rl2=5;rl3=4;ll1=3;ll2=1;ll3=1
2L	pqsfinder	G_quartet	1379776	1379822	50	+	.	nt=4;nb=2;nm=0;rl1=10;rl2=11;rl3=4;ll1=1;ll2=2;ll3=15
2L	pqsfinder	G_quartet	1382499	1382537	68	+	.	nt=4;nb=1;nm=0;rl1=4;rl2=5;rl3=4;ll1=15;ll2=5;ll3=2
2L	pqsfinder	G_quartet	1382719	1382758	55	-	.	nt=4;nb=2;nm=0;rl1=11;rl2=4;rl3=4;ll1=4;ll2=6;ll3=5
2L	pqsfinder	G_quartet	1385218	1385251	51	+	.	nt=4;nb=1;nm=1;rl1=4;rl2=10;rl3=4;ll1=3;ll2=5;ll3=4
2L	pqsfinder	G_quartet	1389098	1389116	67	-	.	nt=3;nb=0;nm=0;rl1=3;rl2=3;rl3=3;ll1=2;ll2=1;ll3=4
2L	pqsfinder	G_quartet	1389949	1389977	54	-	.	nt=3;nb=0;nm=0;rl1=3;rl2=3;rl3=3;ll1=16;ll2=1;ll3=0
2L	pqsfinder	G_quartet	1391715	1391735	47	-	.	nt=3;nb=1;nm=0;rl1=3;rl2=3;rl3=5;ll1=5;ll2=1;ll3=1
2L	pqsfinder	G_quartet	1392884	1392902	50	+	.	nt=3;nb=1;nm=0;rl1=3;rl2=3;rl3=3;ll1=1;ll2=4;ll3=0
2L	pqsfinder	G_quartet	1394935	1394967	83	-	.	nt=5;nb=3;nm=0;rl1=6;rl2=6;rl3=6;ll1=3;ll2=3;ll3=4
2L	pqsfinder	G_quartet	1398516	1398541	56	+	.	nt=4;nb=1;nm=1;rl1=4;rl2=4;rl3=4;ll1=2;ll2=6;ll3=1
2L	pqsfinder	G_quartet	1399643	1399677	75	+	.	nt=4;nb=1;nm=0;rl1=4;rl2=4;rl3=4;ll1=8;ll2=6;ll3=1
2L	pqsfinder	G_quartet	1400478	1400523	67	+	.	nt=5;nb=0;nm=2;rl1=5;rl2=5;rl3=5;ll1=2;ll2=17;ll3=7
2L	pqsfinder	G_quartet	1402094	1402126	51	+	.	nt=4;nb=3;nm=0;rl1=5;rl2=10;rl3=11;ll1=0;ll2=1;ll3=2
2L	pqsfinder	G_quartet	1402252	1402271	47	+	.	nt=3;nb=1;nm=0;rl1=3;rl2=4;rl3=3;ll1=2;ll2=1;ll3=4
2L	pqsfinder	G_quartet	1402699	1402728	52	-	.	nt=3;nb=0;nm=0;rl1=3;rl2=3;rl3=3;ll1=4;ll2=7;ll3=7
2L	pqsfinder	G_quartet	1403261	1403284	49	-	.	nt=3;nb=1;nm=0;rl1=3;rl2=10;rl3=3;ll1=3;ll2=0;ll3=2
2L	pqsfinder	G_quartet	1405182	1405211	52	+	.	nt=3;nb=0;nm=0;rl1=3;rl2=3;rl3=3;ll1=9;ll2=2;ll3=7
2L	pqsfinder	G_quartet	1405566	1405587	48	+	.	nt=3;nb=1;nm=0;rl1=3;rl2=3;rl3=7;ll1=4;ll2=1;ll3=1
2L	pqsfinder	G_quartet	1406274	1406303	51	+	.	nt=4;nb=3;nm=0;rl1=11;rl2=5;rl3=6;ll1=2;ll2=1;ll3=1
2L	pqsfinder	G_quartet	1406929	1406977	47	-	.	nt=4;nb=2;nm=0;rl1=11;rl2=9;rl3=4;ll1=15;ll2=4;ll3=2
2L	pqsfinder	G_quartet	1408382	1408418	56	-	.	nt=4;nb=2;nm=0;rl1=5;rl2=10;rl3=4;ll1=12;ll2=1;ll3=1
2L	pqsfinder	G_quartet	1413764	1413802	59	-	.	nt=4;nb=2;nm=0;rl1=4;rl2=4;rl3=10;ll1=5;ll2=0;ll3=6
2L	pqsfinder	G_quartet	1416835	1416877	48	-	.	nt=4;nb=2;nm=0;rl1=4;rl2=8;rl3=6;ll1=15;ll2=5;ll3=1
2L	pqsfinder	G_quartet	1421645	1421666	64	-	.	nt=4;nb=1;nm=1;rl1=7;rl2=4;rl3=4;ll1=0;ll2=1;ll3=2
2L	pqsfinder	G_quartet	1424935	1424967	48	+	.	nt=4;nb=1;nm=1;rl1=4;rl2=4;rl3=4;ll1=3;ll2=8;ll3=3
2L	pqsfinder	G_quartet	1428188	1428222	60	-	.	nt=4;nb=2;nm=0;rl1=4;rl2=4;rl3=11;ll1=8;ll2=2;ll3=1
2L	pqsfinder	G_quartet	1430946	1430990	49	+	.	nt=4;nb=2;nm=0;rl1=7;rl2=4;rl3=4;ll1=8;ll2=9;ll3=2
2L	pqsfinder	G_quartet	1433784	1433823	57	+	.	nt=4;nb=2;nm=0;rl1=11;rl2=4;rl3=4;ll1=2;ll2=6;ll3=5
2L	pqsfinder	G_quartet	1436919	1436940	63	-	.	nt=3;nb=0;nm=0;rl1=3;rl2=3;rl3=3;ll1=0;ll2=5;ll3=5
2L	pqsfinder	G_quartet	1437376	1437401	84	+	.	nt=5;nb=2;nm=1;rl1=5;rl2=6;rl3=5;ll1=1;ll2=1;ll3=2
2L	pqsfinder	G_quartet	1437666	1437705	53	-	.	nt=4;nb=2;nm=0;rl1=10;rl2=5;rl3=4;ll1=6;ll2=1;ll3=10
2L	pqsfinder	G_quartet	1438044	1438076	57	+	.	nt=4;nb=2;nm=0;rl1=4;rl2=5;rl3=4;ll1=11;ll2=1;ll3=2
2L	pqsfinder	G_quartet	1440038	1440067	52	+	.	nt=3;nb=0;nm=0;rl1=3;rl2=3;rl3=3;ll1=0;ll2=10;ll3=8
2L	pqsfinder	G_quartet	1440756	1440787	70	+	.	nt=4;nb=2;nm=0;rl1=4;rl2=9;rl3=4;ll1=1;ll2=3;ll3=0
2L	pqsfinder	G_quartet	1441263	1441301	68	+	.	nt=4;nb=1;nm=0;rl1=5;rl2=4;rl3=4;ll1=0;ll2=4;ll3=18
2L	pqsfinder	G_quartet	1441783	1441825	77	-	.	nt=5;nb=3;nm=0;rl1=8;rl2=6;rl3=11;ll1=9;ll2=3;ll3=1
2L	pqsfinder	G_quartet	1443950	1443963	75	+	.	nt=3;nb=0;nm=0;rl1=3;rl2=3;rl3=3;ll1=0;ll2=1;ll3=1
2L	pqsfinder	G_quartet	1444849	1444876	51	-	.	nt=4;nb=3;nm=0;rl1=10;rl2=5;rl3=4;ll1=1;ll2=1;ll3=2
2L	pqsfinder	G_quartet	1445572	1445598	69	+	.	nt=4;nb=2;nm=0;rl1=5;rl2=4;rl3=9;ll1=1;ll2=3;ll3=1
2L	pqsfinder	G_quartet	1446564	1446590	84	+	.	nt=4;nb=1;nm=0;rl1=6;rl2=4;rl3=4;ll1=1;ll2=7;ll3=1
2L	pqsfinder	G_quartet	1447928	1447958	51	+	.	nt=3;nb=0;nm=0;rl1=3;rl2=3;rl3=3;ll1=11;ll2=4;ll3=4
2L	pqsfinder	G_quartet	1448085	1448111	56	+	.	nt=3;nb=0;nm=0;rl1=3;rl2=3;rl3=3;ll1=0;ll2=14;ll3=1
2L	pqsfinder	G_quartet	1448897	1448937	84	-	.	nt=4;nb=0;nm=0;rl1=4;rl2=4;rl3=4;ll1=7;ll2=5;ll3=13
2L	pqsfinder	G_quartet	1449113	1449143	66	+	.	nt=4;nb=2;nm=0;rl1=11;rl2=4;rl3=5;ll1=1;ll2=3;ll3=3
2L	pqsfinder	G_quartet	1449255	1449273	50	+	.	nt=3;nb=1;nm=0;rl1=3;rl2=3;rl3=5;ll1=0;ll2=3;ll3=2
2L	pqsfinder	G_quartet	1449416	1449438	48	-	.	nt=3;nb=1;nm=0;rl1=3;rl2=3;rl3=8;ll1=2;ll2=3;ll3=1
2L	pqsfinder	G_quartet	1452005	1452038	48	-	.	nt=3;nb=0;nm=0;rl1=3;rl2=3;rl3=3;ll1=1;ll2=17;ll3=4
2L	pqsfinder	G_quartet	1452193	1452223	72	+	.	nt=5;nb=1;nm=2;rl1=5;rl2=10;rl3=5;ll1=1;ll2=0;ll3=5
2L	pqsfinder	G_quartet	1452767	1452787	52	-	.	nt=3;nb=1;nm=0;rl1=3;rl2=3;rl3=3;ll1=0;ll2=2;ll3=1
2L	pqsfinder	G_quartet	1453925	1453949	59	+	.	nt=3;nb=0;nm=0;rl1=3;rl2=3;rl3=3;ll1=3;ll2=4;ll3=6
2L	pqsfinder	G_quartet	1455137	1455174	62	-	.	nt=4;nb=2;nm=0;rl1=10;rl2=4;rl3=4;ll1=3;ll2=5;ll3=1
2L	pqsfinder	G_quartet	1455351	1455395	109	+	.	nt=6;nb=2;nm=1;rl1=11;rl2=6;rl3=6;ll1=5;ll2=0;ll3=8
2L	pqsfinder	G_quartet	1456083	1456130	94	-	.	nt=6;nb=1;nm=2;rl1=6;rl2=6;rl3=11;ll1=1;ll2=0;ll3=18
2L	pqsfinder	G_quartet	1456776	1456809	104	-	.	nt=5;nb=2;nm=0;rl1=5;rl2=5;rl3=8;ll1=5;ll2=3;ll3=0
2L	pqsfinder	G_quartet	1459179	1459214	75	+	.	nt=4;nb=1;nm=0;rl1=4;rl2=4;rl3=9;ll1=11;ll2=0;ll3=4
2L	pqsfinder	G_quartet	1459807	1459836	55	+	.	nt=4;nb=1;nm=1;rl1=9;rl2=4;rl3=4;ll1=6;ll2=0;ll3=3
2L	pqsfinder	G_quartet	1459924	1459953	68	-	.	nt=4;nb=2;nm=0;rl1=6;rl2=4;rl3=10;ll1=2;ll2=1;ll3=3
2L	pqsfinder	G_quartet	1460622	1460649	71	-	.	nt=4;nb=2;nm=0;rl1=4;rl2=11;rl3=5;ll1=1;ll2=2;ll3=1
2L	pqsfinder	G_quartet	1460734	1460775	55	+	.	nt=4;nb=0;nm=1;rl1=4;rl2=4;rl3=4;ll1=3;ll2=11;ll3=12
2L	pqsfinder	G_quartet	1464008	1464038	51	-	.	nt=3;nb=0;nm=0;rl1=3;rl2=3;rl3=3;ll1=3;ll2=12;ll3=4
2L	pqsfinder	G_quartet	1465977	1466003	55	+	.	nt=4;nb=1;nm=1;rl1=4;rl2=5;rl3=4;ll1=7;ll2=1;ll3=2
2L	pqsfinder	G_quartet	1466401	1466446	62	+	.	nt=5;nb=2;nm=1;rl1=9;rl2=5;rl3=9;ll1=9;ll2=2;ll3=7
2L	pqsfinder	G_quartet	1467255	1467278	48	-	.	nt=3;nb=1;nm=0;rl1=9;rl2=3;rl3=3;ll1=1;ll2=4;ll3=1
2L	pqsfinder	G_quartet	1467691	1467737	77	-	.	nt=4;nb=0;nm=0;rl1=4;rl2=4;rl3=4;ll1=12;ll2=10;ll3=9
2L	pqsfinder	G_quartet	1469005	1469025	49	-	.	nt=3;nb=1;nm=0;rl1=3;rl2=3;rl3=7;ll1=3;ll2=0;ll3=2
2L	pqsfinder	G_quartet	1469432	1469457	57	-	.	nt=3;nb=0;nm=0;rl1=3;rl2=3;rl3=3;ll1=5;ll2=5;ll3=4
2L	pqsfinder	G_quartet	1470565	1470612	69	-	.	nt=5;nb=3;nm=0;rl1=9;rl2=9;rl3=5;ll1=6;ll2=2;ll3=11
2L	pqsfinder	G_quartet	1473764	1473797	61	-	.	nt=4;nb=2;nm=0;rl1=4;rl2=4;rl3=8;ll1=5;ll2=4;ll3=1
2L	pqsfinder	G_quartet	1475690	1475709	66	+	.	nt=3;nb=0;nm=0;rl1=3;rl2=3;rl3=3;ll1=1;ll2=6;ll3=1
2L	pqsfinder	G_quartet	1477363	1477400	72	+	.	nt=5;nb=2;nm=1;rl1=5;rl2=5;rl3=11;ll1=3;ll2=4;ll3=4
2L	pqsfinder	G_quartet	1478280	1478315	56	+	.	nt=4;nb=2;nm=0;rl1=9;rl2=5;rl3=4;ll1=4;ll2=10;ll3=0
2L	pqsfinder	G_quartet	1478412	1478438	55	-	.	nt=4;nb=1;nm=1;rl1=4;rl2=4;rl3=4;ll1=1;ll2=2;ll3=7
2L	pqsfinder	G_quartet	1480829	1480860	76	+	.	nt=4;nb=1;nm=0;rl1=5;rl2=4;rl3=4;ll1=9;ll2=5;ll3=1
2L	pqsfinder	G_quartet	1483472	1483488	53	+	.	nt=3;nb=1;nm=0;rl1=3;rl2=5;rl3=3;ll1=1;ll2=2;ll3=0
2L	pqsfinder	G_quartet	1489622	1489652	82	-	.	nt=4;nb=1;nm=0;rl1=4;rl2=9;rl3=4;ll1=5;ll2=3;ll3=2
2L	pqsfinder	G_quartet	1489811	1489845	84	+	.	nt=5;nb=3;nm=0;rl1=7;rl2=7;rl3=7;ll1=2;ll2=6;ll3=1
2L	pqsfinder	G_quartet	1506421	1506449	55	+	.	nt=4;nb=1;nm=1;rl1=4;rl2=8;rl3=4;ll1=4;ll2=2;ll3=3
2L	pqsfinder	G_quartet	1507166	1507199	80	-	.	nt=4;nb=1;nm=0;rl1=4;rl2=11;rl3=4;ll1=9;ll2=1;ll3=1
2L	pqsfinder	G_quartet	1510203	1510241	54	-	.	nt=4;nb=2;nm=0;rl1=4;rl2=8;rl3=4;ll1=8;ll2=1;ll3=6
2L	pqsfinder	G_quartet	1511838	1511855	69	-	.	nt=3;nb=0;nm=0;rl1=3;rl2=3;rl3=3;ll1=1;ll2=5;ll3=0
2L	pqsfinder	G_quartet	1515132	1515161	52	+	.	nt=3;nb=0;nm=0;rl1=3;rl2=3;rl3=3;ll1=6;ll2=6;ll3=6
2L	pqsfinder	G_quartet	1520281	1520302	49	+	.	nt=3;nb=1;nm=0;rl1=3;rl2=3;rl3=3;ll1=1;ll2=4;ll3=0
2L	pqsfinder	G_quartet	1526725	1526752	55	+	.	nt=3;nb=0;nm=0;rl1=3;rl2=3;rl3=3;ll1=6;ll2=8;ll3=2
2L	pqsfinder	G_quartet	1529523	1529555	49	+	.	nt=3;nb=0;nm=0;rl1=3;rl2=3;rl3=3;ll1=3;ll2=5;ll3=13
2L	pqsfinder	G_quartet	1529574	1529619	74	+	.	nt=5;nb=3;nm=0;rl1=7;rl2=10;rl3=5;ll1=0;ll2=5;ll3=10
2L	pqsfinder	G_quartet	1529734	1529766	59	-	.	nt=4;nb=2;nm=0;rl1=4;rl2=4;rl3=7;ll1=4;ll2=4;ll3=3
2L	pqsfinder	G_quartet	1531169	1531200	52	+	.	nt=4;nb=1;nm=1;rl1=4;rl2=4;rl3=9;ll1=9;ll2=0;ll3=2
2L	pqsfinder	G_quartet	1532316	1532353	73	-	.	nt=4;nb=1;nm=0;rl1=4;rl2=9;rl3=4;ll1=14;ll2=1;ll3=2
2L	pqsfinder	G_quartet	1536725	1536747	63	+	.	nt=4;nb=1;nm=1;rl1=4;rl2=4;rl3=7;ll1=1;ll2=1;ll3=2
2L	pqsfinder	G_quartet	1536906	1536930	54	+	.	nt=4;nb=3;nm=0;rl1=6;rl2=5;rl3=8;ll1=1;ll2=1;ll3=0
2L	pqsfinder	G_quartet	1544532	1544555	61	+	.	nt=4;nb=1;nm=1;rl1=4;rl2=7;rl3=4;ll1=1;ll2=3;ll3=1
2L	pqsfinder	G_quartet	1545504	1545524	64	-	.	nt=3;nb=0;nm=0;rl1=3;rl2=3;rl3=3;ll1=8;ll2=1;ll3=0
2L	pqsfinder	G_quartet	1545685	1545713	88	-	.	nt=4;nb=1;nm=0;rl1=4;rl2=4;rl3=11;ll1=2;ll2=3;ll3=1
2L	pqsfinder	G_quartet	1547732	1547752	51	-	.	nt=3;nb=1;nm=0;rl1=3;rl2=3;rl3=8;ll1=0;ll2=3;ll3=1
2L	pqsfinder	G_quartet	1547788	1547815	100	+	.	nt=4;nb=0;nm=0;rl1=4;rl2=4;rl3=4;ll1=4;ll2=4;ll3=4
2L	pqsfinder	G_quartet	1547972	1548002	65	-	.	nt=4;nb=2;nm=0;rl1=4;rl2=6;rl3=9;ll1=3;ll2=2;ll3=3
2L	pqsfinder	G_quartet	1548483	1548505	51	-	.	nt=4;nb=0;nm=2;rl1=4;rl2=4;rl3=4;ll1=3;ll2=4;ll3=0
2L	pqsfinder	G_quartet	1548635	1548663	54	+	.	nt=4;nb=1;nm=1;rl1=4;rl2=7;rl3=4;ll1=4;ll2=1;ll3=5
2L	pqsfinder	G_quartet	1551674	1551694	48	+	.	nt=3;nb=1;nm=0;rl1=3;rl2=3;rl3=6;ll1=4;ll2=0;ll3=2
2L	pqsfinder	G_quartet	1552221	1552239	67	+	.	nt=3;nb=0;nm=0;rl1=3;rl2=3;rl3=3;ll1=3;ll2=3;ll3=1
2L	pqsfinder	G_quartet	1556742	1556776	60	-	.	nt=4;nb=2;nm=0;rl1=4;rl2=5;rl3=11;ll1=3;ll2=3;ll3=5
2L	pqsfinder	G_quartet	1556844	1556870	56	+	.	nt=3;nb=0;nm=0;rl1=3;rl2=3;rl3=3;ll1=4;ll2=10;ll3=1
2L	pqsfinder	G_quartet	1556959	1556986	55	+	.	nt=3;nb=0;nm=0;rl1=3;rl2=3;rl3=3;ll1=3;ll2=13;ll3=0
2L	pqsfinder	G_quartet	1558163	1558196	48	-	.	nt=4;nb=3;nm=0;rl1=11;rl2=4;rl3=5;ll1=0;ll2=2;ll3=3
2L	pqsfinder	G_quartet	1562282	1562308	52	-	.	nt=4;nb=3;nm=0;rl1=4;rl2=10;rl3=5;ll1=0;ll2=1;ll3=2
2L	pqsfinder	G_quartet	1563020	1563040	66	-	.	nt=4;nb=1;nm=1;rl1=4;rl2=4;rl3=7;ll1=1;ll2=0;ll3=1
2L	pqsfinder	G_quartet	1566502	1566539	73	-	.	nt=4;nb=1;nm=0;rl1=9;rl2=4;rl3=4;ll1=9;ll2=7;ll3=1
2L	pqsfinder	G_quartet	1566725	1566754	51	+	.	nt=4;nb=3;nm=0;rl1=5;rl2=4;rl3=7;ll1=1;ll2=1;ll3=1
2L	pqsfinder	G_quartet	1567550	1567569	54	-	.	nt=3;nb=1;nm=0;rl1=3;rl2=3;rl3=9;ll1=1;ll2=0;ll3=1
2L	pqsfinder	G_quartet	1568434	1568471	69	+	.	nt=4;nb=1;nm=0;rl1=4;rl2=4;rl3=4;ll1=13;ll2=8;ll3=0
2L	pqsfinder	G_quartet	1570590	1570613	50	-	.	nt=4;nb=0;nm=2;rl1=4;rl2=4;rl3=4;ll1=4;ll2=0;ll3=4
2L	pqsfinder	G_quartet	1573716	1573757	66	-	.	nt=5;nb=2;nm=1;rl1=5;rl2=8;rl3=5;ll1=5;ll2=8;ll3=2
2L	pqsfinder	G_quartet	1575981	1576013	47	-	.	nt=4;nb=3;nm=0;rl1=7;rl2=6;rl3=4;ll1=3;ll2=2;ll3=1
2L	pqsfinder	G_quartet	1576879	1576912	64	-	.	nt=4;nb=2;nm=0;rl1=4;rl2=10;rl3=4;ll1=1;ll2=7;ll3=0
2L	pqsfinder	G_quartet	1580817	1580848	50	-	.	nt=3;nb=0;nm=0;rl1=3;rl2=3;rl3=3;ll1=6;ll2=4;ll3=10
2L	pqsfinder	G_quartet	1580942	1580968	56	+	.	nt=3;nb=0;nm=0;rl1=3;rl2=3;rl3=3;ll1=5;ll2=6;ll3=4
2L	pqsfinder	G_quartet	1583056	1583083	99	-	.	nt=5;nb=1;nm=1;rl1=5;rl2=5;rl3=5;ll1=1;ll2=1;ll3=5
2L	pqsfinder	G_quartet	1590039	1590059	51	-	.	nt=3;nb=1;nm=0;rl1=8;rl2=3;rl3=3;ll1=3;ll2=1;ll3=0
2L	pqsfinder	G_quartet	1590484	1590508	76	-	.	nt=4;nb=0;nm=1;rl1=4;rl2=4;rl3=4;ll1=0;ll2=5;ll3=4
2L	pqsfinder	G_quartet	1599187	1599225	54	+	.	nt=4;nb=2;nm=0;rl1=4;rl2=9;rl3=4;ll1=11;ll2=4;ll3=0
2L	pqsfinder	G_quartet	1600170	1600203	47	+	.	nt=4;nb=3;nm=0;rl1=7;rl2=11;rl3=7;ll1=0;ll2=2;ll3=3
2L	pqsfinder	G_quartet	1602475	1602495	64	-	.	nt=3;nb=0;nm=0;rl1=3;rl2=3;rl3=3;ll1=1;ll2=2;ll3=6
2L	pqsfinder	G_quartet	1602516	1602539	60	+	.	nt=3;nb=0;nm=0;rl1=3;rl2=3;rl3=3;ll1=3;ll2=3;ll3=6
2L	pqsfinder	G_quartet	1604348	1604373	47	-	.	nt=4;nb=3;nm=0;rl1=4;rl2=5;rl3=5;ll1=2;ll2=1;ll3=4
2L	pqsfinder	G_quartet	1606177	1606203	88	-	.	nt=4;nb=1;nm=0;rl1=9;rl2=4;rl3=4;ll1=0;ll2=3;ll3=3
2L	pqsfinder	G_quartet	1606603	1606630	64	+	.	nt=4;nb=2;nm=0;rl1=4;rl2=5;rl3=4;ll1=3;ll2=2;ll3=4
2L	pqsfinder	G_quartet	1606854	1606892	54	-	.	nt=4;nb=2;nm=0;rl1=7;rl2=4;rl3=4;ll1=0;ll2=9;ll3=6
2L	pqsfinder	G_quartet	1607421	1607442	48	+	.	nt=3;nb=1;nm=0;rl1=3;rl2=3;rl3=7;ll1=5;ll2=0;ll3=1
2L	pqsfinder	G_quartet	1610207	1610236	52	+	.	nt=3;nb=0;nm=0;rl1=3;rl2=3;rl3=3;ll1=4;ll2=13;ll3=1
2L	pqsfinder	G_quartet	1612808	1612838	51	+	.	nt=3;nb=0;nm=0;rl1=3;rl2=3;rl3=3;ll1=1;ll2=14;ll3=4
2L	pqsfinder	G_quartet	1615739	1615776	99	-	.	nt=5;nb=2;nm=0;rl1=9;rl2=5;rl3=5;ll1=4;ll2=4;ll3=3
2L	pqsfinder	G_quartet	1617641	1617682	72	-	.	nt=5;nb=0;nm=2;rl1=5;rl2=5;rl3=5;ll1=0;ll2=18;ll3=4
2L	pqsfinder	G_quartet	1618639	1618681	53	+	.	nt=4;nb=2;nm=0;rl1=4;rl2=8;rl3=11;ll1=11;ll2=5;ll3=0
2L	pqsfinder	G_quartet	1618692	1618720	109	-	.	nt=5;nb=2;nm=0;rl1=6;rl2=5;rl3=5;ll1=4;ll2=0;ll3=1
2L	pqsfinder	G_quartet	1618842	1618878	54	+	.	nt=4;nb=2;nm=0;rl1=4;rl2=5;rl3=4;ll1=8;ll2=8;ll3=0
2L	pqsfinder	G_quartet	1618914	1618951	88	+	.	nt=5;nb=3;nm=0;rl1=5;rl2=11;rl3=6;ll1=3;ll2=1;ll3=1
2L	pqsfinder	G_quartet	1619040	1619075	90	+	.	nt=4;nb=0;nm=0;rl1=4;rl2=4;rl3=4;ll1=9;ll2=9;ll3=2
2L	pqsfinder	G_quartet	1619103	1619149	92	+	.	nt=5;nb=2;nm=0;rl1=9;rl2=5;rl3=11;ll1=5;ll2=6;ll3=6
2L	pqsfinder	G_quartet	1621143	1621176	78	-	.	nt=4;nb=1;nm=0;rl1=9;rl2=4;rl3=4;ll1=2;ll2=2;ll3=9
2L	pqsfinder	G_quartet	1622070	1622103	78	+	.	nt=4;nb=1;nm=0;rl1=4;rl2=9;rl3=4;ll1=1;ll2=3;ll3=9
2L	pqsfinder	G_quartet	1622792	1622818	56	+	.	nt=3;nb=0;nm=0;rl1=3;rl2=3;rl3=3;ll1=3;ll2=9;ll3=3
2L	pqsfinder	G_quartet	1624702	1624723	51	-	.	nt=3;nb=1;nm=0;rl1=3;rl2=9;rl3=3;ll1=1;ll2=2;ll3=1
2L	pqsfinder	G_quartet	1624803	1624843	49	+	.	nt=4;nb=3;nm=0;rl1=11;rl2=11;rl3=4;ll1=0;ll2=2;ll3=2
2L	pqsfinder	G_quartet	1625174	1625204	95	+	.	nt=5;nb=1;nm=1;rl1=5;rl2=5;rl3=6;ll1=1;ll2=8;ll3=1
2L	pqsfinder	G_quartet	1625347	1625381	91	+	.	nt=5;nb=1;nm=1;rl1=5;rl2=5;rl3=5;ll1=0;ll2=1;ll3=11
2L	pqsfinder	G_quartet	1625693	1625719	71	-	.	nt=4;nb=2;nm=0;rl1=4;rl2=9;rl3=6;ll1=1;ll2=2;ll3=1
2L	pqsfinder	G_quartet	1626059	1626073	73	-	.	nt=3;nb=0;nm=0;rl1=3;rl2=3;rl3=3;ll1=0;ll2=2;ll3=1
2L	pqsfinder	G_quartet	1628697	1628715	85	-	.	nt=4;nb=0;nm=1;rl1=4;rl2=4;rl3=4;ll1=2;ll2=1;ll3=0
2L	pqsfinder	G_quartet	1629960	1629979	49	+	.	nt=3;nb=1;nm=0;rl1=6;rl2=3;rl3=3;ll1=1;ll2=1;ll3=3
2L	pqsfinder	G_quartet	1630126	1630172	117	-	.	nt=6;nb=3;nm=0;rl1=11;rl2=10;rl3=6;ll1=5;ll2=4;ll3=4
2L	pqsfinder	G_quartet	1632072	1632101	87	-	.	nt=5;nb=0;nm=2;rl1=5;rl2=5;rl3=5;ll1=5;ll2=1;ll3=4
2L	pqsfinder	G_quartet	1634051	1634064	75	+	.	nt=3;nb=0;nm=0;rl1=3;rl2=3;rl3=3;ll1=0;ll2=1;ll3=1
2L	pqsfinder	G_quartet	1635641	1635674	48	+	.	nt=4;nb=1;nm=1;rl1=4;rl2=8;rl3=4;ll1=6;ll2=6;ll3=2
2L	pqsfinder	G_quartet	1639981	1640017	55	-	.	nt=4;nb=2;nm=0;rl1=5;rl2=4;rl3=4;ll1=2;ll2=2;ll3=11
2L	pqsfinder	G_quartet	1642187	1642204	87	+	.	nt=4;nb=0;nm=1;rl1=4;rl2=4;rl3=4;ll1=0;ll2=1;ll3=1
2L	pqsfinder	G_quartet	1643565	1643602	119	-	.	nt=5;nb=1;nm=0;rl1=5;rl2=11;rl3=5;ll1=11;ll2=0;ll3=1
2L	pqsfinder	G_quartet	1643814	1643841	86	-	.	nt=4;nb=1;nm=0;rl1=4;rl2=4;rl3=9;ll1=4;ll2=2;ll3=1
2L	pqsfinder	G_quartet	1645396	1645426	54	-	.	nt=4;nb=1;nm=1;rl1=4;rl2=4;rl3=4;ll1=3;ll2=4;ll3=3
2L	pqsfinder	G_quartet	1645502	1645534	89	-	.	nt=5;nb=3;nm=0;rl1=5;rl2=6;rl3=7;ll1=0;ll2=1;ll3=4
2L	pqsfinder	G_quartet	1646897	1646930	68	-	.	nt=4;nb=2;nm=0;rl1=10;rl2=11;rl3=4;ll1=1;ll2=3;ll3=1
2L	pqsfinder	G_quartet	1648332	1648374	138	+	.	nt=6;nb=2;nm=0;rl1=6;rl2=6;rl3=11;ll1=1;ll2=6;ll3=6
2L	pqsfinder	G_quartet	1649942	1649967	61	-	.	nt=4;nb=1;nm=1;rl1=9;rl2=4;rl3=4;ll1=3;ll2=1;ll3=1
2L	pqsfinder	G_quartet	1652062	1652087	67	-	.	nt=4;nb=2;nm=0;rl1=6;rl2=4;rl3=5;ll1=1;ll2=5;ll3=1
2L	pqsfinder	G_quartet	1652413	1652437	48	-	.	nt=3;nb=1;nm=0;rl1=3;rl2=3;rl3=10;ll1=2;ll2=0;ll3=4
2L	pqsfinder	G_quartet	1654462	1654494	69	-	.	nt=5;nb=1;nm=2;rl1=5;rl2=5;rl3=10;ll1=3;ll2=3;ll3=2
2L	pqsfinder	G_quartet	1655147	1655170	72	-	.	nt=4;nb=2;nm=0;rl1=5;rl2=4;rl3=8;ll1=2;ll2=0;ll3=1
2L	pqsfinder	G_quartet	1656867	1656907	50	-	.	nt=4;nb=2;nm=0;rl1=4;rl2=4;rl3=6;ll1=14;ll2=3;ll3=2
2L	pqsfinder	G_quartet	1659433	1659465	88	+	.	nt=5;nb=3;nm=0;rl1=6;rl2=5;rl3=9;ll1=1;ll2=4;ll3=1
2L	pqsfinder	G_quartet	1661389	1661415	83	-	.	nt=4;nb=1;nm=0;rl1=4;rl2=4;rl3=4;ll1=8;ll2=0;ll3=2
2L	pqsfinder	G_quartet	1661673	1661704	62	+	.	nt=4;nb=2;nm=0;rl1=9;rl2=5;rl3=4;ll1=7;ll2=0;ll3=3
2L	pqsfinder	G_quartet	1662399	1662414	55	+	.	nt=3;nb=1;nm=0;rl1=3;rl2=5;rl3=3;ll1=1;ll2=1;ll3=0
2L	pqsfinder	G_quartet	1663334	1663381	74	+	.	nt=5;nb=1;nm=1;rl1=5;rl2=6;rl3=5;ll1=1;ll2=2;ll3=24
2L	pqsfinder	G_quartet	1663729	1663766	71	+	.	nt=5;nb=2;nm=1;rl1=6;rl2=5;rl3=10;ll1=4;ll2=1;ll3=7
2L	pqsfinder	G_quartet	1663939	1663965	88	-	.	nt=4;nb=1;nm=0;rl1=4;rl2=4;rl3=4;ll1=0;ll2=2;ll3=4
2L	pqsfinder	G_quartet	1664706	1664728	61	-	.	nt=3;nb=0;nm=0;rl1=3;rl2=3;rl3=3;ll1=3;ll2=4;ll3=4
2L	pqsfinder	G_quartet	1671904	1671941	107	-	.	nt=6;nb=1;nm=2;rl1=6;rl2=11;rl3=6;ll1=1;ll2=2;ll3=6
2L	pqsfinder	G_quartet	1672600	1672626	84	+	.	nt=4;nb=1;nm=0;rl1=4;rl2=4;rl3=4;ll1=0;ll2=6;ll3=3
2L	pqsfinder	G_quartet	1673748	1673775	55	+	.	nt=3;nb=0;nm=0;rl1=3;rl2=3;rl3=3;ll1=1;ll2=11;ll3=4
2L	pqsfinder	G_quartet	1674346	1674388	70	+	.	nt=5;nb=0;nm=2;rl1=5;rl2=5;rl3=5;ll1=10;ll2=5;ll3=8
2L	pqsfinder	G_quartet	1674889	1674912	59	+	.	nt=4;nb=1;nm=1;rl1=4;rl2=4;rl3=4;ll1=6;ll2=0;ll3=1
2L	pqsfinder	G_quartet	1676522	1676552	52	-	.	nt=4;nb=3;nm=0;rl1=9;rl2=9;rl3=7;ll1=0;ll2=1;ll3=1
2L	pqsfinder	G_quartet	1677198	1677218	64	+	.	nt=3;nb=0;nm=0;rl1=3;rl2=3;rl3=3;ll1=7;ll2=0;ll3=2
2L	pqsfinder	G_quartet	1678276	1678303	106	+	.	nt=5;nb=1;nm=1;rl1=5;rl2=5;rl3=11;ll1=1;ll2=1;ll3=0
2L	pqsfinder	G_quartet	1687177	1687207	65	+	.	nt=4;nb=2;nm=0;rl1=9;rl2=4;rl3=4;ll1=4;ll2=2;ll3=2
2L	pqsfinder	G_quartet	1691687	1691712	68	+	.	nt=4;nb=2;nm=0;rl1=5;rl2=4;rl3=7;ll1=1;ll2=3;ll3=2
2L	pqsfinder	G_quartet	1694906	1694950	65	+	.	nt=5;nb=2;nm=1;rl1=10;rl2=5;rl3=5;ll1=3;ll2=10;ll3=3
2L	pqsfinder	G_quartet	1696290	1696324	79	+	.	nt=5;nb=2;nm=1;rl1=5;rl2=5;rl3=9;ll1=2;ll2=4;ll3=0
2L	pqsfinder	G_quartet	1696777	1696818	62	-	.	nt=5;nb=2;nm=1;rl1=6;rl2=5;rl3=6;ll1=3;ll2=10;ll3=7
2L	pqsfinder	G_quartet	1699513	1699545	64	-	.	nt=4;nb=2;nm=0;rl1=4;rl2=7;rl3=10;ll1=6;ll2=2;ll3=0
2L	pqsfinder	G_quartet	1701756	1701781	103	-	.	nt=4;nb=0;nm=0;rl1=4;rl2=4;rl3=4;ll1=4;ll2=4;ll3=2
2L	pqsfinder	G_quartet	1702439	1702463	76	-	.	nt=4;nb=0;nm=1;rl1=4;rl2=4;rl3=4;ll1=0;ll2=5;ll3=4
2L	pqsfinder	G_quartet	1706568	1706591	48	-	.	nt=3;nb=1;nm=0;rl1=3;rl2=3;rl3=9;ll1=1;ll2=4;ll3=1
2L	pqsfinder	G_quartet	1714570	1714594	86	+	.	nt=4;nb=1;nm=0;rl1=5;rl2=4;rl3=4;ll1=2;ll2=4;ll3=2
2L	pqsfinder	G_quartet	1715099	1715115	52	+	.	nt=3;nb=1;nm=0;rl1=3;rl2=3;rl3=4;ll1=1;ll2=2;ll3=1
2L	pqsfinder	G_quartet	1716357	1716371	55	+	.	nt=3;nb=1;nm=0;rl1=4;rl2=3;rl3=3;ll1=1;ll2=0;ll3=1
2L	pqsfinder	G_quartet	1719376	1719394	49	+	.	nt=3;nb=1;nm=0;rl1=4;rl2=3;rl3=3;ll1=0;ll2=4;ll3=2
2L	pqsfinder	G_quartet	1724039	1724075	118	+	.	nt=6;nb=2;nm=1;rl1=6;rl2=6;rl3=11;ll1=6;ll2=1;ll3=0
2L	pqsfinder	G_quartet	1730956	1730984	55	-	.	nt=4;nb=1;nm=1;rl1=4;rl2=4;rl3=4;ll1=6;ll2=1;ll3=2
2L	pqsfinder	G_quartet	1733398	1733422	59	+	.	nt=3;nb=0;nm=0;rl1=3;rl2=3;rl3=3;ll1=4;ll2=4;ll3=5
2L	pqsfinder	G_quartet	1734362	1734378	70	-	.	nt=3;nb=0;nm=0;rl1=3;rl2=3;rl3=3;ll1=3;ll2=2;ll3=0
2L	pqsfinder	G_quartet	1738540	1738558	67	-	.	nt=3;nb=0;nm=0;rl1=3;rl2=3;rl3=3;ll1=3;ll2=3;ll3=1
2L	pqsfinder	G_quartet	1748586	1748617	56	+	.	nt=5;nb=0;nm=3;rl1=5;rl2=5;rl3=5;ll1=4;ll2=4;ll3=4
2L	pqsfinder	G_quartet	1752968	1753001	78	-	.	nt=4;nb=1;nm=0;rl1=4;rl2=9;rl3=4;ll1=4;ll2=4;ll3=5
2L	pqsfinder	G_quartet	1754086	1754117	80	+	.	nt=4;nb=1;nm=0;rl1=4;rl2=4;rl3=9;ll1=3;ll2=5;ll3=3
2L	pqsfinder	G_quartet	1754340	1754372	49	+	.	nt=3;nb=0;nm=0;rl1=3;rl2=3;rl3=3;ll1=15;ll2=3;ll3=3
2L	pqsfinder	G_quartet	1756924	1756965	68	+	.	nt=4;nb=1;nm=0;rl1=4;rl2=4;rl3=9;ll1=17;ll2=1;ll3=3
2L	pqsfinder	G_quartet	1759458	1759492	60	+	.	nt=4;nb=2;nm=0;rl1=5;rl2=4;rl3=4;ll1=1;ll2=10;ll3=0
2L	pqsfinder	G_quartet	1759786	1759818	122	-	.	nt=5;nb=1;nm=0;rl1=5;rl2=5;rl3=5;ll1=1;ll2=0;ll3=9
2L	pqsfinder	G_quartet	1760459	1760496	115	-	.	nt=5;nb=1;nm=0;rl1=5;rl2=5;rl3=5;ll1=1;ll2=13;ll3=1
2L	pqsfinder	G_quartet	1760996	1761019	60	-	.	nt=3;nb=0;nm=0;rl1=3;rl2=3;rl3=3;ll1=7;ll2=0;ll3=5
2L	pqsfinder	G_quartet	1761195	1761218	48	+	.	nt=3;nb=1;nm=0;rl1=3;rl2=9;rl3=3;ll1=1;ll2=1;ll3=4
2L	pqsfinder	G_quartet	1761470	1761496	75	-	.	nt=5;nb=1;nm=2;rl1=5;rl2=5;rl3=5;ll1=0;ll2=2;ll3=2
2L	pqsfinder	G_quartet	1764091	1764123	49	-	.	nt=3;nb=0;nm=0;rl1=3;rl2=3;rl3=3;ll1=3;ll2=10;ll3=8
2L	pqsfinder	G_quartet	1764662	1764685	60	-	.	nt=3;nb=0;nm=0;rl1=3;rl2=3;rl3=3;ll1=6;ll2=1;ll3=5
2L	pqsfinder	G_quartet	1765763	1765809	48	+	.	nt=4;nb=2;nm=0;rl1=9;rl2=4;rl3=10;ll1=2;ll2=0;ll3=18
2L	pqsfinder	G_quartet	1768421	1768464	74	-	.	nt=5;nb=3;nm=0;rl1=6;rl2=5;rl3=11;ll1=3;ll2=5;ll3=8
2L	pqsfinder	G_quartet	1770041	1770080	53	-	.	nt=4;nb=2;nm=0;rl1=5;rl2=4;rl3=10;ll1=4;ll2=0;ll3=13
2L	pqsfinder	G_quartet	1772529	1772553	61	-	.	nt=4;nb=1;nm=1;rl1=4;rl2=4;rl3=8;ll1=3;ll2=1;ll3=1
2L	pqsfinder	G_quartet	1775081	1775106	57	+	.	nt=3;nb=0;nm=0;rl1=3;rl2=3;rl3=3;ll1=4;ll2=3;ll3=7
2L	pqsfinder	G_quartet	1775865	1775883	50	-	.	nt=3;nb=1;nm=0;rl1=3;rl2=5;rl3=3;ll1=1;ll2=1;ll3=3
2L	pqsfinder	G_quartet	1779174	1779201	66	-	.	nt=4;nb=2;nm=0;rl1=4;rl2=4;rl3=8;ll1=4;ll2=1;ll3=2
2L	pqsfinder	G_quartet	1779570	1779587	69	-	.	nt=3;nb=0;nm=0;rl1=3;rl2=3;rl3=3;ll1=4;ll2=1;ll3=1
2L	pqsfinder	G_quartet	1781346	1781366	49	+	.	nt=3;nb=1;nm=0;rl1=3;rl2=7;rl3=3;ll1=1;ll2=3;ll3=1
2L	pqsfinder	G_quartet	1796288	1796308	52	-	.	nt=3;nb=1;nm=0;rl1=3;rl2=9;rl3=3;ll1=1;ll2=1;ll3=1
2L	pqsfinder	G_quartet	1798067	1798084	69	+	.	nt=3;nb=0;nm=0;rl1=3;rl2=3;rl3=3;ll1=1;ll2=1;ll3=4
2L	pqsfinder	G_quartet	1798455	1798479	59	+	.	nt=3;nb=0;nm=0;rl1=3;rl2=3;rl3=3;ll1=2;ll2=6;ll3=5
2L	pqsfinder	G_quartet	1806888	1806924	59	+	.	nt=4;nb=2;nm=0;rl1=4;rl2=4;rl3=11;ll1=1;ll2=2;ll3=8
2L	pqsfinder	G_quartet	1807285	1807303	50	+	.	nt=3;nb=1;nm=0;rl1=3;rl2=3;rl3=5;ll1=3;ll2=1;ll3=1
2L	pqsfinder	G_quartet	1808062	1808087	57	-	.	nt=3;nb=0;nm=0;rl1=3;rl2=3;rl3=3;ll1=7;ll2=3;ll3=4
2L	pqsfinder	G_quartet	1810617	1810641	61	+	.	nt=4;nb=1;nm=1;rl1=4;rl2=8;rl3=4;ll1=1;ll2=1;ll3=3
2L	pqsfinder	G_quartet	1813067	1813106	53	+	.	nt=4;nb=2;nm=0;rl1=4;rl2=10;rl3=4;ll1=13;ll2=0;ll3=4
2L	pqsfinder	G_quartet	1814684	1814727	74	+	.	nt=5;nb=3;nm=0;rl1=6;rl2=11;rl3=5;ll1=8;ll2=5;ll3=3
2L	pqsfinder	G_quartet	1817364	1817410	48	-	.	nt=4;nb=2;nm=0;rl1=4;rl2=10;rl3=4;ll1=18;ll2=0;ll3=2
2L	pqsfinder	G_quartet	1819037	1819069	49	+	.	nt=3;nb=0;nm=0;rl1=3;rl2=3;rl3=3;ll1=8;ll2=10;ll3=3
2L	pqsfinder	G_quartet	1821136	1821159	60	+	.	nt=3;nb=0;nm=0;rl1=3;rl2=3;rl3=3;ll1=7;ll2=4;ll3=1
2L	pqsfinder	G_quartet	1821327	1821362	64	-	.	nt=4;nb=2;nm=0;rl1=9;rl2=4;rl3=11;ll1=4;ll2=0;ll3=4
2L	pqsfinder	G_quartet	1821750	1821784	47	+	.	nt=4;nb=3;nm=0;rl1=10;rl2=9;rl3=4;ll1=1;ll2=4;ll3=0
2L	pqsfinder	G_quartet	1822846	1822878	49	+	.	nt=3;nb=0;nm=0;rl1=3;rl2=3;rl3=3;ll1=7;ll2=5;ll3=9
2L	pqsfinder	G_quartet	1825730	1825777	65	-	.	nt=5;nb=2;nm=1;rl1=11;rl2=5;rl3=5;ll1=4;ll2=9;ll3=3
2L	pqsfinder	G_quartet	1833910	1833937	66	-	.	nt=4;nb=2;nm=0;rl1=6;rl2=4;rl3=6;ll1=3;ll2=4;ll3=1
2L	pqsfinder	G_quartet	1837768	1837809	75	-	.	nt=5;nb=3;nm=0;rl1=9;rl2=7;rl3=5;ll1=1;ll2=12;ll3=2
2L	pqsfinder	G_quartet	1838104	1838140	82	+	.	nt=5;nb=3;nm=0;rl1=6;rl2=6;rl3=5;ll1=3;ll2=3;ll3=4
2L	pqsfinder	G_quartet	1838315	1838351	47	-	.	nt=4;nb=1;nm=1;rl1=4;rl2=4;rl3=4;ll1=8;ll2=5;ll3=2
2L	pqsfinder	G_quartet	1838714	1838736	92	+	.	nt=4;nb=1;nm=0;rl1=4;rl2=4;rl3=4;ll1=0;ll2=1;ll3=2
2L	pqsfinder	G_quartet	1841428	1841447	51	-	.	nt=3;nb=1;nm=0;rl1=3;rl2=3;rl3=7;ll1=1;ll2=2;ll3=1
2L	pqsfinder	G_quartet	1847903	1847930	89	+	.	nt=4;nb=1;nm=0;rl1=4;rl2=4;rl3=4;ll1=1;ll2=3;ll3=1
2L	pqsfinder	G_quartet	1848927	1848941	55	+	.	nt=3;nb=1;nm=0;rl1=3;rl2=3;rl3=4;ll1=1;ll2=0;ll3=1
2L	pqsfinder	G_quartet	1852545	1852587	57	-	.	nt=4;nb=2;nm=0;rl1=4;rl2=11;rl3=11;ll1=7;ll2=1;ll3=5
2L	pqsfinder	G_quartet	1853383	1853405	51	-	.	nt=3;nb=1;nm=0;rl1=3;rl2=10;rl3=3;ll1=2;ll2=1;ll3=1
2L	pqsfinder	G_quartet	1854854	1854880	84	+	.	nt=4;nb=1;nm=0;rl1=4;rl2=6;rl3=4;ll1=3;ll2=4;ll3=2
2L	pqsfinder	G_quartet	1855815	1855857	83	-	.	nt=5;nb=3;nm=0;rl1=10;rl2=5;rl3=9;ll1=4;ll2=2;ll3=2
2L	pqsfinder	G_quartet	1856860	1856883	60	+	.	nt=3;nb=0;nm=0;rl1=3;rl2=3;rl3=3;ll1=7;ll2=2;ll3=3
2L	pqsfinder	G_quartet	1861530	1861560	96	-	.	nt=5;nb=1;nm=1;rl1=5;rl2=5;rl3=5;ll1=1;ll2=8;ll3=0
2L	pqsfinder	G_quartet	1861857	1861892	59	+	.	nt=4;nb=2;nm=0;rl1=8;rl2=4;rl3=4;ll1=5;ll2=6;ll3=0
2L	pqsfinder	G_quartet	1863643	1863678	89	+	.	nt=5;nb=3;nm=0;rl1=8;rl2=8;rl3=11;ll1=0;ll2=3;ll3=1
2L	pqsfinder	G_quartet	1865130	1865158	54	-	.	nt=3;nb=0;nm=0;rl1=3;rl2=3;rl3=3;ll1=6;ll2=11;ll3=0
2L	pqsfinder	G_quartet	1868732	1868748	54	+	.	nt=3;nb=1;nm=0;rl1=3;rl2=3;rl3=3;ll1=1;ll2=0;ll3=1
2L	pqsfinder	G_quartet	1869765	1869785	64	-	.	nt=3;nb=0;nm=0;rl1=3;rl2=3;rl3=3;ll1=3;ll2=3;ll3=3
2L	pqsfinder	G_quartet	1871224	1871249	57	+	.	nt=3;nb=0;nm=0;rl1=3;rl2=3;rl3=3;ll1=5;ll2=3;ll3=6
2L	pqsfinder	G_quartet	1872775	1872797	70	-	.	nt=4;nb=2;nm=0;rl1=4;rl2=4;rl3=5;ll1=1;ll2=3;ll3=1
2L	pqsfinder	G_quartet	1873295	1873313	49	-	.	nt=3;nb=1;nm=0;rl1=3;rl2=3;rl3=4;ll1=4;ll2=0;ll3=2
2L	pqsfinder	G_quartet	1875180	1875201	49	+	.	nt=3;nb=1;nm=0;rl1=3;rl2=3;rl3=3;ll1=1;ll2=4;ll3=0
2L	pqsfinder	G_quartet	1876476	1876507	50	+	.	nt=3;nb=0;nm=0;rl1=3;rl2=3;rl3=3;ll1=1;ll2=17;ll3=2
2L	pqsfinder	G_quartet	1877912	1877944	49	-	.	nt=3;nb=0;nm=0;rl1=3;rl2=3;rl3=3;ll1=4;ll2=13;ll3=4
2L	pqsfinder	G_quartet	1879310	1879347	51	-	.	nt=4;nb=2;nm=0;rl1=4;rl2=6;rl3=5;ll1=17;ll2=2;ll3=0
2L	pqsfinder	G_quartet	1881728	1881751	60	-	.	nt=3;nb=0;nm=0;rl1=3;rl2=3;rl3=3;ll1=5;ll2=2;ll3=5
2L	pqsfinder	G_quartet	1886984	1887014	65	-	.	nt=4;nb=2;nm=0;rl1=4;rl2=8;rl3=4;ll1=0;ll2=4;ll3=3
2L	pqsfinder	G_quartet	1887773	1887793	47	-	.	nt=4;nb=2;nm=1;rl1=6;rl2=4;rl3=5;ll1=1;ll2=0;ll3=1
2L	pqsfinder	G_quartet	1888099	1888130	50	+	.	nt=3;nb=0;nm=0;rl1=3;rl2=3;rl3=3;ll1=12;ll2=7;ll3=1
2L	pqsfinder	G_quartet	1888475	1888504	52	+	.	nt=3;nb=0;nm=0;rl1=3;rl2=3;rl3=3;ll1=6;ll2=2;ll3=10
2L	pqsfinder	G_quartet	1888908	1888949	52	-	.	nt=4;nb=2;nm=0;rl1=4;rl2=9;rl3=4;ll1=2;ll2=8;ll3=7
2L	pqsfinder	G_quartet	1895162	1895191	58	-	.	nt=4;nb=1;nm=1;rl1=4;rl2=4;rl3=4;ll1=0;ll2=6;ll3=1
2L	pqsfinder	G_quartet	1895386	1895419	48	-	.	nt=3;nb=0;nm=0;rl1=3;rl2=3;rl3=3;ll1=13;ll2=0;ll3=9
2L	pqsfinder	G_quartet	1896640	1896673	58	-	.	nt=4;nb=2;nm=0;rl1=4;rl2=5;rl3=4;ll1=0;ll2=12;ll3=1
2L	pqsfinder	G_quartet	1896720	1896756	72	-	.	nt=5;nb=2;nm=1;rl1=5;rl2=7;rl3=9;ll1=2;ll2=5;ll3=4
2L	pqsfinder	G_quartet	1899046	1899075	58	-	.	nt=4;nb=1;nm=1;rl1=4;rl2=4;rl3=4;ll1=0;ll2=6;ll3=1
2L	pqsfinder	G_quartet	1899270	1899303	48	-	.	nt=3;nb=0;nm=0;rl1=3;rl2=3;rl3=3;ll1=13;ll2=0;ll3=9
2L	pqsfinder	G_quartet	1900524	1900557	58	-	.	nt=4;nb=2;nm=0;rl1=4;rl2=5;rl3=4;ll1=0;ll2=12;ll3=1
2L	pqsfinder	G_quartet	1900604	1900640	72	-	.	nt=5;nb=2;nm=1;rl1=5;rl2=7;rl3=9;ll1=2;ll2=5;ll3=4
2L	pqsfinder	G_quartet	1903024	1903050	53	-	.	nt=4;nb=3;nm=0;rl1=5;rl2=7;rl3=9;ll1=1;ll2=1;ll3=0
2L	pqsfinder	G_quartet	1905350	1905387	88	-	.	nt=4;nb=0;nm=0;rl1=4;rl2=4;rl3=4;ll1=8;ll2=2;ll3=12
2L	pqsfinder	G_quartet	1909396	1909437	53	+	.	nt=4;nb=2;nm=0;rl1=4;rl2=4;rl3=6;ll1=15;ll2=1;ll3=1
2L	pqsfinder	G_quartet	1911054	1911080	56	-	.	nt=3;nb=0;nm=0;rl1=3;rl2=3;rl3=3;ll1=9;ll2=2;ll3=4
2L	pqsfinder	G_quartet	1911250	1911280	51	-	.	nt=4;nb=3;nm=0;rl1=10;rl2=9;rl3=5;ll1=1;ll2=1;ll3=1
2L	pqsfinder	G_quartet	1912723	1912756	48	+	.	nt=3;nb=0;nm=0;rl1=3;rl2=3;rl3=3;ll1=0;ll2=2;ll3=20
2L	pqsfinder	G_quartet	1914871	1914894	60	-	.	nt=3;nb=0;nm=0;rl1=3;rl2=3;rl3=3;ll1=0;ll2=8;ll3=4
2L	pqsfinder	G_quartet	1917166	1917186	64	-	.	nt=3;nb=0;nm=0;rl1=3;rl2=3;rl3=3;ll1=4;ll2=4;ll3=1
2L	pqsfinder	G_quartet	1919645	1919680	56	-	.	nt=4;nb=2;nm=0;rl1=4;rl2=9;rl3=5;ll1=13;ll2=1;ll3=0
2L	pqsfinder	G_quartet	1924357	1924390	48	-	.	nt=3;nb=0;nm=0;rl1=3;rl2=3;rl3=3;ll1=5;ll2=10;ll3=7
2L	pqsfinder	G_quartet	1926279	1926317	87	-	.	nt=5;nb=1;nm=1;rl1=5;rl2=5;rl3=5;ll1=2;ll2=6;ll3=7
2L	pqsfinder	G_quartet	1926488	1926506	52	+	.	nt=3;nb=1;nm=0;rl1=7;rl2=3;rl3=3;ll1=0;ll2=1;ll3=2
2L	pqsfinder	G_quartet	1927402	1927427	54	-	.	nt=4;nb=3;nm=0;rl1=4;rl2=10;rl3=5;ll1=1;ll2=1;ll3=0
2L	pqsfinder	G_quartet	1932401	1932425	104	+	.	nt=4;nb=0;nm=0;rl1=4;rl2=4;rl3=4;ll1=0;ll2=1;ll3=8
2L	pqsfinder	G_quartet	1937764	1937792	51	-	.	nt=4;nb=3;nm=0;rl1=6;rl2=9;rl3=6;ll1=1;ll2=2;ll3=1
2L	pqsfinder	G_quartet	1942807	1942841	91	+	.	nt=5;nb=1;nm=1;rl1=5;rl2=5;rl3=8;ll1=1;ll2=4;ll3=7
2L	pqsfinder	G_quartet	1944642	1944673	71	-	.	nt=4;nb=2;nm=0;rl1=11;rl2=10;rl3=4;ll1=1;ll2=1;ll3=1
2L	pqsfinder	G_quartet	1944812	1944849	58	+	.	nt=4;nb=2;nm=0;rl1=11;rl2=4;rl3=4;ll1=5;ll2=6;ll3=2
2L	pqsfinder	G_quartet	1945052	1945086	49	-	.	nt=4;nb=3;nm=0;rl1=4;rl2=9;rl3=10;ll1=2;ll2=1;ll3=1
2L	pqsfinder	G_quartet	1948281	1948298	50	-	.	nt=3;nb=1;nm=0;rl1=3;rl2=3;rl3=3;ll1=4;ll2=1;ll3=0
2L	pqsfinder	G_quartet	1949060	1949084	71	+	.	nt=4;nb=2;nm=0;rl1=4;rl2=8;rl3=5;ll1=0;ll2=1;ll3=3
2L	pqsfinder	G_quartet	1950762	1950785	70	+	.	nt=4;nb=2;nm=0;rl1=4;rl2=6;rl3=5;ll1=1;ll2=1;ll3=3
2L	pqsfinder	G_quartet	1952005	1952038	47	+	.	nt=4;nb=3;nm=0;rl1=4;rl2=5;rl3=11;ll1=1;ll2=4;ll3=1
2L	pqsfinder	G_quartet	1955203	1955237	91	-	.	nt=4;nb=0;nm=0;rl1=4;rl2=4;rl3=4;ll1=3;ll2=3;ll3=13
2L	pqsfinder	G_quartet	1956659	1956707	116	+	.	nt=6;nb=3;nm=0;rl1=6;rl2=10;rl3=10;ll1=0;ll2=12;ll3=1
2L	pqsfinder	G_quartet	1959412	1959447	74	-	.	nt=4;nb=1;nm=0;rl1=4;rl2=4;rl3=8;ll1=3;ll2=0;ll3=13
2L	pqsfinder	G_quartet	1959826	1959862	119	+	.	nt=5;nb=1;nm=0;rl1=5;rl2=10;rl3=5;ll1=0;ll2=5;ll3=7
2L	pqsfinder	G_quartet	1961927	1961958	51	+	.	nt=4;nb=1;nm=1;rl1=4;rl2=4;rl3=8;ll1=5;ll2=7;ll3=0
2L	pqsfinder	G_quartet	1963122	1963165	65	+	.	nt=4;nb=1;nm=0;rl1=4;rl2=4;rl3=9;ll1=3;ll2=8;ll3=12
2L	pqsfinder	G_quartet	1964283	1964317	51	-	.	nt=4;nb=1;nm=1;rl1=4;rl2=11;rl3=4;ll1=7;ll2=4;ll3=1
2L	pqsfinder	G_quartet	1964433	1964464	76	-	.	nt=4;nb=1;nm=0;rl1=5;rl2=4;rl3=4;ll1=0;ll2=1;ll3=14
2L	pqsfinder	G_quartet	1964892	1964937	78	-	.	nt=4;nb=0;nm=0;rl1=4;rl2=4;rl3=4;ll1=11;ll2=11;ll3=8
2L	pqsfinder	G_quartet	1967212	1967243	82	+	.	nt=4;nb=1;nm=0;rl1=4;rl2=4;rl3=10;ll1=1;ll2=4;ll3=5
2L	pqsfinder	G_quartet	1969330	1969361	83	-	.	nt=4;nb=1;nm=0;rl1=4;rl2=11;rl3=4;ll1=5;ll2=0;ll3=4
2L	pqsfinder	G_quartet	1970657	1970681	92	+	.	nt=4;nb=1;nm=0;rl1=4;rl2=10;rl3=4;ll1=1;ll2=1;ll3=1
2L	pqsfinder	G_quartet	1971357	1971404	79	-	.	nt=5;nb=1;nm=1;rl1=5;rl2=5;rl3=5;ll1=20;ll2=1;ll3=1
2L	pqsfinder	G_quartet	1971624	1971652	68	+	.	nt=4;nb=2;nm=0;rl1=4;rl2=4;rl3=10;ll1=1;ll2=3;ll3=2
2L	pqsfinder	G_quartet	1975135	1975177	49	+	.	nt=4;nb=2;nm=0;rl1=6;rl2=4;rl3=4;ll1=15;ll2=2;ll3=3
2L	pqsfinder	G_quartet	1976077	1976117	116	+	.	nt=6;nb=2;nm=1;rl1=6;rl2=6;rl3=10;ll1=5;ll2=0;ll3=3
2L	pqsfinder	G_quartet	1982509	1982552	53	-	.	nt=4;nb=0;nm=1;rl1=4;rl2=4;rl3=4;ll1=19;ll2=1;ll3=8
2L	pqsfinder	G_quartet	1988635	1988655	48	-	.	nt=3;nb=1;nm=0;rl1=3;rl2=3;rl3=6;ll1=2;ll2=1;ll3=3
2L	pqsfinder	G_quartet	1990568	1990610	53	-	.	nt=4;nb=2;nm=0;rl1=4;rl2=11;rl3=8;ll1=7;ll2=1;ll3=8
2L	pqsfinder	G_quartet	1990690	1990712	91	+	.	nt=4;nb=1;nm=0;rl1=4;rl2=4;rl3=7;ll1=2;ll2=2;ll3=0
2L	pqsfinder	G_quartet	1990716	1990744	60	+	.	nt=5;nb=0;nm=3;rl1=5;rl2=5;rl3=5;ll1=1;ll2=7;ll3=1
2L	pqsfinder	G_quartet	1990944	1990963	47	+	.	nt=3;nb=1;nm=0;rl1=3;rl2=4;rl3=3;ll1=4;ll2=2;ll3=1
2L	pqsfinder	G_quartet	1991029	1991068	70	-	.	nt=5;nb=2;nm=1;rl1=6;rl2=11;rl3=5;ll1=3;ll2=2;ll3=8
2L	pqsfinder	G_quartet	1991422	1991439	50	-	.	nt=3;nb=1;nm=0;rl1=3;rl2=3;rl3=3;ll1=0;ll2=2;ll3=3
2L	pqsfinder	G_quartet	1994016	1994060	48	-	.	nt=4;nb=2;nm=0;rl1=10;rl2=4;rl3=6;ll1=5;ll2=5;ll3=11
2L	pqsfinder	G_quartet	1996729	1996778	67	+	.	nt=5;nb=3;nm=0;rl1=5;rl2=7;rl3=6;ll1=7;ll2=2;ll3=13
2L	pqsfinder	G_quartet	1998750	1998798	104	+	.	nt=5;nb=1;nm=0;rl1=5;rl2=10;rl3=5;ll1=13;ll2=9;ll3=2
2L	pqsfinder	G_quartet	2001560	2001588	48	+	.	nt=4;nb=3;nm=0;rl1=5;rl2=5;rl3=9;ll1=1;ll2=3;ll3=2
2L	pqsfinder	G_quartet	2002836	2002863	78	+	.	nt=5;nb=1;nm=2;rl1=5;rl2=5;rl3=11;ll1=1;ll2=1;ll3=0
2L	pqsfinder	G_quartet	2003575	2003604	52	-	.	nt=3;nb=0;nm=0;rl1=3;rl2=3;rl3=3;ll1=3;ll2=11;ll3=4
2L	pqsfinder	G_quartet	2006978	2007008	51	+	.	nt=3;nb=0;nm=0;rl1=3;rl2=3;rl3=3;ll1=1;ll2=9;ll3=9
2L	pqsfinder	G_quartet	2007494	2007528	76	-	.	nt=4;nb=1;nm=0;rl1=9;rl2=4;rl3=4;ll1=7;ll2=2;ll3=5
2L	pqsfinder	G_quartet	2008744	2008780	87	-	.	nt=5;nb=3;nm=0;rl1=6;rl2=10;rl3=10;ll1=3;ll2=2;ll3=1
2L	pqsfinder	G_quartet	2010218	2010244	55	-	.	nt=4;nb=1;nm=1;rl1=5;rl2=4;rl3=4;ll1=1;ll2=8;ll3=1
2L	pqsfinder	G_quartet	2016907	2016940	48	-	.	nt=3;nb=0;nm=0;rl1=3;rl2=3;rl3=3;ll1=9;ll2=7;ll3=6
2L	pqsfinder	G_quartet	2019045	2019089	71	+	.	nt=5;nb=3;nm=0;rl1=5;rl2=6;rl3=9;ll1=8;ll2=0;ll3=10
2L	pqsfinder	G_quartet	2020865	2020882	87	-	.	nt=4;nb=0;nm=1;rl1=4;rl2=4;rl3=4;ll1=1;ll2=1;ll3=0
2L	pqsfinder	G_quartet	2021100	2021123	71	+	.	nt=4;nb=2;nm=0;rl1=4;rl2=7;rl3=4;ll1=0;ll2=3;ll3=1
2L	pqsfinder	G_quartet	2022291	2022337	70	+	.	nt=5;nb=3;nm=0;rl1=8;rl2=5;rl3=10;ll1=1;ll2=8;ll3=9
2L	pqsfinder	G_quartet	2023087	2023105	67	+	.	nt=3;nb=0;nm=0;rl1=3;rl2=3;rl3=3;ll1=4;ll2=0;ll3=3
2L	pqsfinder	G_quartet	2023254	2023299	135	-	.	nt=6;nb=2;nm=0;rl1=6;rl2=6;rl3=8;ll1=1;ll2=13;ll3=1
2L	pqsfinder	G_quartet	2026260	2026299	54	+	.	nt=4;nb=2;nm=0;rl1=6;rl2=4;rl3=10;ll1=0;ll2=1;ll3=15
2L	pqsfinder	G_quartet	2028737	2028767	48	+	.	nt=4;nb=3;nm=0;rl1=8;rl2=4;rl3=9;ll1=3;ll2=1;ll3=1
2L	pqsfinder	G_quartet	2038363	2038386	92	-	.	nt=4;nb=1;nm=0;rl1=4;rl2=9;rl3=4;ll1=1;ll2=1;ll3=1
2L	pqsfinder	G_quartet	2040071	2040093	52	-	.	nt=4;nb=3;nm=0;rl1=5;rl2=4;rl3=5;ll1=2;ll2=1;ll3=1
2L	pqsfinder	G_quartet	2040101	2040117	54	+	.	nt=3;nb=1;nm=0;rl1=3;rl2=3;rl3=6;ll1=1;ll2=0;ll3=1
2L	pqsfinder	G_quartet	2041312	2041336	48	+	.	nt=3;nb=1;nm=0;rl1=3;rl2=3;rl3=11;ll1=2;ll2=1;ll3=2
2L	pqsfinder	G_quartet	2045126	2045153	49	+	.	nt=4;nb=3;nm=0;rl1=9;rl2=4;rl3=5;ll1=1;ll2=2;ll3=2
2L	pqsfinder	G_quartet	2048184	2048208	59	+	.	nt=3;nb=0;nm=0;rl1=3;rl2=3;rl3=3;ll1=8;ll2=1;ll3=4
2L	pqsfinder	G_quartet	2048889	2048907	49	+	.	nt=3;nb=1;nm=0;rl1=3;rl2=3;rl3=3;ll1=1;ll2=4;ll3=1
2L	pqsfinder	G_quartet	2049787	2049819	93	-	.	nt=5;nb=1;nm=1;rl1=5;rl2=5;rl3=7;ll1=4;ll2=3;ll3=4
2L	pqsfinder	G_quartet	2050334	2050367	59	+	.	nt=4;nb=2;nm=0;rl1=4;rl2=4;rl3=8;ll1=5;ll2=4;ll3=2
2L	pqsfinder	G_quartet	2050906	2050931	49	-	.	nt=4;nb=3;nm=0;rl1=5;rl2=6;rl3=5;ll1=1;ll2=4;ll3=1
2L	pqsfinder	G_quartet	2051107	2051147	81	-	.	nt=5;nb=3;nm=0;rl1=10;rl2=9;rl3=5;ll1=3;ll2=0;ll3=7
2L	pqsfinder	G_quartet	2052027	2052053	49	+	.	nt=4;nb=3;nm=0;rl1=4;rl2=5;rl3=5;ll1=0;ll2=1;ll3=4
2L	pqsfinder	G_quartet	2053333	2053353	64	+	.	nt=3;nb=0;nm=0;rl1=3;rl2=3;rl3=3;ll1=3;ll2=3;ll3=3
2L	pqsfinder	G_quartet	2054668	2054695	61	+	.	nt=4;nb=1;nm=1;rl1=11;rl2=4;rl3=4;ll1=4;ll2=1;ll3=0
2L	pqsfinder	G_quartet	2056976	2057007	48	-	.	nt=4;nb=1;nm=1;rl1=4;rl2=4;rl3=4;ll1=0;ll2=14;ll3=1
2L	pqsfinder	G_quartet	2057148	2057188	53	-	.	nt=4;nb=2;nm=0;rl1=7;rl2=4;rl3=4;ll1=3;ll2=8;ll3=5
2L	pqsfinder	G_quartet	2058206	2058234	101	+	.	nt=5;nb=1;nm=1;rl1=5;rl2=9;rl3=5;ll1=2;ll2=1;ll3=2
2L	pqsfinder	G_quartet	2059226	2059275	62	+	.	nt=5;nb=0;nm=2;rl1=5;rl2=5;rl3=5;ll1=3;ll2=22;ll3=5
2L	pqsfinder	G_quartet	2059722	2059750	71	-	.	nt=4;nb=2;nm=0;rl1=9;rl2=4;rl3=4;ll1=0;ll2=2;ll3=1
2L	pqsfinder	G_quartet	2060862	2060891	69	-	.	nt=4;nb=2;nm=0;rl1=4;rl2=4;rl3=11;ll1=2;ll2=0;ll3=3
2L	pqsfinder	G_quartet	2062065	2062114	56	+	.	nt=4;nb=1;nm=0;rl1=4;rl2=4;rl3=4;ll1=10;ll2=7;ll3=15
2L	pqsfinder	G_quartet	2062999	2063027	86	+	.	nt=5;nb=2;nm=1;rl1=7;rl2=5;rl3=5;ll1=1;ll2=1;ll3=0
2L	pqsfinder	G_quartet	2063190	2063217	72	-	.	nt=4;nb=0;nm=1;rl1=4;rl2=4;rl3=4;ll1=7;ll2=4;ll3=1
2L	pqsfinder	G_quartet	2063272	2063294	61	+	.	nt=3;nb=0;nm=0;rl1=3;rl2=3;rl3=3;ll1=1;ll2=1;ll3=9
2L	pqsfinder	G_quartet	2064612	2064640	85	-	.	nt=4;nb=1;nm=0;rl1=4;rl2=4;rl3=4;ll1=5;ll2=2;ll3=1
2L	pqsfinder	G_quartet	2067461	2067489	71	-	.	nt=4;nb=2;nm=0;rl1=4;rl2=11;rl3=4;ll1=1;ll2=2;ll3=1
2L	pqsfinder	G_quartet	2068056	2068076	93	+	.	nt=4;nb=1;nm=0;rl1=4;rl2=4;rl3=6;ll1=1;ll2=1;ll3=1
2L	pqsfinder	G_quartet	2068605	2068623	67	-	.	nt=3;nb=0;nm=0;rl1=3;rl2=3;rl3=3;ll1=1;ll2=4;ll3=2
2L	pqsfinder	G_quartet	2069317	2069350	95	-	.	nt=5;nb=1;nm=1;rl1=5;rl2=5;rl3=10;ll1=4;ll2=5;ll3=0
2L	pqsfinder	G_quartet	2069377	2069411	47	-	.	nt=4;nb=3;nm=0;rl1=8;rl2=4;rl3=7;ll1=4;ll2=0;ll3=1
2L	pqsfinder	G_quartet	2071181	2071216	78	-	.	nt=4;nb=1;nm=0;rl1=4;rl2=4;rl3=11;ll1=3;ll2=4;ll3=6
2L	pqsfinder	G_quartet	2072480	2072521	48	+	.	nt=4;nb=2;nm=0;rl1=5;rl2=8;rl3=4;ll1=1;ll2=14;ll3=6
2L	pqsfinder	G_quartet	2073593	2073623	49	+	.	nt=4;nb=1;nm=1;rl1=5;rl2=4;rl3=4;ll1=5;ll2=1;ll3=8
2L	pqsfinder	G_quartet	2076826	2076845	47	-	.	nt=3;nb=1;nm=0;rl1=3;rl2=3;rl3=4;ll1=5;ll2=2;ll3=0
2L	pqsfinder	G_quartet	2076868	2076897	80	+	.	nt=4;nb=1;nm=0;rl1=4;rl2=4;rl3=7;ll1=4;ll2=4;ll3=3
2L	pqsfinder	G_quartet	2077001	2077040	73	-	.	nt=4;nb=1;nm=0;rl1=4;rl2=11;rl3=4;ll1=0;ll2=1;ll3=16
2L	pqsfinder	G_quartet	2077129	2077160	50	-	.	nt=3;nb=0;nm=0;rl1=3;rl2=3;rl3=3;ll1=0;ll2=17;ll3=3
2L	pqsfinder	G_quartet	2077532	2077562	51	+	.	nt=4;nb=1;nm=1;rl1=4;rl2=7;rl3=4;ll1=6;ll2=3;ll3=3
2L	pqsfinder	G_quartet	2079591	2079626	118	+	.	nt=5;nb=1;nm=0;rl1=5;rl2=8;rl3=5;ll1=7;ll2=1;ll3=5
2L	pqsfinder	G_quartet	2081493	2081515	53	-	.	nt=4;nb=3;nm=0;rl1=5;rl2=6;rl3=5;ll1=1;ll2=1;ll3=1
2L	pqsfinder	G_quartet	2082667	2082699	47	-	.	nt=4;nb=3;nm=0;rl1=7;rl2=11;rl3=5;ll1=2;ll2=1;ll3=3
2L	pqsfinder	G_quartet	2084632	2084674	55	+	.	nt=4;nb=2;nm=0;rl1=4;rl2=11;rl3=10;ll1=8;ll2=2;ll3=4
2L	pqsfinder	G_quartet	2086546	2086577	90	+	.	nt=5;nb=3;nm=0;rl1=5;rl2=6;rl3=9;ll1=2;ll2=1;ll3=1
2L	pqsfinder	G_quartet	2087998	2088042	70	-	.	nt=5;nb=3;nm=0;rl1=5;rl2=7;rl3=6;ll1=6;ll2=7;ll3=7
2L	pqsfinder	G_quartet	2089772	2089795	60	+	.	nt=3;nb=0;nm=0;rl1=3;rl2=3;rl3=3;ll1=3;ll2=2;ll3=7
2L	pqsfinder	G_quartet	2091008	2091044	47	-	.	nt=4;nb=3;nm=0;rl1=11;rl2=7;rl3=10;ll1=2;ll2=2;ll3=1
2L	pqsfinder	G_quartet	2092226	2092264	57	+	.	nt=4;nb=2;nm=0;rl1=4;rl2=4;rl3=7;ll1=10;ll2=3;ll3=0
2L	pqsfinder	G_quartet	2092627	2092655	71	+	.	nt=4;nb=2;nm=0;rl1=10;rl2=4;rl3=4;ll1=0;ll2=1;ll3=2
2L	pqsfinder	G_quartet	2093043	2093059	70	+	.	nt=3;nb=0;nm=0;rl1=3;rl2=3;rl3=3;ll1=2;ll2=0;ll3=3
2L	pqsfinder	G_quartet	2095259	2095300	72	+	.	nt=5;nb=0;nm=2;rl1=5;rl2=5;rl3=5;ll1=0;ll2=4;ll3=18
2L	pqsfinder	G_quartet	2096562	2096599	113	+	.	nt=6;nb=2;nm=1;rl1=7;rl2=6;rl3=8;ll1=0;ll2=1;ll3=10
2L	pqsfinder	G_quartet	2099064	2099100	58	-	.	nt=4;nb=2;nm=0;rl1=4;rl2=4;rl3=10;ll1=6;ll2=5;ll3=1
2L	pqsfinder	G_quartet	2111148	2111168	92	-	.	nt=4;nb=1;nm=0;rl1=5;rl2=4;rl3=4;ll1=2;ll2=1;ll3=1
2L	pqsfinder	G_quartet	2112114	2112137	53	+	.	nt=4;nb=3;nm=0;rl1=6;rl2=6;rl3=4;ll1=1;ll2=1;ll3=1
2L	pqsfinder	G_quartet	2112380	2112422	63	-	.	nt=4;nb=1;nm=0;rl1=4;rl2=4;rl3=4;ll1=20;ll2=5;ll3=1
2L	pqsfinder	G_quartet	2119467	2119509	63	-	.	nt=4;nb=1;nm=0;rl1=4;rl2=4;rl3=4;ll1=20;ll2=5;ll3=1
2L	pqsfinder	G_quartet	2120057	2120100	80	+	.	nt=5;nb=1;nm=1;rl1=5;rl2=5;rl3=7;ll1=0;ll2=1;ll3=21
2L	pqsfinder	G_quartet	2120895	2120918	61	+	.	nt=4;nb=1;nm=1;rl1=4;rl2=4;rl3=4;ll1=2;ll2=2;ll3=2
2L	pqsfinder	G_quartet	2122540	2122568	55	+	.	nt=4;nb=1;nm=1;rl1=4;rl2=8;rl3=4;ll1=4;ll2=1;ll3=4
2L	pqsfinder	G_quartet	2122712	2122731	49	+	.	nt=3;nb=1;nm=0;rl1=5;rl2=3;rl3=3;ll1=0;ll2=1;ll3=5
2L	pqsfinder	G_quartet	2123676	2123708	49	+	.	nt=3;nb=0;nm=0;rl1=3;rl2=3;rl3=3;ll1=14;ll2=2;ll3=5
2L	pqsfinder	G_quartet	2125994	2126028	74	+	.	nt=4;nb=1;nm=0;rl1=4;rl2=7;rl3=4;ll1=9;ll2=7;ll3=0
2L	pqsfinder	G_quartet	2129745	2129783	53	-	.	nt=4;nb=2;nm=0;rl1=9;rl2=4;rl3=4;ll1=13;ll2=0;ll3=4
2L	pqsfinder	G_quartet	2135408	2135439	50	-	.	nt=3;nb=0;nm=0;rl1=3;rl2=3;rl3=3;ll1=5;ll2=11;ll3=4
2L	pqsfinder	G_quartet	2146361	2146394	49	+	.	nt=4;nb=3;nm=0;rl1=4;rl2=8;rl3=11;ll1=1;ll2=2;ll3=1
2L	pqsfinder	G_quartet	2152349	2152366	52	-	.	nt=3;nb=1;nm=0;rl1=3;rl2=5;rl3=3;ll1=1;ll2=3;ll3=0
2L	pqsfinder	G_quartet	2153766	2153815	54	-	.	nt=5;nb=2;nm=1;rl1=5;rl2=5;rl3=7;ll1=7;ll2=5;ll3=15
2L	pqsfinder	G_quartet	2160335	2160362	49	+	.	nt=4;nb=3;nm=0;rl1=7;rl2=6;rl3=6;ll1=3;ll2=2;ll3=0
2L	pqsfinder	G_quartet	2162481	2162511	54	+	.	nt=4;nb=1;nm=1;rl1=9;rl2=4;rl3=4;ll1=3;ll2=5;ll3=2
2L	pqsfinder	G_quartet	2164670	2164691	92	-	.	nt=4;nb=1;nm=0;rl1=4;rl2=7;rl3=4;ll1=1;ll2=1;ll3=1
2L	pqsfinder	G_quartet	2166009	2166034	88	-	.	nt=4;nb=1;nm=0;rl1=4;rl2=4;rl3=8;ll1=5;ll2=1;ll3=0
2L	pqsfinder	G_quartet	2167684	2167715	50	-	.	nt=3;nb=0;nm=0;rl1=3;rl2=3;rl3=3;ll1=1;ll2=1;ll3=18
2L	pqsfinder	G_quartet	2167824	2167869	50	+	.	nt=4;nb=0;nm=1;rl1=4;rl2=4;rl3=4;ll1=2;ll2=25;ll3=3
2L	pqsfinder	G_quartet	2168982	2169007	51	-	.	nt=4;nb=3;nm=0;rl1=4;rl2=7;rl3=6;ll1=2;ll2=1;ll3=1
2L	pqsfinder	G_quartet	2170732	2170759	55	-	.	nt=3;nb=0;nm=0;rl1=3;rl2=3;rl3=3;ll1=2;ll2=2;ll3=12
2L	pqsfinder	G_quartet	2171819	2171839	82	-	.	nt=4;nb=0;nm=1;rl1=4;rl2=4;rl3=4;ll1=4;ll2=1;ll3=0
2L	pqsfinder	G_quartet	2171888	2171929	69	-	.	nt=5;nb=2;nm=1;rl1=5;rl2=5;rl3=11;ll1=1;ll2=11;ll3=1
2L	pqsfinder	G_quartet	2173328	2173349	99	-	.	nt=5;nb=0;nm=2;rl1=5;rl2=5;rl3=5;ll1=1;ll2=1;ll3=0
2L	pqsfinder	G_quartet	2173480	2173508	98	-	.	nt=5;nb=1;nm=1;rl1=5;rl2=6;rl3=5;ll1=4;ll2=3;ll3=1
2L	pqsfinder	G_quartet	2173657	2173676	47	-	.	nt=3;nb=1;nm=0;rl1=3;rl2=3;rl3=3;ll1=3;ll2=3;ll3=1
2L	pqsfinder	G_quartet	2176345	2176363	67	-	.	nt=4;nb=1;nm=1;rl1=4;rl2=4;rl3=5;ll1=0;ll2=1;ll3=1
2L	pqsfinder	G_quartet	2178140	2178176	56	+	.	nt=4;nb=2;nm=0;rl1=4;rl2=10;rl3=5;ll1=1;ll2=1;ll3=12
2L	pqsfinder	G_quartet	2179926	2179960	78	+	.	nt=4;nb=1;nm=0;rl1=4;rl2=4;rl3=4;ll1=1;ll2=2;ll3=10
2L	pqsfinder	G_quartet	2180132	2180155	72	-	.	nt=4;nb=2;nm=0;rl1=4;rl2=5;rl3=8;ll1=1;ll2=1;ll3=1
2L	pqsfinder	G_quartet	2180485	2180510	66	+	.	nt=4;nb=2;nm=0;rl1=5;rl2=5;rl3=4;ll1=1;ll2=2;ll3=5
2L	pqsfinder	G_quartet	2181109	2181145	91	+	.	nt=5;nb=1;nm=1;rl1=5;rl2=5;rl3=5;ll1=1;ll2=10;ll3=1
2L	pqsfinder	G_quartet	2183305	2183330	47	+	.	nt=4;nb=0;nm=2;rl1=4;rl2=4;rl3=4;ll1=3;ll2=6;ll3=1
2L	pqsfinder	G_quartet	2184154	2184181	48	-	.	nt=4;nb=3;nm=0;rl1=4;rl2=8;rl3=5;ll1=4;ll2=1;ll3=1
2L	pqsfinder	G_quartet	2185992	2186019	50	+	.	nt=4;nb=3;nm=0;rl1=7;rl2=7;rl3=7;ll1=1;ll2=1;ll3=1
2L	pqsfinder	G_quartet	2186581	2186610	47	-	.	nt=4;nb=3;nm=0;rl1=4;rl2=5;rl3=7;ll1=0;ll2=5;ll3=1
2L	pqsfinder	G_quartet	2186846	2186871	86	-	.	nt=4;nb=1;nm=0;rl1=7;rl2=4;rl3=4;ll1=1;ll2=5;ll3=1
2L	pqsfinder	G_quartet	2187325	2187342	52	+	.	nt=3;nb=1;nm=0;rl1=6;rl2=3;rl3=3;ll1=1;ll2=1;ll3=1
2L	pqsfinder	G_quartet	2187506	2187529	60	-	.	nt=3;nb=0;nm=0;rl1=3;rl2=3;rl3=3;ll1=3;ll2=5;ll3=4
2L	pqsfinder	G_quartet	2187776	2187813	59	+	.	nt=5;nb=1;nm=2;rl1=5;rl2=5;rl3=8;ll1=2;ll2=2;ll3=11
2L	pqsfinder	G_quartet	2188269	2188292	70	-	.	nt=4;nb=2;nm=0;rl1=6;rl2=4;rl3=4;ll1=2;ll2=2;ll3=1
2L	pqsfinder	G_quartet	2188706	2188747	52	-	.	nt=4;nb=2;nm=0;rl1=4;rl2=8;rl3=9;ll1=4;ll2=3;ll3=10
2L	pqsfinder	G_quartet	2188970	2188995	49	+	.	nt=4;nb=3;nm=0;rl1=4;rl2=5;rl3=7;ll1=1;ll2=1;ll3=3
2L	pqsfinder	G_quartet	2189660	2189701	67	+	.	nt=5;nb=2;nm=1;rl1=5;rl2=8;rl3=5;ll1=5;ll2=3;ll3=6
2L	pqsfinder	G_quartet	2194501	2194520	66	-	.	nt=3;nb=0;nm=0;rl1=3;rl2=3;rl3=3;ll1=0;ll2=2;ll3=6
2L	pqsfinder	G_quartet	2197697	2197744	65	-	.	nt=5;nb=3;nm=0;rl1=7;rl2=6;rl3=5;ll1=2;ll2=1;ll3=21
2L	pqsfinder	G_quartet	2198187	2198221	47	-	.	nt=4;nb=3;nm=0;rl1=4;rl2=10;rl3=10;ll1=0;ll2=3;ll3=3
2L	pqsfinder	G_quartet	2198784	2198823	66	-	.	nt=4;nb=1;nm=0;rl1=4;rl2=4;rl3=5;ll1=7;ll2=15;ll3=1
2L	pqsfinder	G_quartet	2199971	2200000	52	-	.	nt=3;nb=0;nm=0;rl1=3;rl2=3;rl3=3;ll1=4;ll2=14;ll3=0
2L	pqsfinder	G_quartet	2200913	2200933	47	-	.	nt=3;nb=1;nm=0;rl1=3;rl2=3;rl3=3;ll1=6;ll2=1;ll3=0
2L	pqsfinder	G_quartet	2201441	2201470	98	+	.	nt=5;nb=1;nm=1;rl1=8;rl2=5;rl3=5;ll1=1;ll2=1;ll3=5
2L	pqsfinder	G_quartet	2202571	2202616	81	+	.	nt=5;nb=1;nm=1;rl1=5;rl2=11;rl3=5;ll1=17;ll2=2;ll3=1
2L	pqsfinder	G_quartet	2203348	2203369	63	-	.	nt=3;nb=0;nm=0;rl1=3;rl2=3;rl3=3;ll1=1;ll2=0;ll3=9
2L	pqsfinder	G_quartet	2203432	2203463	80	-	.	nt=4;nb=1;nm=0;rl1=4;rl2=4;rl3=4;ll1=10;ll2=1;ll3=0
2L	pqsfinder	G_quartet	2211845	2211880	59	-	.	nt=4;nb=2;nm=0;rl1=4;rl2=4;rl3=10;ll1=3;ll2=3;ll3=5
2L	pqsfinder	G_quartet	2220051	2220083	66	-	.	nt=4;nb=0;nm=1;rl1=4;rl2=4;rl3=4;ll1=3;ll2=12;ll3=2
2L	pqsfinder	G_quartet	2220141	2220166	49	-	.	nt=4;nb=3;nm=0;rl1=4;rl2=5;rl3=5;ll1=2;ll2=1;ll3=2
2L	pqsfinder	G_quartet	2227123	2227137	55	+	.	nt=3;nb=1;nm=0;rl1=3;rl2=4;rl3=3;ll1=0;ll2=1;ll3=1
2L	pqsfinder	G_quartet	2235439	2235458	49	+	.	nt=3;nb=1;nm=0;rl1=3;rl2=5;rl3=3;ll1=0;ll2=2;ll3=4
2L	pqsfinder	G_quartet	2235813	2235849	60	+	.	nt=5;nb=1;nm=2;rl1=5;rl2=5;rl3=5;ll1=6;ll2=3;ll3=5
2L	pqsfinder	G_quartet	2235851	2235885	50	-	.	nt=4;nb=3;nm=0;rl1=4;rl2=11;rl3=7;ll1=1;ll2=1;ll3=1
2L	pqsfinder	G_quartet	2240783	2240824	111	-	.	nt=5;nb=1;nm=0;rl1=9;rl2=5;rl3=5;ll1=7;ll2=3;ll3=8
2L	pqsfinder	G_quartet	2241638	2241657	54	-	.	nt=3;nb=1;nm=0;rl1=3;rl2=3;rl3=3;ll1=1;ll2=1;ll3=0
2L	pqsfinder	G_quartet	2245796	2245824	54	-	.	nt=3;nb=0;nm=0;rl1=3;rl2=3;rl3=3;ll1=15;ll2=1;ll3=1
2L	pqsfinder	G_quartet	2248054	2248087	48	+	.	nt=3;nb=0;nm=0;rl1=3;rl2=3;rl3=3;ll1=1;ll2=21;ll3=0
2L	pqsfinder	G_quartet	2248670	2248695	67	-	.	nt=4;nb=2;nm=0;rl1=4;rl2=4;rl3=6;ll1=1;ll2=3;ll3=3
2L	pqsfinder	G_quartet	2256223	2256255	85	+	.	nt=5;nb=3;nm=0;rl1=5;rl2=6;rl3=8;ll1=4;ll2=0;ll3=4
2L	pqsfinder	G_quartet	2257163	2257190	55	-	.	nt=3;nb=0;nm=0;rl1=3;rl2=3;rl3=3;ll1=7;ll2=4;ll3=5
2L	pqsfinder	G_quartet	2257409	2257445	56	-	.	nt=4;nb=2;nm=0;rl1=5;rl2=4;rl3=10;ll1=6;ll2=4;ll3=4
2L	pqsfinder	G_quartet	2257655	2257685	68	+	.	nt=4;nb=2;nm=0;rl1=4;rl2=6;rl3=11;ll1=4;ll2=1;ll3=1
2L	pqsfinder	G_quartet	2257778	2257824	47	-	.	nt=4;nb=2;nm=0;rl1=6;rl2=4;rl3=11;ll1=9;ll2=9;ll3=4
2L	pqsfinder	G_quartet	2260039	2260060	48	+	.	nt=3;nb=1;nm=0;rl1=3;rl2=3;rl3=7;ll1=5;ll2=0;ll3=1
2L	pqsfinder	G_quartet	2260618	2260658	67	-	.	nt=4;nb=1;nm=0;rl1=4;rl2=7;rl3=4;ll1=9;ll2=6;ll3=7
2L	pqsfinder	G_quartet	2262186	2262215	87	-	.	nt=5;nb=3;nm=0;rl1=6;rl2=5;rl3=6;ll1=3;ll2=2;ll3=2
2L	pqsfinder	G_quartet	2263579	2263604	57	-	.	nt=3;nb=0;nm=0;rl1=3;rl2=3;rl3=3;ll1=3;ll2=4;ll3=7
2L	pqsfinder	G_quartet	2265622	2265648	60	-	.	nt=4;nb=1;nm=1;rl1=4;rl2=4;rl3=4;ll1=1;ll2=1;ll3=4
2L	pqsfinder	G_quartet	2267138	2267168	55	-	.	nt=4;nb=1;nm=1;rl1=4;rl2=4;rl3=4;ll1=1;ll2=6;ll3=2
2L	pqsfinder	G_quartet	2267195	2267233	99	+	.	nt=5;nb=2;nm=0;rl1=5;rl2=5;rl3=9;ll1=1;ll2=3;ll3=7
2L	pqsfinder	G_quartet	2273606	2273633	55	+	.	nt=3;nb=0;nm=0;rl1=3;rl2=3;rl3=3;ll1=10;ll2=3;ll3=3
2L	pqsfinder	G_quartet	2275567	2275609	82	+	.	nt=5;nb=1;nm=1;rl1=5;rl2=5;rl3=5;ll1=12;ll2=2;ll3=5
2L	pqsfinder	G_quartet	2278867	2278899	49	-	.	nt=3;nb=0;nm=0;rl1=3;rl2=3;rl3=3;ll1=5;ll2=10;ll3=6
2L	pqsfinder	G_quartet	2280585	2280606	53	+	.	nt=4;nb=3;nm=0;rl1=5;rl2=5;rl3=5;ll1=1;ll2=1;ll3=1
2L	pqsfinder	G_quartet	2282961	2282998	47	-	.	nt=4;nb=1;nm=1;rl1=4;rl2=4;rl3=4;ll1=13;ll2=0;ll3=2
2L	pqsfinder	G_quartet	2283248	2283270	48	-	.	nt=3;nb=1;nm=0;rl1=3;rl2=3;rl3=8;ll1=0;ll2=5;ll3=1
2L	pqsfinder	G_quartet	2283409	2283458	76	+	.	nt=5;nb=1;nm=1;rl1=5;rl2=5;rl3=11;ll1=7;ll2=10;ll3=7
2L	pqsfinder	G_quartet	2284696	2284735	59	-	.	nt=5;nb=1;nm=2;rl1=5;rl2=10;rl3=5;ll1=4;ll2=1;ll3=10
2L	pqsfinder	G_quartet	2291619	2291637	50	+	.	nt=3;nb=1;nm=0;rl1=3;rl2=5;rl3=3;ll1=0;ll2=4;ll3=1
2L	pqsfinder	G_quartet	2293644	2293668	59	-	.	nt=3;nb=0;nm=0;rl1=3;rl2=3;rl3=3;ll1=6;ll2=2;ll3=5
2L	pqsfinder	G_quartet	2301733	2301751	67	+	.	nt=3;nb=0;nm=0;rl1=3;rl2=3;rl3=3;ll1=3;ll2=2;ll3=2
2L	pqsfinder	G_quartet	2306111	2306143	65	-	.	nt=4;nb=2;nm=0;rl1=11;rl2=4;rl3=7;ll1=0;ll2=5;ll3=2
2L	pqsfinder	G_quartet	2310731	2310759	68	-	.	nt=4;nb=2;nm=0;rl1=4;rl2=4;rl3=9;ll1=4;ll2=2;ll3=0
2L	pqsfinder	G_quartet	2314187	2314235	47	+	.	nt=4;nb=2;nm=0;rl1=4;rl2=11;rl3=4;ll1=10;ll2=11;ll3=0
2L	pqsfinder	G_quartet	2315855	2315886	83	-	.	nt=4;nb=1;nm=0;rl1=4;rl2=4;rl3=11;ll1=1;ll2=3;ll3=5
2L	pqsfinder	G_quartet	2316447	2316464	52	+	.	nt=3;nb=1;nm=0;rl1=3;rl2=3;rl3=3;ll1=1;ll2=3;ll3=0
2L	pqsfinder	G_quartet	2316706	2316742	122	-	.	nt=6;nb=2;nm=1;rl1=11;rl2=10;rl3=6;ll1=3;ll2=1;ll3=0
2L	pqsfinder	G_quartet	2317828	2317859	90	-	.	nt=5;nb=3;nm=0;rl1=9;rl2=5;rl3=6;ll1=1;ll2=0;ll3=3
2L	pqsfinder	G_quartet	2319775	2319824	64	+	.	nt=5;nb=3;nm=0;rl1=5;rl2=6;rl3=6;ll1=12;ll2=7;ll3=5
2L	pqsfinder	G_quartet	2319902	2319923	99	+	.	nt=5;nb=0;nm=2;rl1=5;rl2=5;rl3=5;ll1=1;ll2=1;ll3=0
2L	pqsfinder	G_quartet	2320991	2321019	99	-	.	nt=4;nb=0;nm=0;rl1=4;rl2=4;rl3=4;ll1=4;ll2=3;ll3=6
2L	pqsfinder	G_quartet	2321631	2321656	72	-	.	nt=4;nb=2;nm=0;rl1=5;rl2=4;rl3=10;ll1=1;ll2=1;ll3=1
2L	pqsfinder	G_quartet	2325618	2325638	54	-	.	nt=3;nb=1;nm=0;rl1=3;rl2=10;rl3=3;ll1=1;ll2=0;ll3=1
2L	pqsfinder	G_quartet	2326538	2326562	88	-	.	nt=4;nb=1;nm=0;rl1=4;rl2=4;rl3=4;ll1=3;ll2=2;ll3=1
2L	pqsfinder	G_quartet	2327589	2327611	51	+	.	nt=3;nb=1;nm=0;rl1=3;rl2=3;rl3=11;ll1=1;ll2=1;ll3=1
2L	pqsfinder	G_quartet	2331250	2331290	57	+	.	nt=4;nb=2;nm=0;rl1=10;rl2=4;rl3=4;ll1=0;ll2=2;ll3=11
2L	pqsfinder	G_quartet	2333299	2333322	60	+	.	nt=3;nb=0;nm=0;rl1=3;rl2=3;rl3=3;ll1=7;ll2=2;ll3=3
2L	pqsfinder	G_quartet	2334920	2334958	82	-	.	nt=5;nb=3;nm=0;rl1=6;rl2=9;rl3=10;ll1=1;ll2=8;ll3=0
2L	pqsfinder	G_quartet	2335161	2335184	78	+	.	nt=4;nb=0;nm=1;rl1=4;rl2=4;rl3=4;ll1=4;ll2=0;ll3=4
2L	pqsfinder	G_quartet	2336619	2336639	54	-	.	nt=3;nb=1;nm=0;rl1=3;rl2=3;rl3=10;ll1=1;ll2=1;ll3=0
2L	pqsfinder	G_quartet	2337152	2337178	56	-	.	nt=3;nb=0;nm=0;rl1=3;rl2=3;rl3=3;ll1=1;ll2=10;ll3=4
2L	pqsfinder	G_quartet	2340064	2340103	61	-	.	nt=4;nb=2;nm=0;rl1=4;rl2=11;rl3=11;ll1=1;ll2=5;ll3=4
2L	pqsfinder	G_quartet	2344086	2344124	88	+	.	nt=5;nb=1;nm=1;rl1=5;rl2=10;rl3=5;ll1=4;ll2=5;ll3=5
2L	pqsfinder	G_quartet	2344269	2344300	50	-	.	nt=3;nb=0;nm=0;rl1=3;rl2=3;rl3=3;ll1=4;ll2=13;ll3=3
2L	pqsfinder	G_quartet	2344471	2344511	97	-	.	nt=5;nb=2;nm=0;rl1=5;rl2=9;rl3=9;ll1=6;ll2=6;ll3=1
2L	pqsfinder	G_quartet	2344637	2344669	67	+	.	nt=4;nb=2;nm=0;rl1=10;rl2=4;rl3=4;ll1=1;ll2=0;ll3=5
2L	pqsfinder	G_quartet	2346249	2346285	53	+	.	nt=4;nb=2;nm=0;rl1=4;rl2=7;rl3=4;ll1=1;ll2=7;ll3=9
2L	pqsfinder	G_quartet	2347606	2347622	52	-	.	nt=3;nb=1;nm=0;rl1=3;rl2=4;rl3=3;ll1=1;ll2=2;ll3=1
2L	pqsfinder	G_quartet	2350487	2350515	54	+	.	nt=3;nb=0;nm=0;rl1=3;rl2=3;rl3=3;ll1=7;ll2=7;ll3=3
2L	pqsfinder	G_quartet	2351256	2351280	104	+	.	nt=4;nb=0;nm=0;rl1=4;rl2=4;rl3=4;ll1=8;ll2=0;ll3=1
2L	pqsfinder	G_quartet	2351950	2351967	54	+	.	nt=3;nb=1;nm=0;rl1=3;rl2=3;rl3=7;ll1=1;ll2=1;ll3=0
2L	pqsfinder	G_quartet	2352117	2352154	117	+	.	nt=6;nb=2;nm=1;rl1=9;rl2=10;rl3=6;ll1=2;ll2=4;ll3=1
2L	pqsfinder	G_quartet	2353362	2353384	61	+	.	nt=4;nb=1;nm=1;rl1=4;rl2=4;rl3=4;ll1=3;ll2=2;ll3=1
2L	pqsfinder	G_quartet	2354435	2354465	49	+	.	nt=4;nb=1;nm=1;rl1=4;rl2=4;rl3=5;ll1=8;ll2=3;ll3=3
2L	pqsfinder	G_quartet	2356523	2356542	49	-	.	nt=3;nb=1;nm=0;rl1=3;rl2=3;rl3=5;ll1=1;ll2=4;ll3=1
2L	pqsfinder	G_quartet	2367179	2367209	71	-	.	nt=4;nb=2;nm=0;rl1=11;rl2=4;rl3=9;ll1=2;ll2=1;ll3=0
2L	pqsfinder	G_quartet	2376380	2376419	98	+	.	nt=5;nb=2;nm=0;rl1=8;rl2=10;rl3=5;ll1=6;ll2=5;ll3=1
2L	pqsfinder	G_quartet	2379899	2379932	59	-	.	nt=4;nb=2;nm=0;rl1=4;rl2=4;rl3=8;ll1=7;ll2=2;ll3=2
2L	pqsfinder	G_quartet	2382607	2382633	56	-	.	nt=4;nb=1;nm=1;rl1=4;rl2=4;rl3=4;ll1=0;ll2=5;ll3=4
2L	pqsfinder	G_quartet	2389253	2389284	47	-	.	nt=4;nb=3;nm=0;rl1=8;rl2=6;rl3=4;ll1=5;ll2=1;ll3=0
2L	pqsfinder	G_quartet	2392835	2392861	51	-	.	nt=4;nb=3;nm=0;rl1=4;rl2=7;rl3=6;ll1=1;ll2=0;ll3=3
2L	pqsfinder	G_quartet	2395974	2396001	57	+	.	nt=4;nb=1;nm=1;rl1=4;rl2=8;rl3=4;ll1=1;ll2=6;ll3=1
2L	pqsfinder	G_quartet	2396822	2396843	52	+	.	nt=3;nb=1;nm=0;rl1=3;rl2=3;rl3=10;ll1=1;ll2=2;ll3=0
2L	pqsfinder	G_quartet	2397827	2397870	52	-	.	nt=4;nb=2;nm=0;rl1=8;rl2=4;rl3=4;ll1=0;ll2=14;ll3=3
2L	pqsfinder	G_quartet	2399252	2399299	61	+	.	nt=4;nb=1;nm=0;rl1=4;rl2=9;rl3=4;ll1=10;ll2=9;ll3=8
2L	pqsfinder	G_quartet	2400574	2400601	63	-	.	nt=4;nb=2;nm=0;rl1=5;rl2=4;rl3=4;ll1=1;ll2=7;ll3=2
2L	pqsfinder	G_quartet	2402182	2402214	47	+	.	nt=4;nb=3;nm=0;rl1=5;rl2=4;rl3=9;ll1=2;ll2=1;ll3=3
2L	pqsfinder	G_quartet	2403311	2403329	51	-	.	nt=3;nb=1;nm=0;rl1=3;rl2=6;rl3=3;ll1=0;ll2=1;ll3=3
2L	pqsfinder	G_quartet	2404802	2404819	69	+	.	nt=3;nb=0;nm=0;rl1=3;rl2=3;rl3=3;ll1=0;ll2=5;ll3=1
2L	pqsfinder	G_quartet	2405898	2405918	64	+	.	nt=3;nb=0;nm=0;rl1=3;rl2=3;rl3=3;ll1=2;ll2=6;ll3=1
2L	pqsfinder	G_quartet	2413395	2413420	47	-	.	nt=3;nb=1;nm=0;rl1=3;rl2=3;rl3=11;ll1=1;ll2=5;ll3=0
2L	pqsfinder	G_quartet	2418131	2418153	48	+	.	nt=3;nb=1;nm=0;rl1=3;rl2=8;rl3=3;ll1=4;ll2=1;ll3=1
2L	pqsfinder	G_quartet	2419425	2419467	52	+	.	nt=4;nb=2;nm=0;rl1=4;rl2=9;rl3=9;ll1=4;ll2=9;ll3=4
2L	pqsfinder	G_quartet	2426988	2427028	114	-	.	nt=5;nb=1;nm=0;rl1=5;rl2=10;rl3=5;ll1=0;ll2=9;ll3=7
2L	pqsfinder	G_quartet	2429783	2429800	50	+	.	nt=3;nb=1;nm=0;rl1=3;rl2=4;rl3=3;ll1=1;ll2=2;ll3=2
2L	pqsfinder	G_quartet	2430793	2430806	75	+	.	nt=3;nb=0;nm=0;rl1=3;rl2=3;rl3=3;ll1=0;ll2=1;ll3=1
2L	pqsfinder	G_quartet	2431519	2431552	68	-	.	nt=4;nb=2;nm=0;rl1=4;rl2=11;rl3=4;ll1=2;ll2=1;ll3=2
2L	pqsfinder	G_quartet	2433292	2433329	85	-	.	nt=5;nb=3;nm=0;rl1=6;rl2=5;rl3=11;ll1=2;ll2=4;ll3=1
2L	pqsfinder	G_quartet	2433364	2433394	113	-	.	nt=5;nb=0;nm=1;rl1=5;rl2=5;rl3=5;ll1=10;ll2=1;ll3=0
2L	pqsfinder	G_quartet	2434776	2434808	51	+	.	nt=4;nb=1;nm=1;rl1=9;rl2=4;rl3=4;ll1=2;ll2=5;ll3=5
2L	pqsfinder	G_quartet	2436957	2436984	68	+	.	nt=4;nb=2;nm=0;rl1=6;rl2=8;rl3=4;ll1=3;ll2=2;ll3=1
2L	pqsfinder	G_quartet	2440610	2440627	69	+	.	nt=3;nb=0;nm=0;rl1=3;rl2=3;rl3=3;ll1=2;ll2=2;ll3=2
2L	pqsfinder	G_quartet	2440635	2440660	57	+	.	nt=3;nb=0;nm=0;rl1=3;rl2=3;rl3=3;ll1=3;ll2=3;ll3=8
2L	pqsfinder	G_quartet	2441187	2441230	63	-	.	nt=4;nb=1;nm=0;rl1=6;rl2=4;rl3=4;ll1=0;ll2=20;ll3=6
2L	pqsfinder	G_quartet	2444216	2444243	86	+	.	nt=4;nb=1;nm=0;rl1=4;rl2=9;rl3=4;ll1=3;ll2=2;ll3=2
2L	pqsfinder	G_quartet	2446353	2446387	72	-	.	nt=4;nb=1;nm=0;rl1=5;rl2=4;rl3=4;ll1=3;ll2=3;ll3=12
2L	pqsfinder	G_quartet	2451757	2451805	68	-	.	nt=5;nb=3;nm=0;rl1=5;rl2=7;rl3=8;ll1=6;ll2=3;ll3=11
2L	pqsfinder	G_quartet	2454301	2454339	86	+	.	nt=4;nb=0;nm=0;rl1=4;rl2=4;rl3=4;ll1=1;ll2=1;ll3=21
2L	pqsfinder	G_quartet	2454460	2454499	53	+	.	nt=4;nb=2;nm=0;rl1=4;rl2=10;rl3=4;ll1=1;ll2=7;ll3=9
2L	pqsfinder	G_quartet	2457004	2457032	54	-	.	nt=3;nb=0;nm=0;rl1=3;rl2=3;rl3=3;ll1=2;ll2=11;ll3=4
2L	pqsfinder	G_quartet	2458786	2458828	55	-	.	nt=4;nb=2;nm=0;rl1=4;rl2=11;rl3=10;ll1=2;ll2=1;ll3=11
2L	pqsfinder	G_quartet	2458898	2458935	53	-	.	nt=4;nb=2;nm=0;rl1=7;rl2=4;rl3=4;ll1=4;ll2=12;ll3=1
2L	pqsfinder	G_quartet	2461542	2461562	48	-	.	nt=3;nb=1;nm=0;rl1=3;rl2=3;rl3=6;ll1=2;ll2=1;ll3=3
2L	pqsfinder	G_quartet	2461581	2461608	49	-	.	nt=4;nb=3;nm=0;rl1=7;rl2=4;rl3=6;ll1=2;ll2=1;ll3=2
2L	pqsfinder	G_quartet	2465652	2465680	91	-	.	nt=5;nb=3;nm=0;rl1=5;rl2=6;rl3=6;ll1=2;ll2=0;ll3=2
2L	pqsfinder	G_quartet	2465846	2465863	69	+	.	nt=3;nb=0;nm=0;rl1=3;rl2=3;rl3=3;ll1=5;ll2=0;ll3=1
2L	pqsfinder	G_quartet	2467121	2467149	63	-	.	nt=4;nb=2;nm=0;rl1=6;rl2=5;rl3=4;ll1=2;ll2=6;ll3=2
2L	pqsfinder	G_quartet	2480813	2480842	71	+	.	nt=4;nb=2;nm=0;rl1=10;rl2=4;rl3=4;ll1=1;ll2=1;ll3=1
2L	pqsfinder	G_quartet	2481250	2481295	64	-	.	nt=4;nb=1;nm=0;rl1=4;rl2=4;rl3=10;ll1=3;ll2=14;ll3=7
2L	pqsfinder	G_quartet	2481844	2481885	83	-	.	nt=5;nb=3;nm=0;rl1=9;rl2=10;rl3=5;ll1=3;ll2=3;ll3=2
2L	pqsfinder	G_quartet	2482875	2482894	51	+	.	nt=3;nb=1;nm=0;rl1=3;rl2=7;rl3=3;ll1=2;ll2=2;ll3=0
2L	pqsfinder	G_quartet	2484033	2484060	63	+	.	nt=4;nb=2;nm=0;rl1=5;rl2=5;rl3=4;ll1=1;ll2=1;ll3=8
2L	pqsfinder	G_quartet	2484612	2484643	82	+	.	nt=4;nb=1;nm=0;rl1=4;rl2=4;rl3=10;ll1=1;ll2=7;ll3=2
2L	pqsfinder	G_quartet	2485230	2485251	64	+	.	nt=4;nb=1;nm=1;rl1=4;rl2=7;rl3=4;ll1=0;ll2=2;ll3=1
2L	pqsfinder	G_quartet	2486567	2486591	59	+	.	nt=3;nb=0;nm=0;rl1=3;rl2=3;rl3=3;ll1=4;ll2=5;ll3=4
2L	pqsfinder	G_quartet	2486774	2486819	78	+	.	nt=4;nb=0;nm=0;rl1=4;rl2=4;rl3=4;ll1=9;ll2=13;ll3=8
2L	pqsfinder	G_quartet	2487440	2487461	48	+	.	nt=3;nb=1;nm=0;rl1=3;rl2=3;rl3=7;ll1=4;ll2=0;ll3=2
2L	pqsfinder	G_quartet	2489097	2489118	63	-	.	nt=3;nb=0;nm=0;rl1=3;rl2=3;rl3=3;ll1=3;ll2=2;ll3=5
2L	pqsfinder	G_quartet	2490043	2490064	51	-	.	nt=3;nb=1;nm=0;rl1=3;rl2=3;rl3=9;ll1=2;ll2=1;ll3=1
2L	pqsfinder	G_quartet	2495069	2495099	51	-	.	nt=3;nb=0;nm=0;rl1=3;rl2=3;rl3=3;ll1=6;ll2=11;ll3=2
2L	pqsfinder	G_quartet	2496830	2496857	73	+	.	nt=5;nb=1;nm=2;rl1=5;rl2=5;rl3=5;ll1=0;ll2=2;ll3=4
2L	pqsfinder	G_quartet	2496966	2496992	56	-	.	nt=3;nb=0;nm=0;rl1=3;rl2=3;rl3=3;ll1=3;ll2=9;ll3=3
2L	pqsfinder	G_quartet	2500465	2500478	75	+	.	nt=3;nb=0;nm=0;rl1=3;rl2=3;rl3=3;ll1=0;ll2=1;ll3=1
2L	pqsfinder	G_quartet	2500493	2500518	56	-	.	nt=4;nb=1;nm=1;rl1=4;rl2=5;rl3=4;ll1=4;ll2=0;ll3=5
2L	pqsfinder	G_quartet	2500666	2500696	70	+	.	nt=5;nb=1;nm=2;rl1=5;rl2=5;rl3=9;ll1=1;ll2=6;ll3=0
2L	pqsfinder	G_quartet	2501504	2501533	126	+	.	nt=5;nb=1;nm=0;rl1=5;rl2=5;rl3=8;ll1=0;ll2=1;ll3=6
2L	pqsfinder	G_quartet	2502102	2502121	47	+	.	nt=3;nb=1;nm=0;rl1=3;rl2=3;rl3=3;ll1=4;ll2=2;ll3=1
2L	pqsfinder	G_quartet	2502349	2502372	60	-	.	nt=3;nb=0;nm=0;rl1=3;rl2=3;rl3=3;ll1=1;ll2=1;ll3=10
2L	pqsfinder	G_quartet	2502468	2502500	59	+	.	nt=4;nb=2;nm=0;rl1=4;rl2=7;rl3=7;ll1=4;ll2=7;ll3=0
2L	pqsfinder	G_quartet	2505702	2505733	105	+	.	nt=5;nb=2;nm=0;rl1=8;rl2=5;rl3=5;ll1=7;ll2=0;ll3=1
2L	pqsfinder	G_quartet	2505914	2505934	82	+	.	nt=4;nb=0;nm=1;rl1=4;rl2=4;rl3=4;ll1=1;ll2=4;ll3=0
2L	pqsfinder	G_quartet	2506524	2506552	54	+	.	nt=3;nb=0;nm=0;rl1=3;rl2=3;rl3=3;ll1=12;ll2=3;ll3=2
2L	pqsfinder	G_quartet	2509740	2509760	65	-	.	nt=4;nb=1;nm=1;rl1=4;rl2=4;rl3=6;ll1=0;ll2=1;ll3=2
2L	pqsfinder	G_quartet	2510607	2510632	69	+	.	nt=4;nb=2;nm=0;rl1=6;rl2=4;rl3=6;ll1=1;ll2=4;ll3=1
2L	pqsfinder	G_quartet	2513863	2513895	58	-	.	nt=4;nb=2;nm=0;rl1=7;rl2=4;rl3=4;ll1=1;ll2=11;ll3=1
2L	pqsfinder	G_quartet	2518394	2518420	56	-	.	nt=3;nb=0;nm=0;rl1=3;rl2=3;rl3=3;ll1=4;ll2=7;ll3=4
2L	pqsfinder	G_quartet	2518458	2518487	52	-	.	nt=3;nb=0;nm=0;rl1=3;rl2=3;rl3=3;ll1=11;ll2=3;ll3=4
2L	pqsfinder	G_quartet	2519216	2519230	73	-	.	nt=3;nb=0;nm=0;rl1=3;rl2=3;rl3=3;ll1=2;ll2=1;ll3=0
2L	pqsfinder	G_quartet	2520482	2520508	56	+	.	nt=3;nb=0;nm=0;rl1=3;rl2=3;rl3=3;ll1=5;ll2=4;ll3=6
2L	pqsfinder	G_quartet	2521959	2521996	84	-	.	nt=5;nb=3;nm=0;rl1=9;rl2=10;rl3=5;ll1=4;ll2=4;ll3=0
2L	pqsfinder	G_quartet	2523654	2523670	54	-	.	nt=3;nb=1;nm=0;rl1=3;rl2=6;rl3=3;ll1=1;ll2=0;ll3=1
2L	pqsfinder	G_quartet	2524249	2524264	53	-	.	nt=3;nb=1;nm=0;rl1=3;rl2=3;rl3=4;ll1=0;ll2=2;ll3=1
2L	pqsfinder	G_quartet	2525043	2525063	64	+	.	nt=3;nb=0;nm=0;rl1=3;rl2=3;rl3=3;ll1=1;ll2=7;ll3=1
2L	pqsfinder	G_quartet	2526452	2526469	50	-	.	nt=3;nb=1;nm=0;rl1=4;rl2=3;rl3=3;ll1=1;ll2=3;ll3=1
2L	pqsfinder	G_quartet	2530667	2530707	66	-	.	nt=5;nb=2;nm=1;rl1=6;rl2=9;rl3=5;ll1=1;ll2=11;ll3=4
2L	pqsfinder	G_quartet	2537974	2538011	87	-	.	nt=5;nb=3;nm=0;rl1=10;rl2=10;rl3=7;ll1=2;ll2=3;ll3=1
2L	pqsfinder	G_quartet	2539221	2539237	52	-	.	nt=3;nb=1;nm=0;rl1=3;rl2=3;rl3=3;ll1=2;ll2=1;ll3=1
2L	pqsfinder	G_quartet	2544157	2544184	61	-	.	nt=4;nb=1;nm=1;rl1=4;rl2=4;rl3=4;ll1=1;ll2=2;ll3=2
2L	pqsfinder	G_quartet	2544503	2544543	53	+	.	nt=4;nb=2;nm=0;rl1=5;rl2=11;rl3=4;ll1=9;ll2=4;ll3=4
2L	pqsfinder	G_quartet	2545723	2545763	54	-	.	nt=4;nb=2;nm=0;rl1=7;rl2=4;rl3=11;ll1=0;ll2=7;ll3=8
2L	pqsfinder	G_quartet	2547455	2547478	60	-	.	nt=3;nb=0;nm=0;rl1=3;rl2=3;rl3=3;ll1=3;ll2=2;ll3=7
2L	pqsfinder	G_quartet	2556047	2556079	67	-	.	nt=4;nb=2;nm=0;rl1=10;rl2=4;rl3=4;ll1=0;ll2=1;ll3=5
2L	pqsfinder	G_quartet	2560242	2560264	61	+	.	nt=3;nb=0;nm=0;rl1=3;rl2=3;rl3=3;ll1=1;ll2=5;ll3=5
2L	pqsfinder	G_quartet	2560780	2560808	70	-	.	nt=4;nb=2;nm=0;rl1=4;rl2=4;rl3=10;ll1=2;ll2=0;ll3=2
2L	pqsfinder	G_quartet	2560898	2560931	48	+	.	nt=4;nb=1;nm=1;rl1=4;rl2=4;rl3=8;ll1=4;ll2=0;ll3=10
2L	pqsfinder	G_quartet	2561631	2561659	48	-	.	nt=4;nb=3;nm=0;rl1=7;rl2=7;rl3=6;ll1=3;ll2=1;ll3=1
2L	pqsfinder	G_quartet	2562957	2562977	48	-	.	nt=3;nb=1;nm=0;rl1=3;rl2=3;rl3=6;ll1=2;ll2=1;ll3=3
2L	pqsfinder	G_quartet	2564029	2564076	47	-	.	nt=4;nb=2;nm=0;rl1=4;rl2=11;rl3=8;ll1=7;ll2=10;ll3=4
2L	pqsfinder	G_quartet	2572167	2572192	57	+	.	nt=3;nb=0;nm=0;rl1=3;rl2=3;rl3=3;ll1=9;ll2=2;ll3=3
2L	pqsfinder	G_quartet	2587039	2587079	65	+	.	nt=4;nb=1;nm=0;rl1=5;rl2=4;rl3=4;ll1=0;ll2=10;ll3=14
2L	pqsfinder	G_quartet	2588821	2588851	101	-	.	nt=5;nb=1;nm=1;rl1=11;rl2=5;rl3=5;ll1=3;ll2=0;ll3=2
2L	pqsfinder	G_quartet	2589718	2589741	69	+	.	nt=4;nb=2;nm=0;rl1=5;rl2=5;rl3=4;ll1=0;ll2=1;ll3=5
2L	pqsfinder	G_quartet	2589812	2589829	50	-	.	nt=3;nb=1;nm=0;rl1=3;rl2=3;rl3=4;ll1=4;ll2=1;ll3=0
2L	pqsfinder	G_quartet	2593320	2593343	87	+	.	nt=4;nb=1;nm=0;rl1=4;rl2=4;rl3=4;ll1=0;ll2=3;ll3=4
2L	pqsfinder	G_quartet	2593738	2593758	64	-	.	nt=3;nb=0;nm=0;rl1=3;rl2=3;rl3=3;ll1=2;ll2=3;ll3=4
2L	pqsfinder	G_quartet	2598797	2598841	48	+	.	nt=4;nb=2;nm=0;rl1=4;rl2=6;rl3=4;ll1=5;ll2=5;ll3=11
2L	pqsfinder	G_quartet	2598898	2598945	72	-	.	nt=5;nb=3;nm=0;rl1=5;rl2=9;rl3=8;ll1=2;ll2=6;ll3=8
2L	pqsfinder	G_quartet	2600734	2600764	51	+	.	nt=3;nb=0;nm=0;rl1=3;rl2=3;rl3=3;ll1=4;ll2=6;ll3=9
2L	pqsfinder	G_quartet	2602809	2602839	51	+	.	nt=3;nb=0;nm=0;rl1=3;rl2=3;rl3=3;ll1=6;ll2=6;ll3=7
2L	pqsfinder	G_quartet	2606141	2606174	47	+	.	nt=4;nb=3;nm=0;rl1=5;rl2=8;rl3=11;ll1=1;ll2=1;ll3=4
2L	pqsfinder	G_quartet	2606348	2606383	58	+	.	nt=4;nb=2;nm=0;rl1=4;rl2=10;rl3=5;ll1=6;ll2=1;ll3=6
2L	pqsfinder	G_quartet	2606615	2606654	75	-	.	nt=5;nb=3;nm=0;rl1=5;rl2=6;rl3=6;ll1=4;ll2=12;ll3=0
2L	pqsfinder	G_quartet	2606976	2607005	52	-	.	nt=3;nb=0;nm=0;rl1=3;rl2=3;rl3=3;ll1=6;ll2=1;ll3=11
2L	pqsfinder	G_quartet	2609791	2609839	57	+	.	nt=4;nb=1;nm=0;rl1=4;rl2=7;rl3=4;ll1=10;ll2=19;ll3=1
2L	pqsfinder	G_quartet	2611422	2611442	64	-	.	nt=4;nb=1;nm=1;rl1=4;rl2=4;rl3=4;ll1=2;ll2=2;ll3=0
2L	pqsfinder	G_quartet	2613248	2613283	79	+	.	nt=5;nb=0;nm=2;rl1=5;rl2=5;rl3=5;ll1=0;ll2=7;ll3=9
2L	pqsfinder	G_quartet	2614170	2614189	95	-	.	nt=4;nb=1;nm=0;rl1=6;rl2=4;rl3=4;ll1=1;ll2=0;ll3=1
2L	pqsfinder	G_quartet	2614297	2614326	52	-	.	nt=3;nb=0;nm=0;rl1=3;rl2=3;rl3=3;ll1=11;ll2=4;ll3=3
2L	pqsfinder	G_quartet	2615526	2615574	68	+	.	nt=5;nb=3;nm=0;rl1=9;rl2=8;rl3=7;ll1=1;ll2=4;ll3=15
2L	pqsfinder	G_quartet	2616944	2616967	70	+	.	nt=4;nb=2;nm=0;rl1=6;rl2=4;rl3=5;ll1=1;ll2=4;ll3=0
2L	pqsfinder	G_quartet	2617773	2617813	71	+	.	nt=4;nb=1;nm=0;rl1=4;rl2=4;rl3=11;ll1=11;ll2=2;ll3=5
2L	pqsfinder	G_quartet	2618088	2618117	58	-	.	nt=4;nb=1;nm=1;rl1=4;rl2=11;rl3=4;ll1=0;ll2=1;ll3=6
2L	pqsfinder	G_quartet	2618689	2618717	68	-	.	nt=4;nb=2;nm=0;rl1=6;rl2=4;rl3=4;ll1=2;ll2=2;ll3=2
2L	pqsfinder	G_quartet	2620555	2620600	78	+	.	nt=4;nb=0;nm=0;rl1=4;rl2=4;rl3=4;ll1=4;ll2=14;ll3=12
2L	pqsfinder	G_quartet	2620607	2620626	49	-	.	nt=3;nb=1;nm=0;rl1=3;rl2=5;rl3=3;ll1=3;ll2=1;ll3=2
2L	pqsfinder	G_quartet	2624124	2624151	89	+	.	nt=4;nb=1;nm=0;rl1=4;rl2=11;rl3=4;ll1=1;ll2=3;ll3=1
2L	pqsfinder	G_quartet	2625414	2625450	47	-	.	nt=4;nb=3;nm=0;rl1=10;rl2=10;rl3=4;ll1=2;ll2=2;ll3=1
2L	pqsfinder	G_quartet	2625692	2625734	69	-	.	nt=5;nb=2;nm=1;rl1=5;rl2=9;rl3=5;ll1=8;ll2=4;ll3=1
2L	pqsfinder	G_quartet	2627469	2627502	48	+	.	nt=3;nb=0;nm=0;rl1=3;rl2=3;rl3=3;ll1=0;ll2=8;ll3=14
2L	pqsfinder	G_quartet	2627550	2627577	112	-	.	nt=5;nb=2;nm=0;rl1=5;rl2=5;rl3=7;ll1=2;ll2=1;ll3=1
2L	pqsfinder	G_quartet	2627692	2627726	62	+	.	nt=4;nb=2;nm=0;rl1=10;rl2=4;rl3=8;ll1=4;ll2=5;ll3=0
2L	pqsfinder	G_quartet	2628972	2628993	63	+	.	nt=3;nb=0;nm=0;rl1=3;rl2=3;rl3=3;ll1=4;ll2=3;ll3=3
2L	pqsfinder	G_quartet	2629460	2629485	84	-	.	nt=4;nb=1;nm=0;rl1=5;rl2=4;rl3=4;ll1=3;ll2=3;ll3=3
2L	pqsfinder	G_quartet	2630920	2630957	149	-	.	nt=6;nb=0;nm=1;rl1=6;rl2=6;rl3=6;ll1=3;ll2=11;ll3=0
2L	pqsfinder	G_quartet	2632064	2632099	59	+	.	nt=4;nb=2;nm=0;rl1=4;rl2=8;rl3=9;ll1=2;ll2=4;ll3=5
2L	pqsfinder	G_quartet	2633411	2633449	120	+	.	nt=6;nb=0;nm=2;rl1=6;rl2=6;rl3=6;ll1=0;ll2=14;ll3=1
2L	pqsfinder	G_quartet	2633649	2633673	89	+	.	nt=4;nb=1;nm=0;rl1=4;rl2=4;rl3=8;ll1=4;ll2=1;ll3=0
2L	pqsfinder	G_quartet	2635467	2635506	57	-	.	nt=4;nb=2;nm=0;rl1=4;rl2=11;rl3=4;ll1=0;ll2=4;ll3=9
2L	pqsfinder	G_quartet	2635977	2636013	106	-	.	nt=5;nb=0;nm=1;rl1=5;rl2=5;rl3=5;ll1=7;ll2=9;ll3=1
2L	pqsfinder	G_quartet	2636262	2636288	60	-	.	nt=4;nb=1;nm=1;rl1=4;rl2=9;rl3=4;ll1=3;ll2=1;ll3=2
2L	pqsfinder	G_quartet	2636318	2636335	52	-	.	nt=3;nb=1;nm=0;rl1=5;rl2=3;rl3=3;ll1=0;ll2=3;ll3=1
2L	pqsfinder	G_quartet	2637094	2637117	50	+	.	nt=4;nb=0;nm=2;rl1=4;rl2=4;rl3=4;ll1=1;ll2=7;ll3=0
2L	pqsfinder	G_quartet	2637121	2637156	64	-	.	nt=4;nb=2;nm=0;rl1=9;rl2=11;rl3=4;ll1=1;ll2=0;ll3=7
2L	pqsfinder	G_quartet	2641319	2641345	56	+	.	nt=4;nb=1;nm=1;rl1=4;rl2=4;rl3=6;ll1=4;ll2=1;ll3=4
2L	pqsfinder	G_quartet	2642301	2642321	64	+	.	nt=3;nb=0;nm=0;rl1=3;rl2=3;rl3=3;ll1=3;ll2=3;ll3=3
2L	pqsfinder	G_quartet	2643851	2643880	53	+	.	nt=4;nb=3;nm=0;rl1=9;rl2=5;rl3=10;ll1=1;ll2=1;ll3=0
2L	pqsfinder	G_quartet	2645424	2645443	47	+	.	nt=3;nb=1;nm=0;rl1=3;rl2=3;rl3=3;ll1=1;ll2=5;ll3=1
2L	pqsfinder	G_quartet	2646176	2646196	47	-	.	nt=3;nb=1;nm=0;rl1=3;rl2=3;rl3=3;ll1=3;ll2=3;ll3=1
2L	pqsfinder	G_quartet	2657547	2657580	108	-	.	nt=5;nb=2;nm=0;rl1=11;rl2=5;rl3=7;ll1=1;ll2=5;ll3=0
2L	pqsfinder	G_quartet	2661023	2661044	63	-	.	nt=3;nb=0;nm=0;rl1=3;rl2=3;rl3=3;ll1=4;ll2=3;ll3=3
2L	pqsfinder	G_quartet	2661196	2661226	53	-	.	nt=4;nb=3;nm=0;rl1=11;rl2=9;rl3=5;ll1=1;ll2=0;ll3=1
2L	pqsfinder	G_quartet	2663074	2663096	48	+	.	nt=3;nb=1;nm=0;rl1=3;rl2=8;rl3=3;ll1=1;ll2=5;ll3=0
2L	pqsfinder	G_quartet	2663255	2663296	53	-	.	nt=4;nb=2;nm=0;rl1=4;rl2=4;rl3=9;ll1=7;ll2=2;ll3=7
2L	pqsfinder	G_quartet	2664289	2664316	55	-	.	nt=3;nb=0;nm=0;rl1=3;rl2=3;rl3=3;ll1=3;ll2=9;ll3=4
2L	pqsfinder	G_quartet	2666559	2666595	55	+	.	nt=4;nb=2;nm=0;rl1=4;rl2=4;rl3=8;ll1=11;ll2=3;ll3=0
2L	pqsfinder	G_quartet	2674095	2674124	70	-	.	nt=4;nb=2;nm=0;rl1=4;rl2=9;rl3=4;ll1=3;ll2=0;ll3=1
2L	pqsfinder	G_quartet	2675523	2675548	57	-	.	nt=3;nb=0;nm=0;rl1=3;rl2=3;rl3=3;ll1=5;ll2=5;ll3=4
2L	pqsfinder	G_quartet	2676433	2676464	50	-	.	nt=3;nb=0;nm=0;rl1=3;rl2=3;rl3=3;ll1=4;ll2=15;ll3=1
2L	pqsfinder	G_quartet	2677661	2677683	70	+	.	nt=4;nb=2;nm=0;rl1=4;rl2=5;rl3=4;ll1=3;ll2=2;ll3=0
2L	pqsfinder	G_quartet	2679828	2679842	73	-	.	nt=3;nb=0;nm=0;rl1=3;rl2=3;rl3=3;ll1=2;ll2=0;ll3=1
2L	pqsfinder	G_quartet	2679882	2679901	47	+	.	nt=3;nb=1;nm=0;rl1=3;rl2=3;rl3=4;ll1=5;ll2=0;ll3=2
2L	pqsfinder	G_quartet	2681288	2681303	55	+	.	nt=3;nb=1;nm=0;rl1=3;rl2=3;rl3=3;ll1=0;ll2=1;ll3=1
2L	pqsfinder	G_quartet	2686426	2686458	94	-	.	nt=4;nb=0;nm=0;rl1=4;rl2=4;rl3=4;ll1=2;ll2=13;ll3=2
2L	pqsfinder	G_quartet	2688211	2688241	51	+	.	nt=3;nb=0;nm=0;rl1=3;rl2=3;rl3=3;ll1=4;ll2=4;ll3=11
2L	pqsfinder	G_quartet	2693781	2693812	80	+	.	nt=5;nb=2;nm=1;rl1=8;rl2=5;rl3=5;ll1=4;ll2=0;ll3=1
2L	pqsfinder	G_quartet	2697127	2697163	98	+	.	nt=5;nb=2;nm=0;rl1=5;rl2=6;rl3=8;ll1=0;ll2=6;ll3=7
2L	pqsfinder	G_quartet	2697313	2697345	49	+	.	nt=3;nb=0;nm=0;rl1=3;rl2=3;rl3=3;ll1=7;ll2=7;ll3=7
2L	pqsfinder	G_quartet	2698026	2698046	64	+	.	nt=3;nb=0;nm=0;rl1=3;rl2=3;rl3=3;ll1=3;ll2=3;ll3=3
2L	pqsfinder	G_quartet	2698071	2698096	47	+	.	nt=3;nb=1;nm=0;rl1=3;rl2=3;rl3=3;ll1=3;ll2=1;ll3=2
2L	pqsfinder	G_quartet	2698288	2698320	94	-	.	nt=4;nb=0;nm=0;rl1=4;rl2=4;rl3=4;ll1=4;ll2=2;ll3=11
2L	pqsfinder	G_quartet	2698324	2698352	48	+	.	nt=4;nb=3;nm=0;rl1=4;rl2=5;rl3=5;ll1=0;ll2=1;ll3=5
2L	pqsfinder	G_quartet	2698550	2698581	50	+	.	nt=3;nb=0;nm=0;rl1=3;rl2=3;rl3=3;ll1=1;ll2=14;ll3=5
2L	pqsfinder	G_quartet	2699323	2699352	53	+	.	nt=4;nb=3;nm=0;rl1=10;rl2=8;rl3=6;ll1=1;ll2=1;ll3=0
2L	pqsfinder	G_quartet	2699652	2699673	53	-	.	nt=4;nb=0;nm=2;rl1=4;rl2=4;rl3=4;ll1=1;ll2=4;ll3=1
2L	pqsfinder	G_quartet	2700368	2700402	94	+	.	nt=5;nb=1;nm=1;rl1=5;rl2=5;rl3=5;ll1=4;ll2=2;ll3=4
2L	pqsfinder	G_quartet	2703671	2703693	61	-	.	nt=3;nb=0;nm=0;rl1=3;rl2=3;rl3=3;ll1=5;ll2=1;ll3=5
2L	pqsfinder	G_quartet	2703836	2703863	55	+	.	nt=3;nb=0;nm=0;rl1=3;rl2=3;rl3=3;ll1=3;ll2=5;ll3=8
2L	pqsfinder	G_quartet	2704031	2704063	82	+	.	nt=4;nb=1;nm=0;rl1=4;rl2=4;rl3=11;ll1=6;ll2=3;ll3=1
2L	pqsfinder	G_quartet	2705752	2705777	68	+	.	nt=4;nb=2;nm=0;rl1=5;rl2=4;rl3=4;ll1=2;ll2=2;ll3=2
2L	pqsfinder	G_quartet	2706959	2706984	57	+	.	nt=3;nb=0;nm=0;rl1=3;rl2=3;rl3=3;ll1=4;ll2=5;ll3=5
2L	pqsfinder	G_quartet	2707508	2707546	59	-	.	nt=4;nb=2;nm=0;rl1=4;rl2=11;rl3=9;ll1=1;ll2=5;ll3=5
2L	pqsfinder	G_quartet	2712356	2712403	72	+	.	nt=5;nb=3;nm=0;rl1=10;rl2=9;rl3=7;ll1=11;ll2=1;ll3=5
2L	pqsfinder	G_quartet	2712722	2712746	48	-	.	nt=3;nb=1;nm=0;rl1=3;rl2=3;rl3=10;ll1=1;ll2=4;ll3=1
2L	pqsfinder	G_quartet	2713557	2713603	65	-	.	nt=5;nb=3;nm=0;rl1=5;rl2=6;rl3=6;ll1=17;ll2=0;ll3=7
2L	pqsfinder	G_quartet	2716379	2716405	56	+	.	nt=3;nb=0;nm=0;rl1=3;rl2=3;rl3=3;ll1=4;ll2=7;ll3=4
2L	pqsfinder	G_quartet	2716551	2716574	106	+	.	nt=4;nb=0;nm=0;rl1=4;rl2=4;rl3=4;ll1=0;ll2=1;ll3=7
2L	pqsfinder	G_quartet	2718471	2718496	86	+	.	nt=4;nb=1;nm=0;rl1=4;rl2=4;rl3=7;ll1=3;ll2=3;ll3=1
2L	pqsfinder	G_quartet	2720369	2720411	57	-	.	nt=4;nb=2;nm=0;rl1=4;rl2=11;rl3=4;ll1=0;ll2=5;ll3=8
2L	pqsfinder	G_quartet	2721848	2721872	74	-	.	nt=4;nb=2;nm=0;rl1=4;rl2=4;rl3=5;ll1=1;ll2=1;ll3=0
2L	pqsfinder	G_quartet	2721983	2722013	51	-	.	nt=3;nb=0;nm=0;rl1=3;rl2=3;rl3=3;ll1=4;ll2=11;ll3=4
2L	pqsfinder	G_quartet	2722613	2722634	92	+	.	nt=4;nb=1;nm=0;rl1=4;rl2=6;rl3=4;ll1=2;ll2=2;ll3=0
2L	pqsfinder	G_quartet	2727540	2727564	91	+	.	nt=4;nb=1;nm=0;rl1=4;rl2=4;rl3=9;ll1=3;ll2=0;ll3=1
2L	pqsfinder	G_quartet	2731657	2731675	49	+	.	nt=3;nb=1;nm=0;rl1=3;rl2=3;rl3=3;ll1=0;ll2=5;ll3=1
2L	pqsfinder	G_quartet	2733083	2733105	61	+	.	nt=3;nb=0;nm=0;rl1=3;rl2=3;rl3=3;ll1=3;ll2=6;ll3=2
2L	pqsfinder	G_quartet	2737872	2737890	49	-	.	nt=3;nb=1;nm=0;rl1=3;rl2=3;rl3=4;ll1=1;ll2=2;ll3=3
2L	pqsfinder	G_quartet	2739502	2739515	75	+	.	nt=3;nb=0;nm=0;rl1=3;rl2=3;rl3=3;ll1=0;ll2=1;ll3=1
2L	pqsfinder	G_quartet	2741855	2741895	71	-	.	nt=4;nb=1;nm=0;rl1=4;rl2=11;rl3=4;ll1=3;ll2=4;ll3=11
2L	pqsfinder	G_quartet	2742645	2742668	50	-	.	nt=3;nb=1;nm=0;rl1=3;rl2=11;rl3=3;ll1=0;ll2=1;ll3=3
2L	pqsfinder	G_quartet	2747229	2747262	48	+	.	nt=3;nb=0;nm=0;rl1=3;rl2=3;rl3=3;ll1=14;ll2=0;ll3=8
2L	pqsfinder	G_quartet	2749489	2749513	48	-	.	nt=3;nb=1;nm=0;rl1=3;rl2=10;rl3=3;ll1=1;ll2=1;ll3=4
2L	pqsfinder	G_quartet	2749736	2749767	63	+	.	nt=4;nb=2;nm=0;rl1=4;rl2=5;rl3=10;ll1=4;ll2=0;ll3=5
2L	pqsfinder	G_quartet	2752465	2752487	91	-	.	nt=4;nb=1;nm=0;rl1=4;rl2=4;rl3=4;ll1=3;ll2=1;ll3=0
2L	pqsfinder	G_quartet	2753983	2754029	48	+	.	nt=4;nb=2;nm=0;rl1=4;rl2=11;rl3=4;ll1=6;ll2=13;ll3=1
2L	pqsfinder	G_quartet	2756214	2756238	59	-	.	nt=3;nb=0;nm=0;rl1=3;rl2=3;rl3=3;ll1=7;ll2=3;ll3=3
2L	pqsfinder	G_quartet	2765309	2765328	54	+	.	nt=3;nb=1;nm=0;rl1=3;rl2=3;rl3=9;ll1=1;ll2=0;ll3=1
2L	pqsfinder	G_quartet	2771445	2771468	49	+	.	nt=3;nb=1;nm=0;rl1=3;rl2=10;rl3=3;ll1=1;ll2=1;ll3=3
2L	pqsfinder	G_quartet	2783115	2783144	52	+	.	nt=3;nb=0;nm=0;rl1=3;rl2=3;rl3=3;ll1=9;ll2=4;ll3=5
2L	pqsfinder	G_quartet	2787011	2787054	48	-	.	nt=4;nb=2;nm=0;rl1=4;rl2=4;rl3=5;ll1=6;ll2=1;ll3=14
2L	pqsfinder	G_quartet	2790721	2790759	70	+	.	nt=4;nb=1;nm=0;rl1=4;rl2=8;rl3=4;ll1=4;ll2=10;ll3=5
2L	pqsfinder	G_quartet	2791756	2791781	86	+	.	nt=4;nb=1;nm=0;rl1=4;rl2=4;rl3=4;ll1=1;ll2=4;ll3=2
2L	pqsfinder	G_quartet	2792162	2792200	57	-	.	nt=4;nb=2;nm=0;rl1=4;rl2=4;rl3=11;ll1=8;ll2=2;ll3=3
2L	pqsfinder	G_quartet	2793142	2793166	59	+	.	nt=3;nb=0;nm=0;rl1=3;rl2=3;rl3=3;ll1=5;ll2=4;ll3=4
2L	pqsfinder	G_quartet	2793480	2793523	49	-	.	nt=4;nb=2;nm=0;rl1=5;rl2=4;rl3=4;ll1=3;ll2=10;ll3=7
2L	pqsfinder	G_quartet	2794577	2794597	48	+	.	nt=3;nb=1;nm=0;rl1=3;rl2=3;rl3=6;ll1=5;ll2=1;ll3=0
2L	pqsfinder	G_quartet	2798656	2798683	60	+	.	nt=4;nb=1;nm=1;rl1=4;rl2=4;rl3=10;ll1=3;ll2=1;ll3=2
2L	pqsfinder	G_quartet	2800040	2800080	53	+	.	nt=4;nb=2;nm=0;rl1=4;rl2=10;rl3=7;ll1=10;ll2=5;ll3=1
2L	pqsfinder	G_quartet	2800095	2800129	68	+	.	nt=4;nb=2;nm=0;rl1=4;rl2=11;rl3=11;ll1=0;ll2=4;ll3=1
2L	pqsfinder	G_quartet	2802762	2802781	49	+	.	nt=3;nb=1;nm=0;rl1=3;rl2=6;rl3=3;ll1=2;ll2=1;ll3=2
2L	pqsfinder	G_quartet	2805161	2805181	64	-	.	nt=3;nb=0;nm=0;rl1=3;rl2=3;rl3=3;ll1=3;ll2=3;ll3=3
2L	pqsfinder	G_quartet	2806281	2806315	64	-	.	nt=4;nb=2;nm=0;rl1=8;rl2=4;rl3=11;ll1=2;ll2=1;ll3=5
2L	pqsfinder	G_quartet	2806604	2806638	76	-	.	nt=4;nb=1;nm=0;rl1=4;rl2=9;rl3=4;ll1=2;ll2=1;ll3=11
2L	pqsfinder	G_quartet	2813499	2813521	48	-	.	nt=3;nb=1;nm=0;rl1=3;rl2=3;rl3=3;ll1=3;ll2=2;ll3=1
2L	pqsfinder	G_quartet	2816269	2816305	75	+	.	nt=5;nb=2;nm=1;rl1=5;rl2=7;rl3=11;ll1=7;ll2=0;ll3=2
2L	pqsfinder	G_quartet	2826602	2826640	47	+	.	nt=4;nb=3;nm=0;rl1=9;rl2=4;rl3=11;ll1=2;ll2=0;ll3=3
2L	pqsfinder	G_quartet	2828792	2828824	90	-	.	nt=5;nb=3;nm=0;rl1=6;rl2=8;rl3=5;ll1=0;ll2=1;ll3=3
2L	pqsfinder	G_quartet	2833547	2833568	48	-	.	nt=3;nb=1;nm=0;rl1=3;rl2=3;rl3=3;ll1=2;ll2=4;ll3=0
2L	pqsfinder	G_quartet	2835604	2835637	48	-	.	nt=3;nb=0;nm=0;rl1=3;rl2=3;rl3=3;ll1=1;ll2=18;ll3=3
2L	pqsfinder	G_quartet	2848239	2848261	48	-	.	nt=3;nb=1;nm=0;rl1=3;rl2=3;rl3=3;ll1=2;ll2=3;ll3=1
2L	pqsfinder	G_quartet	2852361	2852404	78	-	.	nt=5;nb=3;nm=0;rl1=8;rl2=11;rl3=9;ll1=7;ll2=4;ll3=0
2L	pqsfinder	G_quartet	2878629	2878662	64	-	.	nt=5;nb=1;nm=2;rl1=5;rl2=5;rl3=5;ll1=1;ll2=7;ll3=4
2L	pqsfinder	G_quartet	2888653	2888682	79	-	.	nt=5;nb=2;nm=1;rl1=5;rl2=5;rl3=7;ll1=2;ll2=3;ll3=2
2L	pqsfinder	G_quartet	2891663	2891709	56	-	.	nt=5;nb=2;nm=1;rl1=6;rl2=5;rl3=5;ll1=1;ll2=12;ll3=12
2L	pqsfinder	G_quartet	2892803	2892835	49	-	.	nt=3;nb=0;nm=0;rl1=3;rl2=3;rl3=3;ll1=2;ll2=12;ll3=7
2L	pqsfinder	G_quartet	2893630	2893656	56	+	.	nt=3;nb=0;nm=0;rl1=3;rl2=3;rl3=3;ll1=9;ll2=4;ll3=2
2L	pqsfinder	G_quartet	2894592	2894617	71	+	.	nt=4;nb=2;nm=0;rl1=4;rl2=4;rl3=6;ll1=1;ll2=0;ll3=3
2L	pqsfinder	G_quartet	2894994	2895017	64	-	.	nt=4;nb=1;nm=1;rl1=4;rl2=4;rl3=9;ll1=2;ll2=0;ll3=1
2L	pqsfinder	G_quartet	2895189	2895223	75	-	.	nt=4;nb=1;nm=0;rl1=4;rl2=4;rl3=4;ll1=13;ll2=0;ll3=2
2L	pqsfinder	G_quartet	2895758	2895775	87	+	.	nt=4;nb=0;nm=1;rl1=4;rl2=4;rl3=4;ll1=0;ll2=1;ll3=1
2L	pqsfinder	G_quartet	2895820	2895866	48	-	.	nt=4;nb=2;nm=0;rl1=4;rl2=9;rl3=10;ll1=1;ll2=18;ll3=1
2L	pqsfinder	G_quartet	2896226	2896245	52	-	.	nt=3;nb=1;nm=0;rl1=3;rl2=3;rl3=8;ll1=2;ll2=0;ll3=1
2L	pqsfinder	G_quartet	2899110	2899143	103	+	.	nt=5;nb=2;nm=0;rl1=5;rl2=6;rl3=9;ll1=4;ll2=1;ll3=4
2L	pqsfinder	G_quartet	2902306	2902346	50	-	.	nt=4;nb=2;nm=0;rl1=9;rl2=4;rl3=4;ll1=6;ll2=9;ll3=4
2L	pqsfinder	G_quartet	2902529	2902576	76	+	.	nt=4;nb=0;nm=0;rl1=4;rl2=4;rl3=4;ll1=13;ll2=6;ll3=13
2L	pqsfinder	G_quartet	2903584	2903604	64	-	.	nt=3;nb=0;nm=0;rl1=3;rl2=3;rl3=3;ll1=3;ll2=3;ll3=3
2L	pqsfinder	G_quartet	2904883	2904927	47	-	.	nt=4;nb=2;nm=0;rl1=4;rl2=10;rl3=5;ll1=15;ll2=4;ll3=3
2L	pqsfinder	G_quartet	2909809	2909856	70	+	.	nt=5;nb=3;nm=0;rl1=5;rl2=9;rl3=10;ll1=14;ll2=1;ll3=3
2L	pqsfinder	G_quartet	2911148	2911181	48	+	.	nt=3;nb=0;nm=0;rl1=3;rl2=3;rl3=3;ll1=11;ll2=4;ll3=7
2L	pqsfinder	G_quartet	2911216	2911238	48	-	.	nt=3;nb=1;nm=0;rl1=3;rl2=8;rl3=3;ll1=1;ll2=0;ll3=5
2L	pqsfinder	G_quartet	2913972	2913997	76	+	.	nt=5;nb=1;nm=2;rl1=8;rl2=5;rl3=5;ll1=2;ll2=1;ll3=0
2L	pqsfinder	G_quartet	2915186	2915215	49	-	.	nt=4;nb=3;nm=0;rl1=6;rl2=10;rl3=4;ll1=1;ll2=1;ll3=3
2L	pqsfinder	G_quartet	2915409	2915447	87	+	.	nt=5;nb=3;nm=0;rl1=10;rl2=8;rl3=11;ll1=1;ll2=0;ll3=4
2L	pqsfinder	G_quartet	2916093	2916123	66	+	.	nt=4;nb=2;nm=0;rl1=10;rl2=6;rl3=4;ll1=3;ll2=1;ll3=3
2L	pqsfinder	G_quartet	2920652	2920674	72	-	.	nt=4;nb=2;nm=0;rl1=4;rl2=4;rl3=7;ll1=2;ll2=1;ll3=0
2L	pqsfinder	G_quartet	2920882	2920926	77	+	.	nt=5;nb=3;nm=0;rl1=5;rl2=11;rl3=10;ll1=8;ll2=1;ll3=4
2L	pqsfinder	G_quartet	2921116	2921138	48	+	.	nt=3;nb=1;nm=0;rl1=3;rl2=8;rl3=3;ll1=0;ll2=2;ll3=4
2L	pqsfinder	G_quartet	2923118	2923146	63	+	.	nt=4;nb=2;nm=0;rl1=4;rl2=4;rl3=5;ll1=4;ll2=4;ll3=1
2L	pqsfinder	G_quartet	2923328	2923354	49	+	.	nt=4;nb=3;nm=0;rl1=5;rl2=6;rl3=4;ll1=1;ll2=1;ll3=3
2L	pqsfinder	G_quartet	2923431	2923475	62	-	.	nt=5;nb=2;nm=1;rl1=8;rl2=5;rl3=5;ll1=6;ll2=4;ll3=8
2L	pqsfinder	G_quartet	2927052	2927071	49	+	.	nt=3;nb=1;nm=0;rl1=3;rl2=3;rl3=6;ll1=3;ll2=1;ll3=1
2L	pqsfinder	G_quartet	2927992	2928018	56	+	.	nt=3;nb=0;nm=0;rl1=3;rl2=3;rl3=3;ll1=3;ll2=3;ll3=9
2L	pqsfinder	G_quartet	2930745	2930763	67	-	.	nt=3;nb=0;nm=0;rl1=3;rl2=3;rl3=3;ll1=4;ll2=1;ll3=2
2L	pqsfinder	G_quartet	2930897	2930937	82	+	.	nt=5;nb=1;nm=1;rl1=6;rl2=5;rl3=5;ll1=1;ll2=19;ll3=0
2L	pqsfinder	G_quartet	2936781	2936824	94	-	.	nt=5;nb=2;nm=0;rl1=5;rl2=5;rl3=7;ll1=2;ll2=10;ll3=4
2L	pqsfinder	G_quartet	2941770	2941795	47	-	.	nt=3;nb=1;nm=0;rl1=3;rl2=3;rl3=11;ll1=1;ll2=2;ll3=3
2L	pqsfinder	G_quartet	2943870	2943898	54	+	.	nt=4;nb=1;nm=1;rl1=4;rl2=4;rl3=7;ll1=4;ll2=5;ll3=1
2L	pqsfinder	G_quartet	2945474	2945508	62	-	.	nt=4;nb=2;nm=0;rl1=4;rl2=11;rl3=4;ll1=8;ll2=2;ll3=0
2L	pqsfinder	G_quartet	2947182	2947206	72	-	.	nt=4;nb=2;nm=0;rl1=4;rl2=4;rl3=6;ll1=1;ll2=1;ll3=1
2L	pqsfinder	G_quartet	2950601	2950627	56	+	.	nt=3;nb=0;nm=0;rl1=3;rl2=3;rl3=3;ll1=3;ll2=9;ll3=3
2L	pqsfinder	G_quartet	2952694	2952728	184	-	.	nt=7;nb=1;nm=1;rl1=7;rl2=7;rl3=7;ll1=0;ll2=1;ll3=2
2L	pqsfinder	G_quartet	2956760	2956773	75	-	.	nt=3;nb=0;nm=0;rl1=3;rl2=3;rl3=3;ll1=0;ll2=1;ll3=1
2L	pqsfinder	G_quartet	2969157	2969190	92	-	.	nt=4;nb=0;nm=0;rl1=4;rl2=4;rl3=4;ll1=4;ll2=9;ll3=5
2L	pqsfinder	G_quartet	2976559	2976600	67	+	.	nt=4;nb=1;nm=0;rl1=4;rl2=4;rl3=8;ll1=5;ll2=16;ll3=1
2L	pqsfinder	G_quartet	2980718	2980752	75	+	.	nt=4;nb=1;nm=0;rl1=4;rl2=4;rl3=4;ll1=7;ll2=4;ll3=4
2L	pqsfinder	G_quartet	2982537	2982568	65	-	.	nt=4;nb=2;nm=0;rl1=4;rl2=4;rl3=7;ll1=3;ll2=0;ll3=4
2L	pqsfinder	G_quartet	2985199	2985231	49	+	.	nt=3;nb=0;nm=0;rl1=3;rl2=3;rl3=3;ll1=3;ll2=16;ll3=2
2L	pqsfinder	G_quartet	3002322	3002364	50	-	.	nt=4;nb=2;nm=0;rl1=4;rl2=6;rl3=4;ll1=6;ll2=4;ll3=9
2L	pqsfinder	G_quartet	3003234	3003264	83	+	.	nt=4;nb=1;nm=0;rl1=4;rl2=10;rl3=4;ll1=3;ll2=2;ll3=4
2L	pqsfinder	G_quartet	3003930	3003964	79	+	.	nt=4;nb=1;nm=0;rl1=4;rl2=11;rl3=4;ll1=5;ll2=3;ll3=4
2L	pqsfinder	G_quartet	3004359	3004382	50	-	.	nt=3;nb=1;nm=0;rl1=3;rl2=11;rl3=3;ll1=2;ll2=1;ll3=1
2L	pqsfinder	G_quartet	3005372	3005407	78	+	.	nt=4;nb=1;nm=0;rl1=4;rl2=4;rl3=4;ll1=5;ll2=2;ll3=6
2L	pqsfinder	G_quartet	3006632	3006681	58	+	.	nt=4;nb=1;nm=0;rl1=4;rl2=4;rl3=4;ll1=1;ll2=0;ll3=28
2L	pqsfinder	G_quartet	3008774	3008807	61	+	.	nt=4;nb=2;nm=0;rl1=8;rl2=4;rl3=8;ll1=9;ll2=1;ll3=0
2L	pqsfinder	G_quartet	3011057	3011104	47	-	.	nt=4;nb=2;nm=0;rl1=10;rl2=4;rl3=9;ll1=16;ll2=1;ll3=4
2L	pqsfinder	G_quartet	3011137	3011158	63	+	.	nt=3;nb=0;nm=0;rl1=3;rl2=3;rl3=3;ll1=3;ll2=0;ll3=7
2L	pqsfinder	G_quartet	3013423	3013445	61	+	.	nt=3;nb=0;nm=0;rl1=3;rl2=3;rl3=3;ll1=6;ll2=3;ll3=2
2L	pqsfinder	G_quartet	3014048	3014064	52	-	.	nt=3;nb=1;nm=0;rl1=3;rl2=3;rl3=4;ll1=1;ll2=1;ll3=2
2L	pqsfinder	G_quartet	3019616	3019647	78	+	.	nt=4;nb=1;nm=0;rl1=7;rl2=4;rl3=4;ll1=0;ll2=10;ll3=3
2L	pqsfinder	G_quartet	3022101	3022130	54	-	.	nt=4;nb=1;nm=1;rl1=4;rl2=8;rl3=4;ll1=0;ll2=7;ll3=3
2L	pqsfinder	G_quartet	3023469	3023505	59	-	.	nt=4;nb=2;nm=0;rl1=11;rl2=6;rl3=4;ll1=1;ll2=10;ll3=1
2L	pqsfinder	G_quartet	3023942	3023966	59	-	.	nt=3;nb=0;nm=0;rl1=3;rl2=3;rl3=3;ll1=4;ll2=9;ll3=0
2L	pqsfinder	G_quartet	3043887	3043907	54	-	.	nt=4;nb=0;nm=2;rl1=4;rl2=4;rl3=4;ll1=0;ll2=2;ll3=3
2L	pqsfinder	G_quartet	3044952	3044974	61	-	.	nt=3;nb=0;nm=0;rl1=3;rl2=3;rl3=3;ll1=3;ll2=4;ll3=4
2L	pqsfinder	G_quartet	3050264	3050289	57	-	.	nt=3;nb=0;nm=0;rl1=3;rl2=3;rl3=3;ll1=7;ll2=3;ll3=4
2L	pqsfinder	G_quartet	3053126	3053154	63	+	.	nt=4;nb=2;nm=0;rl1=5;rl2=4;rl3=4;ll1=0;ll2=4;ll3=5
2L	pqsfinder	G_quartet	3053606	3053652	48	+	.	nt=4;nb=2;nm=0;rl1=9;rl2=10;rl3=4;ll1=6;ll2=7;ll3=7
2L	pqsfinder	G_quartet	3056828	3056876	55	-	.	nt=5;nb=2;nm=1;rl1=5;rl2=5;rl3=6;ll1=18;ll2=6;ll3=1
2L	pqsfinder	G_quartet	3057304	3057319	55	+	.	nt=3;nb=1;nm=0;rl1=3;rl2=5;rl3=3;ll1=1;ll2=1;ll3=0
2L	pqsfinder	G_quartet	3058233	3058257	67	+	.	nt=4;nb=2;nm=0;rl1=4;rl2=5;rl3=5;ll1=2;ll2=5;ll3=0
2L	pqsfinder	G_quartet	3059678	3059707	52	-	.	nt=3;nb=0;nm=0;rl1=3;rl2=3;rl3=3;ll1=6;ll2=8;ll3=4
2L	pqsfinder	G_quartet	3059821	3059856	47	-	.	nt=4;nb=3;nm=0;rl1=9;rl2=8;rl3=4;ll1=1;ll2=1;ll3=3
2L	pqsfinder	G_quartet	3059947	3059968	53	-	.	nt=3;nb=1;nm=0;rl1=3;rl2=11;rl3=3;ll1=1;ll2=1;ll3=0
2L	pqsfinder	G_quartet	3070477	3070504	48	+	.	nt=4;nb=3;nm=0;rl1=4;rl2=5;rl3=5;ll1=2;ll2=3;ll3=1
2L	pqsfinder	G_quartet	3083649	3083682	48	+	.	nt=3;nb=0;nm=0;rl1=3;rl2=3;rl3=3;ll1=2;ll2=16;ll3=4
2L	pqsfinder	G_quartet	3084207	3084231	87	+	.	nt=4;nb=1;nm=0;rl1=4;rl2=4;rl3=6;ll1=1;ll2=1;ll3=5
2L	pqsfinder	G_quartet	3106153	3106196	64	-	.	nt=4;nb=1;nm=0;rl1=8;rl2=4;rl3=4;ll1=3;ll2=14;ll3=7
2L	pqsfinder	G_quartet	3117544	3117562	67	-	.	nt=3;nb=0;nm=0;rl1=3;rl2=3;rl3=3;ll1=1;ll2=5;ll3=1
2L	pqsfinder	G_quartet	3124048	3124088	65	+	.	nt=5;nb=2;nm=1;rl1=5;rl2=8;rl3=5;ll1=6;ll2=10;ll3=1
2L	pqsfinder	G_quartet	3124177	3124202	56	+	.	nt=4;nb=1;nm=1;rl1=4;rl2=4;rl3=4;ll1=8;ll2=0;ll3=1
2L	pqsfinder	G_quartet	3124893	3124912	66	+	.	nt=3;nb=0;nm=0;rl1=3;rl2=3;rl3=3;ll1=1;ll2=7;ll3=0
2L	pqsfinder	G_quartet	3125408	3125450	49	+	.	nt=4;nb=2;nm=0;rl1=4;rl2=6;rl3=9;ll1=1;ll2=2;ll3=17
2L	pqsfinder	G_quartet	3131028	3131057	65	-	.	nt=4;nb=2;nm=0;rl1=4;rl2=8;rl3=4;ll1=5;ll2=2;ll3=1
2L	pqsfinder	G_quartet	3135168	3135205	89	+	.	nt=5;nb=3;nm=0;rl1=5;rl2=11;rl3=8;ll1=1;ll2=1;ll3=2
2L	pqsfinder	G_quartet	3136374	3136401	64	-	.	nt=4;nb=2;nm=0;rl1=4;rl2=6;rl3=4;ll1=5;ll2=3;ll3=1
2L	pqsfinder	G_quartet	3143330	3143359	52	-	.	nt=3;nb=0;nm=0;rl1=3;rl2=3;rl3=3;ll1=11;ll2=3;ll3=4
2L	pqsfinder	G_quartet	3143992	3144019	71	-	.	nt=4;nb=2;nm=0;rl1=10;rl2=7;rl3=4;ll1=2;ll2=0;ll3=1
2L	pqsfinder	G_quartet	3144199	3144218	52	-	.	nt=3;nb=1;nm=0;rl1=3;rl2=8;rl3=3;ll1=1;ll2=1;ll3=1
2L	pqsfinder	G_quartet	3150249	3150293	131	-	.	nt=6;nb=2;nm=0;rl1=6;rl2=6;rl3=7;ll1=11;ll2=0;ll3=8
2L	pqsfinder	G_quartet	3150828	3150859	55	+	.	nt=4;nb=1;nm=1;rl1=4;rl2=11;rl3=4;ll1=3;ll2=4;ll3=2
2L	pqsfinder	G_quartet	3151702	3151727	57	-	.	nt=3;nb=0;nm=0;rl1=3;rl2=3;rl3=3;ll1=6;ll2=1;ll3=7
2L	pqsfinder	G_quartet	3155201	3155220	47	-	.	nt=3;nb=1;nm=0;rl1=4;rl2=3;rl3=3;ll1=1;ll2=2;ll3=4
2L	pqsfinder	G_quartet	3156136	3156164	63	-	.	nt=4;nb=2;nm=0;rl1=4;rl2=4;rl3=6;ll1=6;ll2=3;ll3=1
2L	pqsfinder	G_quartet	3176530	3176572	54	-	.	nt=4;nb=0;nm=1;rl1=4;rl2=4;rl3=4;ll1=3;ll2=20;ll3=4
2L	pqsfinder	G_quartet	3181538	3181576	47	-	.	nt=5;nb=0;nm=3;rl1=5;rl2=5;rl3=5;ll1=14;ll2=3;ll3=2
2L	pqsfinder	G_quartet	3182334	3182362	114	+	.	nt=5;nb=2;nm=0;rl1=11;rl2=5;rl3=5;ll1=1;ll2=1;ll3=0
2L	pqsfinder	G_quartet	3184064	3184106	49	+	.	nt=4;nb=2;nm=0;rl1=4;rl2=9;rl3=4;ll1=6;ll2=6;ll3=8
2L	pqsfinder	G_quartet	3188816	3188849	59	+	.	nt=4;nb=2;nm=0;rl1=4;rl2=4;rl3=8;ll1=2;ll2=10;ll3=0
2L	pqsfinder	G_quartet	3192951	3192980	87	+	.	nt=5;nb=3;nm=0;rl1=6;rl2=5;rl3=6;ll1=0;ll2=6;ll3=1
2L	pqsfinder	G_quartet	3200327	3200354	49	+	.	nt=4;nb=3;nm=0;rl1=9;rl2=4;rl3=5;ll1=1;ll2=1;ll3=3
2L	pqsfinder	G_quartet	3200747	3200785	50	-	.	nt=4;nb=2;nm=0;rl1=6;rl2=4;rl3=4;ll1=18;ll2=1;ll3=1
2L	pqsfinder	G_quartet	3202053	3202077	49	+	.	nt=4;nb=3;nm=0;rl1=5;rl2=5;rl3=5;ll1=2;ll2=2;ll3=2
2L	pqsfinder	G_quartet	3202496	3202524	54	-	.	nt=3;nb=0;nm=0;rl1=3;rl2=3;rl3=3;ll1=11;ll2=3;ll3=3
2L	pqsfinder	G_quartet	3210643	3210674	51	-	.	nt=4;nb=3;nm=0;rl1=5;rl2=10;rl3=10;ll1=1;ll2=1;ll3=1
2L	pqsfinder	G_quartet	3213713	3213747	111	-	.	nt=5;nb=2;nm=0;rl1=11;rl2=11;rl3=5;ll1=0;ll2=2;ll3=1
2L	pqsfinder	G_quartet	3214290	3214327	99	+	.	nt=5;nb=2;nm=0;rl1=7;rl2=5;rl3=5;ll1=1;ll2=7;ll3=4
2L	pqsfinder	G_quartet	3215614	3215634	64	+	.	nt=3;nb=0;nm=0;rl1=3;rl2=3;rl3=3;ll1=5;ll2=0;ll3=4
2L	pqsfinder	G_quartet	3215832	3215851	54	-	.	nt=3;nb=1;nm=0;rl1=3;rl2=3;rl3=3;ll1=0;ll2=1;ll3=1
2L	pqsfinder	G_quartet	3224041	3224064	60	+	.	nt=3;nb=0;nm=0;rl1=3;rl2=3;rl3=3;ll1=5;ll2=1;ll3=6
2L	pqsfinder	G_quartet	3227443	3227491	61	+	.	nt=5;nb=2;nm=1;rl1=9;rl2=5;rl3=5;ll1=6;ll2=11;ll3=2
2L	pqsfinder	G_quartet	3228119	3228142	60	-	.	nt=3;nb=0;nm=0;rl1=3;rl2=3;rl3=3;ll1=1;ll2=6;ll3=5
2L	pqsfinder	G_quartet	3231875	3231909	72	-	.	nt=4;nb=1;nm=0;rl1=5;rl2=4;rl3=4;ll1=8;ll2=7;ll3=3
2L	pqsfinder	G_quartet	3232841	3232856	53	-	.	nt=3;nb=1;nm=0;rl1=3;rl2=3;rl3=3;ll1=2;ll2=0;ll3=1
2L	pqsfinder	G_quartet	3242237	3242259	61	+	.	nt=4;nb=1;nm=1;rl1=4;rl2=4;rl3=4;ll1=3;ll2=2;ll3=1
2L	pqsfinder	G_quartet	3243069	3243092	106	+	.	nt=4;nb=0;nm=0;rl1=4;rl2=4;rl3=4;ll1=2;ll2=4;ll3=2
2L	pqsfinder	G_quartet	3244028	3244056	66	-	.	nt=4;nb=2;nm=0;rl1=4;rl2=4;rl3=9;ll1=2;ll2=2;ll3=3
2L	pqsfinder	G_quartet	3244463	3244498	76	+	.	nt=4;nb=1;nm=0;rl1=4;rl2=10;rl3=4;ll1=5;ll2=1;ll3=8
2L	pqsfinder	G_quartet	3246603	3246638	47	+	.	nt=4;nb=3;nm=0;rl1=4;rl2=11;rl3=10;ll1=1;ll2=3;ll3=2
2L	pqsfinder	G_quartet	3248889	3248922	48	-	.	nt=3;nb=0;nm=0;rl1=3;rl2=3;rl3=3;ll1=5;ll2=16;ll3=1
2L	pqsfinder	G_quartet	3252533	3252565	59	-	.	nt=4;nb=2;nm=0;rl1=4;rl2=6;rl3=7;ll1=1;ll2=0;ll3=11
2L	pqsfinder	G_quartet	3252872	3252895	49	-	.	nt=3;nb=1;nm=0;rl1=3;rl2=3;rl3=10;ll1=2;ll2=3;ll3=0
2L	pqsfinder	G_quartet	3259207	3259248	54	-	.	nt=4;nb=2;nm=0;rl1=4;rl2=11;rl3=8;ll1=7;ll2=4;ll3=4
2L	pqsfinder	G_quartet	3261129	3261168	85	+	.	nt=5;nb=1;nm=1;rl1=5;rl2=5;rl3=8;ll1=5;ll2=2;ll3=10
2L	pqsfinder	G_quartet	3261833	3261865	49	+	.	nt=3;nb=0;nm=0;rl1=3;rl2=3;rl3=3;ll1=4;ll2=12;ll3=5
2L	pqsfinder	G_quartet	3274233	3274256	135	+	.	nt=5;nb=1;nm=0;rl1=7;rl2=5;rl3=5;ll1=0;ll2=1;ll3=1
2L	pqsfinder	G_quartet	3275296	3275329	65	-	.	nt=4;nb=2;nm=0;rl1=8;rl2=11;rl3=4;ll1=5;ll2=1;ll3=1
2L	pqsfinder	G_quartet	3300175	3300218	50	-	.	nt=4;nb=2;nm=0;rl1=4;rl2=8;rl3=10;ll1=1;ll2=9;ll3=8
2L	pqsfinder	G_quartet	3301927	3301959	105	+	.	nt=5;nb=2;nm=0;rl1=6;rl2=5;rl3=5;ll1=0;ll2=6;ll3=2
2L	pqsfinder	G_quartet	3302862	3302897	72	+	.	nt=5;nb=2;nm=1;rl1=9;rl2=5;rl3=6;ll1=7;ll2=2;ll3=2
2L	pqsfinder	G_quartet	3304612	3304631	54	-	.	nt=3;nb=1;nm=0;rl1=3;rl2=3;rl3=9;ll1=1;ll2=0;ll3=1
2L	pqsfinder	G_quartet	3305109	3305138	51	-	.	nt=4;nb=1;nm=1;rl1=5;rl2=4;rl3=4;ll1=9;ll2=3;ll3=1
2L	pqsfinder	G_quartet	3305182	3305213	141	+	.	nt=6;nb=1;nm=1;rl1=6;rl2=6;rl3=6;ll1=1;ll2=0;ll3=5
2L	pqsfinder	G_quartet	3321062	3321095	56	+	.	nt=4;nb=2;nm=0;rl1=6;rl2=4;rl3=4;ll1=0;ll2=13;ll3=2
2L	pqsfinder	G_quartet	3328012	3328036	86	-	.	nt=4;nb=1;nm=0;rl1=5;rl2=4;rl3=4;ll1=1;ll2=0;ll3=7
2L	pqsfinder	G_quartet	3333172	3333196	59	+	.	nt=3;nb=0;nm=0;rl1=3;rl2=3;rl3=3;ll1=1;ll2=9;ll3=3
2L	pqsfinder	G_quartet	3338312	3338346	47	+	.	nt=4;nb=3;nm=0;rl1=4;rl2=9;rl3=11;ll1=2;ll2=3;ll3=1
2L	pqsfinder	G_quartet	3339576	3339602	71	+	.	nt=4;nb=2;nm=0;rl1=8;rl2=4;rl3=4;ll1=0;ll2=1;ll3=2
2L	pqsfinder	G_quartet	3339612	3339649	87	+	.	nt=5;nb=1;nm=1;rl1=5;rl2=7;rl3=5;ll1=3;ll2=5;ll3=8
2L	pqsfinder	G_quartet	3343276	3343313	73	+	.	nt=5;nb=2;nm=1;rl1=5;rl2=9;rl3=9;ll1=6;ll2=3;ll3=1
2L	pqsfinder	G_quartet	3345711	3345737	95	+	.	nt=5;nb=3;nm=0;rl1=7;rl2=5;rl3=6;ll1=1;ll2=1;ll3=0
2L	pqsfinder	G_quartet	3345888	3345922	91	+	.	nt=5;nb=3;nm=0;rl1=7;rl2=10;rl3=10;ll1=1;ll2=2;ll3=0
2L	pqsfinder	G_quartet	3346844	3346862	67	+	.	nt=4;nb=1;nm=1;rl1=5;rl2=4;rl3=4;ll1=0;ll2=1;ll3=1
2L	pqsfinder	G_quartet	3348558	3348596	49	-	.	nt=4;nb=3;nm=0;rl1=4;rl2=9;rl3=11;ll1=2;ll2=1;ll3=1
2L	pqsfinder	G_quartet	3350726	3350740	73	+	.	nt=3;nb=0;nm=0;rl1=3;rl2=3;rl3=3;ll1=1;ll2=2;ll3=0
2L	pqsfinder	G_quartet	3355979	3356012	48	+	.	nt=3;nb=0;nm=0;rl1=3;rl2=3;rl3=3;ll1=8;ll2=6;ll3=8
2L	pqsfinder	G_quartet	3369273	3369301	111	-	.	nt=5;nb=2;nm=0;rl1=9;rl2=5;rl3=5;ll1=3;ll2=1;ll3=0
2L	pqsfinder	G_quartet	3372295	3372327	61	+	.	nt=4;nb=2;nm=0;rl1=8;rl2=4;rl3=7;ll1=3;ll2=7;ll3=0
2L	pqsfinder	G_quartet	3372745	3372765	48	+	.	nt=3;nb=1;nm=0;rl1=3;rl2=3;rl3=6;ll1=5;ll2=1;ll3=0
2L	pqsfinder	G_quartet	3373072	3373098	48	-	.	nt=4;nb=3;nm=0;rl1=5;rl2=7;rl3=4;ll1=2;ll2=2;ll3=2
2L	pqsfinder	G_quartet	3380580	3380616	62	-	.	nt=4;nb=2;nm=0;rl1=10;rl2=4;rl3=4;ll1=2;ll2=2;ll3=5
2L	pqsfinder	G_quartet	3381441	3381484	53	-	.	nt=4;nb=2;nm=0;rl1=10;rl2=10;rl3=4;ll1=6;ll2=4;ll3=6
2L	pqsfinder	G_quartet	3381620	3381641	63	+	.	nt=3;nb=0;nm=0;rl1=3;rl2=3;rl3=3;ll1=0;ll2=4;ll3=6
2L	pqsfinder	G_quartet	3383059	3383092	52	-	.	nt=4;nb=3;nm=0;rl1=4;rl2=11;rl3=10;ll1=1;ll2=1;ll3=0
2L	pqsfinder	G_quartet	3383215	3383233	50	-	.	nt=3;nb=1;nm=0;rl1=5;rl2=3;rl3=3;ll1=0;ll2=1;ll3=4
2L	pqsfinder	G_quartet	3389042	3389069	55	-	.	nt=3;nb=0;nm=0;rl1=3;rl2=3;rl3=3;ll1=7;ll2=9;ll3=0
2L	pqsfinder	G_quartet	3390879	3390900	53	-	.	nt=3;nb=1;nm=0;rl1=3;rl2=3;rl3=11;ll1=1;ll2=1;ll3=0
2L	pqsfinder	G_quartet	3392675	3392696	62	+	.	nt=4;nb=1;nm=1;rl1=4;rl2=4;rl3=5;ll1=0;ll2=1;ll3=4
2L	pqsfinder	G_quartet	3393870	3393892	61	+	.	nt=3;nb=0;nm=0;rl1=3;rl2=3;rl3=3;ll1=3;ll2=4;ll3=4
2L	pqsfinder	G_quartet	3395962	3395983	72	-	.	nt=4;nb=2;nm=0;rl1=4;rl2=5;rl3=4;ll1=1;ll2=2;ll3=1
2L	pqsfinder	G_quartet	3399969	3400009	55	+	.	nt=4;nb=2;nm=0;rl1=4;rl2=4;rl3=10;ll1=1;ll2=9;ll3=4
2L	pqsfinder	G_quartet	3406144	3406166	49	+	.	nt=3;nb=1;nm=0;rl1=3;rl2=3;rl3=9;ll1=2;ll2=1;ll3=2
2L	pqsfinder	G_quartet	3407888	3407908	49	-	.	nt=3;nb=1;nm=0;rl1=3;rl2=7;rl3=3;ll1=1;ll2=1;ll3=3
2L	pqsfinder	G_quartet	3415700	3415720	64	-	.	nt=3;nb=0;nm=0;rl1=3;rl2=3;rl3=3;ll1=3;ll2=3;ll3=3
2L	pqsfinder	G_quartet	3417726	3417748	61	-	.	nt=3;nb=0;nm=0;rl1=3;rl2=3;rl3=3;ll1=5;ll2=1;ll3=5
2L	pqsfinder	G_quartet	3421040	3421073	48	+	.	nt=3;nb=0;nm=0;rl1=3;rl2=3;rl3=3;ll1=8;ll2=6;ll3=8
2L	pqsfinder	G_quartet	3424792	3424810	113	-	.	nt=4;nb=0;nm=0;rl1=4;rl2=4;rl3=4;ll1=2;ll2=1;ll3=0
2L	pqsfinder	G_quartet	3427467	3427497	51	-	.	nt=3;nb=0;nm=0;rl1=3;rl2=3;rl3=3;ll1=1;ll2=0;ll3=18
2L	pqsfinder	G_quartet	3431142	3431176	77	-	.	nt=5;nb=2;nm=1;rl1=9;rl2=5;rl3=9;ll1=1;ll2=0;ll3=6
2L	pqsfinder	G_quartet	3433199	3433216	52	-	.	nt=3;nb=1;nm=0;rl1=3;rl2=3;rl3=6;ll1=1;ll2=0;ll3=2
2L	pqsfinder	G_quartet	3433972	3433985	75	-	.	nt=3;nb=0;nm=0;rl1=3;rl2=3;rl3=3;ll1=1;ll2=1;ll3=0
2L	pqsfinder	G_quartet	3434156	3434188	90	+	.	nt=5;nb=3;nm=0;rl1=7;rl2=5;rl3=9;ll1=2;ll2=0;ll3=2
2L	pqsfinder	G_quartet	3434313	3434338	57	+	.	nt=3;nb=0;nm=0;rl1=3;rl2=3;rl3=3;ll1=1;ll2=3;ll3=10
2L	pqsfinder	G_quartet	3434946	3434973	53	-	.	nt=4;nb=1;nm=1;rl1=5;rl2=4;rl3=4;ll1=5;ll2=3;ll3=3
2L	pqsfinder	G_quartet	3435076	3435107	65	-	.	nt=4;nb=2;nm=0;rl1=8;rl2=4;rl3=9;ll1=3;ll2=0;ll3=4
2L	pqsfinder	G_quartet	3435375	3435409	131	-	.	nt=6;nb=3;nm=0;rl1=10;rl2=9;rl3=6;ll1=2;ll2=1;ll3=0
2L	pqsfinder	G_quartet	3435520	3435546	56	-	.	nt=3;nb=0;nm=0;rl1=3;rl2=3;rl3=3;ll1=5;ll2=9;ll3=1
2L	pqsfinder	G_quartet	3435660	3435694	75	+	.	nt=5;nb=2;nm=1;rl1=6;rl2=10;rl3=5;ll1=2;ll2=1;ll3=6
2L	pqsfinder	G_quartet	3439336	3439368	49	-	.	nt=3;nb=0;nm=0;rl1=3;rl2=3;rl3=3;ll1=1;ll2=15;ll3=5
2L	pqsfinder	G_quartet	3440642	3440680	95	-	.	nt=5;nb=2;nm=0;rl1=8;rl2=6;rl3=5;ll1=0;ll2=14;ll3=1
2L	pqsfinder	G_quartet	3442189	3442229	168	+	.	nt=7;nb=3;nm=0;rl1=8;rl2=7;rl3=11;ll1=0;ll2=1;ll3=4
2L	pqsfinder	G_quartet	3442329	3442348	49	+	.	nt=3;nb=1;nm=0;rl1=3;rl2=3;rl3=5;ll1=5;ll2=1;ll3=0
2L	pqsfinder	G_quartet	3445198	3445233	88	-	.	nt=5;nb=1;nm=1;rl1=6;rl2=5;rl3=5;ll1=8;ll2=2;ll3=5
2L	pqsfinder	G_quartet	3445365	3445392	83	+	.	nt=4;nb=1;nm=0;rl1=6;rl2=4;rl3=4;ll1=2;ll2=7;ll3=1
2L	pqsfinder	G_quartet	3446401	3446446	50	-	.	nt=4;nb=0;nm=1;rl1=4;rl2=4;rl3=4;ll1=24;ll2=3;ll3=3
2L	pqsfinder	G_quartet	3448611	3448633	135	+	.	nt=5;nb=1;nm=0;rl1=5;rl2=5;rl3=5;ll1=0;ll2=1;ll3=1
2L	pqsfinder	G_quartet	3448838	3448874	59	-	.	nt=4;nb=2;nm=0;rl1=4;rl2=4;rl3=11;ll1=6;ll2=1;ll3=4
2L	pqsfinder	G_quartet	3452871	3452900	52	-	.	nt=3;nb=0;nm=0;rl1=3;rl2=3;rl3=3;ll1=3;ll2=6;ll3=9
2L	pqsfinder	G_quartet	3455255	3455278	60	+	.	nt=3;nb=0;nm=0;rl1=3;rl2=3;rl3=3;ll1=1;ll2=8;ll3=3
2L	pqsfinder	G_quartet	3460740	3460769	52	-	.	nt=3;nb=0;nm=0;rl1=3;rl2=3;rl3=3;ll1=3;ll2=4;ll3=11
2L	pqsfinder	G_quartet	3473776	3473823	48	-	.	nt=4;nb=2;nm=0;rl1=4;rl2=9;rl3=11;ll1=8;ll2=7;ll3=5
2L	pqsfinder	G_quartet	3474164	3474205	48	+	.	nt=4;nb=2;nm=0;rl1=4;rl2=4;rl3=8;ll1=8;ll2=12;ll3=1
2L	pqsfinder	G_quartet	3478143	3478177	72	-	.	nt=4;nb=1;nm=0;rl1=4;rl2=4;rl3=5;ll1=9;ll2=0;ll3=9
2L	pqsfinder	G_quartet	3478635	3478663	54	-	.	nt=3;nb=0;nm=0;rl1=3;rl2=3;rl3=3;ll1=12;ll2=3;ll3=2
2L	pqsfinder	G_quartet	3480053	3480083	64	-	.	nt=4;nb=2;nm=0;rl1=7;rl2=4;rl3=4;ll1=6;ll2=1;ll3=1
2L	pqsfinder	G_quartet	3481144	3481173	52	-	.	nt=3;nb=0;nm=0;rl1=3;rl2=3;rl3=3;ll1=3;ll2=14;ll3=1
2L	pqsfinder	G_quartet	3483025	3483069	80	+	.	nt=5;nb=1;nm=1;rl1=9;rl2=5;rl3=5;ll1=14;ll2=6;ll3=1
2L	pqsfinder	G_quartet	3484155	3484175	52	+	.	nt=3;nb=1;nm=0;rl1=3;rl2=9;rl3=3;ll1=1;ll2=1;ll3=1
2L	pqsfinder	G_quartet	3485459	3485490	65	+	.	nt=4;nb=2;nm=0;rl1=11;rl2=4;rl3=4;ll1=0;ll2=6;ll3=2
2L	pqsfinder	G_quartet	3488073	3488094	51	-	.	nt=3;nb=1;nm=0;rl1=3;rl2=9;rl3=3;ll1=2;ll2=1;ll3=1
2L	pqsfinder	G_quartet	3493826	3493860	74	-	.	nt=4;nb=1;nm=0;rl1=4;rl2=7;rl3=4;ll1=10;ll2=3;ll3=3
2L	pqsfinder	G_quartet	3505069	3505106	87	-	.	nt=5;nb=1;nm=1;rl1=5;rl2=5;rl3=5;ll1=3;ll2=0;ll3=13
2L	pqsfinder	G_quartet	3518629	3518650	92	+	.	nt=4;nb=1;nm=0;rl1=4;rl2=4;rl3=4;ll1=2;ll2=2;ll3=0
2L	pqsfinder	G_quartet	3521390	3521422	49	+	.	nt=3;nb=0;nm=0;rl1=3;rl2=3;rl3=3;ll1=9;ll2=9;ll3=3
2L	pqsfinder	G_quartet	3524591	3524628	74	+	.	nt=4;nb=1;nm=0;rl1=4;rl2=10;rl3=4;ll1=7;ll2=0;ll3=9
2L	pqsfinder	G_quartet	3534070	3534093	105	+	.	nt=5;nb=1;nm=1;rl1=6;rl2=5;rl3=5;ll1=0;ll2=1;ll3=2
2L	pqsfinder	G_quartet	3534951	3534999	47	-	.	nt=4;nb=2;nm=0;rl1=4;rl2=10;rl3=10;ll1=7;ll2=1;ll3=13
2L	pqsfinder	G_quartet	3535039	3535080	68	+	.	nt=4;nb=1;nm=0;rl1=4;rl2=4;rl3=4;ll1=6;ll2=14;ll3=1
2L	pqsfinder	G_quartet	3535358	3535383	75	-	.	nt=4;nb=0;nm=1;rl1=4;rl2=4;rl3=4;ll1=0;ll2=5;ll3=5
2L	pqsfinder	G_quartet	3536042	3536076	60	+	.	nt=4;nb=2;nm=0;rl1=4;rl2=11;rl3=4;ll1=2;ll2=3;ll3=6
2L	pqsfinder	G_quartet	3542704	3542728	86	-	.	nt=4;nb=1;nm=0;rl1=4;rl2=5;rl3=4;ll1=0;ll2=6;ll3=2
2L	pqsfinder	G_quartet	3543138	3543165	55	-	.	nt=3;nb=0;nm=0;rl1=3;rl2=3;rl3=3;ll1=3;ll2=3;ll3=10
2L	pqsfinder	G_quartet	3543528	3543554	56	-	.	nt=3;nb=0;nm=0;rl1=3;rl2=3;rl3=3;ll1=9;ll2=3;ll3=3
2L	pqsfinder	G_quartet	3543881	3543899	51	+	.	nt=3;nb=1;nm=0;rl1=3;rl2=3;rl3=3;ll1=1;ll2=1;ll3=2
2L	pqsfinder	G_quartet	3551424	3551444	64	-	.	nt=3;nb=0;nm=0;rl1=3;rl2=3;rl3=3;ll1=3;ll2=3;ll3=3
2L	pqsfinder	G_quartet	3556060	3556090	85	+	.	nt=4;nb=1;nm=0;rl1=4;rl2=11;rl3=4;ll1=2;ll2=4;ll3=2
2L	pqsfinder	G_quartet	3556186	3556213	55	+	.	nt=3;nb=0;nm=0;rl1=3;rl2=3;rl3=3;ll1=6;ll2=3;ll3=7
2L	pqsfinder	G_quartet	3559684	3559702	49	+	.	nt=3;nb=1;nm=0;rl1=3;rl2=4;rl3=3;ll1=1;ll2=0;ll3=5
2L	pqsfinder	G_quartet	3560121	3560148	66	-	.	nt=4;nb=2;nm=0;rl1=8;rl2=4;rl3=4;ll1=0;ll2=4;ll3=3
2L	pqsfinder	G_quartet	3560234	3560265	86	+	.	nt=5;nb=3;nm=0;rl1=8;rl2=5;rl3=6;ll1=1;ll2=1;ll3=5
2L	pqsfinder	G_quartet	3560278	3560305	65	+	.	nt=4;nb=2;nm=0;rl1=5;rl2=4;rl3=4;ll1=1;ll2=3;ll3=4
2L	pqsfinder	G_quartet	3560858	3560896	86	-	.	nt=4;nb=0;nm=0;rl1=4;rl2=4;rl3=4;ll1=9;ll2=3;ll3=11
2L	pqsfinder	G_quartet	3565253	3565280	55	+	.	nt=3;nb=0;nm=0;rl1=3;rl2=3;rl3=3;ll1=8;ll2=3;ll3=5
2L	pqsfinder	G_quartet	3565362	3565400	51	+	.	nt=4;nb=2;nm=0;rl1=4;rl2=5;rl3=4;ll1=0;ll2=14;ll3=4
2L	pqsfinder	G_quartet	3565669	3565695	56	+	.	nt=4;nb=1;nm=1;rl1=4;rl2=6;rl3=4;ll1=8;ll2=0;ll3=1
2L	pqsfinder	G_quartet	3565706	3565725	47	-	.	nt=4;nb=2;nm=1;rl1=5;rl2=4;rl3=5;ll1=1;ll2=1;ll3=0
2L	pqsfinder	G_quartet	3566677	3566699	48	+	.	nt=3;nb=1;nm=0;rl1=3;rl2=8;rl3=3;ll1=1;ll2=3;ll3=2
2L	pqsfinder	G_quartet	3567069	3567106	102	-	.	nt=5;nb=2;nm=0;rl1=11;rl2=5;rl3=8;ll1=0;ll2=6;ll3=3
2L	pqsfinder	G_quartet	3567950	3567978	54	-	.	nt=3;nb=0;nm=0;rl1=3;rl2=3;rl3=3;ll1=4;ll2=10;ll3=3
2L	pqsfinder	G_quartet	3573142	3573180	69	+	.	nt=4;nb=1;nm=0;rl1=4;rl2=7;rl3=4;ll1=4;ll2=2;ll3=14
2L	pqsfinder	G_quartet	3573317	3573366	67	+	.	nt=5;nb=3;nm=0;rl1=5;rl2=7;rl3=10;ll1=15;ll2=6;ll3=1
2L	pqsfinder	G_quartet	3574626	3574657	82	+	.	nt=4;nb=1;nm=0;rl1=4;rl2=4;rl3=4;ll1=1;ll2=3;ll3=6
2L	pqsfinder	G_quartet	3582677	3582705	65	-	.	nt=4;nb=2;nm=0;rl1=4;rl2=4;rl3=7;ll1=3;ll2=5;ll3=0
2L	pqsfinder	G_quartet	3583056	3583084	54	+	.	nt=3;nb=0;nm=0;rl1=3;rl2=3;rl3=3;ll1=7;ll2=1;ll3=9
2L	pqsfinder	G_quartet	3583330	3583374	72	+	.	nt=5;nb=3;nm=0;rl1=8;rl2=9;rl3=5;ll1=2;ll2=14;ll3=1
2L	pqsfinder	G_quartet	3583813	3583837	48	+	.	nt=3;nb=1;nm=0;rl1=11;rl2=3;rl3=3;ll1=2;ll2=2;ll3=1
2L	pqsfinder	G_quartet	3586666	3586696	51	+	.	nt=4;nb=3;nm=0;rl1=4;rl2=8;rl3=11;ll1=2;ll2=0;ll3=1
2L	pqsfinder	G_quartet	3587238	3587272	78	+	.	nt=4;nb=1;nm=0;rl1=4;rl2=10;rl3=4;ll1=4;ll2=6;ll3=3
2L	pqsfinder	G_quartet	3590942	3590988	66	-	.	nt=5;nb=0;nm=2;rl1=5;rl2=5;rl3=5;ll1=1;ll2=25;ll3=1
2L	pqsfinder	G_quartet	3591219	3591241	61	-	.	nt=3;nb=0;nm=0;rl1=3;rl2=3;rl3=3;ll1=5;ll2=3;ll3=3
2L	pqsfinder	G_quartet	3592401	3592429	83	+	.	nt=4;nb=1;nm=0;rl1=4;rl2=4;rl3=4;ll1=3;ll2=3;ll3=3
2L	pqsfinder	G_quartet	3594614	3594656	55	-	.	nt=4;nb=2;nm=0;rl1=4;rl2=10;rl3=11;ll1=2;ll2=5;ll3=7
2L	pqsfinder	G_quartet	3595405	3595441	92	+	.	nt=5;nb=1;nm=1;rl1=5;rl2=5;rl3=5;ll1=3;ll2=1;ll3=7
2L	pqsfinder	G_quartet	3596216	3596255	81	-	.	nt=5;nb=3;nm=0;rl1=5;rl2=9;rl3=7;ll1=8;ll2=2;ll3=0
2L	pqsfinder	G_quartet	3597027	3597067	102	+	.	nt=5;nb=2;nm=0;rl1=11;rl2=5;rl3=11;ll1=1;ll2=1;ll3=7
2L	pqsfinder	G_quartet	3597222	3597259	91	-	.	nt=5;nb=1;nm=1;rl1=5;rl2=11;rl3=5;ll1=2;ll2=2;ll3=8
2L	pqsfinder	G_quartet	3598936	3598969	65	-	.	nt=4;nb=2;nm=0;rl1=4;rl2=4;rl3=11;ll1=6;ll2=0;ll3=1
2L	pqsfinder	G_quartet	3599255	3599302	130	+	.	nt=6;nb=2;nm=0;rl1=6;rl2=6;rl3=9;ll1=0;ll2=9;ll3=9
2L	pqsfinder	G_quartet	3599482	3599527	67	+	.	nt=5;nb=2;nm=1;rl1=11;rl2=5;rl3=5;ll1=5;ll2=2;ll3=7
2L	pqsfinder	G_quartet	3600882	3600921	50	+	.	nt=4;nb=2;nm=0;rl1=4;rl2=8;rl3=5;ll1=5;ll2=7;ll3=7
2L	pqsfinder	G_quartet	3601605	3601628	49	+	.	nt=3;nb=1;nm=0;rl1=3;rl2=10;rl3=3;ll1=1;ll2=4;ll3=0
2L	pqsfinder	G_quartet	3606006	3606044	61	+	.	nt=4;nb=2;nm=0;rl1=10;rl2=11;rl3=4;ll1=1;ll2=0;ll3=9
2L	pqsfinder	G_quartet	3607209	3607230	63	-	.	nt=3;nb=0;nm=0;rl1=3;rl2=3;rl3=3;ll1=4;ll2=3;ll3=3
2L	pqsfinder	G_quartet	3608918	3608946	54	-	.	nt=3;nb=0;nm=0;rl1=3;rl2=3;rl3=3;ll1=8;ll2=1;ll3=8
2L	pqsfinder	G_quartet	3610240	3610253	47	+	.	nt=3;nb=0;nm=1;rl1=3;rl2=3;rl3=3;ll1=1;ll2=0;ll3=1
2L	pqsfinder	G_quartet	3610797	3610827	70	+	.	nt=4;nb=2;nm=0;rl1=4;rl2=9;rl3=10;ll1=1;ll2=1;ll3=2
2L	pqsfinder	G_quartet	3611975	3612001	48	+	.	nt=4;nb=3;nm=0;rl1=7;rl2=5;rl3=4;ll1=1;ll2=2;ll3=3
2L	pqsfinder	G_quartet	3612250	3612292	53	-	.	nt=5;nb=1;nm=2;rl1=5;rl2=5;rl3=5;ll1=8;ll2=2;ll3=10
2L	pqsfinder	G_quartet	3615553	3615582	52	-	.	nt=3;nb=0;nm=0;rl1=3;rl2=3;rl3=3;ll1=4;ll2=13;ll3=1
2L	pqsfinder	G_quartet	3617294	3617324	51	+	.	nt=3;nb=0;nm=0;rl1=3;rl2=3;rl3=3;ll1=0;ll2=15;ll3=4
2L	pqsfinder	G_quartet	3618254	3618275	63	-	.	nt=3;nb=0;nm=0;rl1=3;rl2=3;rl3=3;ll1=4;ll2=3;ll3=3
2L	pqsfinder	G_quartet	3624439	3624481	50	-	.	nt=4;nb=2;nm=0;rl1=4;rl2=10;rl3=4;ll1=7;ll2=8;ll3=4
2L	pqsfinder	G_quartet	3626329	3626360	48	-	.	nt=4;nb=3;nm=0;rl1=4;rl2=11;rl3=5;ll1=3;ll2=2;ll3=1
2L	pqsfinder	G_quartet	3626861	3626909	55	+	.	nt=5;nb=2;nm=1;rl1=5;rl2=5;rl3=6;ll1=9;ll2=7;ll3=9
2L	pqsfinder	G_quartet	3631000	3631036	71	-	.	nt=4;nb=1;nm=0;rl1=4;rl2=6;rl3=4;ll1=6;ll2=8;ll3=5
2L	pqsfinder	G_quartet	3636819	3636857	61	-	.	nt=4;nb=2;nm=0;rl1=4;rl2=11;rl3=10;ll1=2;ll2=4;ll3=4
2L	pqsfinder	G_quartet	3638380	3638407	49	+	.	nt=4;nb=3;nm=0;rl1=7;rl2=4;rl3=6;ll1=3;ll2=1;ll3=1
2L	pqsfinder	G_quartet	3639113	3639133	48	-	.	nt=3;nb=1;nm=0;rl1=3;rl2=6;rl3=3;ll1=2;ll2=1;ll3=3
2L	pqsfinder	G_quartet	3640068	3640084	52	+	.	nt=3;nb=1;nm=0;rl1=3;rl2=3;rl3=4;ll1=2;ll2=0;ll3=2
2L	pqsfinder	G_quartet	3642117	3642145	93	+	.	nt=5;nb=3;nm=0;rl1=5;rl2=7;rl3=7;ll1=1;ll2=1;ll3=1
2L	pqsfinder	G_quartet	3657988	3658020	83	-	.	nt=5;nb=3;nm=0;rl1=6;rl2=5;rl3=6;ll1=1;ll2=9;ll3=0
2L	pqsfinder	G_quartet	3658471	3658505	67	-	.	nt=4;nb=2;nm=0;rl1=4;rl2=4;rl3=11;ll1=4;ll2=0;ll3=2
2L	pqsfinder	G_quartet	3658629	3658672	111	-	.	nt=5;nb=1;nm=0;rl1=5;rl2=11;rl3=5;ll1=4;ll2=8;ll3=6
2L	pqsfinder	G_quartet	3659863	3659898	56	-	.	nt=4;nb=2;nm=0;rl1=4;rl2=8;rl3=6;ll1=4;ll2=1;ll3=9
2L	pqsfinder	G_quartet	3660005	3660030	71	-	.	nt=4;nb=2;nm=0;rl1=4;rl2=8;rl3=6;ll1=1;ll2=2;ll3=1
2L	pqsfinder	G_quartet	3660226	3660258	125	+	.	nt=5;nb=1;nm=0;rl1=10;rl2=5;rl3=5;ll1=1;ll2=7;ll3=0
2L	pqsfinder	G_quartet	3660411	3660436	49	+	.	nt=4;nb=3;nm=0;rl1=4;rl2=5;rl3=6;ll1=2;ll2=3;ll3=1
2L	pqsfinder	G_quartet	3660456	3660481	86	+	.	nt=4;nb=1;nm=0;rl1=4;rl2=4;rl3=4;ll1=2;ll2=0;ll3=6
2L	pqsfinder	G_quartet	3661691	3661735	110	+	.	nt=6;nb=2;nm=1;rl1=6;rl2=6;rl3=11;ll1=0;ll2=8;ll3=4
2L	pqsfinder	G_quartet	3661980	3661997	87	+	.	nt=4;nb=0;nm=1;rl1=4;rl2=4;rl3=4;ll1=0;ll2=1;ll3=1
2L	pqsfinder	G_quartet	3662143	3662167	105	-	.	nt=5;nb=1;nm=1;rl1=5;rl2=5;rl3=5;ll1=2;ll2=1;ll3=0
2L	pqsfinder	G_quartet	3662469	3662486	52	+	.	nt=3;nb=1;nm=0;rl1=3;rl2=6;rl3=3;ll1=1;ll2=0;ll3=2
2L	pqsfinder	G_quartet	3662604	3662632	48	-	.	nt=4;nb=3;nm=0;rl1=4;rl2=5;rl3=5;ll1=3;ll2=1;ll3=2
2L	pqsfinder	G_quartet	3664119	3664145	56	+	.	nt=3;nb=0;nm=0;rl1=3;rl2=3;rl3=3;ll1=4;ll2=9;ll3=2
2L	pqsfinder	G_quartet	3664264	3664306	82	+	.	nt=5;nb=1;nm=1;rl1=9;rl2=5;rl3=5;ll1=4;ll2=6;ll3=9
2L	pqsfinder	G_quartet	3665864	3665885	48	+	.	nt=3;nb=1;nm=0;rl1=3;rl2=3;rl3=7;ll1=2;ll2=0;ll3=4
2L	pqsfinder	G_quartet	3667099	3667135	72	-	.	nt=5;nb=2;nm=1;rl1=5;rl2=10;rl3=5;ll1=1;ll2=0;ll3=10
2L	pqsfinder	G_quartet	3667269	3667288	49	-	.	nt=3;nb=1;nm=0;rl1=3;rl2=5;rl3=3;ll1=4;ll2=0;ll3=2
2L	pqsfinder	G_quartet	3671159	3671185	56	-	.	nt=4;nb=1;nm=1;rl1=6;rl2=4;rl3=4;ll1=2;ll2=5;ll3=2
2L	pqsfinder	G_quartet	3671427	3671459	70	+	.	nt=4;nb=2;nm=0;rl1=4;rl2=11;rl3=10;ll1=3;ll2=1;ll3=0
2L	pqsfinder	G_quartet	3671895	3671928	88	+	.	nt=5;nb=3;nm=0;rl1=6;rl2=6;rl3=5;ll1=1;ll2=4;ll3=1
2L	pqsfinder	G_quartet	3673222	3673257	107	-	.	nt=6;nb=1;nm=2;rl1=6;rl2=6;rl3=8;ll1=2;ll2=7;ll3=1
2L	pqsfinder	G_quartet	3673265	3673295	51	-	.	nt=3;nb=0;nm=0;rl1=3;rl2=3;rl3=3;ll1=1;ll2=7;ll3=11
2L	pqsfinder	G_quartet	3674114	3674144	65	-	.	nt=4;nb=2;nm=0;rl1=4;rl2=7;rl3=9;ll1=1;ll2=3;ll3=3
2L	pqsfinder	G_quartet	3674427	3674462	90	+	.	nt=5;nb=3;nm=0;rl1=9;rl2=8;rl3=11;ll1=0;ll2=2;ll3=1
2L	pqsfinder	G_quartet	3675710	3675730	64	+	.	nt=3;nb=0;nm=0;rl1=3;rl2=3;rl3=3;ll1=7;ll2=1;ll3=1
2L	pqsfinder	G_quartet	3676265	3676292	55	+	.	nt=3;nb=0;nm=0;rl1=3;rl2=3;rl3=3;ll1=4;ll2=6;ll3=6
2L	pqsfinder	G_quartet	3676772	3676792	48	-	.	nt=3;nb=1;nm=0;rl1=6;rl2=3;rl3=3;ll1=4;ll2=2;ll3=0
2L	pqsfinder	G_quartet	3677457	3677502	65	+	.	nt=4;nb=1;nm=0;rl1=4;rl2=11;rl3=4;ll1=5;ll2=6;ll3=12
2L	pqsfinder	G_quartet	3677675	3677699	59	+	.	nt=3;nb=0;nm=0;rl1=3;rl2=3;rl3=3;ll1=0;ll2=2;ll3=11
2L	pqsfinder	G_quartet	3678672	3678701	52	-	.	nt=3;nb=0;nm=0;rl1=3;rl2=3;rl3=3;ll1=4;ll2=11;ll3=3
2L	pqsfinder	G_quartet	3678750	3678778	54	+	.	nt=3;nb=0;nm=0;rl1=3;rl2=3;rl3=3;ll1=9;ll2=3;ll3=5
2L	pqsfinder	G_quartet	3680996	3681018	51	-	.	nt=3;nb=1;nm=0;rl1=3;rl2=3;rl3=10;ll1=2;ll2=1;ll3=1
2L	pqsfinder	G_quartet	3681445	3681486	84	+	.	nt=5;nb=3;nm=0;rl1=5;rl2=11;rl3=11;ll1=2;ll2=5;ll3=0
2L	pqsfinder	G_quartet	3681745	3681794	58	-	.	nt=4;nb=1;nm=0;rl1=4;rl2=9;rl3=4;ll1=11;ll2=3;ll3=15
2L	pqsfinder	G_quartet	3682866	3682905	56	+	.	nt=5;nb=1;nm=2;rl1=7;rl2=5;rl3=5;ll1=2;ll2=2;ll3=14
2L	pqsfinder	G_quartet	3682946	3682988	47	+	.	nt=4;nb=2;nm=0;rl1=5;rl2=8;rl3=4;ll1=2;ll2=14;ll3=6
2L	pqsfinder	G_quartet	3683316	3683334	49	+	.	nt=3;nb=1;nm=0;rl1=3;rl2=4;rl3=3;ll1=1;ll2=5;ll3=0
2L	pqsfinder	G_quartet	3684303	3684342	58	-	.	nt=4;nb=2;nm=0;rl1=9;rl2=11;rl3=4;ll1=6;ll2=5;ll3=1
2L	pqsfinder	G_quartet	3684513	3684545	90	-	.	nt=5;nb=3;nm=0;rl1=8;rl2=6;rl3=10;ll1=3;ll2=1;ll3=0
2L	pqsfinder	G_quartet	3684999	3685024	57	+	.	nt=3;nb=0;nm=0;rl1=3;rl2=3;rl3=3;ll1=1;ll2=11;ll3=2
2L	pqsfinder	G_quartet	3685547	3685571	53	-	.	nt=4;nb=3;nm=0;rl1=7;rl2=7;rl3=5;ll1=1;ll2=1;ll3=0
2L	pqsfinder	G_quartet	3687767	3687786	54	+	.	nt=3;nb=1;nm=0;rl1=9;rl2=3;rl3=3;ll1=1;ll2=0;ll3=1
2L	pqsfinder	G_quartet	3688139	3688174	62	-	.	nt=4;nb=0;nm=1;rl1=4;rl2=4;rl3=4;ll1=7;ll2=4;ll3=9
2L	pqsfinder	G_quartet	3688272	3688297	72	+	.	nt=4;nb=2;nm=0;rl1=10;rl2=4;rl3=4;ll1=1;ll2=2;ll3=0
2L	pqsfinder	G_quartet	3688623	3688666	84	+	.	nt=5;nb=3;nm=0;rl1=11;rl2=5;rl3=11;ll1=6;ll2=1;ll3=0
2L	pqsfinder	G_quartet	3688833	3688861	80	+	.	nt=4;nb=1;nm=0;rl1=5;rl2=4;rl3=4;ll1=2;ll2=6;ll3=4
2L	pqsfinder	G_quartet	3690033	3690047	55	-	.	nt=3;nb=1;nm=0;rl1=3;rl2=4;rl3=3;ll1=1;ll2=0;ll3=1
2L	pqsfinder	G_quartet	3690402	3690431	48	-	.	nt=4;nb=3;nm=0;rl1=6;rl2=8;rl3=6;ll1=1;ll2=4;ll3=1
2L	pqsfinder	G_quartet	3691109	3691141	48	-	.	nt=4;nb=3;nm=0;rl1=9;rl2=4;rl3=9;ll1=1;ll2=3;ll3=1
2L	pqsfinder	G_quartet	3718843	3718877	90	-	.	nt=5;nb=3;nm=0;rl1=9;rl2=5;rl3=9;ll1=1;ll2=0;ll3=2
2L	pqsfinder	G_quartet	3723666	3723702	48	-	.	nt=4;nb=1;nm=1;rl1=4;rl2=4;rl3=4;ll1=10;ll2=1;ll3=3
2L	pqsfinder	G_quartet	3726105	3726140	58	-	.	nt=4;nb=2;nm=0;rl1=4;rl2=4;rl3=9;ll1=0;ll2=6;ll3=7
2L	pqsfinder	G_quartet	3726310	3726339	51	-	.	nt=4;nb=3;nm=0;rl1=4;rl2=11;rl3=5;ll1=2;ll2=1;ll3=1
2L	pqsfinder	G_quartet	3726787	3726827	144	-	.	nt=6;nb=2;nm=0;rl1=11;rl2=6;rl3=10;ll1=1;ll2=6;ll3=1
2L	pqsfinder	G_quartet	3729663	3729682	66	+	.	nt=3;nb=0;nm=0;rl1=3;rl2=3;rl3=3;ll1=3;ll2=3;ll3=2
2L	pqsfinder	G_quartet	3729830	3729847	50	+	.	nt=3;nb=1;nm=0;rl1=3;rl2=3;rl3=3;ll1=1;ll2=4;ll3=0
2L	pqsfinder	G_quartet	3730380	3730417	58	+	.	nt=5;nb=1;nm=2;rl1=5;rl2=5;rl3=5;ll1=10;ll2=4;ll3=3
2L	pqsfinder	G_quartet	3730913	3730947	58	-	.	nt=4;nb=2;nm=0;rl1=4;rl2=6;rl3=4;ll1=0;ll2=6;ll3=7
2L	pqsfinder	G_quartet	3737421	3737461	69	-	.	nt=5;nb=2;nm=1;rl1=5;rl2=5;rl3=9;ll1=2;ll2=10;ll3=1
2L	pqsfinder	G_quartet	3738637	3738684	131	+	.	nt=6;nb=2;nm=0;rl1=8;rl2=6;rl3=6;ll1=1;ll2=13;ll3=4
2L	pqsfinder	G_quartet	3739501	3739530	110	+	.	nt=5;nb=2;nm=0;rl1=8;rl2=5;rl3=5;ll1=3;ll2=0;ll3=1
2L	pqsfinder	G_quartet	3740766	3740788	49	-	.	nt=3;nb=1;nm=0;rl1=3;rl2=3;rl3=3;ll1=2;ll2=1;ll3=2
2L	pqsfinder	G_quartet	3746349	3746368	66	-	.	nt=3;nb=0;nm=0;rl1=3;rl2=3;rl3=3;ll1=1;ll2=2;ll3=5
2L	pqsfinder	G_quartet	3746469	3746508	82	+	.	nt=5;nb=3;nm=0;rl1=5;rl2=10;rl3=9;ll1=4;ll2=4;ll3=1
2L	pqsfinder	G_quartet	3746548	3746576	80	-	.	nt=4;nb=1;nm=0;rl1=4;rl2=5;rl3=4;ll1=1;ll2=1;ll3=10
2L	pqsfinder	G_quartet	3749248	3749282	48	-	.	nt=4;nb=3;nm=0;rl1=11;rl2=6;rl3=9;ll1=2;ll2=1;ll3=2
2L	pqsfinder	G_quartet	3749365	3749388	54	-	.	nt=4;nb=3;nm=0;rl1=5;rl2=8;rl3=5;ll1=1;ll2=0;ll3=1
2L	pqsfinder	G_quartet	3752058	3752078	64	+	.	nt=3;nb=0;nm=0;rl1=3;rl2=3;rl3=3;ll1=3;ll2=3;ll3=3
2L	pqsfinder	G_quartet	3756123	3756146	48	-	.	nt=3;nb=1;nm=0;rl1=3;rl2=9;rl3=3;ll1=0;ll2=5;ll3=1
2L	pqsfinder	G_quartet	3757101	3757129	53	-	.	nt=4;nb=3;nm=0;rl1=11;rl2=7;rl3=5;ll1=1;ll2=1;ll3=0
2L	pqsfinder	G_quartet	3761600	3761645	49	-	.	nt=4;nb=2;nm=0;rl1=9;rl2=10;rl3=4;ll1=1;ll2=6;ll3=12
2L	pqsfinder	G_quartet	3764614	3764643	52	-	.	nt=3;nb=0;nm=0;rl1=3;rl2=3;rl3=3;ll1=4;ll2=8;ll3=6
2L	pqsfinder	G_quartet	3765191	3765222	49	-	.	nt=4;nb=3;nm=0;rl1=7;rl2=8;rl3=4;ll1=2;ll2=0;ll3=2
2L	pqsfinder	G_quartet	3766056	3766087	50	-	.	nt=3;nb=0;nm=0;rl1=3;rl2=3;rl3=3;ll1=0;ll2=10;ll3=10
2L	pqsfinder	G_quartet	3772243	3772271	127	-	.	nt=5;nb=1;nm=0;rl1=5;rl2=5;rl3=7;ll1=5;ll2=1;ll3=1
2L	pqsfinder	G_quartet	3773115	3773159	108	-	.	nt=6;nb=2;nm=1;rl1=8;rl2=6;rl3=11;ll1=2;ll2=8;ll3=4
2L	pqsfinder	G_quartet	3775321	3775354	79	+	.	nt=5;nb=2;nm=1;rl1=5;rl2=5;rl3=9;ll1=1;ll2=1;ll3=4
2L	pqsfinder	G_quartet	3775812	3775832	64	-	.	nt=3;nb=0;nm=0;rl1=3;rl2=3;rl3=3;ll1=3;ll2=3;ll3=3
2L	pqsfinder	G_quartet	3778561	3778588	100	-	.	nt=4;nb=0;nm=0;rl1=4;rl2=4;rl3=4;ll1=2;ll2=2;ll3=8
2L	pqsfinder	G_quartet	3781057	3781105	57	+	.	nt=4;nb=1;nm=0;rl1=4;rl2=7;rl3=4;ll1=24;ll2=4;ll3=2
2L	pqsfinder	G_quartet	3782804	3782831	55	-	.	nt=3;nb=0;nm=0;rl1=3;rl2=3;rl3=3;ll1=1;ll2=9;ll3=6
2L	pqsfinder	G_quartet	3784403	3784425	89	-	.	nt=4;nb=1;nm=0;rl1=4;rl2=5;rl3=4;ll1=2;ll2=3;ll3=1
2L	pqsfinder	G_quartet	3789332	3789369	88	-	.	nt=4;nb=0;nm=0;rl1=4;rl2=4;rl3=4;ll1=9;ll2=12;ll3=1
2L	pqsfinder	G_quartet	3803851	3803880	53	-	.	nt=4;nb=3;nm=0;rl1=11;rl2=4;rl3=5;ll1=1;ll2=1;ll3=0
2L	pqsfinder	G_quartet	3804922	3804952	63	-	.	nt=4;nb=2;nm=0;rl1=4;rl2=4;rl3=9;ll1=3;ll2=1;ll3=5
2L	pqsfinder	G_quartet	3805054	3805071	50	+	.	nt=3;nb=1;nm=0;rl1=3;rl2=3;rl3=3;ll1=1;ll2=3;ll3=1
2L	pqsfinder	G_quartet	3808300	3808329	63	+	.	nt=4;nb=2;nm=0;rl1=4;rl2=6;rl3=7;ll1=4;ll2=5;ll3=0
2L	pqsfinder	G_quartet	3814424	3814450	56	+	.	nt=3;nb=0;nm=0;rl1=3;rl2=3;rl3=3;ll1=0;ll2=5;ll3=10
2L	pqsfinder	G_quartet	3816296	3816336	54	-	.	nt=5;nb=1;nm=2;rl1=6;rl2=5;rl3=5;ll1=13;ll2=1;ll3=6
2L	pqsfinder	G_quartet	3816465	3816504	144	-	.	nt=6;nb=2;nm=0;rl1=6;rl2=10;rl3=6;ll1=2;ll2=1;ll3=5
2L	pqsfinder	G_quartet	3818244	3818276	49	-	.	nt=3;nb=0;nm=0;rl1=3;rl2=3;rl3=3;ll1=0;ll2=12;ll3=9
2L	pqsfinder	G_quartet	3826643	3826672	52	-	.	nt=3;nb=0;nm=0;rl1=3;rl2=3;rl3=3;ll1=15;ll2=2;ll3=1
2L	pqsfinder	G_quartet	3827611	3827658	58	-	.	nt=4;nb=1;nm=0;rl1=4;rl2=4;rl3=4;ll1=15;ll2=12;ll3=2
2L	pqsfinder	G_quartet	3828404	3828438	77	-	.	nt=5;nb=2;nm=1;rl1=5;rl2=6;rl3=5;ll1=0;ll2=1;ll3=7
2L	pqsfinder	G_quartet	3828598	3828639	53	+	.	nt=4;nb=2;nm=0;rl1=4;rl2=11;rl3=4;ll1=10;ll2=4;ll3=3
2L	pqsfinder	G_quartet	3832320	3832358	73	-	.	nt=5;nb=2;nm=1;rl1=5;rl2=5;rl3=9;ll1=1;ll2=8;ll3=1
2L	pqsfinder	G_quartet	3833242	3833280	54	-	.	nt=4;nb=2;nm=0;rl1=4;rl2=4;rl3=9;ll1=12;ll2=3;ll3=1
2L	pqsfinder	G_quartet	3834024	3834056	48	-	.	nt=4;nb=1;nm=1;rl1=4;rl2=4;rl3=7;ll1=5;ll2=5;ll3=4
2L	pqsfinder	G_quartet	3835694	3835738	47	+	.	nt=4;nb=2;nm=0;rl1=7;rl2=4;rl3=9;ll1=1;ll2=10;ll3=10
2L	pqsfinder	G_quartet	3838431	3838447	52	-	.	nt=3;nb=1;nm=0;rl1=3;rl2=3;rl3=4;ll1=1;ll2=2;ll3=1
2L	pqsfinder	G_quartet	3839213	3839243	51	+	.	nt=3;nb=0;nm=0;rl1=3;rl2=3;rl3=3;ll1=0;ll2=3;ll3=16
2L	pqsfinder	G_quartet	3841389	3841424	59	+	.	nt=4;nb=2;nm=0;rl1=9;rl2=8;rl3=4;ll1=4;ll2=7;ll3=0
2L	pqsfinder	G_quartet	3843389	3843403	73	-	.	nt=3;nb=0;nm=0;rl1=3;rl2=3;rl3=3;ll1=1;ll2=1;ll3=1
2L	pqsfinder	G_quartet	3847476	3847523	66	+	.	nt=5;nb=3;nm=0;rl1=5;rl2=6;rl3=7;ll1=4;ll2=1;ll3=18
2L	pqsfinder	G_quartet	3848503	3848550	60	+	.	nt=4;nb=1;nm=0;rl1=8;rl2=4;rl3=4;ll1=7;ll2=19;ll3=2
2L	pqsfinder	G_quartet	3854055	3854072	59	-	.	nt=4;nb=0;nm=2;rl1=4;rl2=4;rl3=4;ll1=1;ll2=0;ll3=1
2L	pqsfinder	G_quartet	3855850	3855890	49	-	.	nt=4;nb=2;nm=0;rl1=4;rl2=8;rl3=5;ll1=12;ll2=3;ll3=5
2L	pqsfinder	G_quartet	3857428	3857461	47	-	.	nt=4;nb=1;nm=1;rl1=4;rl2=4;rl3=4;ll1=4;ll2=6;ll3=5
2L	pqsfinder	G_quartet	3868101	3868133	80	+	.	nt=4;nb=1;nm=0;rl1=4;rl2=4;rl3=10;ll1=4;ll2=5;ll3=2
2L	pqsfinder	G_quartet	3874520	3874552	64	+	.	nt=5;nb=1;nm=2;rl1=5;rl2=6;rl3=5;ll1=10;ll2=1;ll3=1
2L	pqsfinder	G_quartet	3874578	3874599	53	+	.	nt=4;nb=3;nm=0;rl1=5;rl2=5;rl3=5;ll1=1;ll2=1;ll3=1
2L	pqsfinder	G_quartet	3874737	3874759	61	+	.	nt=4;nb=1;nm=1;rl1=5;rl2=4;rl3=4;ll1=1;ll2=4;ll3=1
2L	pqsfinder	G_quartet	3875133	3875153	47	-	.	nt=3;nb=1;nm=0;rl1=3;rl2=3;rl3=5;ll1=5;ll2=1;ll3=1
2L	pqsfinder	G_quartet	3875241	3875266	58	+	.	nt=4;nb=1;nm=1;rl1=4;rl2=4;rl3=4;ll1=3;ll2=4;ll3=1
2L	pqsfinder	G_quartet	3877261	3877285	59	-	.	nt=3;nb=0;nm=0;rl1=3;rl2=3;rl3=3;ll1=0;ll2=12;ll3=1
2L	pqsfinder	G_quartet	3878128	3878170	78	+	.	nt=5;nb=3;nm=0;rl1=8;rl2=5;rl3=7;ll1=6;ll2=3;ll3=3
2L	pqsfinder	G_quartet	3878826	3878847	92	-	.	nt=4;nb=1;nm=0;rl1=7;rl2=4;rl3=4;ll1=2;ll2=1;ll3=0
2L	pqsfinder	G_quartet	3881456	3881486	53	+	.	nt=4;nb=3;nm=0;rl1=4;rl2=10;rl3=5;ll1=1;ll2=1;ll3=0
2L	pqsfinder	G_quartet	3881997	3882031	56	-	.	nt=4;nb=2;nm=0;rl1=4;rl2=6;rl3=4;ll1=6;ll2=9;ll3=0
2L	pqsfinder	G_quartet	3883646	3883669	48	-	.	nt=3;nb=1;nm=0;rl1=3;rl2=9;rl3=3;ll1=1;ll2=4;ll3=1
2L	pqsfinder	G_quartet	3884107	3884136	80	-	.	nt=5;nb=2;nm=1;rl1=5;rl2=8;rl3=6;ll1=2;ll2=0;ll3=4
2L	pqsfinder	G_quartet	3884337	3884363	72	+	.	nt=4;nb=2;nm=0;rl1=4;rl2=5;rl3=11;ll1=0;ll2=1;ll3=2
2L	pqsfinder	G_quartet	3885708	3885739	50	+	.	nt=3;nb=0;nm=0;rl1=3;rl2=3;rl3=3;ll1=2;ll2=12;ll3=6
2L	pqsfinder	G_quartet	3889538	3889571	61	+	.	nt=4;nb=2;nm=0;rl1=8;rl2=4;rl3=8;ll1=1;ll2=5;ll3=4
2L	pqsfinder	G_quartet	3890578	3890595	59	-	.	nt=4;nb=0;nm=2;rl1=4;rl2=4;rl3=4;ll1=1;ll2=0;ll3=1
2L	pqsfinder	G_quartet	3891190	3891222	63	-	.	nt=4;nb=2;nm=0;rl1=4;rl2=4;rl3=6;ll1=6;ll2=2;ll3=1
2L	pqsfinder	G_quartet	3892276	3892302	51	+	.	nt=4;nb=3;nm=0;rl1=5;rl2=9;rl3=4;ll1=1;ll2=0;ll3=3
2L	pqsfinder	G_quartet	3893480	3893515	52	-	.	nt=4;nb=3;nm=0;rl1=8;rl2=11;rl3=4;ll1=1;ll2=1;ll3=0
2L	pqsfinder	G_quartet	3899980	3900016	56	+	.	nt=4;nb=2;nm=0;rl1=4;rl2=10;rl3=4;ll1=5;ll2=6;ll3=3
2L	pqsfinder	G_quartet	3901707	3901748	68	-	.	nt=4;nb=1;nm=0;rl1=9;rl2=4;rl3=4;ll1=10;ll2=9;ll3=2
2L	pqsfinder	G_quartet	3901887	3901918	50	-	.	nt=4;nb=1;nm=1;rl1=4;rl2=4;rl3=7;ll1=2;ll2=6;ll3=5
2L	pqsfinder	G_quartet	3913875	3913898	60	+	.	nt=3;nb=0;nm=0;rl1=3;rl2=3;rl3=3;ll1=4;ll2=5;ll3=3
2L	pqsfinder	G_quartet	3916427	3916462	88	-	.	nt=5;nb=1;nm=1;rl1=6;rl2=5;rl3=5;ll1=6;ll2=5;ll3=4
2L	pqsfinder	G_quartet	3920867	3920889	61	-	.	nt=3;nb=0;nm=0;rl1=3;rl2=3;rl3=3;ll1=5;ll2=5;ll3=1
2L	pqsfinder	G_quartet	3921834	3921855	63	-	.	nt=3;nb=0;nm=0;rl1=3;rl2=3;rl3=3;ll1=6;ll2=3;ll3=1
2L	pqsfinder	G_quartet	3922308	3922347	54	-	.	nt=4;nb=2;nm=0;rl1=6;rl2=10;rl3=4;ll1=6;ll2=2;ll3=8
2L	pqsfinder	G_quartet	3922461	3922489	54	-	.	nt=3;nb=0;nm=0;rl1=3;rl2=3;rl3=3;ll1=8;ll2=1;ll3=8
2L	pqsfinder	G_quartet	3930544	3930575	48	-	.	nt=4;nb=1;nm=1;rl1=4;rl2=4;rl3=4;ll1=1;ll2=2;ll3=12
2L	pqsfinder	G_quartet	3931814	3931841	57	-	.	nt=4;nb=1;nm=1;rl1=4;rl2=8;rl3=4;ll1=5;ll2=3;ll3=0
2L	pqsfinder	G_quartet	3932375	3932411	74	+	.	nt=5;nb=2;nm=1;rl1=6;rl2=11;rl3=5;ll1=1;ll2=8;ll3=1
2L	pqsfinder	G_quartet	3933743	3933780	99	-	.	nt=5;nb=2;nm=0;rl1=5;rl2=8;rl3=5;ll1=3;ll2=6;ll3=2
2L	pqsfinder	G_quartet	3933903	3933949	71	+	.	nt=5;nb=3;nm=0;rl1=9;rl2=8;rl3=5;ll1=3;ll2=8;ll3=6
2L	pqsfinder	G_quartet	3934038	3934074	61	+	.	nt=4;nb=2;nm=0;rl1=11;rl2=4;rl3=8;ll1=6;ll2=3;ll3=1
2L	pqsfinder	G_quartet	3934231	3934256	54	+	.	nt=4;nb=3;nm=0;rl1=6;rl2=9;rl3=4;ll1=1;ll2=1;ll3=0
2L	pqsfinder	G_quartet	3934943	3934976	108	-	.	nt=6;nb=1;nm=2;rl1=7;rl2=6;rl3=6;ll1=0;ll2=7;ll3=2
2L	pqsfinder	G_quartet	3936260	3936283	50	+	.	nt=4;nb=0;nm=2;rl1=4;rl2=4;rl3=4;ll1=7;ll2=0;ll3=1
2L	pqsfinder	G_quartet	3936312	3936355	66	+	.	nt=5;nb=2;nm=1;rl1=5;rl2=9;rl3=10;ll1=1;ll2=6;ll3=8
2L	pqsfinder	G_quartet	3937626	3937652	55	+	.	nt=4;nb=1;nm=1;rl1=4;rl2=5;rl3=4;ll1=5;ll2=0;ll3=5
2L	pqsfinder	G_quartet	3938891	3938921	79	-	.	nt=4;nb=1;nm=0;rl1=4;rl2=4;rl3=6;ll1=3;ll2=1;ll3=9
2L	pqsfinder	G_quartet	3939284	3939315	47	-	.	nt=4;nb=3;nm=0;rl1=8;rl2=6;rl3=4;ll1=2;ll2=4;ll3=0
2L	pqsfinder	G_quartet	3940495	3940527	154	+	.	nt=6;nb=2;nm=0;rl1=11;rl2=8;rl3=6;ll1=1;ll2=0;ll3=1
2L	pqsfinder	G_quartet	3941841	3941866	75	-	.	nt=4;nb=0;nm=1;rl1=4;rl2=4;rl3=4;ll1=2;ll2=1;ll3=7
2L	pqsfinder	G_quartet	3943179	3943205	56	+	.	nt=3;nb=0;nm=0;rl1=3;rl2=3;rl3=3;ll1=3;ll2=9;ll3=3
2L	pqsfinder	G_quartet	3945454	3945487	75	-	.	nt=4;nb=1;nm=0;rl1=4;rl2=7;rl3=4;ll1=4;ll2=10;ll3=1
2L	pqsfinder	G_quartet	3948080	3948097	50	+	.	nt=3;nb=1;nm=0;rl1=3;rl2=3;rl3=4;ll1=3;ll2=2;ll3=0
2L	pqsfinder	G_quartet	3952759	3952807	69	+	.	nt=5;nb=3;nm=0;rl1=7;rl2=6;rl3=11;ll1=0;ll2=5;ll3=15
2L	pqsfinder	G_quartet	3953265	3953314	68	+	.	nt=5;nb=3;nm=0;rl1=7;rl2=8;rl3=5;ll1=9;ll2=8;ll3=3
2L	pqsfinder	G_quartet	3955834	3955866	49	+	.	nt=3;nb=0;nm=0;rl1=3;rl2=3;rl3=3;ll1=2;ll2=9;ll3=10
2L	pqsfinder	G_quartet	3957325	3957364	55	-	.	nt=4;nb=2;nm=0;rl1=4;rl2=9;rl3=9;ll1=6;ll2=3;ll3=5
2L	pqsfinder	G_quartet	3957509	3957556	120	+	.	nt=6;nb=1;nm=1;rl1=6;rl2=6;rl3=9;ll1=1;ll2=6;ll3=14
2L	pqsfinder	G_quartet	3958049	3958069	49	+	.	nt=3;nb=1;nm=0;rl1=3;rl2=3;rl3=7;ll1=3;ll2=0;ll3=2
2L	pqsfinder	G_quartet	3960203	3960237	47	-	.	nt=4;nb=3;nm=0;rl1=10;rl2=10;rl3=5;ll1=5;ll2=1;ll3=0
2L	pqsfinder	G_quartet	3961168	3961186	49	-	.	nt=3;nb=1;nm=0;rl1=3;rl2=4;rl3=3;ll1=1;ll2=3;ll3=2
2L	pqsfinder	G_quartet	3964141	3964170	52	-	.	nt=3;nb=0;nm=0;rl1=3;rl2=3;rl3=3;ll1=17;ll2=0;ll3=1
2L	pqsfinder	G_quartet	3964624	3964651	72	-	.	nt=4;nb=0;nm=1;rl1=4;rl2=4;rl3=4;ll1=4;ll2=1;ll3=7
2L	pqsfinder	G_quartet	3964717	3964756	73	-	.	nt=5;nb=2;nm=1;rl1=5;rl2=9;rl3=11;ll1=8;ll2=0;ll3=2
2L	pqsfinder	G_quartet	3965337	3965373	74	+	.	nt=5;nb=2;nm=1;rl1=5;rl2=7;rl3=5;ll1=5;ll2=1;ll3=4
2L	pqsfinder	G_quartet	3965514	3965548	75	-	.	nt=4;nb=1;nm=0;rl1=4;rl2=4;rl3=8;ll1=10;ll2=2;ll3=3
2L	pqsfinder	G_quartet	3966483	3966506	63	+	.	nt=4;nb=1;nm=1;rl1=4;rl2=4;rl3=8;ll1=0;ll2=1;ll3=3
2L	pqsfinder	G_quartet	3966900	3966929	57	-	.	nt=4;nb=1;nm=1;rl1=4;rl2=10;rl3=4;ll1=2;ll2=5;ll3=1
2L	pqsfinder	G_quartet	3967716	3967746	51	-	.	nt=3;nb=0;nm=0;rl1=3;rl2=3;rl3=3;ll1=4;ll2=5;ll3=10
2L	pqsfinder	G_quartet	3967841	3967890	73	+	.	nt=5;nb=3;nm=0;rl1=11;rl2=7;rl3=11;ll1=0;ll2=9;ll3=7
2L	pqsfinder	G_quartet	3969524	3969554	51	+	.	nt=4;nb=1;nm=1;rl1=4;rl2=4;rl3=4;ll1=1;ll2=7;ll3=5
2L	pqsfinder	G_quartet	3970053	3970079	56	-	.	nt=3;nb=0;nm=0;rl1=3;rl2=3;rl3=3;ll1=3;ll2=4;ll3=8
2L	pqsfinder	G_quartet	3975679	3975716	149	-	.	nt=6;nb=0;nm=1;rl1=6;rl2=6;rl3=6;ll1=13;ll2=1;ll3=0
2L	pqsfinder	G_quartet	3981091	3981135	65	-	.	nt=4;nb=1;nm=0;rl1=4;rl2=10;rl3=4;ll1=4;ll2=13;ll3=6
2L	pqsfinder	G_quartet	3981215	3981252	51	+	.	nt=4;nb=2;nm=0;rl1=6;rl2=4;rl3=5;ll1=4;ll2=8;ll3=7
2L	pqsfinder	G_quartet	3982542	3982575	158	+	.	nt=7;nb=1;nm=2;rl1=7;rl2=7;rl3=11;ll1=0;ll2=1;ll3=1
2L	pqsfinder	G_quartet	3984012	3984029	115	-	.	nt=4;nb=0;nm=0;rl1=4;rl2=4;rl3=4;ll1=1;ll2=1;ll3=0
2L	pqsfinder	G_quartet	3986314	3986338	76	-	.	nt=4;nb=0;nm=1;rl1=4;rl2=4;rl3=4;ll1=3;ll2=3;ll3=3
2L	pqsfinder	G_quartet	3987374	3987401	55	-	.	nt=3;nb=0;nm=0;rl1=3;rl2=3;rl3=3;ll1=9;ll2=3;ll3=4
2L	pqsfinder	G_quartet	3991433	3991469	84	+	.	nt=5;nb=3;nm=0;rl1=6;rl2=5;rl3=9;ll1=1;ll2=2;ll3=5
2L	pqsfinder	G_quartet	3993301	3993335	72	+	.	nt=4;nb=1;nm=0;rl1=4;rl2=4;rl3=5;ll1=11;ll2=2;ll3=5
2L	pqsfinder	G_quartet	3994420	3994459	82	+	.	nt=5;nb=3;nm=0;rl1=6;rl2=11;rl3=5;ll1=1;ll2=2;ll3=6
2L	pqsfinder	G_quartet	3996487	3996521	75	-	.	nt=4;nb=1;nm=0;rl1=8;rl2=4;rl3=4;ll1=5;ll2=5;ll3=5
2L	pqsfinder	G_quartet	3997733	3997756	106	-	.	nt=4;nb=0;nm=0;rl1=4;rl2=4;rl3=4;ll1=4;ll2=0;ll3=4
2L	pqsfinder	G_quartet	3998914	3998958	65	-	.	nt=5;nb=2;nm=1;rl1=5;rl2=5;rl3=9;ll1=4;ll2=5;ll3=7
2L	pqsfinder	G_quartet	4000998	4001029	49	+	.	nt=4;nb=1;nm=1;rl1=4;rl2=6;rl3=4;ll1=2;ll2=10;ll3=2
2L	pqsfinder	G_quartet	4002532	4002581	104	-	.	nt=6;nb=2;nm=1;rl1=6;rl2=10;rl3=11;ll1=2;ll2=14;ll3=1
2L	pqsfinder	G_quartet	4003192	4003222	51	-	.	nt=3;nb=0;nm=0;rl1=3;rl2=3;rl3=3;ll1=4;ll2=11;ll3=4
2L	pqsfinder	G_quartet	4004215	4004242	51	-	.	nt=4;nb=3;nm=0;rl1=7;rl2=8;rl3=6;ll1=1;ll2=1;ll3=1
2L	pqsfinder	G_quartet	4008445	4008490	48	-	.	nt=4;nb=2;nm=0;rl1=8;rl2=4;rl3=10;ll1=2;ll2=13;ll3=5
2L	pqsfinder	G_quartet	4011196	4011228	49	+	.	nt=3;nb=0;nm=0;rl1=3;rl2=3;rl3=3;ll1=14;ll2=1;ll3=6
2L	pqsfinder	G_quartet	4012940	4012971	63	+	.	nt=4;nb=2;nm=0;rl1=4;rl2=4;rl3=10;ll1=4;ll2=0;ll3=5
2L	pqsfinder	G_quartet	4013383	4013409	66	-	.	nt=4;nb=2;nm=0;rl1=5;rl2=4;rl3=6;ll1=2;ll2=4;ll3=2
2L	pqsfinder	G_quartet	4013473	4013512	84	+	.	nt=5;nb=1;nm=1;rl1=5;rl2=7;rl3=5;ll1=14;ll2=2;ll3=2
2L	pqsfinder	G_quartet	4014304	4014332	128	-	.	nt=5;nb=1;nm=0;rl1=5;rl2=8;rl3=5;ll1=2;ll2=3;ll3=1
2L	pqsfinder	G_quartet	4015141	4015177	87	+	.	nt=5;nb=3;nm=0;rl1=5;rl2=8;rl3=11;ll1=2;ll2=1;ll3=2
2L	pqsfinder	G_quartet	4016101	4016131	108	-	.	nt=5;nb=2;nm=0;rl1=5;rl2=6;rl3=9;ll1=3;ll2=0;ll3=3
2L	pqsfinder	G_quartet	4018287	4018319	76	+	.	nt=4;nb=1;nm=0;rl1=4;rl2=4;rl3=4;ll1=10;ll2=2;ll3=2
2L	pqsfinder	G_quartet	4018353	4018384	77	+	.	nt=4;nb=1;nm=0;rl1=6;rl2=4;rl3=4;ll1=4;ll2=2;ll3=8
2L	pqsfinder	G_quartet	4019651	4019673	72	-	.	nt=4;nb=2;nm=0;rl1=4;rl2=7;rl3=5;ll1=1;ll2=2;ll3=0
2L	pqsfinder	G_quartet	4020275	4020304	101	-	.	nt=5;nb=1;nm=1;rl1=5;rl2=5;rl3=5;ll1=4;ll2=1;ll3=0
2L	pqsfinder	G_quartet	4023461	4023499	79	-	.	nt=5;nb=3;nm=0;rl1=6;rl2=5;rl3=8;ll1=5;ll2=5;ll3=1
2L	pqsfinder	G_quartet	4023645	4023693	62	+	.	nt=4;nb=1;nm=0;rl1=4;rl2=4;rl3=11;ll1=17;ll2=1;ll3=8
2L	pqsfinder	G_quartet	4023701	4023719	49	+	.	nt=3;nb=1;nm=0;rl1=3;rl2=4;rl3=3;ll1=4;ll2=1;ll3=1
2L	pqsfinder	G_quartet	4024003	4024031	85	+	.	nt=4;nb=1;nm=0;rl1=4;rl2=4;rl3=9;ll1=0;ll2=7;ll3=1
2L	pqsfinder	G_quartet	4024048	4024091	66	+	.	nt=5;nb=2;nm=1;rl1=7;rl2=5;rl3=5;ll1=13;ll2=1;ll3=2
2L	pqsfinder	G_quartet	4025834	4025868	102	+	.	nt=5;nb=2;nm=0;rl1=8;rl2=5;rl3=8;ll1=5;ll2=0;ll3=4
2L	pqsfinder	G_quartet	4026280	4026328	59	-	.	nt=5;nb=2;nm=1;rl1=8;rl2=5;rl3=5;ll1=14;ll2=2;ll3=5
2L	pqsfinder	G_quartet	4026595	4026621	56	+	.	nt=3;nb=0;nm=0;rl1=3;rl2=3;rl3=3;ll1=4;ll2=6;ll3=5
2L	pqsfinder	G_quartet	4026937	4026968	50	-	.	nt=3;nb=0;nm=0;rl1=3;rl2=3;rl3=3;ll1=7;ll2=10;ll3=3
2L	pqsfinder	G_quartet	4027914	4027963	118	-	.	nt=5;nb=0;nm=0;rl1=5;rl2=5;rl3=5;ll1=2;ll2=23;ll3=5
2L	pqsfinder	G_quartet	4029651	4029684	62	+	.	nt=4;nb=2;nm=0;rl1=10;rl2=4;rl3=4;ll1=8;ll2=0;ll3=1
2L	pqsfinder	G_quartet	4033052	4033090	56	-	.	nt=5;nb=1;nm=2;rl1=6;rl2=5;rl3=5;ll1=5;ll2=5;ll3=8
2L	pqsfinder	G_quartet	4033199	4033242	48	-	.	nt=4;nb=2;nm=0;rl1=7;rl2=4;rl3=9;ll1=1;ll2=18;ll3=1
2L	pqsfinder	G_quartet	4033632	4033661	86	+	.	nt=4;nb=1;nm=0;rl1=11;rl2=4;rl3=4;ll1=4;ll2=0;ll3=3
2L	pqsfinder	G_quartet	4036559	4036597	57	-	.	nt=4;nb=2;nm=0;rl1=4;rl2=7;rl3=4;ll1=3;ll2=7;ll3=3
2L	pqsfinder	G_quartet	4037617	4037643	56	+	.	nt=3;nb=0;nm=0;rl1=3;rl2=3;rl3=3;ll1=6;ll2=3;ll3=6
2L	pqsfinder	G_quartet	4038201	4038219	49	-	.	nt=3;nb=1;nm=0;rl1=3;rl2=3;rl3=4;ll1=4;ll2=1;ll3=1
2L	pqsfinder	G_quartet	4038368	4038400	86	+	.	nt=5;nb=3;nm=0;rl1=9;rl2=5;rl3=6;ll1=0;ll2=3;ll3=4
2L	pqsfinder	G_quartet	4038551	4038579	116	-	.	nt=5;nb=0;nm=1;rl1=5;rl2=5;rl3=5;ll1=7;ll2=1;ll3=1
2L	pqsfinder	G_quartet	4039544	4039581	115	+	.	nt=5;nb=1;nm=0;rl1=7;rl2=5;rl3=5;ll1=1;ll2=15;ll3=0
2L	pqsfinder	G_quartet	4040176	4040198	61	-	.	nt=3;nb=0;nm=0;rl1=3;rl2=3;rl3=3;ll1=2;ll2=8;ll3=1
2L	pqsfinder	G_quartet	4040242	4040276	86	+	.	nt=5;nb=3;nm=0;rl1=6;rl2=10;rl3=5;ll1=1;ll2=0;ll3=6
2L	pqsfinder	G_quartet	4044165	4044203	79	+	.	nt=5;nb=3;nm=0;rl1=9;rl2=6;rl3=8;ll1=2;ll2=1;ll3=8
2L	pqsfinder	G_quartet	4044351	4044373	49	-	.	nt=3;nb=1;nm=0;rl1=3;rl2=3;rl3=9;ll1=4;ll2=1;ll3=0
2L	pqsfinder	G_quartet	4045165	4045207	80	+	.	nt=5;nb=1;nm=1;rl1=5;rl2=5;rl3=6;ll1=7;ll2=1;ll3=14
2L	pqsfinder	G_quartet	4047010	4047038	104	-	.	nt=5;nb=1;nm=1;rl1=5;rl2=5;rl3=5;ll1=2;ll2=1;ll3=0
2L	pqsfinder	G_quartet	4047173	4047213	98	-	.	nt=5;nb=2;nm=0;rl1=5;rl2=5;rl3=11;ll1=6;ll2=7;ll3=0
2L	pqsfinder	G_quartet	4047980	4048019	85	-	.	nt=4;nb=0;nm=0;rl1=4;rl2=4;rl3=4;ll1=5;ll2=8;ll3=11
2L	pqsfinder	G_quartet	4048128	4048161	92	+	.	nt=5;nb=1;nm=1;rl1=7;rl2=5;rl3=5;ll1=11;ll2=1;ll3=0
2L	pqsfinder	G_quartet	4050107	4050139	54	+	.	nt=4;nb=1;nm=1;rl1=4;rl2=11;rl3=4;ll1=2;ll2=2;ll3=6
2L	pqsfinder	G_quartet	4050273	4050296	60	+	.	nt=3;nb=0;nm=0;rl1=3;rl2=3;rl3=3;ll1=2;ll2=9;ll3=1
2L	pqsfinder	G_quartet	4055169	4055191	70	+	.	nt=4;nb=2;nm=0;rl1=5;rl2=4;rl3=4;ll1=1;ll2=1;ll3=3
2L	pqsfinder	G_quartet	4059354	4059386	49	+	.	nt=3;nb=0;nm=0;rl1=3;rl2=3;rl3=3;ll1=17;ll2=0;ll3=4
2L	pqsfinder	G_quartet	4062760	4062796	49	-	.	nt=4;nb=3;nm=0;rl1=4;rl2=11;rl3=7;ll1=2;ll2=1;ll3=1
2L	pqsfinder	G_quartet	4065850	4065876	56	+	.	nt=3;nb=0;nm=0;rl1=3;rl2=3;rl3=3;ll1=9;ll2=5;ll3=1
2L	pqsfinder	G_quartet	4070307	4070339	47	-	.	nt=4;nb=1;nm=1;rl1=4;rl2=4;rl3=4;ll1=9;ll2=4;ll3=3
2L	pqsfinder	G_quartet	4077004	4077034	51	+	.	nt=3;nb=0;nm=0;rl1=3;rl2=3;rl3=3;ll1=2;ll2=3;ll3=14
2L	pqsfinder	G_quartet	4079081	4079119	90	-	.	nt=5;nb=1;nm=1;rl1=11;rl2=5;rl3=5;ll1=12;ll2=1;ll3=0
2L	pqsfinder	G_quartet	4083921	4083945	48	+	.	nt=3;nb=1;nm=0;rl1=3;rl2=10;rl3=3;ll1=0;ll2=2;ll3=4
2L	pqsfinder	G_quartet	4084174	4084200	56	+	.	nt=3;nb=0;nm=0;rl1=3;rl2=3;rl3=3;ll1=2;ll2=11;ll3=2
2L	pqsfinder	G_quartet	4084970	4084998	50	+	.	nt=4;nb=3;nm=0;rl1=4;rl2=9;rl3=5;ll1=2;ll2=1;ll3=1
2L	pqsfinder	G_quartet	4085165	4085184	49	+	.	nt=3;nb=1;nm=0;rl1=3;rl2=3;rl3=3;ll1=1;ll2=5;ll3=0
2L	pqsfinder	G_quartet	4086186	4086199	75	-	.	nt=3;nb=0;nm=0;rl1=3;rl2=3;rl3=3;ll1=1;ll2=1;ll3=0
2L	pqsfinder	G_quartet	4086329	4086356	83	+	.	nt=4;nb=1;nm=0;rl1=4;rl2=4;rl3=4;ll1=8;ll2=0;ll3=1
2L	pqsfinder	G_quartet	4088747	4088771	48	+	.	nt=3;nb=1;nm=0;rl1=3;rl2=3;rl3=3;ll1=0;ll2=1;ll3=4
2L	pqsfinder	G_quartet	4094988	4095030	65	+	.	nt=5;nb=2;nm=1;rl1=5;rl2=5;rl3=9;ll1=5;ll2=7;ll3=4
2L	pqsfinder	G_quartet	4096282	4096310	54	-	.	nt=3;nb=0;nm=0;rl1=3;rl2=3;rl3=3;ll1=9;ll2=1;ll3=7
2L	pqsfinder	G_quartet	4096942	4096968	50	+	.	nt=4;nb=3;nm=0;rl1=6;rl2=6;rl3=6;ll1=1;ll2=2;ll3=2
2L	pqsfinder	G_quartet	4100969	4100997	52	+	.	nt=4;nb=3;nm=0;rl1=4;rl2=6;rl3=11;ll1=1;ll2=1;ll3=1
2L	pqsfinder	G_quartet	4101515	4101544	52	+	.	nt=4;nb=1;nm=1;rl1=7;rl2=4;rl3=4;ll1=6;ll2=5;ll3=0
2L	pqsfinder	G_quartet	4102363	4102410	76	+	.	nt=4;nb=0;nm=0;rl1=4;rl2=4;rl3=4;ll1=3;ll2=25;ll3=4
2L	pqsfinder	G_quartet	4102584	4102605	127	-	.	nt=5;nb=0;nm=1;rl1=5;rl2=5;rl3=5;ll1=1;ll2=1;ll3=0
2L	pqsfinder	G_quartet	4103013	4103050	55	-	.	nt=4;nb=2;nm=0;rl1=4;rl2=5;rl3=4;ll1=9;ll2=2;ll3=4
2L	pqsfinder	G_quartet	4103152	4103184	48	+	.	nt=4;nb=1;nm=1;rl1=4;rl2=4;rl3=4;ll1=4;ll2=6;ll3=4
2L	pqsfinder	G_quartet	4103754	4103796	49	+	.	nt=4;nb=2;nm=0;rl1=9;rl2=6;rl3=4;ll1=2;ll2=0;ll3=18
2L	pqsfinder	G_quartet	4104211	4104237	56	+	.	nt=3;nb=0;nm=0;rl1=3;rl2=3;rl3=3;ll1=10;ll2=5;ll3=0
2L	pqsfinder	G_quartet	4105651	4105695	48	+	.	nt=4;nb=2;nm=0;rl1=4;rl2=5;rl3=11;ll1=1;ll2=18;ll3=2
2L	pqsfinder	G_quartet	4109847	4109881	64	+	.	nt=4;nb=2;nm=0;rl1=4;rl2=8;rl3=4;ll1=4;ll2=2;ll3=2
2L	pqsfinder	G_quartet	4110125	4110164	53	-	.	nt=4;nb=2;nm=0;rl1=4;rl2=8;rl3=8;ll1=12;ll2=2;ll3=2
2L	pqsfinder	G_quartet	4110555	4110604	74	+	.	nt=4;nb=0;nm=0;rl1=4;rl2=4;rl3=4;ll1=23;ll2=11;ll3=0
2L	pqsfinder	G_quartet	4112660	4112687	55	+	.	nt=3;nb=0;nm=0;rl1=3;rl2=3;rl3=3;ll1=0;ll2=9;ll3=7
2L	pqsfinder	G_quartet	4116255	4116301	48	-	.	nt=4;nb=2;nm=0;rl1=11;rl2=4;rl3=8;ll1=3;ll2=7;ll3=10
2L	pqsfinder	G_quartet	4116832	4116865	62	-	.	nt=4;nb=2;nm=0;rl1=4;rl2=5;rl3=4;ll1=4;ll2=3;ll3=3
2L	pqsfinder	G_quartet	4119490	4119527	64	-	.	nt=4;nb=2;nm=0;rl1=4;rl2=11;rl3=11;ll1=4;ll2=3;ll3=1
2L	pqsfinder	G_quartet	4124787	4124811	94	-	.	nt=4;nb=1;nm=0;rl1=4;rl2=4;rl3=4;ll1=1;ll2=0;ll3=1
2L	pqsfinder	G_quartet	4126735	4126774	53	+	.	nt=4;nb=2;nm=0;rl1=4;rl2=9;rl3=4;ll1=0;ll2=8;ll3=9
2L	pqsfinder	G_quartet	4129239	4129264	57	-	.	nt=3;nb=0;nm=0;rl1=3;rl2=3;rl3=3;ll1=3;ll2=1;ll3=10
2L	pqsfinder	G_quartet	4129281	4129305	48	-	.	nt=3;nb=1;nm=0;rl1=3;rl2=3;rl3=3;ll1=4;ll2=0;ll3=1
2L	pqsfinder	G_quartet	4133586	4133613	49	-	.	nt=4;nb=3;nm=0;rl1=5;rl2=9;rl3=5;ll1=4;ll2=1;ll3=0
2L	pqsfinder	G_quartet	4133779	4133809	52	-	.	nt=4;nb=1;nm=1;rl1=8;rl2=4;rl3=4;ll1=2;ll2=0;ll3=9
2L	pqsfinder	G_quartet	4136447	4136494	81	-	.	nt=6;nb=0;nm=3;rl1=6;rl2=6;rl3=6;ll1=5;ll2=12;ll3=7
2L	pqsfinder	G_quartet	4142426	4142458	49	-	.	nt=4;nb=3;nm=0;rl1=8;rl2=10;rl3=4;ll1=2;ll2=1;ll3=1
2L	pqsfinder	G_quartet	4143771	4143790	112	-	.	nt=4;nb=0;nm=0;rl1=4;rl2=4;rl3=4;ll1=1;ll2=0;ll3=3
2L	pqsfinder	G_quartet	4144217	4144244	55	+	.	nt=3;nb=0;nm=0;rl1=3;rl2=3;rl3=3;ll1=8;ll2=8;ll3=0
2L	pqsfinder	G_quartet	4144819	4144858	53	-	.	nt=4;nb=2;nm=0;rl1=8;rl2=8;rl3=4;ll1=9;ll2=5;ll3=2
2L	pqsfinder	G_quartet	4145486	4145515	65	+	.	nt=4;nb=2;nm=0;rl1=9;rl2=4;rl3=4;ll1=1;ll2=6;ll3=1
2L	pqsfinder	G_quartet	4145544	4145571	51	+	.	nt=4;nb=3;nm=0;rl1=5;rl2=9;rl3=4;ll1=1;ll2=1;ll3=2
2L	pqsfinder	G_quartet	4146254	4146282	54	-	.	nt=3;nb=0;nm=0;rl1=3;rl2=3;rl3=3;ll1=3;ll2=14;ll3=0
2L	pqsfinder	G_quartet	4148841	4148868	61	+	.	nt=4;nb=1;nm=1;rl1=4;rl2=4;rl3=11;ll1=1;ll2=3;ll3=1
2L	pqsfinder	G_quartet	4151807	4151827	49	+	.	nt=3;nb=1;nm=0;rl1=3;rl2=3;rl3=3;ll1=1;ll2=4;ll3=0
2L	pqsfinder	G_quartet	4152661	4152707	88	-	.	nt=5;nb=2;nm=0;rl1=5;rl2=5;rl3=10;ll1=0;ll2=6;ll3=15
2L	pqsfinder	G_quartet	4156083	4156124	65	-	.	nt=5;nb=2;nm=1;rl1=5;rl2=9;rl3=6;ll1=9;ll2=0;ll3=8
2L	pqsfinder	G_quartet	4158163	4158191	54	+	.	nt=4;nb=1;nm=1;rl1=4;rl2=7;rl3=4;ll1=7;ll2=1;ll3=2
2L	pqsfinder	G_quartet	4159216	4159237	51	-	.	nt=3;nb=1;nm=0;rl1=3;rl2=9;rl3=3;ll1=2;ll2=1;ll3=1
2L	pqsfinder	G_quartet	4160097	4160130	51	+	.	nt=4;nb=1;nm=1;rl1=10;rl2=4;rl3=4;ll1=4;ll2=1;ll3=7
2L	pqsfinder	G_quartet	4161014	4161058	79	-	.	nt=4;nb=0;nm=0;rl1=4;rl2=4;rl3=4;ll1=1;ll2=25;ll3=3
2L	pqsfinder	G_quartet	4161632	4161664	78	-	.	nt=4;nb=1;nm=0;rl1=4;rl2=8;rl3=4;ll1=1;ll2=10;ll3=2
2L	pqsfinder	G_quartet	4161811	4161848	49	-	.	nt=4;nb=3;nm=0;rl1=10;rl2=11;rl3=9;ll1=0;ll2=3;ll3=1
2L	pqsfinder	G_quartet	4162709	4162758	54	-	.	nt=5;nb=2;nm=1;rl1=5;rl2=6;rl3=8;ll1=15;ll2=10;ll3=1
2L	pqsfinder	G_quartet	4162981	4163002	90	+	.	nt=4;nb=1;nm=0;rl1=4;rl2=4;rl3=5;ll1=2;ll2=2;ll3=1
2L	pqsfinder	G_quartet	4163631	4163661	71	+	.	nt=4;nb=2;nm=0;rl1=4;rl2=9;rl3=4;ll1=1;ll2=1;ll3=1
2L	pqsfinder	G_quartet	4168380	4168411	55	+	.	nt=4;nb=1;nm=1;rl1=4;rl2=4;rl3=11;ll1=1;ll2=4;ll3=4
2L	pqsfinder	G_quartet	4169280	4169308	58	+	.	nt=4;nb=1;nm=1;rl1=10;rl2=4;rl3=4;ll1=6;ll2=0;ll3=1
2L	pqsfinder	G_quartet	4171158	4171195	84	-	.	nt=5;nb=3;nm=0;rl1=8;rl2=5;rl3=9;ll1=2;ll2=2;ll3=3
2L	pqsfinder	G_quartet	4171528	4171571	65	+	.	nt=5;nb=2;nm=1;rl1=9;rl2=5;rl3=5;ll1=1;ll2=6;ll3=9
2L	pqsfinder	G_quartet	4171971	4171998	65	+	.	nt=4;nb=2;nm=0;rl1=4;rl2=4;rl3=7;ll1=4;ll2=2;ll3=2
2L	pqsfinder	G_quartet	4172687	4172700	75	-	.	nt=3;nb=0;nm=0;rl1=3;rl2=3;rl3=3;ll1=1;ll2=1;ll3=0
2L	pqsfinder	G_quartet	4172873	4172891	67	-	.	nt=3;nb=0;nm=0;rl1=3;rl2=3;rl3=3;ll1=1;ll2=5;ll3=1
2L	pqsfinder	G_quartet	4172897	4172915	67	-	.	nt=3;nb=0;nm=0;rl1=3;rl2=3;rl3=3;ll1=1;ll2=5;ll3=1
2L	pqsfinder	G_quartet	4173295	4173313	49	-	.	nt=3;nb=1;nm=0;rl1=3;rl2=4;rl3=3;ll1=0;ll2=2;ll3=4
2L	pqsfinder	G_quartet	4176703	4176724	49	+	.	nt=3;nb=1;nm=0;rl1=3;rl2=8;rl3=3;ll1=0;ll2=1;ll3=4
2L	pqsfinder	G_quartet	4177838	4177875	47	+	.	nt=4;nb=3;nm=0;rl1=7;rl2=11;rl3=11;ll1=1;ll2=1;ll3=3
2L	pqsfinder	G_quartet	4179143	4179183	86	+	.	nt=5;nb=3;nm=0;rl1=9;rl2=11;rl3=10;ll1=2;ll2=0;ll3=4
2L	pqsfinder	G_quartet	4179300	4179323	48	+	.	nt=3;nb=1;nm=0;rl1=3;rl2=9;rl3=3;ll1=1;ll2=2;ll3=3
2L	pqsfinder	G_quartet	4180905	4180943	86	+	.	nt=5;nb=1;nm=1;rl1=5;rl2=5;rl3=5;ll1=11;ll2=4;ll3=1
2L	pqsfinder	G_quartet	4185400	4185416	53	-	.	nt=3;nb=1;nm=0;rl1=3;rl2=3;rl3=3;ll1=0;ll2=2;ll3=1
2L	pqsfinder	G_quartet	4193205	4193237	49	+	.	nt=3;nb=0;nm=0;rl1=3;rl2=3;rl3=3;ll1=8;ll2=5;ll3=8
2L	pqsfinder	G_quartet	4197770	4197795	57	+	.	nt=3;nb=0;nm=0;rl1=3;rl2=3;rl3=3;ll1=6;ll2=3;ll3=5
[truncated: 50,477 more rows]
