# Supplementary material for: Telomeric retrotransposons show propensity to form G-quadruplexes in various eukaryotic species
Source: Mob DNA. 2023 Apr 10;14:3. doi: 10.1186/s13100-023-00291-9 (PMC10088271; doi:10.1186/s13100-023-00291-9)
Supplement: Supplementary file 6 — Additional file 6. [file 13100_2023_291_MOESM6_ESM.xlsx]

## Sheet: GAG_HeT-A_TAHRE_alignment_AA
>Dere_HetA_-_GAG_-_GAG_translation
MSNLTLPDHL-SDDEIISIISS-----------------MSDDSVVSVSNSLLDRLIARSGKNIIKNVIYPP----KTAIKTANSPTHKGKESENTQNAQANPLSHTNTNADTIGAKGGVS----LLSPL---HTGMGNDLSTATHTKATVPTAVEDALRENQTAIAPHTNTTAATNTDAG-KDNSSDNALEIFPTLPLRENSMEKNLSTSTKIGAHDIPPHSHLHIHTNKATNPNPDSRPYCPSLKHTDTRHNKETLIDNGEKTSPQIKPNISNDRNKGDIQQITTARNYF--LLSSNPKPDISKLTLKKKPTQPAKIPGKASASPPQKRLSPTPSAQANP--NLSLNSKPKVNSLSKAGNQQTARTLNRPATKRGLFN-QSPMSTDEQPRSFSEIVA…
>Dere_TAHRE_-_GAG_-_GAG_translation
MTNILFSDDS-SDDEITSILSSPELLTTPSYLDISPMTQGSENSNSNVSILELKKMLSSPEIKSIKN---PPKTAIKTAIKTAQSPSHKGKESENTQNAQENPLSHTNINADTIGAKGGVS----LLSPP---HTGLGNVLTTVTHTRATVPTAMEDDRRENLSAISPHTNTAAATNTDAG-KANSSDNALEFFPILPHRENSKEKNLSTSTKIGAHDNSPLSPTLILTNKATTTNLDSRSNGPALNYTDARHTKANSTDKGENISSQIQLVNSRDKNQGGTQQNIITRTAF--LLSTIPKPDFTKLSLKKKPRQPTEFSGKTSYPPPLKKLSPTHSAQVDF--NLKLNLMPKINSMATAGNQPIACTLNRPATKRGLSK-QSPINTDEQHRSYSEVVA…
>Dsan_TAHREb_-_GAG_-_GAG_translation
MAQVILSDDS-SNDEVLSLFSSPERQNTPFYLEISPMSHNSNNSQFNISIINMKKSYSNSAINSLKN---PS----EAAIKIINSLTYKGKENRENKNAQKDPLFLTNTNKETAGAKSSVSNGP-VVSPLSITHTNRGKKLTTAHNTNAAETTNTN--------------------------TDDKKSGALRNFPFPTHEDNSMERNLSTSTKIGSKSISPHSLSPTHTSKVINISTNSRSKSPALANADTLHKLANIYD------------NSRDHNQGETQHKFITRNTF--FQNLYPKPDISKLSLKKKSTILAETTKKKSISPQLKGASLCSPVQAKL--------NLKVTTTHSMGNTSASRTLNRPAAKRDLFN-SPPNSTGALPMSFSEVVA…
>Dsan_TAHRE_-_GAG_-_GAG_translation
MAQIILSDDS-SNDEALSLFSSPERQNTPFYLEISPMSHNSNNSQFNISIINMKKSSSNSAINSLKN---PS----EAAIKIINSLTYKGKENRENKNAQKDPLFLTNTNKETAGAKSSVSNGP-VVSPLSITHTNRGKKLTTAHNTNAAETTNTN--------------------------TDDKKSGALRNFPFPTHEENSMERNLSTSTKIGSKSISPHSLSPTHTSKVINISTNSRSKSPALANADTLHKLANIYD------------NSRDHNQGETQHKLITRNTF--FQNLYPKPDISKLSLKKKPTILAETIKNKRISPQLKGASLCSPVQTNL--------NFKVTTTHSMGNTSASRTLNRPAAKRDLFN-SPPNSTNALPMSFSEVVA…
>Dyak_TAHRE_-_GAG_-_GAG_translation
MAQIILSDDS-SNDEALSLFSSPERQNTPFYLEISPMSHNSNNSQFNISLINMKKSSSNSAINSLKN---PS----EAAIKIINSLTYKGKENRENKNAQKDPLFLTNTNKETAGAKSSVSNGP-VVSPLSITHTNRGKKLTTAHNTNAAETTNTN--------------------------TDDKKSGALRNFPFPTHEDNSMERNLSTSTKIGSKSISPHSLSPTHTSKVINISTNSRSKSPALANADTLHKLANIYD------------NSRDHNQGETQHKLITRNTF--FQNLYPKPDISKLSLKKKPTILAETTKNKRISPQLKGASLCSPVQTNL--------NFKVTTTHSMGNTSASRTLNRPAAKRDLFN-SPPNSTNALPMSFSEVVA…
>Dsan_HetA_-_GAG_-_GAG_translation
MAHVILSDDS-SNDEALSLFSSPESQNTPFYLEISPMSHNSNNSQFNISIINMKKSPSKSAINSLKN---PS----EAAIKIINSLTYKGKENRENKNAQKDPLFLTNTNKETAGAKSSVSNGP-VVSPLSITHTNRGKKLTTAHNTNAAEITNTN--------------------------TDDKKSGALRNFPFPTHEDNSMERNLSTSTKIGSKSISPHSLSPTHTSKVINISTNSRSKSPALANADTLHKLANIYD------------NSRDHNQGETQHKFITRNTF--FQNLYPKPDISKLSLKKKPTILAETTKKQSISPQLKGASLCSPVQANL--------NSKVTTTHSMGNTSASRTLNRPAAKRDLFN-SPPNSTNAPPMSFSEVVA…
>Dyak_HetA_-_GAG_-_GAG_translation
MAQVILSDDS-SNDEVLSLFSSPESQNTPFYLEISPMSQNSNNSQFNISIINMKKSPSNSAINSLKN---PS----EAAIKIINSLTYKGKENRENKNAQKDPLFLTNTNKETAGAKSSVSNGP-VVSPLSITHTNRGKKLTTAHNTNAAETTNTN--------------------------MDDKKSGALRNFPFPTHEDNSMERNLSSSTKIGSKSISPHSLSPTHTSKVINISTNSRSKSPALANADTLHKLANIYD------------NSRDHNQGETQHKFITRNTF--FQNLYPKPDISKLSLKNKPTILAKTTKNKCISPQLKGASLCSPVQANL--------NFKVTTTHSMGNTSASRTLNRPAAKRDLFN-SPPNSTNALPMSFSEVVA…
>Dsan_HetAb_-_GAG_-_GAG_translation
MAQVILSDDS-SNDEVLSLFSSPESQNTPFYLEISPMSHNSNNSQFNISIINMKKSSSNSEINSLKN---PS----EAAIKIINSLTYKGKENRENKNAQKDPLFLTNTNKETAGVKSSVSNGP-VVSPLSITHTNRGKKLTTAHNTNTAETTNTN--------------------------TDDKKSGALRNFPFPTHEDNSMERNLSTSTKIGSKSISPHSLSPTHTSKVINISTNSRSKSPALANVDTLHKLANIYD------------NSRDHNQGETQHKFITRNTF--FQNLYPKPDISKLSLKKKPTILAETTKNKSISPQLKGASLCSHVQANL--------NFKVTTTHSMGNTSASRTLNRPAAKRDLFN-SPPNSTNALPMSFSEVVA…
>Dmel_TAHRE_-_GAG_-_GAG_translation
---MSTSDHLFSDDEVHSISSSPEQRNSPFHLEISPMSHESDNSQSNISIINLRKLPLKPTNNISKC---SS----GTAINIFHSLSHKEKENMNTNIAQKDPLSIDNTAADTDGAKSSILKGK-LPSPPLSSHTYKGKLPPATTHTNISALTHTDASQREKIPTSVICTNAAAATNTNAD-LGAKTSDALGNFPSLSHSDHSMENNLSSSTKIGPNTNSPSSHILTNTSQATNISAESRSKFPAPTNTDARLKKAITSDKGEIHT-QIQTNKSKEHNQE--NKPFNYLSCYASWSTSNPKPDISKLSLTRKSTNRTGNSGKRSISPHQKNASLCPSAQGNLNSNLNSNSNPKSSATPTEVNLSAARTLSRPAAKRDLFN-SSSRSPEEQPMSFSEVVA…
>Dsim_TAHRE_-_GAG_-_GAG_translation
---MSSSDHLFSEDEALSITSSPEERNSPPHLNISP-------------NTNQKKLPLNHKKTSPKN---SS----GAALKIGNYLSHKGKENTNTNNAKRDRLSLTNTDANTGGAKSGIPKGK-LPSPSLATHIPKGNLLTIMTPTQAAALTHTDASQKGNTPTSSNLTNAAAATNTDAVQRGAKISDALGTFPSLSHSVRSIDMNLSSSTKIGRNTISPLSHTHTSTSK----SSESHSKRPVLSNTNAHSNKVNISDGGEIHSPQIQTNKSKEQNQ-DNNEPITYTSCYAPWSISNPKPDISKLSLSKKPTNRSVNTGKRSISPHQRNASFHPSSQGDL------KPKPNNSDMPTVVNLTTARTLSRPAAKRDLFK-SPSRSPDEQLMSFSEVVA…
>Dsec_TAHRE_-_GAG_-_GAG_translation
----------------------------------------------------------------------MV-----------------------------------------------------IPFPI------RGKRIQT----------------------------------------------------------------------------------------------------PIMPKETAYRSPIRMQS-------RVAPIVASQNN-----KPIIYTSCYAPWSISNPKPDISKLSLSRKPTNRSVNTGKRSISPHQRNASLRPDAQGDL------KLKPNNSAMPSVVNQTTARTLSRPTAKRDLFK-SPSRSPDVQPMSFSEVVA…
>Dmel_HetA_-_GAG_-_GAG_translation
---MSMSDNLFSDDEVLSISSSPEQRSSPFYLNISPMSHGSDNSQINTVIINSKKLPSNQADISLKN---SS----GAAIKIVNSLSHKKKENTNVNNAQKDPLSLTNTTASTCGAKSSISEGK-LSSPPSTSHTYEGKLLTKLTHTHTDF-------------------------------RGAKTSDAMGSFPSLSHSDNSIEKNLSSSTKIGPNASSPPSHAHTHTSKSTDISLESRSKHPALANTDARSIKANANDNGEIFSSLIQIDERKQEE-----RPCTTINAF--WSIFKPKPDVTKLSLKRKPTNPTKNTGKKCISPHKKSAYLCPSAQDDL----NLNLNPKSSAKPTVVNLPAARILSRPAAKRDLFKSSSSRSPDEQPMSFSEVVA…
>Dsec_HetA_-_GAG_-_GAG_translation
---MSSSDHLFSEDEVLSITSS--ERSSPIHVNISPMSHGSGNSLVNSVNINQKKLPANQKKSPI-N---FS----WVAFNFFNSLSPNMKENINAKNAQRDPLSITNTAAANVGAKSSISKGKSPSSPPLSSQIHKRNSLPTMTHTNTAALTNTDATQREFKSTTATCTNAAAATNTDTELRGAKPCDAMGNFPSLPHTDSA-EKNLSSSTKIGRNASSPPSYTHIQINKAAETNLESCSKSPALANSKTQPNKANDIDSGEIAPPLIQFNESKQEE-----RPSTTAKAF--WSIFNPKPDTSKLSLSKKPTIRSVNTGKRSISPHQRSASLRPDAQGDL------KIKSNNRSMPTVVNLTTARTLSRPAAKRDLFK-SPSRSPDEQLMSFSEMAA…
>Dsim_HetA_-_GAG_-_GAG_translation
---MSSSDHLFSEDEVFSITSS--ERSSPIHVNISPMSHGSGNSLVNTVNINQKKLPANQKKSPI-N---SS----WVAFNFFNSLSLNMKENINAKNAQRDPLSITNTAAANVGAKSSISKGKSPSSPPLSSQIHKRNSLPTMTHTNTAALTNTDATQREFKSTTATCTNAAAATNTDTELRGAKPSDAMGNFPSLPHTDSA-EKNLSSSTKIGRNASSPPSYTHTQINKAAETNLESCSKSPALANSKTQPNKANDIDSGEIAPPLIQINESKQEE-----RPSTTAKAF--WSIFNPKPDTSKLSLSKKPTIRSVNTGKRSISPHQRSASLRPEAQGDL------KLKSSNRSMPTVVNLTTARTLSRPAAKRDLFK-SPSRSPDEQLMSFSEMVA…

## Sheet: GAG_HeT-A_TAHRE_alignment_DNA
>Dsim_HetA_-_GAG
---------ATGTCCAGTTCTGACCACCTTTTCTCTGAAGACGAGGTATTTTCAATTACCTCTAGC------GAGCGATCTTCCCCTATTCATGTTAATATTTCGCCTATGTCTCACGGGTCCGGCAATTCCCTGGTTAATACAGTCAATATTAACCAGAAGAAATTGCCTGCAAATCAAAAGAAAAGCCCAATT---AAC---------TCTTCT------------TGGGTAGCCTTTAATTTCTTTAATTCCCTTTCTCTAAATATGAAAGAGAATATAAACGCTAAAAATGCCCAAAGAGACCCCCTCTCGATCACCAATACTGCTGCAGCCAATGTTGGCGCCAAAAGCAGCATCTCGAAGGGGAAATCGCCATCTTCTCCTCCACTCTCTTCA…
>Dsec_HetA_-_GAG
---------ATGTCCAGTTCTGACCACCTTTTCTCGGAAGATGAGGTACTCTCAATTACCTCTAGC------GAGCGATCTTCCCCTATTCATGTTAATATTTCGCCTATGTCTCACGGGTCCGGCAATTCCCTGGTTAATTCCGTCAATATTAACCAGAAGAAATTGCCTGCAAATCAAAAGAAAAGCCCAATT---AAC---------TTTTCT------------TGGGTAGCCTTTAATTTCTTTAATTCCCTTTCTCCAAATATGAAAGAGAATATAAACGCTAAAAATGCCCAAAGAGACCCCCTCTCGATCACCAATACTGCTGCAGCCAATGTTGGCGCCAAAAGCAGCATCTCGAAGGGGAAATCGCCATCTTCTCCTCCACTCTCTTCA…
>Dmel_HetA_-_GAG
---------ATGTCCATGTCCGACAACCTTTTTTCTGACGATGAGGTACTTTCAATTTCCTCAAGCCCAGAACAGCGATCTTCTCCGTTCTACCTCAATATATCGCCCATGTCCCACGGATCAGACAATTCTCAGATTAATACAGTCATCATTAATTCGAAGAAATTGCCCTCAAATCAAGCAGACATAAGTTTAAAAAAC---------TCTTCT------------GGGGCTGCTATAAAAATTGTTAATTCCCTTTCACACAAGAAGAAAGAGAACACAAACGTTAATAATGCCCAAAAAGACCCCCTCTCACTCACCAATACTACTGCAAGCACTTGTGGCGCCAAAAGCAGCATCTCAGAGGGGAAA---TTGTCTTCTCCTCCGTCCACCTCA…
>Dsim_TAHRE_-_GAG
---------ATGTCTAGTTCTGACCACCTCTTTTCTGAAGACGAGGCACTCTCTATTACCTCCAGTCCAGAAGAGAGAAATTCCCCTCCTCACTTAAATATTTCGCCT---------------------------------------AATACAAATCAGAAAAAATTGCCTTTAAATCACAAAAAGACAAGTCCTAAAAAC---------TCTTCT------------GGGGCCGCTTTAAAAATTGGTAATTACCTTTCCCATAAGGGGAAAGAGAATACAAACACCAATAATGCCAAAAGAGACCGCCTATCGCTCACCAATACGGATGCAAACACGGGTGGCGCCAAATCTGGCATCCCAAAGGGGAAA---TTGCCCTCTCCTTCGCTCGCCACA…
>Dmel_TAHRE_-_GAG
---------ATGTCCACGTCCGACCACCTATTTTCTGACGATGAGGTTCACTCAATCTCCTCAAGCCCAGAACAGCGAAATTCACCATTCCACCTTGAAATATCGCCCATGTCCCATGAATCTGACAATTCTCAGTCTAATATAAGCATTATTAATCTGAGGAAATTGCCCTTAAAACCAACAAATAATATTTCAAAATGC---------TCTTCT------------GGGACTGCCATAAATATTTTTCATTCCCTTTCACACAAGGAGAAAGAGAACATGAACACCAATATTGCCCAAAAAGACCCCCTCTCGATCGACAATACAGCTGCAGACACGGACGGCGCCAAAAGTAGCATCTTGAAGGGGAAA---TTGCCTTCCCCTCCGCTCTCATCA…
>Dsec_TAHRE_-_GAG
------------------------------------------------------------------------------------------------------------------------------------------------------------------------------------------------------------------TTGGTA---------------------------------------------------------------------------------------------------------------------------------------------------------------ATTCCCTTTCCCATA---------…
>Dsan_TAHRE_-_GAG
ATGGCCCAAATAATTCTCTCTGACGACTCT---TCAAATGACGAGGCGCTCTCTCTTTTCTCGAGCCCAGAAAGACAAAATACCCCTTTCTACCTGGAAATCTCGCCCATGTCCCATAATTCTAACAACTCTCAGTTTAATATCAGTATAATAAACATGAAAAAATCGTCTTCCAACTCTGCAATTAACAGTCTAAAAAAC---------CCTTCC------------GAGGCTGCTATAAAAATTATAAACTCACTTACATATAAGGGGAAAGAGAATAGAGAAAACAAAAATGCCCAAAAAGACCCGCTCTTCCTTACTAATACTAATAAAGAAACAGCTGGCGCCAAAAGTAGCGTCTCAAATGGGCCA---GTGGTTTCCCCTCTTTCTATCACA…
>Dsan_HetA_-_GAG
ATGGCCCATGTAATACTCTCTGACGATTCT---TCAAATGACGAGGCGCTCTCTCTTTTCTCGAGCCCAGAAAGTCAAAATACCCCTTTCTACCTGGAAATCTCGCCCATGTCCCATAATTCTAACAACTCTCAGTTTAATATCAGTATAATAAACATGAAAAAATCGCCTTCCAAATCTGCAATTAACAGTCTAAAAAAC---------CCTTCC------------GAGGCTGCTATAAAAATTATAAATTCACTTACATATAAGGGGAAAGAGAATAGAGAAAACAAAAATGCCCAAAAAGACCCGCTCTTCCTTACTAATACTAATAAAGAAACAGCTGGCGCCAAAAGTAGCGTCTCAAATGGGCCA---GTGGTTTCCCCTCTTTCTATCACA…
>Dyak_HetA_-_GAG
ATGGCCCAAGTAATTCTCTCTGACGACTCT---TCAAATGATGAGGTGCTCTCCCTTTTCTCGAGCCCAGAAAGTCAAAATACCCCTTTCTACCTGGAAATCTCGCCCATGTCCCAAAATTCTAACAACTCTCAGTTTAATATCAGTATAATAAACATGAAAAAATCGCCTTCCAACTCTGCAATTAACAGTCTAAAAAAC---------CCTTCC------------GAGGCTGCTATAAAAATTATAAATTCACTTACATATAAGGGGAAAGAGAATAGAGAAAACAAAAATGCCCAAAAAGACCCGCTCTTCCTTACTAATACTAATAAAGAAACAGCTGGCGCCAAAAGTAGCGTCTCAAATGGTCCA---GTGGTTTCCCCTCTTTCTATCACA…
>Dsan_HetAb_-_GAG
ATGGCCCAAGTAATTCTCTCTGACGACTCT---TCAAATGATGAGGTGCTCTCTCTTTTCTCGAGCCCAGAAAGTCAAAATACCCCTTTCTACCTGGAAATCTCGCCCATGTCCCATAATTCTAACAACTCCCAGTTTAATATCAGTATAATAAACATGAAAAAATCGTCTTCCAACTCTGAAATTAACAGTCTAAAAAAC---------CCGTCC------------GAGGCTGCTATAAAAATTATAAATTCACTTACATATAAGGGGAAAGAGAATAGAGAAAACAAAAATGCCCAAAAAGACCCGCTCTTCCTTACTAATACTAATAAAGAAACAGCTGGCGTCAAAAGTAGCGTCTCAAATGGGCCA---GTGGTTTCCCCTCTTTCTATCACA…
>Dyak_TAHRE_-_GAG
ATGGCCCAAATAATTCTCTCTGACGACTCT---TCAAATGACGAGGCGCTCTCTCTTTTCTCGAGCCCAGAAAGACAAAATACCCCTTTCTACCTGGAAATCTCGCCCATGTCCCATAATTCTAACAACTCTCAGTTTAATATCAGTTTAATAAACATGAAAAAATCGTCTTCCAACTCTGCAATTAACAGTCTAAAAAAC---------CCTTCC------------GAGGCTGCTATAAAAATTATAAATTCACTTACATATAAGGGGAAAGAGAATAGAGAAAACAAAAATGCCCAAAAAGACCCGCTCTTCCTTACTAATACTAATAAAGAAACAGCTGGCGCCAAAAGTAGCGTCTCAAATGGGCCA---GTGGTTTCCCCTCTTTCTATCACA…
>Dsan_TAHREb_-_GAG
ATGGCCCAAGTAATTCTCTCTGACGACTCT---TCAAATGACGAGGTGCTCTCTCTTTTCTCGAGCCCAGAAAGACAAAATACCCCTTTCTACCTGGAAATCTCGCCCATGTCCCATAATTCTAACAACTCTCAGTTTAATATCAGTATAATAAACATGAAAAAATCGTATTCCAACTCTGCAATTAACAGTCTAAAAAAC---------CCTTCC------------GAGGCTGCTATAAAAATTATAAATTCACTTACATATAAGGGGAAAGAGAATAGAGAAAACAAAAATGCCCAAAAAGACCCGCTCTTCCTCACTAATACTAATAAAGAAACAGCTGGCGCCAAAAGTAGCGTCTCAAATGGGCCA---GTGGTTTCCCCTCTTTCTATCACA…
>Dere_TAHRE_-_GAG
ATGACAAACATACTATTTTCCGACGACTCG---TCTGACGACGAGATTACCTCAATACTATCAAGCCCAGAATTGCTTACGACCCCATCCTACCTTGACATCTCGCCCATGACACAAGGCTCAGAAAACTCCAATTCAAACGTCAGCATTTTAGAGCTAAAGAAAATGCTGTCGAGCCCAGAAATAAAAAGCATAAAAAAC---------CCTCCCAAAACCGCCATAAAAACTGCCATAAAAACTGCCCAGTCCCCCTCACATAAGGGGAAAGAGAGTGAGAACACTCAGAATGCCCAAGAAAACCCCCTCTCTCACACCAACATCAATGCAGACACCATTGGCGCCAAAGGCGGCGTCTCT------------TTGCTTTCCCCTCCT---------…
>Dere_HetA_-_GAG
ATGTCAAATCTCACACTTCCTGACCATTTA---TCTGACGACGAGATCATCTCAATTATCTCGTCC---------------------------------------------------ATGTCAGACGACTCTGTAGTAAGCGTCAGCAATTCTCTACTAGACAGACTGATCGCGCGGTCAGGCAAAAATATAATTAAAAACGTAATATACCCTCCC------------AAAACAGCCATAAAAACTGCCAATTCCCCTACACATAAGGGGAAAGAGAGTGAGAACACCCAGAATGCCCAAGCAAACCCCCTCTCGCACACCAATACCAATGCAGACACCATTGGCGCCAAAGGTGGCGTCTCT------------TTGCTTTCCCCTCTT---------…

## Sheet: GAG_TART_alignment_AA
>Dper_TART_-_GAG_-_GAG_translation
--------------------------------------------------------------------------------------------------------------------------MEEKMGDQRPKCIKEEKEEKEEKKMETSHQ-------------------------------TDKTTIAQLDLTGACITLSSSSSSELDGCSPQRTGLR-------------QARGDPSPLHEMSVDPSCSWESLNEDGTFPEK--VPDRRACHLPAVDVQGNGSKIKLQKTLQNGARYHLSLSTRQRHGQQ--------------------------------------------------------------------------HVAARELTDPLL…
>Dpse_TART_-_GAG_-_GAG_translation
--------------------------------------------------------------------------------------------------------------------------MEEKMGDQRPKCIKEEKEEKEEKKMETSHR-------------------------------IDKTTIAQLDLTGACITLSSSSSSELDGCSPQRTGLR-------------QARGDPSPLHEMSVDPSCSWESLNEDGTFPEK--VPDRRACHLPAVDVQGIGSKTKLQKTLQNGARYHLSLSTRQRHGQQ--------------------------------------------------------------------------HVAARELTDPLL…
>Dsan_TARTA1_-_GAG_-_GAG_translation
---------------------------------------------------------------------------------------------------------------------------------------------------------------------------------------------------------------------------------------------------------------------------------------------------------------------------------------------------------------------------------------------------------------…
>Dsec_TART_-_GAG_-_GAG_translation
--------------------------------------------------------------------------------------------------------------------MSPYLHLQSKTQDDDASALNTEKAAKTARIILPTHTPLCNTKPIKPAKPSPTTKDSSPNSATKTPTNTDTATETQKILPAKTHVDTPTQDDDINATKASKTAKRIYSHSQLLENKPAQPAKNSSPITQTQYTNKTAKTHTHTDKPTASQNLFPAKRHINSPTQYNDTNATTSPKTGQINLSSHSHLCETKPTQPAKN------PAIAAASIAAKTLTHTNKHTTTQNFIPAKTLINSPTQHNDNNATTASKTDKAASPSHTYLRETKPAQAAKNPPPLTIKQI…
>Dsim_TART_-_GAG_-_GAG_translation
-----------------------------------------------------------------------------MPDPLFVDKCGSTANTTEATEKKPADSPFPISISKNFSTSSPLTHVDTPTQDDDASALNTEKAAKIARIIFPTHTPSCNTKPIKPAKPSPTTKDSSSNSATKTPTNTDTATATQKILPAKTHVDTPTQDDDINATNASKTAKRIFSHSQLLENKPTQPAKNSSPLTQTQYTNKTAKTHTHTDKPTASQNLFPAKMHISSPTQYNDTNATTSPKTGQINLSSHSHLCETKPTQPAKN------PAIAAASIAAKTLTHTNKHTTTQNFIPAKTHINSPTQHTDNNATTASKTDKAASPSHTYLRETKPAQAAKNPPPLTLKLI…
>Dmel_TARTA1_-_GAG_-_GAG_translation
MDGQNVNQSGGWASVLSISSDDGNCSSSPPSAIVSSLDTTPTSNETTIVRRSLYQTNADMKSYDFENIVLNENKNTILPDPLFVDKCGSTANTTEANEKQPADSPFPISISKNFSTSSPLTHVDTPTQEDDASAFNTLKAAKTARIIFPTHT------QIEPAKPSPPSKELSSNSAPKTLSYTDKITATQKNFPTKTHVDTPTQDDDTNATKASKTAQIDSSHSQLHETKPTQPAKNPSPLTQKLTTNKTAKTHTHTDKPTASQNLFPTKTHINSPTQYNDTNASTASKDGKINLSSHSHLRETKPTQPAKN-----------------------------------------------------------------------------PSPLSQKQI…
>Dmel_TARTB1_-_GAG_-_GAG_translation
MDGHNGDQSEGWATVLSISSDDSNSLSSPPSIIVSSLDTTPTSHETTIVRRSLYQTNADMKSYDFENIVLNENKNTILPDPLFVDKCGSTANTTEANEKKPANSPFPISISKNFSTSSPLTHVDTPTQEDDASAFNTLKAAKTARIIFPTHT------HIKPTKPSPPSKELSTNSALKTLSYTDKITGTQKNLPDKTHVDTPTQDDDINATKASKTAKIISTQTHLGETKPIQPAKDPSPRTQKPIAHKADETLTHTDKLTASQNLVPAKTHINTPTQYNDTNATNALKTAKINFSSHSHQSEIKPTQSAKNISPLTQKQFTSESAGTHTHTDKHKNTASQNLFSAKTHINSPTQHNYTSAATASKTAKLILSPHSHLSETKPTQPALSPSPLSQKQI…
>Dyak_TART_-_GAG_-_GAG_translation
MDGHNGDINEGWATVLSISSDDSNQLSSPPSIIVSSLDTTPTSNETTIVRRSLHNPKADMKSYDFENIVLNENKNTILPDTLFVDKCGNTANTTEANEKKPANSPFPISISKNFSTSSPLTHVDTPTQEDDASAFNTLKAAKTARIIFPTHT------QIKPAKPSPPSKELSTNSAPKTLSYTDKITVTQKNLPDKTHVDTPTQDDDINATKASKTAKIISTQLHLRETKPTQPAKDPSPRTQKPIANKAAETLTHTDKLIASQNLVPAKTHINSPTQYNDTNATKASKTAKINFSSHSHQSETKPTQPAKNISPLTQKQITSESAGTHTHTDKHKNTASQNLFSAKTHINSPTQHNNTSAATASKTAKLILSPHSHLSETKPTQPALSPSPLSQKQI…
>Dsan_TART_-_GAG_-_GAG_translation
---------------------------------------------------------ADMKSYDFENIVLNENKNTILPDPLFVDKCGNTANTTEANEKKPANSPFPISIIKNFSTSSPLTHVDTPTQEDDASAFNTLKAAKTARIISPTHT------QIKPAKPSPPSKELSTNSAPKTLSYTDKITVTQKNLPDKTHVDTPTQDDDINATKASKTAKIISTQLHLRETKPTQPAKDPSPRTQKPIANKAAETLTHTDKLIASQNLVPAKTHINSPTQYNDTNATKASKTAKINFSSHSHQSETKPTQPAKNISPLTQKQITSETAGTHTHTDKHKNTASQNLFSAKTHINSPTQHNDTSAATASKTAKLILSPHSHLSETKPTQPALSPSPLSQKQI…

## Sheet: GAG_TART_alignment_DNA
>Dsim_TART_-_GAG
---------------------------------------------------------------------------------------------------------------------------------------------------------------------------------------------------------------------------------------TTGCCAGACCCTTTATTTGTCGATAAATGCGGGAGTACTGCTAATACCACAGAAGCCACTGAAAAAAAGCCTGCCGATAGCCCCTTCCCCATTTCCATTAGCAAAAATTTTAGCACTTCCTCGCCACTAACACATGTAGATACACCTACACAAGACGATGACGCCAGT…
>Dsec_TART_-_GAG
------------------------------------------------------------------------------------------------------------------------------------------------------------------------------------------------------------------------------------------------------------------------------------------------------------------------------------------------------------CTGTCTCCGTACCTCCACCTACAAAGTAAAACACAAGACGATGACGCCAGT…
>Dsan_TARTA1_-_GAG
---------------------------------------------------------------------------------------------------------------------------------------------------------------------------------------------------------------------------------------------------------------------------------------------------------------------------------------------------------------------------------------------------------------…
>Dsan_TART_-_GAG
---------------------------------------------------------------------------------------------------------------------------------------------------------------------------GCTGACATGAAATCTTACGATTTTGAAAATATTGTATTAAATGAAAATAAAAATACCATATTGCCAGATCCTTTATTTGTTGATAAATGCGGAAATACTGCTAATACCACAGAAGCCAATGAAAAAAAGCCTGCCAATAGCCCCTTCCCCATTTCCATTATCAAGAATTTTAGCACTTCCTCGCCACTAACACATGTAGACACGCCTACACAAGAAGATGACGCCAGT…
>Dyak_TART_-_GAG
ATGGACGGCCATAATGGAGACATAAATGAAGGATGGGCAACAGTACTATCTATCTCGTCGGATGATAGTAACCAACTTTCGTCGCCGCCGTCAATTATAGTCTCATCGCTGGACACCACGCCAACGTCAAATGAAACCACCATAGTAAGAAGAAGCCTACACAACCCAAAAGCTGACATGAAATCTTACGATTTTGAAAATATTGTATTAAATGAAAATAAAAATACCATATTGCCAGATACTTTATTTGTTGATAAATGCGGAAATACTGCTAATACCACAGAAGCCAATGAAAAAAAGCCTGCCAATAGCCCCTTCCCCATTTCCATTAGCAAGAATTTTAGCACTTCCTCGCCACTAACACATGTAGACACGCCTACACAAGAAGATGACGCCAGT…
>Dmel_TARTB1_-_GAG
ATGGACGGACATAATGGAGATCAAAGTGAAGGATGGGCAACAGTGCTATCTATCTCCTCGGATGATAGTAACTCCTTGTCGTCGCCGCCGTCTATAATAGTTTCATCGCTGGACACCACGCCAACTTCGCACGAAACCACCATAGTAAGAAGAAGCCTATATCAAACAAATGCTGACATGAAATCTTACGATTTTGAAAATATTGTATTAAATGAGAATAAAAATACCATATTGCCAGACCCTTTATTTGTTGATAAATGCGGGAGTACTGCTAATACCACAGAAGCCAATGAAAAAAAGCCTGCCAATAGCCCCTTCCCCATTTCCATTAGCAAGAATTTTAGCACTTCCTCGCCACTAACACATGTAGACACGCCTACACAAGAAGATGACGCCAGT…
>Dmel_TARTA1_-_GAG
ATGGACGGCCAGAACGTGAACCAAAGCGGAGGATGGGCATCGGTTTTATCCATCTCATCGGACGATGGTAACTGCTCATCCTCGCCGCCATCAGCTATAGTCTCATCGCTGGATACCACGCCAACGTCAAATGAAACCACCATAGTAAGAAGAAGCCTATATCAAACAAATGCCGACATGAAATCTTACGATTTTGAAAATATTGTATTAAATGAAAATAAAAATACCATATTGCCAGACCCTTTATTTGTTGATAAATGCGGGAGTACTGCTAATACCACAGAAGCCAATGAAAAACAGCCTGCCGATAGCCCCTTCCCCATTTCCATAAGCAAAAATTTTAGCACTTCCTCGCCACTAACACATGTAGACACGCCTACACAAGAAGATGACGCCAGT…
>Dper_TART_-_GAG
------------------------------------------------------------------------------------------------------------------------------------------------------------------------------------------------------------------------------------------------------------------------------------------------------------------------------------------------------------------------------ATGGAAGAAAAAATGGGGGACCAAAGACCAAAG…
>Dpse_TART_-_GAG
------------------------------------------------------------------------------------------------------------------------------------------------------------------------------------------------------------------------------------------------------------------------------------------------------------------------------------------------------------------------------ATGGAAGAAAAAATGGGGGACCAAAGACCAAAG…

## Sheet: GAG_TR1_alignment_AA
>Dpse_TR1A_-_GAG_-_GAG_translation
--------MADRGNRRGKAKKPPPPIIHVHKDKLPPRIEM----------------------------------------------------------------------------------------------------------------------------RNFCDNLMGVDNYVLDYQDGGMVRIVCPTRRSYKKLQMCVDDDELLPVISSSESESEHVSVNAPLAPHLGKTAVEVKFNNQGKRPATPQSPQSNAQNQAAKKVVKSPQAQPFQSAM-----------------------------------------------------------------------------------------------------------------------…
>Dvir_TR1A_-_GAG_-_GAG_translation
---------MKNKNINILNTKVNKILPTLHTGNPPPPR------------------------------------------------------------------------------------------------------------------------------TSPKGESMGVKLKEIRNVKSGSSSDWDDDEFIRRLGAANAQAVASGADASVSASSSKTSSLRESYLKARQQETCQKVQRKRRVTGGESPRTQKKKANEDENVVETVSSEDEDVDVE-----------------------------------------------------------------------------------------------------------------------…
>Dmoj_HTR1C_-_GAG_-_GAG_translation
MYNALSGSLADHDETGADEELFVDDLDEEEVDDDDDDVDVDSLDDYLLAGIGLHEASGPNQVGGNINCNNGQANENAATVLARAMHAMLAQEQQMHKQQRQQDEQQQLLQKLEMHNEALISNKRPASNQGNSPKSKTLKSNSKSNKKMAAKKDANFGNSFQLLSEADCSNKLHNNSNNSVNSNDITTIDDDELLKVLQRCEQLSSDGVGGNPTSSTRATLSTAKATSNSATISTAIVADSSTKSKSNSKSQSKSQSKSKFNLKLNMDCNSASQQSAAADHDEIVSHLFADGSDEFPSADVNEMLNHLFSGSEANKCIKPPPPLSASAVATCRKMAASNAPANRKLSAMIFKKQLIVASDIVDEDAPTTSKKAAAMAAARKLVAANPNKAATDQRPTDGA…
>Dvir_TR1B_-_GAG_-_GAG_translation
-----------MAQRQHNNKQITTPIDEEDSDIE----------------------------------------------------------------------------------------------------------------------------------IQLIKAGRGPFSANNALKIPAMQIDANQNNNEQLNHAPSTSRAAGLAAANKVAPDAAATTKKSTLADLLTKIASDKKLKGKVSKRHAIPDNSAKRIKMLEADISKAAANDAALSEELE---------------------------------------------------------------------------------------------------------------------…
>Dmoj_TR1D_-_GAG_-_GAG_translation
---------------------------------------------------------------------------------------------------------------------------------------------------------------------------------------------------------------------------------------------------------------------------------------------------------------------------------------------------------------------------------------------------------------…
>Dmoj_HTR1D_-_GAG_-_GAG_translation
--------------------------------------------------------------------------------------------------------------------------------------------------------------------------------------------------------------------------------MLNQALASQHGNQMKTKATKRPAKKGSSPKTTKIRSNDV----------------------------------------------------------------------------------------------------------------------------------------…
>Dper_HTR1A_-_GAG_-_GAG_translation
------------------------------------------------------------------------------------------------------------------------------------------------------------------------------------------------MHEILKEQRKKLEMERKATAKLMAEFEARHKKRTTTLGSSIIKATAKKSKRTAIPKEKPVSSQRSITNYFEILSDADDVAND-----------------------------------------------------------------------------------------------------------------------------…
>Dpse_HTR1_-_GAG_-_GAG_translation
-----MVRKPCPKSKKKTNSASCAPFSDSEDDLHPSPQLL---------RPLSCRSTSLADLTSDMPSTSAAAAAKMMQAPSTVKPVLSPLATMVTRASAAAARAAIPAAAKATAPTRVAAAAANRPPAATAPTTDS---------------------------AARVAAHAAQRPPVSAGALAAPAQSQPTLHEILKEQRKKLEMERKATAKLMAEFEARNKKRTTTLGSSIIKATAKKNKRTAIPKEKPEPSQRSITNYFEILSDADDVAND-----------------------------------------------------------------------------------------------------------------------------…
>Dper_TR1A_-_GAG_-_GAG_translation
----------------------------------------------------------------------------------------------------------------------------------------------------------------------------------------------------------------------------------MMLIWMWMLTAARERQKPRNLFSQTGPLLLRLP--------------------------------------------------------------------------------------------------------------------------------------------…
>Dpse_TR1_-_GAG_-_GAG_translation
-----MVRKPCPKSKKKTNSASSAPCSDNEIDLHSPPSLLMSGISQSDLRPLSCRSSSLADLTSDMPSTSAAAAAKLMQAPITVKPLLAPPSAMLTRASAATASAATACAAIPGAAAKATAPTRVAAAAAKRPSTSTVPSAARVGAAQRTPVSTGAARAAAASTATCAPGSSATADATNPTALAASVPSQMTLHEILKEQREKLAKERKVMAMLKAESEARNKKRTTTLASPITKVSAKMVKRIVSSKEKRDPNQMSTNYYNILSDA------------------------------------------------------------------------------------------------------------------------------------…
>Dmoj_HTR1A_-_GAG_-_GAG_translation
-----MSRTRMHGSSEDEDVEVRQLLDEPKNVVAP----------------------------------------------------------------------------------------------------------------------------------TLSNVLNKIKSQSELNLLPSTSKATTTNHYLLRSSVTKGNIASNRPPKMADSNECFQK----------------QKANKRAAIKGNSPGKVNKKSNLNDTFDPACNSSD-----------------------------------------------------------------------------------------------------------------------------…
>Dmoj_HTR1E_-_GAG_-_GAG_translation
-----MVNLSTIMSRSMTCEESEEDIDVE-------------------------------------------------------------------------------------------------------------------------------------------------MLLDDQKHVASPALTKVLSKINYEKGLSLLPSTSRVAAAAAASQQLKYNNVSKSKINSIKTNESNEKAPKRVATKGNSPKSNKKQTQIETTEVIDSDSPDSLP--------------------------------------------------------------------------------------------------------------------------…
>Dmoj_TR1Ab_-_GAG_-_GAG_translation
---------------------------------------------------------------------------------------------------------------------------------------------------------------------------------------------------------------------------------------------------------------------------------------------------------------------------------------------------------------------------------------------------------------…
>Dmoj_TR1Ba_-_GAG_-_GAG_translation
------------MPRGYVAADGEEDMDVEVESLLGSPTHL-----------------------------------------------------------------------------------------------------------------------------SAPTPSSAPVKKSEVFAKPTTSRAAAQLLKANAAGVTNSSKADKAIANYHKAKAALKSGQMTIEEALKMGAQPLATAVKRTAEKGDSPKKKSAQLDSIDLGDSDVEIPP-----------------------------------------------------------------------------------------------------------------------------…

## Sheet: GAG_TR1_alignment_DNA
>Dmoj_TR1D_-_GAG
---------------------------------------------------------------------------------------------------------------------------------------------------------------------------------------------------------------------------------------------------------------------------------------------------------------------------------------------------------------------------------------------------------------…
>Dpse_TR1_-_GAG
---------------ATGGTACGTAAACCGTGCCCCAAATCTAAAAAGAAGACCAATTCGGCCTCAAGTGCTCCGTGCTCTGACAATGAAATTGATCTGCATTCCCCCCCCTCGCTGCTAATGTCGGGTATATCGCAAAGTGATTTACGCCCCCTTTCCTGTCGCTCGAGCTCACTGGCCGATCTGACCAGTGATATGCCATCAACCTCAGCTGCCGCTGCAGCCAAGTTGATGCAGGCCCCGATCACTGTGAAGCCATTGCTAGCCCCCCCCTCTGCCATGCTGACCAGAGCCTCTGCTGCTACTGCCTCTGCTGCTACTGCCTGTGCTGCCATTCCTGGTGCTGCTGCTAAAGCCACCGCCCCTACTCGCGTAGCTGCCGCTGCAGCTAAACGCCCA…
>Dmoj_HTR1D_-_GAG
---------------------------------------------------------------------------------------------------------------------------------------------------------------------------------------------------------------------------------------------------------------------------------------------------------------------------------------------------------------------------------------------------------------…
>Dmoj_TR1Ba_-_GAG
------------------------------------ATGCCTAGGGGCTATGTTGCAGCTGACGGTGAAGAGGATATGGACGTGGAAGTTGAATCTCTTCTCGGCTCGCCGACACATTTG---------------------------------------------------------------------------------------------------------------------------------------------------------------------------------------------------------------------------------------------------------------------------------------…
>Dper_HTR1A_-_GAG
---------------------------------------------------------------------------------------------------------------------------------------------------------------------------------------------------------------------------------------------------------------------------------------------------------------------------------------------------------------------------------------------------------------…
>Dvir_TR1A_-_GAG
---------------------------CTGAAAAACAAAAATATAAATATTCTAAATACAAAAGTCAACAAAATTTTGCCGACGCTACATACGGGCAATCCGCCCCCGCCCCGC---------------------------------------------------------------------------------------------------------------------------------------------------------------------------------------------------------------------------------------------------------------------------------------------…
>Dpse_HTR1_-_GAG
---------------ATGGTGCGTAAGCCGTGTCCCAAGTCGAAAAAGAAGACCAATTCGGCCTCATGTGCTCCCTTTTCGGACAGCGAAGATGACCTCCATCCCTCCCCGCAACTATTG---------------------------CGCCCCCTCTCCTGTCGTTCGACCTCTTTGGCGGACCTGACAAGCGACATGCCATCAACTTCAGCTGCCGCTGCAGCCAAGATGATGCAGGCCCCGTCCACAGTGAAGCCAGTGCTATCCCCCCTCGCTACCATGGTAACCAGAGCCTCTGCTGCAGCTGCCCGTGCTGCCATCCCTGCTGCTGCCAAAGCCACCGCCCCTACTCGCGTAGCTGCCGCCGCAGCCAATCGCCCTCCAGCTGCAACAGCTCCC…
>Dmoj_HTR1E_-_GAG
---------------CTGGTGAATTTATCTACAATTATGTCTCGATCAATGACATGTGAGGAGAGCGAAGAAGACATTGACGTAGAA------------------------------------------------------------------------------------------------------------------------------------------------------------------------------------------------------------------------------------------------------------------------------------------------------------------------…
>Dmoj_HTR1C_-_GAG
ATGTACAACGCACTCTCGGGCAGTCTCGCCGACCATGACGAGACTGGCGCTGACGAGGAGTTGTTTGTGGATGATCTGGATGAGGAGGAGGTGGATGATGATGATGACGACGTTGATGTTGATTCCCTTGACGATTATCTACTGGCTGGAATTGGCTTGCACGAGGCGAGTGGGCCAAATCAGGTTGGTGGCAATATCAATTGTAATAATGGTCAGGCCAATGAGAATGCTGCCACTGTGCTGGCGCGTGCGATGCACGCAATGCTGGCCCAGGAGCAGCAAATGCACAAGCAGCAGAGGCAGCAGGATGAGCAGCAGCAGCTGCTACAAAAACTCGAGATGCACAATGAGGCGCTAATCTCGAACAAGAGGCCAGCTAGTAATCAGGGAAATAGCCCT…
>Dvir_TR1B_-_GAG
---------------------------------ATGGCACAGCGTCAACATAACAATAAACAAATCACGACACCGATTGATGAGGAAGACTCGGACATTGAA---------------------------------------------------------------------------------------------------------------------------------------------------------------------------------------------------------------------------------------------------------------------------------------------------------…
>Dper_TR1A_-_GAG
---------------------------------------------------------------------------------------------------------------------------------------------------------------------------------------------------------------------------------------------------------------------------------------------------------------------------------------------------------------------------------------------------------------…
>Dpse_TR1A_-_GAG
------------------------ATGGCAGATCGCGGGAATCGTAGGGGAAAGGCTAAAAAACCGCCCCCCCCAATAATCCACGTGCACAAAGATAAGTTGCCCCCTCGAATAGAAATG---------------------------------------------------------------------------------------------------------------------------------------------------------------------------------------------------------------------------------------------------------------------------------------…
>Dmoj_HTR1A_-_GAG
---------------ATGTCTAGAACTCGAATGCATGGATCTAGTGAAGATGAAGATGTGGAAGTGAGGCAACTTCTTGACGAGCCAAAAAACGTGGTTGCACCC------------------------------------------------------------------------------------------------------------------------------------------------------------------------------------------------------------------------------------------------------------------------------------------------------…
>Dmoj_TR1Ab_-_GAG
---------------------------------------------------------------------------------------------------------------------------------------------------------------------------------------------------------------------------------------------------------------------------------------------------------------------------------------------------------------------------------------------------------------…

## Sheet: GAG_TR2_alignment_AA
>Dbip_HTR2_-_GAG_-_GAG_translation
--------------------------------------------------------------------------------------------------------------MYSDAKFLVQYQ------------------------------------------------------------------------------------------------YDPVMATFTD---------------------------------------------------------------------------------------------------------------------------------------------------------------------------…
>Dmoj_TR2_-_GAG_-_GAG_translation
--------------------------------------------------MPIVMLKKRKNSSNNLPYEWSDGDSLIANAVSPENGKTVSKPTDISCSNKMAAKALVNNSNDSDSSELQICDLLFDEDVSMPYTDDSPPISEWEHSSPGSSDNSYTSTPDNQHKASKIPSQTTTLHPPMETEL------PLQALHQKAPNKINASDTSTQTNKILAPIFAPKLITTQFLPPLHLSKNS-----TPYLNMKSAQVFEPLSPPKE----TT--KQKQQNLAPKSLPKGNQNKKQQKTLPNTMAHDAPTTNH---------------------------------------NTPKHKIVTPLQQHTIKRTSY-SLNDKLIKNPPHRNIKPVVRLYDFAKT--…
>Dwil_TR2_-_GAG_-_GAG_translation
--------------------------------------------------------MEGGKTSNALTSAL--------------------------------------SAHSCKPPLTTSATHAHIQNDCSPKPIKTIKPME----------ISLGQCSESKMECKRIPPFSPICTSTLITQY------TDEESSSCSPNFNMSNADLSPAASGPSNDLTVMESNQKTN--------------LPPMEIDVETDLLPTNR-----------NEIQNITPKKPTKAIRDDVTTPEPKEDIINSDLPSK---------------------------------------------------------QKRKI-IIN------------KPNNNNKRFAVPLP…
>Dwil_HTR2_-_GAG_-_GAG_translation
--------------------------MLVRVLVRHTHLYKSPSLPRKHISHTYIQTSIMKESDKLLTNTM-TSAQQVHTHTPCSTGSHNSSDTHTQTYATQVHMRPSLNLQKPTIKSSEREP------AGKLIEDSDQSQQI--IILDDSKDMLNQTINKLADNENVKSPNKSTTDLCDQEDHANKSFFDPDCTLISEFCSSMTPLSKTPTNNVLPSPITPVIGACMITTTPRLNKTCRRQLIYPVKPAKTTRDDAKTPEPMDVLAPID--TPTRLKRKIDPVSSSDDQCCKKFANPVALEPRLPTGKLNKQHTTSQQQKLNADDIPSTSKGVTHMSSSVVCDLLNTATGLPKQRKQTT-APQQQELTD-SINHELDFSQLLNN-AQVRSLQKQLSP--…
>Dpse_TR2_-_GAG_-_GAG_translation
------------------------------------------------------MKPRLKTNTINMASNR-DMCEKE-------------------------------NHSISNDLFPPQTQ------PSPPHTPAAEPSAVGNSNANAIDARVESVQYEVKGKKVDLNTNKDAISICNSEFS------SPNATMDCSPMVSSISTLSDGTTNHTQINDNNNKTPGQS---------------TMDKNNKVETRLNPLTTTPPHRPRVA--STPKSTAKN-PISKAGNNYRVGDARHSTTPATKPGPLC-----------------------------------------SKIRKVLPL-TLSRPKRPQ-SVTAAIVMEAVKMN-IGPTIAAKLAKT--…
>Dper_TR2A_-_GAG_-_GAG_translation
------------------------------------------------------MKPRLKTNTINMASNR-DMCEKE-------------------------------NHSISNDLFPPQTQ------PSPPHTPAAEPSAVGNSNANAIDARVESVQYEVKGKKVDLNTNKDAISICNSEFS------SPNATMDCSPMVSSISTLSDGTTNHTQINDNNNKSPGQS---------------TMDKNNKVETRLNPLTTTPPHRPRVA--STPKSTAKN-PISKAGNNYRVGDARHSTTPATKPGPLC-----------------------------------------SKIRKVLPL-TLSRPKRPQ-SVTAAIVMEAVKMN-IGPTIAAKLAKT--…
>Drho_TR2_-_GAG_-_GAG_translation
------------------------------------------------------MQPNLTLAHVFFAKPN-KMIS---------------------------------NANTDHQSRDIPSD----------------------------------------VSSVSLSPTLPGPSSKKVTVV------ADIHLPSREKEGEGLNAPRYATSTNTCKNFKPGDQPVVDA--------------IDCDNYELNNHILST-------------------------------LRRKSTLNSVAPASKPGPLC----------------------------------------SKRKKLSLSI---TTKKRTR-SISAAKLMEAATPA-GEPAIKPTCLAP--…
>Dana_HTR2A_-_GAG_-_GAG_translation
----------------------------------------------------MAATPRKNSPESKMAPEE-NTS----------------------------------NHNTNGPPISIGSS--------------------------------------------IASLNNNITTSPRVSWF----------SSDSNPDTPPGPFELKHIPANPENHDDV----------------------ESDSPGERGTDPLSTSTP-------------------------------KAARKPPTLGSKPGPKC-----------------------------------------AKRRKTFPL----------------------------SLSRQKRAKP--…
>Dmoj_HTR2_-_GAG_-_GAG_translation
---------------------------------------------------MDGSLSRPGTDCSPSVSTW-DNSSLTGSSSIIHGGASDSQHVSSDPQPSNITFHK--PADDSQPPLLPPNE---------PETTASIQEARTPTPSSAPKVTPTQILPPLLLSKTMTSQPSKYVHRAKSPSF------LPKMTALQQPQQRIMPKLLSNDSIANAKEIQAPILP----------------------PNNTINKIATLTPSSEQPPVIN--QQLNITYSDPPTTPILKDPCYIHKLKNTVITKHTNSKS-----------------------------------------LKRKISMSL-QQRNPKRPI-HSPTDKLFNNNNIT-NPIVKLQDFAKV--…
>Dvir_HTR2A_-_GAG_-_GAG_translation
-----------------------------------------MYIRQKGQVHRQVNKEKMREKAASKPAAI-AASKATKAIAPPHTPAPVAENVAIGAPIQLQLQQQQLTAQHQQRHQLPKQQHQHQLKRRKPKPKHKRAPML---STAQSLSALASAEAPIERLSVGSRAASNMSKFSSSSSY------ERSESDHGNMFVSSCEQNVESDSMGLQQHVVRAQVHSNM---------------LADSPTNSGSEIICVTYSQEMEEINK--NNADATPSASQLIPNNYAGMMPAEIMQVSENELEASGQ--------------QSLPINEDMLGTRICGSPKANTVIKRPIKRKFSPTMPANKNDKRAL-LLAYAEYISNADSV-RDTPSYSDFFKS--…
>Dvir_TR2A_-_GAG_-_GAG_translation
MQKPTVSKSPPKSPHNASEITANSAVPPHRATEECSISERAKSELSQLQQQLTKNPQKQLSREHRRQQLL-RLCEEEERLMPDVPAQQPTLTLKHKPKLKTVLANSSPPSSAPLRMSLTKSS------KAKARKESQSSACR---EKSPEENIYVNVLES--DDESDIAANKNYDQPQQQTTI------AQVHNFNTNTSITSTP--KAASHCDPSPNVSAHEVELHNVDNTREASYVNNIDELTDVFDDEDDDDDCYRPAAVINSSVA--DMLNRTTTV-EHNSTAT-ANRGEILANVKTSDAFAANNINSITFEKIEPIPQTITPTVAKGPKFNCSMLPTTSLSAKKSLKRKGTLPQ---QSKQKR------AQTLAVQGNS-RPGMKIQDFLKS--…
>Dgri_HTR2A_-_GAG_-_GAG_translation
--------------------------------------------------------MKRKNKCTKNVS----------------------------------------LKSVGGPPRIGAAK---------------------------------------------GAPAKNGKHPVLDGWF------STPSVNPGWPPIPVAP--KQPFTKDSWSKYDATKQPSHTI--------------WEDTNDDDNDSIFACNDS--------------------------DSVYSDMTLTDVDNVDESEPAT---------------------------------------------------KHQKMHKPV-AAGGWMAQEPL----VDFRRSKETISA--…
>Dgri_HTR2B_-_GAG_-_GAG_translation
------------------------------------------------------MANQNNSKESAIPPAL-AQAQFTLSDLRALFSA---------------------DSSHDEQAVLLRSS------ANSPFDERAASVQS------------------------SLRANFNSQSVERLA--------ANAATTVVPASSDTDVDIMFATTTINASTYESTQLNFSEM--------------LTDFCGKTDSTLEPTTTAQMLQQAAE--KSLTVCPTPRTVSEQPKATYAQQLLSTTSACSPSTTIV---------------------------------PKTAISQAAKRKTKPPV-----IGAKI-KCPAQRAFGSLSSN-----RLKRRFAG--…
>Dgri_TR2A_-_GAG_-_GAG_translation
----------------------------------------------------MDKNRKLLMKYKEVIDTL-DFSEDDDSDSAV-------------------------NKLMDDGAAHPETE--------------------------------------LAKKPLPLGSLLTSEECKAIGYC------DLSGCSDGEPVIPVGGVEVGVDGSMLQQKNAPEMLDSD----------------WKVVGKKNRSSLLSAVVG-------------------------------------------------------------------------------------------------------VKRKV-VPMSLKTKANVQPASKRSKKMRSLFLG--…
>Dvir_TR2C_-_GAG_-_GAG_translation
-------------------------------------MEHNANKSGKPSEEWLNRDPGIVQVQSEDINRV-HNEAKRLGYVPANMAAAGVTNTSAGENVKRTTERSEIQGDISDETILTCES------ATSAFSETALSHMF---CDSDEDTNWTNAIVGIERRAVGAATTTTGSTCQQVQ--------QQQQTPILAAEVPLNDPPFLPESTGAATTTSTRTTTSANV--------------IANLEGNVPPSLQMSTPTLTIATNTNTGDAQKLAPTLSECATGTTSGRLRDAAKVTMAAKING--------------------------------------------AKRRVTMPMKQQRKVMRAASSLGPNNLQNAMQSNLQPIVRLYNIARPKN…

## Sheet: GAG_TR2_alignment_DNA
>Dper_TR2A_-_GAG
------------------------------------------------------------------------------------------------------------------------------------------------------------------ATGAAACCCCGCCTTAAAACAAATACTATCAACATGGCATCAAACCGG---GATATGTGTGAGAAAGAG---------------------------------------------------------------------------------------------AATCACTCAATTTCAAATGATTTATTTCCCCCTCAAACGCAG------------------CCATCTCCCCCGCAT…
>Dwil_TR2_-_GAG
------------------------------------------------------------------------------------------------------------------------------------------------------------------------ATGGAAGGCGGCAAAACTTCCAATGCCTTGACAAGTGCTCTA------------------------------------------------------------------------------------------------------------------TCAGCACATAGCTGCAAACCGCCTTTAACGACTAGTGCCACACACGCACACATACAAAACGATTGCTCTCCTAAA…
>Dbip_HTR2_-_GAG
------------------------------------------------------------------------------------------------------------------------------------------------------------------------------------------------------------------------------------------------------------------------------------------------------------------------------------------TTGTATTCAGACGCAAAATTTCTCGTGCAGTACCAA---------------------------------…
>Dana_HTR2A_-_GAG
------------------------------------------------------------------------------------------------------------------------------------------------------------ATGGCAGCTACTCCCAGAAAAAACAGCCCAGAAAGCAAAATGGCTCCGGAAGAA---AACACATCT------------------------------------------------------------------------------------------------------AACCACAATACCAACGGCCCACCCATCTCCATCGGAAGCTCG---------------------------------…
>Dmoj_TR2_-_GAG
------------------------------------------------------------------------------------------------------------------------------------------------------ATGCCAATTGTGATGTTAAAAAAGCGTAAAAACTCAAGTAATAATTTGCCATATGAATGGTCAGATGGGGACTCCCTGATTGCCAATGCGGTCTCCCCAGAAAATGGAAAAACAGTCTCTAAGCCGACCGACATTAGCTGCTCCAACAAAATGGCCGCAAAAGCCCTCGTTAATAACTCAAATGACAGCGACTCAAGTGAACTACAGATCTGTGATCTACTCTTTGATGAAGATGTATCTATGCCATAC…
>Dgri_HTR2B_-_GAG
------------------------------------------------------------------------------------------------------------------------------------------------------------------ATGGCCAATCAAAACAACTCTAAAGAGAGCGCCATTCCACCGGCACTC---GCGCAAGCGCAATTCACTCTCTCGGATCTGCGAGCTCTCTTCTCAGCA---------------------------------------------------------------GACTCATCACACGATGAGCAAGCAGTGCTGCTTCGCTCTTCG------------------GCAAACTCACCATTT…
>Dmoj_HTR2_-_GAG
---------------------------------------------------------------------------------------------------------------------------------------------------------CTGGATGGAAGCCTGTCTCGTCCTGGCACAGACTGCTCCCCCTCTGTCTCGACTTGG---GACAACTCCTCTCTAACAGGTTCCTCTTCCATCATCCATGGGGGTGCTAGCGATAGCCAACACGTTTCCAGCGATCCACAGCCATCAAACATCACGTTCCATAAA------CCAGCAGACGACAGTCAACCCCCGCTCCTCCCGCCAAATGAA---------------------------CCAGAA…
>Dvir_HTR2A_-_GAG
---------------------------------------------------------------------------------------------------------------------------ATGTATATAAGGCAAAAAGGGCAAGTACATAGACAAGTAAATAAGGAAAAAATGCGCGAAAAGGCGGCGTCCAAGCCGGCGGCCATT---GCTGCATCCAAAGCTACAAAAGCTATAGCCCCCCCCCATACCCCGGCACCTGTTGCTGAAAATGTCGCCATTGGCGCACCAATACAGCTGCAGCTGCAGCAGCAGCAGCTTACAGCTCAACACCAGCAACGGCACCAGCTACCCAAGCAACAACACCAACACCAGCTGAAACGGAGAAAGCCGAAG…
>Drho_TR2_-_GAG
------------------------------------------------------------------------------------------------------------------------------------------------------------------CTGCAGCCTAACCTAACTTTAGCGCACGTGTTTTTTGCCAAACCAAAT---AAAATGATCTCC---------------------------------------------------------------------------------------------------AACGCTAATACTGACCACCAGAGCCGTGATATACCTAGCGAT---------------------------------…
>Dpse_TR2_-_GAG
------------------------------------------------------------------------------------------------------------------------------------------------------------------ATGAAACCCCGCCTTAAAACAAATACTATCAACATGGCATCAAACCGG---GATATGTGTGAGAAAGAG---------------------------------------------------------------------------------------------AATCACTCAATTTCAAATGATTTATTTCCCCCTCAAACGCAG------------------CCATCTCCCCCGCAT…
>Dwil_HTR2_-_GAG
------------------------------------------------------------------------------CTGCTTGTACGTGTATTAGTTCGACATACACACTTGTACAAAAGCCCCTCTCTGCCTCGCAAACATATTTCACACACATACATACAAACTTCTATTATGAAAGAGAGTGATAAATTACTCACTAACACAATG---ACAAGTGCTCAACAAGTGCATACACATACGCCCTGTTCCACTGGAAGCCATAATTCGTCTGATACACACACACAGACATATGCCACACAGGTACACATGCGACCTTCTTTAAATTTGCAAAAACCCACCATTAAATCATCTGAAAGAGAACCA------------------GCTGGTAAATTAATT…
>Dgri_TR2A_-_GAG
------------------------------------------------------------------------------------------------------------------------------------------------------------ATGGATAAGAATAGGAAGTTGTTAATGAAATATAAGGAGGTGATTGATACGCTG---GATTTCTCGGAAGATGATGATTCAGATTCAGCTGTG---------------------------------------------------------------------------AATAAATTGATGGATGATGGAGCAGCTCATCCAGAGACTGAA---------------------------------…
>Dvir_TR2C_-_GAG
---------------------------------------------------------------------------------------------------------------ATGGAACACAATGCAAATAAAAGTGGAAAGCCCTCTGAGGAGTGGCTAAATAGAGATCCTGGGATTGTGCAGGTGCAATCTGAGGATATAAATCGTGTG---CATAATGAGGCCAAACGTCTTGGTTATGTGCCGGCAAATATGGCAGCCGCTGGCGTCACTAATACAAGTGCAGGTGAAAATGTGAAGCGCACAACAGAGAGAAGTGAAATACAGGGTGATATTTCTGATGAGACTATCTTAACTTGCGAAAGT------------------GCTACCTCAGCATTC…
>Dgri_HTR2A_-_GAG
------------------------------------------------------------------------------------------------------------------------------------------------------------------------ATGAAGAGAAAGAATAAGTGTACGAAGAATGTGAGT------------------------------------------------------------------------------------------------------------------------TTGAAGTCGGTGGGAGGCCCACCGCGTATTGGTGCTGCCAAG---------------------------------…
>Dvir_TR2A_-_GAG
ATGCAAAAACCAACTGTGTCTAAAAGCCCGCCTAAAAGTCCGCATAACGCTTCTGAAATTACCGCAAACTCGGCTGTCCCCCCCCACCGCGCAACCGAAGAATGCAGCATAAGTGAAAGAGCGAAAAGTGAACTTTCACAGTTGCAGCAACAGCTCACAAAAAATCCGCAAAAGCAGCTCAGCCGAGAACACCGGCGACAGCAGTTGCTA---AGGCTATGCGAAGAGGAGGAAAGGTTAATGCCCGATGTCCCAGCGCAGCAGCCGACGCTTACGCTCAAGCATAAGCCGAAGCTGAAAACAGTTCTCGCCAACTCTTCACCGCCCAGCTCGGCACCGCTGAGAATGTCTCTGACGAAGTCGTCG------------------AAAGCTAAGGCAAGG…

## Sheet: GAG_TR3_alignment_AA
>Dmoj_TR3Ab_-_GAG_-_GAG_translation
MGGPQMESSSLNSSPISVGRELDMDVSCIMPTGSDS--------DDTATGVTVIFTNKQSASADDGTQQAPTDALT-LTKQTGGEYITSLLSDSDMSMEACEGSPLNDT--RFIS-------------EDDEALAETPLLKSDSAPEENYMLPHIRSLYVKK-------KAAKIERKKKNSSKKP------LSLFHQPKVNVKKLSLQKNSQRDTSTHT-----------------------------------LTHAHTHTETLPTKTKTDTNINAKKNSNANTITNITAKTANTNINAN--TLTFNTHISKLSTNEKQFKTNTDAKIVATN------------------------------------------------------------------…
>Dmoj_TR3A_-_GAG_-_GAG_translation
MSGPQSESSSSNTSPISVGRDLDMDVSYIMPSGSDS--------DDTVTEPTVIFVNKQSASADDGTQQAPTDALA-PAKQTDCEYILSLLSDSDMSIEACEGSPLNDT--RFLS-------------EDDEAPAETQLSNSDLAPEENYMMPHIRSLYVKK-------NAPKDVIKEKNCNKKP------LPLFHQPKENEKKLSPQKKSQRNTPTHAYTHTKAQTTKTKTDTKVNANKNSNANAIITANTNILTQTYTHTKTQTTKTKTDTKVNANKNSNANATITANTNMNANTTTTNTCISKCGPNEKQPSTNTSTNTSASTNKNTNANINKYTTNANQSSKKRETSPLSLQNNQIRKQCQAEQQAVQTEIAQNKTAHNTCAKRQLLPMLAQMVD…
>Dpse_HTR3_-_GAG_-_GAG_translation
-MTKGMARRGSNRRHSDGGRAARRGALAAAAAANNI--------NTNTANSSSSSRALGAGANTNTN--APANTERRRHSHPPCEYPATAMADISTATATPPSSPV-----------------------KTAAPILAMPLHSRLHSGEQFCFRQCQEEVAQR-------WEAAASAASA------------APIPTKIPTANPATPPNPKNPPNTKGKADRTPLS------------------------------LPLFPPLTLSNIQNRSGVTGEGEDGGEPASRSAGAERQIGQRADTYTYTNGSNPLRIELGSSSSNGSIRAIAQ-----------------------------------------------------------------------…
>Dpse_TR3B_-_GAG_-_GAG_translation
MPRGSTARRGRRRRGPHGVTARDRPKSAISTASSDSAADGEASADSAATGAVANAAILRSQSTDSATWLEALPPISRPAPATITGYVRPTNADTTITATPA-SSPIPDL--PCPNSWAAIPNLTSQEQFQIGDWVEAVHTQERQQQQQQ-QNISSSSSGSRRLEALAASAAAAASAKAPQCQAPLCQAKPSLAVPSAPKIPLPTLQ-HTHTRIDVPYADASCGESRKQQGARESAKRERVTNSYQRQYERALEQPLHEQQPTQDSCSSARSGATSNSNHSHGTNPARSATAAVPNAMHTANTTTTTTNTMMTYISTQTATSNTKTTTAITSADRRCLLTAMLTGGPPPPPPPEEHQQQQTHQ-------------------------------------…
>Dpse_HTR3B_-_GAG_-_GAG_translation
MPRGSTARRGRRRRGPHGVTARDRPKSAISTASSDSAADGEASADSAATGAVANAAILRRQSTDSATWLEALPPIPGPAPATITGYVRTTNADTTITATPA-TSPIPDL--PCPNSWAAIPNLTSQEQFQIGDWVEAVHTQERQQQQQNISSSSSSSSGSRRLEALAASAAAAASAKAPLCQAPLCQAKPSLAVPSAPIIPLPTLQ-HTHTRIDVPYADASCGESRKQQGARESARRERVTNSYQQQYERALEQPQHEQQPTQDSCSSARSGASSNSNHSHGTNPARSATAAVPNAMHTAN--TTTTNTMMTYISTQTATSNTKTTTTITSAARRCLLTAMLTGGPPPPPPPEEHQQQQTHQ-------------------------------------…
>Dper_HTR3B_-_GAG_-_GAG_translation
MPRGSTARRGRRRRGPHGVTARDRPKSAISTASSDSAADGEASADSAATGAVANAAILRRQSTDSATWLEALPPIPGPAPATITGYVWTTNTDTTITATPA-TSPIPDL--PCPNSWAAIPNLTSQEQFQIGDWVEAVHTQERQQQQQQ--NISSSSSGSRRLEALAASAAAAASAKAPQCQAPLCQAKPSLAVPSAPLIPLPTLQ-HTHTRIDAPYADASCGESRKQQGARVSAKRERVTTSYQRQYERALEQPLHEQQPTKDSCSSARSGASSNSNHSHGTNPARSATAAVPNAMHKAN--TTTTNTMMTYISTQTATSNTKTTTTITSAARRCLLTAMLTGGPPPPPPPEEHQQQQTHQ-------------------------------------…
>Dper_TR3A_-_GAG_-_GAG_translation
-----MDALAPKRTTNNMDVMDAMDNSARAEAGGEC--------VTQNSATDIMTRPLGGNPSANASLFEP------MFDSEGDADLAELETDSPESTLSSLGATVLEFERRFVDRGLYVRKYPPIPPKTDANIQEKPPSNTRTNTQTK-IVPSESATGSQN-------SGAFALTKEHLSAHKQNKNKCYAHMFSRQNISENKNKQTTHTSIRESDACALSAAE-------PLAHNQNGGSSHQAPKRLPPNMHSHTYDKKRDACSLPPNQNTNTYK----NEASLTYANNKTQTNTLTY--AETVNGIKKNNDQQQQQSLTTAERNNTSRSRKCLLPTLTQADEHNTQTRPSTRTQLVKE-------------------------------------…
>Dpse_HTR3A_-_GAG_-_GAG_translation
-----MDALAPNLTTNNTNVMDAMDNSARAEAGGEC--------DTQINATDISTRPLGGNSSANASL-EP------MFDSEGDADLAELETDSPESTVSSLGATVLEFERRFVDRSLYVKKFPPIPPKTDANLQEKPPSKTRTNTQTK-IAPSESATGPKN-------SGAFALTKEHLSAHKENKNKCYAHMFSRQSIGENNNKQSTHTSILESDACALSASE-------PLAQNQNGGASHQAPKRLPPNMHPHTYDKKRDACSLPPNQNTNTHKNSKPNEASLTYANNITKTNTLTY--A-------KNNDQKQQQRLTTAESTNTSRSRKCLLPTLIQADEQNIQTRPNTRTQLVKE-------------------------------------…
>Dper_HTR3A_-_GAG_-_GAG_translation
-----MDALAPNLTTNKMDVMDATDNSARAEAGGEC--------VTQISSAVISTRPLGGNPSANASLFEP------MFDSEGDADLAELETDSPESTLSSLGATVLEFERRFVDRGLYVRKYPPIPPKTDANIQEKPPSNTRTNTQTK-IVPSESATGSQN-------SGAFALTKEHLSAHKHNKNKCYAHMFSRQNISENKNNQTTHTSIRESDACALSAAE-------PSAHNQNGGSSHQAPKRLPPNMHSHTYDKKRDACSLPPNQNTNTYK----NEASLTYANNKTKTNTLTY--AETVNGIKKNNDQQQQQSLTTAERNNTSRSRKCLLPTLTQADEHNTQTRPSTRTQLVKE-------------------------------------…
>Dmoj_HTR3_-_GAG_-_GAG_translation
-----MPKAATNSSPISVGRDEDIVAAYIMPNVEES---------------DRVKMPANKAP---------------RANMDIGEYSLPIFP---------------------------------------------PPLAPKKRAPKRAPIKASKMAGRRS-------LESGLEEGERERSESPQHRRLSLRNLDRPLLQRETIT-HTHTQ-------------------------------SHANMRNHPDDHAHTQPHSHESRSRSKQSHSTKPKPNNDDVTTRKQLNTMTQQAVQMQ--QVQTNTKLTTATTNTSHATTTTTNAMTITTTHATTTTTNATTTHATTTNKTTTTNKTKTNATTSANSVAR--------------------------…
>Dmoj_HTR3Ca_-_GAG_-_GAG_translation
---------------------------------------------------------------------------------------------------------------------------------------------------------------------------------------------------------------------------------------------------------------------------------------------------------------------------------------------------------------------------------------------------------------…
>Dmoj_HTR3Ba_-_GAG_-_GAG_translation
-----MQAHTNTITHTRVNSTNDMT----------------------------------------------------NADDDGGQYINRKNNNNTVAQNTA----------------------------NTENTDDTALTKKQTSTLSQ-IHTHIHTSDKTD-------ENDNCSRSCKMTSAQPASAQHQ---------------------------------------------------------------HQHEHEHEHEHEHKQKTKTKTNSENAHKVKR------------------------------------------------------------------------------------------------------------------…

## Sheet: GAG_TR3_alignment_DNA
>Dpse_HTR3_-_GAG
---ATGACGAAAGGAATGGCCAGACGAGGGTCGAATAGACGCCACAGCGACGGCGGCAGAGCGGCCCGCAGAGGCGCCCTAGCAGCAGCAGCAGCAGCCAACAACATC------------------------AACACAAACACCGCCAATAGCAGCAGCAGCAGCAGAGCCCTCGGCGCAGGCGCCAACACCAACACCAAC------GCCCCAGCCAATACAGAGCGCCGACGCCACAGCCACCCACCGTGTGAGTACCCAGCCACTGCCATGGCCGATATATCCACGGCCACAGCCACTCCCCCCTCGAGCCCCGTA---------------------------------------------------------------------AAAACAGCAGCG…
>Dpse_HTR3A_-_GAG
---------------ATGGACGCACTTGCTCCAAACCTGACGACCAACAATACGAATGTTATGGATGCTATGGACAACTCGGCAAGAGCCGAAGCGGGTGGTGAGTGC------------------------GATACACAAATAAATGCTACTGACATATCGACCAGGCCCCTGGGAGGGAACTCCTCCGCAAATGCTTCCCTT---GAACCA------------------ATGTTCGACTCAGAGGGGGATGCGGATCTGGCTGAGTTGGAGACGGACTCGCCAGAGAGTACTGTGAGCTCCTTGGGAGCTACGGTGCTAGAGTTCGAGCGTCGATTCGTGGACAGGAGTTTATACGTTAAAAAATTCCCGCCAATCCCACCAAAAACAGACGCCAAC…
>Dper_HTR3A_-_GAG
---------------ATGGACGCACTTGCTCCAAATCTGACGACCAACAAAATGGATGTTATGGATGCTACGGACAACTCGGCAAGAGCCGAAGCGGGTGGTGAGTGC------------------------GTTACTCAAATAAGTTCTGCCGTCATATCGACCAGGCCCCTGGGAGGGAACCCCTCCGCAAATGCTTCCCTCTTCGAACCA------------------ATGTTCGACTCAGAGGGGGATGCGGATCTGGCTGAGTTGGAGACGGACTCGCCAGAGAGTACCCTGAGCTCCTTGGGAGCTACGGTGCTGGAGTTCGAGCGTCGTTTCGTGGACAGGGGTTTATATGTTAGAAAATACCCGCCAATCCCACCAAAAACAGACGCCAAC…
>Dmoj_TR3A_-_GAG
ATGAGTGGACCACAATCGGAATCCTCATCATCAAATACGTCGCCAATATCGGTTGGGAGGGACCTTGACATGGATGTATCATACATCATGCCTTCTGGCAGCGATTCT------------------------GACGACACCGTGACCGAGCCCACAGTAATCTTTGTCAACAAACAAAGTGCCTCCGCTGACGATGGAACGCAGCAAGCGCCCACGGACGCACTTGCT---CCTGCTAAGCAAACAGACTGTGAGTACATACTGTCGTTATTATCTGACTCGGATATGTCCATTGAGGCGTGCGAAGGCTCACCACTCAATGACACT------AGATTTCTGTCA---------------------------------------GAGGATGACGAAGCA…
>Dpse_HTR3B_-_GAG
ATGCCACGCGGTTCCACTGCCAGAAGAGGACGACGACGACGAGGACCACACGGCGTCACAGCCAGGGATCGCCCCAAATCAGCCATTTCCACTGCCAGCTCCGACAGCGCCGCCGACGGCGAAGCCAGCGCCGACAGCGCAGCCACCGGCGCCGTGGCAAACGCAGCGATACTGAGACGCCAATCCACCGACTCCGCCACCTGGTTGGAGGCACTTCCTCCAATTCCTGGACCGGCTCCAGCCACCATTACCGGGTATGTGAGGACCACAAATGCCGACACCACCATCACGGCCACTCCGGCC---ACAAGCCCCATCCCCGACCTG------CCCTGCCCCAACAGCTGGGCGGCCATTCCCAATCTCACCAGCCAGGAGCAGTTCCAGATCGGCGAT…
>Dpse_TR3B_-_GAG
ATGCCACGCGGTTCCACTGCCAGAAGAGGACGACGACGACGAGGACCACACGGCGTCACAGCCAGGGATCGCCCCAAATCAGCCATTTCCACTGCCAGCTCCGACAGCGCCGCCGACGGCGAAGCCAGCGCCGACAGCGCAGCCACCGGCGCCGTGGCAAACGCAGCGATACTGAGAAGCCAATCCACCGACTCCGCCACCTGGTTGGAGGCACTTCCTCCAATTTCTAGACCGGCTCCAGCCACCATTACCGGGTATGTGAGGCCCACAAATGCCGACACCACCATCACGGCCACTCCGGCC---TCAAGCCCCATCCCCGACCTG------CCCTGCCCCAACAGCTGGGCGGCCATTCCCAATCTCACCAGCCAGGAGCAGTTCCAGATCGGCGAT…
>Dmoj_HTR3Ca_-_GAG
---------------------------------------------------------------------------------------------------------------------------------------------------------------------------------------------------------------------------------------------------------------------------------------------------------------------------------------------------------------------------------------------------------------…
>Dmoj_TR3Ab_-_GAG
ATGGGTGGACCACAAATGGAATCCTCATCATTAAATTCGTCGCCAATATCGGTTGGAAGGGAACTTGACATGGATGTATCTTGCATCATGCCCACTGGCAGTGATTCT------------------------GATGACACCGCGACGGGGGTTACAGTAATCTTTACCAACAAACAGAGTGCCTCCGCTGACGATGGAACGCAGCAAGCGCCCACGGACGCACTTACT---CTCACTAAACAAACAGGCGGTGAGTACATAACATCACTATTATCTGACTCGGATATGTCCATGGAGGCGTGTGAAGGCTCACCACTCAACGACACT------AGATTTATATCA---------------------------------------GAGGATGATGAAGCA…
>Dper_TR3A_-_GAG
---------------ATGGACGCACTCGCTCCAAAACGAACCACAAATAATATGGATGTTATGGATGCTATGGACAACTCGGCAAGAGCCGAAGCGGGTGGTGAGTGC------------------------GTTACTCAAAATAGTGCTACCGATATAATGACCAGGCCCCTGGGAGGGAACCCCTCCGCAAATGCTTCCCTCTTCGAACCA------------------ATGTTCGACTCAGAGGGGGATGCGGATCTGGCTGAGTTGGAGACGGACTCGCCAGAGAGTACCCTGAGCTCCTTGGGAGCTACGGTGCTGGAGTTCGAGCGTCGTTTCGTGGACAGGGGTTTATATGTTAGAAAATACCCGCCAATCCCACCAAAAACAGACGCCAAC…
>Dper_HTR3B_-_GAG
ATGCCACGCGGTTCCACTGCCAGAAGAGGACGACGACGACGAGGACCACACGGCGTCACAGCCAGGGATCGCCCCAAATCAGCCATTTCCACTGCCAGCTCCGACAGCGCCGCCGACGGCGAAGCCAGCGCCGACAGCGCAGCCACCGGCGCCGTGGCAAACGCAGCGATACTGAGACGCCAATCCACCGACTCCGCCACCTGGTTGGAGGCACTTCCTCCAATTCCTGGACCGGCTCCAGCCACCATTACCGGGTATGTGTGGACCACAAATACCGACACCACCATCACGGCCACTCCGGCC---ACAAGCCCCATCCCCGACCTG------CCCTGCCCCAACAGCTGGGCGGCCATTCCCAATCTCACCAGCCAGGAGCAGTTCCAGATCGGCGAT…
>Dmoj_HTR3Ba_-_GAG
---------------ATGCAAGCGCACACAAACACAATCACACACACACGAGTAAACAGCACCAATGACATGACG------------------------------------------------------------------------------------------------------------------------------------------------------------AACGCCGACGACGACGGCGGCCAATATATAAATAGAAAAAACAACAACAACACAGTGGCGCAAAACACGGCA------------------------------------------------------------------------------------AACACGGAAAAC…
>Dmoj_HTR3_-_GAG
---------------ATGCCCAAAGCTGCCACCAACTCGTCGCCAATCTCGGTGGGCCGAGATGAGGATATCGTCGCCGCATACATCATGCCCAACGTAGAGGAGTCG---------------------------------------------GACAGAGTCAAGATGCCCGCAAATAAGGCTCCG---------------------------------------------AGAGCCAATATGGATATTGGTGAGTACTCACTGCCAATATTCCCC---------------------------------------------------------------------------------------------------------------------------…

[truncated: 3 more sheets: GAG_TR4_alignment_AA, GAG_TR4_alignment_DNA, List1]
